# Supplementary material for: Incorporating evolutionary and threat processes into crop wild relatives conservation
Source: Nat Commun. 2022 Oct 21;13:6254. doi: 10.1038/s41467-022-33703-0 (PMC9587227; doi:10.1038/s41467-022-33703-0)
Supplement: Supplementary file 5 — Supplementary Data 1 [file 41467_2022_33703_MOESM5_ESM.xlsx]

## Sheet: Hoja 1
Family		Genus		Taxa
Amaranthaceae		Acrocomia		Acrocomia aculeata
Anacardiaceae		Agave		Acrocomia mexicana
Annonaceae		Amaranthus		Agave abisaii
Apiaceae		Anacardium		Agave aktites
Apocynaceae		Ananas		Agave americana
Araceae		Annona		Agave americana expansa
Arecaceae		Anoda		Agave americana oaxacensis
Asparagaceae		Arachis		Agave americana protamericana
Asteraceae		Bixa		Agave andreae
Bignoniaceae		Brosimum		Agave angustiarum
Bixaceae		Byrsonima		Agave angustifolia
Brassicaceae		Calandrinia		Agave angustifolia angustifolia
Bromeliaceae		Canavalia		Agave angustifolia deweyana
Burseraceae		Capsicum		Agave angustifolia rubescens
Cactaceae		Carica		Agave applanata
Caricaceae		Casimiroa		Agave asperrima
Chenopodiaceae		Castilla		Agave atrovirens
Chrysobalanaceae		Chamaedorea		Agave atrovirens mirabilis
Convolvulaceae		Chenopodium		Agave attenuata
Cucurbitaceae		Cnidoscolus		Agave aurea
Cupressaceae		Couepia		Agave avellanidens
Dioscoreaceae		Crataegus		Agave bovicornuta
Ebenaceae		Crescentia		Agave bracteosa
Euphorbiaceae		Crotalaria		Agave breedlovei
Fabaceae		Cucurbita		Agave cantala acuispina
Lamiaceae		Cyclanthera		Agave capensis
Lauraceae		Dahlia		Agave celsii
Malpighiaceae		Dioscorea		Agave celsii albicans
Malvaceae		Diospyros		Agave celsii celsii
Montiaceae		Dysphania		Agave cerulata
Moraceae		Echinopepon		Agave cerulata cerulata
Myrtaceae		Eryngium		Agave cerulata dentiens
Orchidaceae		Escontria		Agave cerulata nelsonii
Passifloraceae		Euphorbia		Agave cerulata subcerulata
Phytolaccaceae		Fernaldia		Agave chiapensis
Pinaceae		Gossypium		Agave chrysoglossa
Piperaceae		Helianthus		Agave colimana
Poaceae		Hylocereus		Agave colorata
Polygonaceae		Hyptis		Agave congesta
Portulacaceae		Ipomoea		Agave cupreata
Rosaceae		Jaltomata		Agave dasylirioides
Rutaceae		Lagenaria		Agave datylio
Sapindaceae		Lemaireocereus		Agave datylio vexans
Sapotaceae		Lepidium		Agave deserti pringlei
Solanaceae		Lophocereus		Agave deserti simplex
		Lophophora		Agave desmettiana
		Manihot		Agave difformis
		Manilkara		Agave durangensis
		Melothria		Agave ellemeetiana
		Myrtillocactus		Agave felgeri
		Neobuxbaumia		Agave filifera
		Nicotiana		Agave flexispina
		Nopalea		Agave fortiflora
		Opuntia		Agave fourcroydes
		Oryza		Agave funkiana
		Pachycereus		Agave garciae-mendozae
		Pachyrhizus		Agave geminiflora
		Parmentiera		Agave ghiesbreghtii
		Passiflora		Agave gigantensis
		Persea		Agave glomeruliflora
		Phaseolus		Agave gracilipes
		Physalis		Agave guadalajarana
		Phytolacca		Agave guiengola
		Pinus		Agave gypsophila
		Piper		Agave havardiana
		Polaskia		Agave hiemiflora
		Polyclathra		Agave hookeri
		Porophyllum		Agave horrida
		Portulaca		Agave horrida horrida
		Pouteria		Agave horrida perotensis
		Protium		Agave hurteri
		Prunus		Agave impressa
		Psidium		Agave inaequidens
		Rubus		Agave inaequidens barrancensis
		Rumex		Agave inaequidens inaequidens
		Rytidostylis		Agave isthmensis
		Salvia		Agave jaiboli
		Sechium		Agave karwinskii
		Solanum		Agave kerchovei
		Sorghum		Agave kewensis
		Spondias		Agave lechuguilla
		Stenocereus		Agave lophantha
		Suaeda		Agave macroacantha
		Tagetes		Agave macroculmis
		Talisia		Agave mapisaga
		Taxodium		Agave mapisaga mapisaga
		Theobroma		Agave margaritae
		Tripsacum		Agave marmorata
		Vanilla		Agave maximiliana
		Xanthosoma		Agave maximiliana katharinae
		Yucca		Agave montana
		Zea		Agave moranii
				Agave multifilifera
				Agave murpheyi
				Agave nayaritensis
				Agave nizandensis
				Agave obscura
				Agave ocahui
				Agave ocahui longifolia
				Agave ornithobroma
				Agave oroensis
				Agave pachycentra
				Agave palmeri
				Agave parrasana
				Agave parryi
				Agave parryi parryi
				Agave parryi truncata
				Agave parviflora
				Agave parviflora flexiflora
				Agave peacockii
				Agave pedunculifera
				Agave pelona
				Agave pendula
				Agave petrophila
				Agave polianthiflora
				Agave polyacantha
				Agave potatorum
				Agave potrerana
				Agave promontorii
				Agave pygmaea
				Agave rhodacantha
				Agave rzedowskiana
				Agave salmiana
				Agave salmiana crassispina
				Agave salmiana ferox
				Agave scabra
				Agave scabra maderensis
				Agave scabra potosiensis
				Agave scabra zarcencis
				Agave scaposa
				Agave schidigera
				Agave schottii
				Agave sebastiana
				Agave seemanniana
				Agave shawii
				Agave shawii goldmaniana
				Agave shawii shawii
				Agave shrevei
				Agave shrevei magna
				Agave shrevei matapensis
				Agave shrevei shrevei
				Agave sisalana
				Agave sobria
				Agave sobria frailensis
				Agave sobria roseana
				Agave sobria sobria
				Agave striata
				Agave striata falcata
				Agave striata striata
				Agave stricta
				Agave stringens
				Agave subsimplex
				Agave tenuifolia
				Agave thomasiae
				Agave titanota
				Agave triangularis
				Agave univittata
				Agave vera-cruz
				Agave victoriae-reginae
				Agave vilmoriniana
				Agave vivipara
				Agave vivipara letonae
				Agave vizcainoensis
				Agave warelliana
				Agave weberi
				Agave wendtii
				Agave wocomahi
				Agave xylonacantha
				Agave yuccifolia
				Agave zebra
				Amaranthus acanthochiton
				Amaranthus acutilobus
				Amaranthus albus
				Amaranthus annectens
				Amaranthus australis
				Amaranthus blitoides
				Amaranthus caudatus
				Amaranthus chihuahuensis
				Amaranthus crassipes
				Amaranthus cruentus
				Amaranthus dubius
				Amaranthus fimbriatus
				Amaranthus graecizans
				Amaranthus greggii
				Amaranthus hybridus
				Amaranthus hybridus hybridus
				Amaranthus hybridus quitensis
				Amaranthus hypochondriacus
				Amaranthus lepturus
				Amaranthus leucocarpus
				Amaranthus myrianthus
				Amaranthus palmeri
				Amaranthus polygonoides
				Amaranthus powellii
				Amaranthus pringlei
				Amaranthus retroflexus
				Amaranthus scariosus
				Amaranthus scleropoides
				Amaranthus spinosus
				Amaranthus tamaulipensis
				Amaranthus texensis
				Amaranthus torreyi
				Amaranthus tricolor
				Amaranthus venulosus
				Amaranthus viridis
				Amaranthus watsonii
				Anacardium occidentale
				Ananas comosus
				Annona cherimola
				Annona diversifolia
				Annona glabra
				Annona globiflora
				Annona holosericea
				Annona liebmanniana
				Annona longiflora
				Annona longipes
				Annona lutescens
				Annona macroprophyllata
				Annona muricata
				Annona palmeri
				Annona primigenia
				Annona purpurea
				Annona rensoniana
				Annona reticulata
				Annona scleroderma
				Annona squamosa
				Annona volubilis
				Anoda abutiloides
				Anoda acerifolia
				Anoda albiflora
				Anoda crenatiflora
				Anoda cristata
				Anoda guatemalensis
				Anoda henricksonii
				Anoda hintoniorum
				Anoda hirta
				Anoda lanceolata
				Anoda leonensis
				Anoda maculata
				Anoda palmata
				Anoda paniculata
				Anoda pedunculosa
				Anoda pentaschista
				Anoda polygyna
				Anoda pristina
				Anoda pubescens
				Anoda reticulata
				Anoda speciosa
				Anoda succulenta
				Anoda thurberi
				Arachis pintoi
				Brosimum alicastrum
				Brosimum alicastrum alicastrum
				Brosimum costaricanum
				Brosimum guianense
				Brosimum lactescens
				Byrsonima bucidifolia
				Byrsonima crassifolia
				Byrsonima oaxacana
				Calandrinia acaulis
				Calandrinia ciliata
				Canavalia acuminata
				Canavalia bicarinata
				Canavalia bonariensis
				Canavalia brasiliensis
				Canavalia dura
				Canavalia ensiformis
				Canavalia glabra
				Canavalia hirsutissima
				Canavalia maritima
				Canavalia matudae
				Canavalia oxyphylla
				Canavalia palmeri
				Canavalia rosea
				Canavalia septentrionalis
				Canavalia villosa
				Capsicum annuum
				Capsicum annuum aviculare
				Capsicum annuum glabriusculum
				Capsicum baccatum
				Capsicum chinense
				Capsicum frutescens
				Capsicum frutescens L.
				Capsicum lanceolatum
				Capsicum rhomboideum
				Carica cauliflora
				Carica cnidoscoloides
				Carica mexicana
				Carica papaya
				Carica pennata
				Casimiroa calderoniae
				Casimiroa edulis
				Casimiroa emarginata
				Casimiroa greggii
				Casimiroa microcarpa
				Casimiroa pringlei
				Casimiroa pubescens
				Casimiroa sapota
				Casimiroa tetrameria
				Casimiroa watsonii
				Castilla elastica
				Castilla elastica elastica
				Chamaedorea affinis
				Chamaedorea alternans
				Chamaedorea arenbergiana
				Chamaedorea cataractarum
				Chamaedorea concolor
				Chamaedorea costaricana
				Chamaedorea elatior
				Chamaedorea elegans
				Chamaedorea ernesti-augusti
				Chamaedorea geonomiformis
				Chamaedorea glaucifolia
				Chamaedorea graminifolia
				Chamaedorea hooperiana
				Chamaedorea humilis
				Chamaedorea ibarrae
				Chamaedorea keelerorum
				Chamaedorea klotzschiana
				Chamaedorea lepidota
				Chamaedorea liebmannii
				Chamaedorea macrospadix
				Chamaedorea metallica
				Chamaedorea microspadix
				Chamaedorea monostachys
				Chamaedorea montana
				Chamaedorea neurochlamys
				Chamaedorea nubium
				Chamaedorea oblongata
				Chamaedorea oreophila
				Chamaedorea parvisecta
				Chamaedorea pinnatifrons
				Chamaedorea pochutlensis
				Chamaedorea pringlei
				Chamaedorea pygmaea
				Chamaedorea quezalteca
				Chamaedorea radicalis
				Chamaedorea rigida
				Chamaedorea rojasiana
				Chamaedorea sartorii
				Chamaedorea schiedeana
				Chamaedorea seifrizii
				Chamaedorea simplex
				Chamaedorea stolonifera
				Chamaedorea tepejilote
				Chamaedorea tuerckheimii
				Chamaedorea whitelockiana
				Chamaedorea woodsoniana
				Chenopodium album
				Chenopodium berlandieri
				Chenopodium bipinnatifidum
				Chenopodium botrys
				Chenopodium californicum
				Chenopodium capitatum
				Chenopodium chenopodioides
				Chenopodium desiccatum
				Chenopodium desiccatum leptophylloides
				Chenopodium dissectum
				Chenopodium flabellifolium
				Chenopodium fremontii
				Chenopodium giganteum
				Chenopodium glaucum
				Chenopodium graveolens
				Chenopodium incanum
				Chenopodium incisum
				Chenopodium leptophyllum
				Chenopodium macrospermum
				Chenopodium mexicanum
				Chenopodium murale
				Chenopodium neomexicanum
				Chenopodium nuttalliae
				Chenopodium quinoa
				Chenopodium rubrum
				Chenopodium stellatum
				Chenopodium vulvaria
				Chenopodium watsonii
				Cnidoscolus aconitifolius
				Cnidoscolus aconitifolius aconitifolius
				Cnidoscolus aconitifolius polyanthus
				Cnidoscolus albidus
				Cnidoscolus angustidens
				Cnidoscolus angustidens angustidens
				Cnidoscolus egregius
				Cnidoscolus elasticus
				Cnidoscolus liebmannii
				Cnidoscolus maculatus
				Cnidoscolus megacanthus
				Cnidoscolus monicanus
				Cnidoscolus multilobus
				Cnidoscolus multilobus cylindratus
				Cnidoscolus multilobus hirtiflorus
				Cnidoscolus multilobus multilobus
				Cnidoscolus palmeri
				Cnidoscolus rostratus
				Cnidoscolus rostratus glabratus
				Cnidoscolus rostratus hintonii
				Cnidoscolus rostratus rostratus
				Cnidoscolus rotundifolius
				Cnidoscolus shrevei
				Cnidoscolus sinaloensis
				Cnidoscolus souzae
				Cnidoscolus spinosus
				Cnidoscolus tehuacanensis
				Cnidoscolus tepiquensis
				Cnidoscolus texanus
				Cnidoscolus tubulosus
				Cnidoscolus urens
				Couepia polyandra
				Crataegus baroussana
				Crataegus baroussana baroussana
				Crataegus crus-galli
				Crataegus cuprina
				Crataegus gracilior
				Crataegus greggiana
				Crataegus greggiana greggiana
				Crataegus johnstonii
				Crataegus mexicana
				Crataegus parryana
				Crataegus pubescens
				Crataegus rosei
				Crataegus rosei parryana
				Crataegus rosei rosei
				Crataegus tracyi
				Crataegus tracyi coahuilensis
				Crataegus tracyi madrensis
				Crataegus uniflora
				Crescentia alata
				Crescentia cujete
				Crotalaria acapulcensis
				Crotalaria agatiflora
				Crotalaria angulata
				Crotalaria bupleurifolia
				Crotalaria bupleurifolia bupleurifolia
				Crotalaria bupleurifolia robusta
				Crotalaria cajanifolia
				Crotalaria cajanifolia Kunth
				Crotalaria eriocarpa
				Crotalaria eriocarpa eriocarpa
				Crotalaria filifolia
				Crotalaria incana
				Crotalaria incana australis
				Crotalaria incana incana
				Crotalaria laburnifolia
				Crotalaria longirostrata
				Crotalaria maypurensis
				Crotalaria mexicana
				Crotalaria micans
				Crotalaria mollicula
				Crotalaria nayaritensis
				Crotalaria nitens
				Crotalaria nitens gracilis
				Crotalaria pallida
				Crotalaria polyphylla
				Crotalaria pumila
				Crotalaria pumila Ortega
				Crotalaria purdiana
				Crotalaria purshii
				Crotalaria quercetorum
				Crotalaria retusa
				Crotalaria rotundifolia
				Crotalaria rotundifolia vulgaris
				Crotalaria rzedowskii
				Crotalaria sagittalis
				Crotalaria schiedeana
				Crotalaria schiedeana schiedeana
				Crotalaria spectabilis
				Crotalaria verrucosa
				Crotalaria vitellina
				Cucurbita argyrosperma
				Cucurbita argyrosperma sororia
				Cucurbita cordata
				Cucurbita digitata
				Cucurbita foetidissima
				Cucurbita lundelliana
				Cucurbita lundelliana L.H. Bailey
				Cucurbita maxima
				Cucurbita moschata
				Cucurbita okeechobeensis martinezii
				Cucurbita palmata
				Cucurbita pedatifolia
				Cucurbita pepo
				Cucurbita pepo fraterna
				Cucurbita pepo texana
				Cucurbita radicans
				Cyclanthera pedata
				Dahlia apiculata
				Dahlia australis
				Dahlia australis australis
				Dahlia australis chiapensis
				Dahlia australis serratior
				Dahlia barkerae
				Dahlia brevis
				Dahlia campanulata
				Dahlia cardiophylla
				Dahlia coccinea
				Dahlia coccinea coccinea
				Dahlia dissecta
				Dahlia dissecta dissecta
				Dahlia dissecta sublignosa
				Dahlia excelsa
				Dahlia foeniculifolia
				Dahlia hintonii
				Dahlia imperialis
				Dahlia linearis
				Dahlia macdougallii
				Dahlia merckii
				Dahlia mollis
				Dahlia moorei
				Dahlia pinnata
				Dahlia pteropoda
				Dahlia purpusii
				Dahlia rudis
				Dahlia rupicola
				Dahlia scapigera
				Dahlia scapigeroides
				Dahlia sherffii
				Dahlia sorensenii
				Dahlia tenuicaulis
				Dahlia tenuis
				Dahlia tubulata
				Dioscorea alata
				Dioscorea aspera
				Dioscorea bartlettii
				Dioscorea bernoulliana
				Dioscorea bulbifera
				Dioscorea carionis
				Dioscorea carpomaculata
				Dioscorea carpomaculata cinerea
				Dioscorea chiapasensis
				Dioscorea composita
				Dioscorea convolvulacea
				Dioscorea conzattii
				Dioscorea cruzensis
				Dioscorea cyanisticta
				Dioscorea cymosula
				Dioscorea cyphocarpa
				Dioscorea densiflora
				Dioscorea dugesii
				Dioscorea escuintlensis
				Dioscorea esculenta
				Dioscorea fasciculocongesta
				Dioscorea floribunda
				Dioscorea galeottiana
				Dioscorea gallegosii
				Dioscorea gaumeri
				Dioscorea gomez-pompae
				Dioscorea guerrerensis
				Dioscorea hintonii
				Dioscorea hondurensis
				Dioscorea igualamontana
				Dioscorea insignis
				Dioscorea jaliscana
				Dioscorea laxiflora
				Dioscorea liebmannii
				Dioscorea longituba
				Dioscorea matagalpensis
				Dioscorea matudae
				Dioscorea mesoamericana
				Dioscorea mexicana
				Dioscorea militaris
				Dioscorea minima
				Dioscorea mitis
				Dioscorea morelosana
				Dioscorea multinervis
				Dioscorea nelsonii
				Dioscorea oaxacensis
				Dioscorea orizabensis
				Dioscorea pallens
				Dioscorea palmeri
				Dioscorea pantojensis
				Dioscorea pilosiuscula
				Dioscorea platycolpota
				Dioscorea plumifera
				Dioscorea polygonoides
				Dioscorea polystachya
				Dioscorea preslii
				Dioscorea pringlei
				Dioscorea pumicicola
				Dioscorea racemosa
				Dioscorea remotiflora
				Dioscorea remotiflora maculata
				Dioscorea reversiflora
				Dioscorea sanchez-colinii
				Dioscorea sessiliflora
				Dioscorea simulans
				Dioscorea sparsiflora
				Dioscorea spiculiflora
				Dioscorea spiculiflora spiculiflora
				Dioscorea spiculoides
				Dioscorea subtomentosa
				Dioscorea sumiderensis
				Dioscorea sylvatica
				Dioscorea tacanensis
				Dioscorea tancitarensis
				Dioscorea temascaltepecensis
				Dioscorea trifida
				Dioscorea tubiperianthia
				Dioscorea ulinei
				Dioscorea urceolata
				Dioscorea urophylla
				Dioscorea uruapanensis
				Dioscorea villosa
				Diospyros acapulcensis veraecrucis
				Diospyros aequoris
				Diospyros aequoris balsensis
				Diospyros aequoris chutlensis
				Diospyros aequoris martineziana
				Diospyros aequoris rekoi
				Diospyros anisandra
				Diospyros bumelioides
				Diospyros californica
				Diospyros californica californica
				Diospyros campechiana
				Diospyros camposii
				Diospyros conzattii
				Diospyros ebenaster
				Diospyros ebenum
				Diospyros intricata
				Diospyros johnstoniana
				Diospyros latifolia
				Diospyros nigra
				Diospyros oaxacana
				Diospyros palmeri
				Diospyros rekoi
				Diospyros rosei
				Diospyros salicifolia
				Diospyros sonorae
				Diospyros sphaerantha
				Diospyros tetrasperma
				Diospyros texana
				Diospyros yatesiana
				Diospyros yucatanensis
				Diospyros yucatanensis longipedicellata
				Diospyros yucatanensis spectabilis
				Diospyros yucatanensis yucatanensis
				Dysphania ambrosioides
				Echinopepon horridus
				Echinopepon racemosus
				Eryngium alternatum
				Eryngium aristulatum parishii
				Eryngium beecheyanum
				Eryngium bonplandii
				Eryngium bromeliifolium
				Eryngium calaster
				Eryngium carlinae
				Eryngium carlinae
				Eryngium cervantesii
				Eryngium columnare
				Eryngium comosum
				Eryngium crassisquamosum
				Eryngium cymosum
				Eryngium deppeanum
				Eryngium fluitans
				Eryngium foetidum
				Eryngium galeottii
				Eryngium ghiesbreghtii
				Eryngium gracile
				Eryngium gramineum
				Eryngium guatemalense
				Eryngium haenkei
				Eryngium hemsleyanum
				Eryngium heterophyllum
				Eryngium humile
				Eryngium involucratum
				Eryngium jaliscense
				Eryngium juncifolium
				Eryngium lemmonii
				Eryngium longifolium
				Eryngium longirameum
				Eryngium madrense
				Eryngium mexiae
				Eryngium monocephalum
				Eryngium montanum
				Eryngium nasturtiifolium
				Eryngium palmeri
				Eryngium pectinatum
				Eryngium phyteumae
				Eryngium pilularioides
				Eryngium pringlei
				Eryngium proteiflorum
				Eryngium purpusii
				Eryngium ranunculoides
				Eryngium reptans
				Eryngium rosei
				Eryngium scaposum
				Eryngium serratum
				Eryngium sparganophyllum
				Eryngium subacaule
				Eryngium tzeltal
				Eryngium venustum
				Escontria chiotilla
				Euphorbia abramsiana
				Euphorbia adenoptera
				Euphorbia adiantoides
				Euphorbia alatocaulis
				Euphorbia albomarginata
				Euphorbia alta
				Euphorbia angusta
				Euphorbia anthonyi
				Euphorbia antisyphilitica
				Euphorbia anychioides
				Euphorbia apatzingana
				Euphorbia apicata
				Euphorbia ariensis
				Euphorbia arizonica
				Euphorbia armourii
				Euphorbia arteagae
				Euphorbia astyla
				Euphorbia barnesii
				Euphorbia bartolomei
				Euphorbia beamanii
				Euphorbia berteroana
				Euphorbia bifurcata
				Euphorbia bilobata
				Euphorbia blodgettii
				Euphorbia bombensis
				Euphorbia brachycera
				Euphorbia bracteata
				Euphorbia brandegeei
				Euphorbia calcarata
				Euphorbia calcicola
				Euphorbia calderoniae
				Euphorbia californica
				Euphorbia californica californica
				Euphorbia calyculata
				Euphorbia campestris
				Euphorbia canariensis
				Euphorbia capitellata
				Euphorbia carunculata
				Euphorbia ceroderma
				Euphorbia chaetocalyx
				Euphorbia chaetocalyx triligulata
				Euphorbia chamaesula
				Euphorbia chamaesula subdentata
				Euphorbia chamaesyce
				Euphorbia chersonesa
				Euphorbia chiribensis
				Euphorbia cinerascens
				Euphorbia coalcomanensis
				Euphorbia colletioides
				Euphorbia colligata
				Euphorbia colorata
				Euphorbia cornastra
				Euphorbia correllii
				Euphorbia cotinifolia
				Euphorbia creberrima
				Euphorbia crepitata
				Euphorbia crepitata crepitata
				Euphorbia crepitata longa
				Euphorbia crepuscula
				Euphorbia cressoides
				Euphorbia cumbrae
				Euphorbia cuphosperma
				Euphorbia cyathophora
				Euphorbia cymbifera
				Euphorbia cyri
				Euphorbia davidii
				Euphorbia delicatula
				Euphorbia densiflora
				Euphorbia dentata
				Euphorbia dentosa
				Euphorbia diazlunana
				Euphorbia dioeca
				Euphorbia dioscoreoides
				Euphorbia dioscoreoides attenuata
				Euphorbia dioscoreoides dioscoreoides
				Euphorbia dressleri
				Euphorbia eglandulosa
				Euphorbia elata
				Euphorbia eriantha
				Euphorbia exstipulata
				Euphorbia exstipulata exstipulata
				Euphorbia feddemae
				Euphorbia fendleri
				Euphorbia filiformis
				Euphorbia finkii
				Euphorbia floribunda
				Euphorbia florida
				Euphorbia francoana
				Euphorbia fruticulosa
				Euphorbia fruticulosa fruticulosa
				Euphorbia fruticulosa hirtella
				Euphorbia fulgens
				Euphorbia furcillata
				Euphorbia furcillata furcillata
				Euphorbia furcillata ribana
				Euphorbia gaumeri
				Euphorbia gentryi
				Euphorbia georgei
				Euphorbia geyeri
				Euphorbia geyeri wheeleriana
				Euphorbia glyptosperma
				Euphorbia golondrina
				Euphorbia gracillima
				Euphorbia gradyi
				Euphorbia graminea
				Euphorbia graminea graminea
				Euphorbia graminea novogaliciana
				Euphorbia grammata
				Euphorbia greggii
				Euphorbia guadalajarana
				Euphorbia guatemalensis
				Euphorbia guiengola
				Euphorbia helleri
				Euphorbia henricksonii
				Euphorbia heterophylla
				Euphorbia hexagonoides
				Euphorbia hindsiana
				Euphorbia hintonii
				Euphorbia hirta
				Euphorbia hirta hirta
				Euphorbia hirtella
				Euphorbia hormorrhiza
				Euphorbia humayensis
				Euphorbia hypericifolia
				Euphorbia hyssopifolia
				Euphorbia inaequilatera
				Euphorbia incerta
				Euphorbia indivisa
				Euphorbia ivanjohnstonii
				Euphorbia ixtlana
				Euphorbia jaliscensis
				Euphorbia johnstonii
				Euphorbia lacera
				Euphorbia lagunensis
				Euphorbia lancifolia
				Euphorbia laredana
				Euphorbia lasiocarpa
				Euphorbia lata
				Euphorbia lathyris
				Euphorbia leucantha
				Euphorbia leucocephala
				Euphorbia leucophylla
				Euphorbia leucophylla comcaacorum
				Euphorbia leucophylla leucophylla
				Euphorbia lineata
				Euphorbia linguiformis
				Euphorbia lomelii
				Euphorbia longicornuta
				Euphorbia luciismithii
				Euphorbia lundelliana
				Euphorbia lurida
				Euphorbia macropodoides
				Euphorbia macropus
				Euphorbia maculata
				Euphorbia macvaughii
				Euphorbia magdalenae
				Euphorbia marginata
				Euphorbia mcvaughiana
				Euphorbia melanadenia
				Euphorbia mendezii
				Euphorbia mesembryanthemifolia
				Euphorbia mexiae
				Euphorbia micromera
				Euphorbia milii
				Euphorbia milii splendens
				Euphorbia misella
				Euphorbia misera
				Euphorbia montereyana
				Euphorbia multiseta
				Euphorbia muscicola
				Euphorbia neilmulleri
				Euphorbia neriifolia
				Euphorbia nocens
				Euphorbia nutans
				Euphorbia oaxacana
				Euphorbia ocymoidea
				Euphorbia oerstediana
				Euphorbia ophthalmica
				Euphorbia orizabae
				Euphorbia palmeri
				Euphorbia parishii
				Euphorbia parryi
				Euphorbia pediculifera
				Euphorbia pediculifera linearifolia
				Euphorbia pediculifera pediculifera
				Euphorbia peninsularis
				Euphorbia peplus
				Euphorbia perennans
				Euphorbia peritropoides
				Euphorbia perlignea
				Euphorbia personata
				Euphorbia petrina
				Euphorbia picachensis
				Euphorbia pinkavana
				Euphorbia pionosperma
				Euphorbia platysperma
				Euphorbia polycarpa
				Euphorbia polycarpa carmenensis
				Euphorbia polycarpa mejamia
				Euphorbia polycarpa polycarpa
				Euphorbia pondii
				Euphorbia potosina
				Euphorbia prostrata
				Euphorbia pseudofulva
				Euphorbia pteroneura
				Euphorbia pulcherrima
				Euphorbia pumicicola
				Euphorbia radians
				Euphorbia radians stormiae
				Euphorbia radioloides
				Euphorbia restiacea
				Euphorbia revoluta
				Euphorbia rossiana
				Euphorbia rutilis
				Euphorbia rzedowskii
				Euphorbia scandens
				Euphorbia schiedeana
				Euphorbia schlechtendalii
				Euphorbia schlechtendalii pacifica
				Euphorbia schlechtendalii schlechtendalii
				Euphorbia schlechtendalii websteri
				Euphorbia scopulorum
				Euphorbia scopulorum inornata
				Euphorbia scopulorum nuda
				Euphorbia scopulorum scopulorum
				Euphorbia scordiifolia
				Euphorbia segoviensis
				Euphorbia seleri
				Euphorbia serpens
				Euphorbia serpyllifolia
				Euphorbia serpyllifolia hirtula
				Euphorbia serpyllifolia serpyllifolia
				Euphorbia serrula
				Euphorbia setiloba
				Euphorbia simulans
				Euphorbia sinaloensis
				Euphorbia sinclairiana
				Euphorbia sonorae
				Euphorbia soobyi
				Euphorbia spathulata
				Euphorbia sphaerorhiza
				Euphorbia standleyi
				Euphorbia stictospora
				Euphorbia stictospora stictospora
				Euphorbia stictospora sublaevis
				Euphorbia strigosa
				Euphorbia subpeltata
				Euphorbia subreniformis
				Euphorbia succedanea
				Euphorbia tanquahuete
				Euphorbia tehuacana
				Euphorbia terracina
				Euphorbia theriaca
				Euphorbia theriaca spurca
				Euphorbia theriaca theriaca
				Euphorbia thymifolia
				Euphorbia tirucalli
				Euphorbia tithymaloides parasitica
				Euphorbia tithymaloides tithymaloides
				Euphorbia tomentella
				Euphorbia tomentulosa
				Euphorbia trachysperma
				Euphorbia tresmariae
				Euphorbia trichotoma
				Euphorbia tricolor
				Euphorbia umbellulata
				Euphorbia velleriflora
				Euphorbia vermiculata
				Euphorbia vestita
				Euphorbia villifera
				Euphorbia violacea
				Euphorbia whitei
				Euphorbia wrightii
				Euphorbia xalapensis
				Euphorbia xanti
				Euphorbia xbacensis
				Euphorbia xylopoda
				Euphorbia yucatanensis
				Fernaldia asperoglottis
				Fernaldia pandurata
				Fernaldia pandurata
				Fernaldia pandurata var. glabra
				Gossypium aridum
				Gossypium barbadense
				Gossypium gossypioides
				Gossypium harknessii
				Gossypium harknessii armourianum
				Gossypium herbaceum
				Gossypium hirsutum
				Gossypium hirsutum L.
				Gossypium irenaeum
				Gossypium klotzschianum davidsonii
				Gossypium laxum
				Gossypium lobatum
				Gossypium schwendimanii
				Gossypium thespesioides
				Gossypium thurberi
				Gossypium trilobum
				Gossypium turneri
				Helianthus annuus
				Helianthus californicus
				Helianthus ciliaris
				Helianthus gracilentus
				Helianthus hirsutus
				Helianthus laciniatus
				Helianthus niveus
				Helianthus niveus niveus
				Helianthus niveus tephrodes
				Helianthus petiolaris
				Helianthus petiolaris canescens
				Helianthus petiolaris fallax
				Helianthus petiolaris petiolaris
				Helianthus praecox
				Hylocereus lemairei
				Hylocereus ocamponis
				Hylocereus purpusii
				Hylocereus trigonus
				Hylocereus undatus
				Hylocereus undatus luteocarpus
				Hyptis albida
				Hyptis anitae
				Hyptis atrorubens
				Hyptis brevipes
				Hyptis collina
				Hyptis conferta
				Hyptis conferta angustata
				Hyptis decipiens
				Hyptis emoryi
				Hyptis emoryi amplifolia
				Hyptis emoryi emoryi
				Hyptis emoryi palmeri
				Hyptis glomerata
				Hyptis intermedia
				Hyptis involucrata
				Hyptis laniflora
				Hyptis lantanifolia
				Hyptis mutabilis
				Hyptis oblongifolia
				Hyptis pectinata
				Hyptis pseudolantana
				Hyptis recurvata
				Hyptis rhomboidea
				Hyptis rhytidea
				Hyptis septentrionalis
				Hyptis sinuata
				Hyptis spicigera
				Hyptis suaveolens
				Hyptis subtilis
				Hyptis tephrodes
				Hyptis tomentosa
				Hyptis urticoides
				Hyptis verticillata
				Ipomoea alba
				Ipomoea amnicola
				Ipomoea ampullacea
				Ipomoea ancisa
				Ipomoea anisomeres
				Ipomoea aquatica
				Ipomoea arborescens
				Ipomoea arborescens pachylutea
				Ipomoea argentifolia
				Ipomoea aristolochiifolia
				Ipomoea asarifolia
				Ipomoea aurantiaca
				Ipomoea barbatisepala
				Ipomoea batatas
				Ipomoea batatoides
				Ipomoea bombycina
				Ipomoea bracteata
				Ipomoea cairica
				Ipomoea calantha
				Ipomoea capillacea
				Ipomoea cardiophylla
				Ipomoea carnea
				Ipomoea carnea carnea
				Ipomoea carnea fistulosa
				Ipomoea caudata
				Ipomoea chamelana
				Ipomoea chenopodiifolia
				Ipomoea chilopsidis
				Ipomoea cholulensis
				Ipomoea ciervensis
				Ipomoea clavata
				Ipomoea conzattii
				Ipomoea cordatotriloba
				Ipomoea costellata
				Ipomoea crinicalyx
				Ipomoea cristulata
				Ipomoea cuernavacensis
				Ipomoea decasperma
				Ipomoea decemcornuta
				Ipomoea dimorphophylla
				Ipomoea dumetorum
				Ipomoea dumosa
				Ipomoea durangensis
				Ipomoea elongata
				Ipomoea emetica
				Ipomoea eximia
				Ipomoea expansa
				Ipomoea fimbriosepala
				Ipomoea fistulosa
				Ipomoea funis
				Ipomoea funis funis
				Ipomoea funis langlassei
				Ipomoea gesnerioides
				Ipomoea gloverae
				Ipomoea gracilis
				Ipomoea hartwegii
				Ipomoea hastigera
				Ipomoea hastigera hastigera
				Ipomoea hastigera jaliscana
				Ipomoea hederacea
				Ipomoea hederifolia
				Ipomoea heterodoxa
				Ipomoea ignava
				Ipomoea igualensis
				Ipomoea imperati
				Ipomoea indica
				Ipomoea intrapilosa
				Ipomoea invicta
				Ipomoea jalapa
				Ipomoea jicama
				Ipomoea laeta
				Ipomoea lambii
				Ipomoea lenis
				Ipomoea leucantha
				Ipomoea lindenii
				Ipomoea lindheimeri
				Ipomoea littoralis
				Ipomoea lobata
				Ipomoea longifolia
				Ipomoea lottiae
				Ipomoea lozanii
				Ipomoea lutea
				Ipomoea madrensis
				Ipomoea mairetii
				Ipomoea meyeri
				Ipomoea microsepala
				Ipomoea minutiflora
				Ipomoea miquihuanensis
				Ipomoea muricata
				Ipomoea murucoides
				Ipomoea neei
				Ipomoea neurocephala
				Ipomoea nil
				Ipomoea obscura obscura
				Ipomoea oocarpa
				Ipomoea orizabensis
				Ipomoea orizabensis collina
				Ipomoea orizabensis orizabensis
				Ipomoea pandurata
				Ipomoea parasitica
				Ipomoea passifloroides
				Ipomoea pauciflora
				Ipomoea pedicellaris
				Ipomoea perpartita
				Ipomoea pes-caprae
				Ipomoea petrophila
				Ipomoea philomega
				Ipomoea plummerae
				Ipomoea populina
				Ipomoea praecana
				Ipomoea proximum
				Ipomoea pseudoracemosa
				Ipomoea pubescens
				Ipomoea punticulata
				Ipomoea purga
				Ipomoea purpurea
				Ipomoea quamoclit
				Ipomoea ramosissima
				Ipomoea reticulata
				Ipomoea rhomboidea
				Ipomoea robinsonii
				Ipomoea rubens
				Ipomoea rubriflora
				Ipomoea rupicola
				Ipomoea rzedowskii
				Ipomoea sagittata
				Ipomoea santae-rosae
				Ipomoea santillanii
				Ipomoea schaffneri
				Ipomoea scopulorum
				Ipomoea seaania
				Ipomoea seducta
				Ipomoea sepacuitensis
				Ipomoea sescossiana
				Ipomoea setosa
				Ipomoea silvicola
				Ipomoea simulans
				Ipomoea sororia
				Ipomoea spectata
				Ipomoea splendor-sylvae
				Ipomoea squamosa
				Ipomoea stans
				Ipomoea steerei
				Ipomoea suaveolens
				Ipomoea suffulta
				Ipomoea tabascana
				Ipomoea tacambarensis
				Ipomoea temascaltepecensis
				Ipomoea tentaculifera
				Ipomoea tenuiloba
				Ipomoea ternifolia
				Ipomoea ternifolia leptotoma
				Ipomoea ternifolia ternifolia
				Ipomoea ternifolia valida
				Ipomoea thurberi
				Ipomoea tiliacea
				Ipomoea trichocarpa
				Ipomoea tricolor
				Ipomoea trifida
				Ipomoea triloba
				Ipomoea turbinata
				Ipomoea tuxtlensis
				Ipomoea umbraticola
				Ipomoea urbinei
				Ipomoea variabilis
				Ipomoea villifera
				Ipomoea violacea
				Ipomoea wallii
				Ipomoea wolcottiana
				Ipomoea wolcottiana wolcottiana
				Ipomoea wrightii
				Ipomoea zimmermanii
				Jaltomata chihuahuensis
				Jaltomata grandiflora
				Jaltomata procumbens
				Jaltomata repandidentata
				Jaltomata umbellata
				Lagenaria siceraria
				Lemaireocereus hollianus
				Lepidium acutidens
				Lepidium alyssoides
				Lepidium apetalum
				Lepidium bipinnatifidum
				Lepidium costaricense
				Lepidium densiflorum
				Lepidium didymum
				Lepidium eastwoodiae
				Lepidium flavum
				Lepidium intermedium
				Lepidium lasiocarpum
				Lepidium lasiocarpum lasiocarpum
				Lepidium lasiocarpum orbiculare
				Lepidium lasiocarpum palmeri
				Lepidium lasiocarpum wrightii
				Lepidium latifolium
				Lepidium montanum
				Lepidium montanum alyssoides
				Lepidium montanum angustifolium
				Lepidium montanum montanum
				Lepidium nitidum
				Lepidium oblongum
				Lepidium perfoliatum
				Lepidium sativum
				Lepidium schaffneri
				Lepidium sordidum
				Lepidium thurberi
				Lepidium virginicum
				Lepidium virginicum centrali-americanum
				Lepidium virginicum menziesii
				Lepidium virginicum pubescens
				Lepidium virginicum virginicum
				Lophocereus gatesii
				Lophocereus schottii
				Lophocereus schottii schottii
				Lophophora diffusa
				Lophophora williamsii
				Manihot aesculifolia
				Manihot angustiloba
				Manihot auriculata
				Manihot carthaginensis
				Manihot caudata
				Manihot chlorosticta
				Manihot crassisepala
				Manihot davisiae
				Manihot esculenta
				Manihot foetida
				Manihot michaelis
				Manihot oaxacana
				Manihot pauciflora
				Manihot pringlei
				Manihot rhomboidea
				Manihot rhomboidea microcarpa
				Manihot rhomboidea rhomboidea
				Manihot rubricaulis
				Manihot rubricaulis isoloba
				Manihot rubricaulis rubricaulis
				Manihot subspicata
				Manihot tomatophylla
				Manihot triloba
				Manihot walkerae
				Manihot websteri
				Manilkara chicle
				Manilkara zapota
				Melothria donnel-smithii
				Melothria fluminensis
				Melothria guadalupensis
				Melothria pendula
				Melothria pringle
				Melothria pringlei
				Melothria scabra
				Melothria tomentosa
				Melothria trilobata
				Myrtillocactus cochal
				Myrtillocactus geometrizans
				Myrtillocactus geometrizans geometrizans
				Myrtillocactus schenckii
				Neobuxbaumia euphorbioides
				Neobuxbaumia macrocephala
				Neobuxbaumia mezcalaensis
				Neobuxbaumia multiareolata
				Neobuxbaumia polylopha
				Neobuxbaumia sanchezmejoradae
				Neobuxbaumia scoparia
				Neobuxbaumia squamulosa
				Neobuxbaumia tetetzo
				Neobuxbaumia tetetzo tetetzo
				Nicotiana attenuata
				Nicotiana clevelandii
				Nicotiana glauca
				Nicotiana greeneana
				Nicotiana obtusifolia
				Nicotiana plumbaginifolia
				Nicotiana repanda
				Nicotiana rustica
				Nicotiana stocktonii
				Nicotiana tabacum
				Nicotiana trigonophylla
				Nicotiana trigonophylla ipomopsiflora
				Nopalea auberi
				Nopalea cochenillifera
				Nopalea dejecta
				Nopalea inaperta
				Opuntia arenaria
				Opuntia atrispina
				Opuntia atropes
				Opuntia auberi
				Opuntia aurantiaca
				Opuntia aurea
				Opuntia azurea
				Opuntia basilaris
				Opuntia bensonii
				Opuntia bravoana
				Opuntia cantabrigiensis
				Opuntia chlorotica
				Opuntia cochenillifera
				Opuntia cochinera
				Opuntia decumbens
				Opuntia dejecta
				Opuntia depressa
				Opuntia dillenii
				Opuntia durangensis
				Opuntia elizondoana
				Opuntia engelmannii
				Opuntia engelmannii aciculata
				Opuntia engelmannii engelmannii
				Opuntia engelmannii lindheimeri
				Opuntia excelsa
				Opuntia feracantha
				Opuntia ficus-indica
				Opuntia fuliginosa
				Opuntia grandis
				Opuntia guilanchi
				Opuntia hitchcockii
				Opuntia huajuapensis
				Opuntia hyptiacantha
				Opuntia inaperta
				Opuntia jaliscana
				Opuntia joconostle
				Opuntia karwinskiana
				Opuntia lagunae
				Opuntia lasiacantha
				Opuntia leucotricha
				Opuntia littoralis
				Opuntia littoralis littoralis
				Opuntia macrocentra
				Opuntia macrorhiza
				Opuntia macrorhiza macrorhiza
				Opuntia macrorhiza pottsii
				Opuntia megacantha
				Opuntia megarhiza
				Opuntia megarhiza pachyrrhiza
				Opuntia microdasys
				Opuntia microdasys microdasys
				Opuntia microdasys rufida
				Opuntia neochrysacantha
				Opuntia nuda
				Opuntia orbiculata
				Opuntia oricola
				Opuntia parviclada
				Opuntia phaeacantha
				Opuntia pilifera
				Opuntia polyacantha
				Opuntia pubescens
				Opuntia pumila
				Opuntia pycnantha
				Opuntia rastrera
				Opuntia rileyi
				Opuntia robinsonii
				Opuntia robusta
				Opuntia robusta robusta
				Opuntia spinulifera
				Opuntia spraguei
				Opuntia stenopetala
				Opuntia stenopetala stenopetala
				Opuntia streptacantha
				Opuntia stricta
				Opuntia tapona
				Opuntia tehuacana
				Opuntia tehuantepecana
				Opuntia tomentosa
				Opuntia tomentosa tomentosa
				Opuntia undulata
				Opuntia velutina
				Opuntia wilcoxii
				Opuntia x occidentalis
				Opuntia zamudioi
				Oryza latifolia
				Oryza rufipogon
				Pachycereus grandis
				Pachycereus pecten-aboriginum
				Pachycereus pringlei
				Pachycereus weberi
				Pachyrhizus erosus
				Pachyrhizus erosus palmatilobus
				Pachyrhizus ferrugineus
				Pachyrhizus strigosus
				Parmentiera aculeata
				Parmentiera millspaughiana
				Parmentiera parviflora
				Parmentiera trunciflora
				Passiflora adenopoda
				Passiflora affinis
				Passiflora alata
				Passiflora allantophylla
				Passiflora ambigua
				Passiflora apetala
				Passiflora arida
				Passiflora arida arida
				Passiflora arizonica
				Passiflora bicornis
				Passiflora biflora
				Passiflora bryonioides
				Passiflora caerulea
				Passiflora capsularis
				Passiflora ciliata
				Passiflora cobanensis
				Passiflora colimensis
				Passiflora conzattiana
				Passiflora coriacea
				Passiflora costaricensis
				Passiflora dictamo
				Passiflora dolichocarpa
				Passiflora exsudans
				Passiflora filipes
				Passiflora foetida
				Passiflora foetida acapulcensis
				Passiflora foetida arida
				Passiflora foetida gossypiifolia
				Passiflora foetida hastata
				Passiflora foetida hibiscifolia
				Passiflora foetida lanuginosa
				Passiflora foetida nicaraguensis
				Passiflora foetida oaxacana
				Passiflora fruticosa
				Passiflora goniosperma
				Passiflora guatemalensis
				Passiflora hahnii
				Passiflora helleri
				Passiflora holosericea
				Passiflora itzensis
				Passiflora jorullensis
				Passiflora jorullensis jorullensis
				Passiflora jorullensis salvadorensis
				Passiflora juliana
				Passiflora karwinskii
				Passiflora lancearia
				Passiflora liebmannii
				Passiflora ligularis
				Passiflora ligularis Juss.
				Passiflora ligularis lobata
				Passiflora lobata
				Passiflora lutea
				Passiflora manantlanensis
				Passiflora mayarum
				Passiflora mcvaughiana
				Passiflora membranacea
				Passiflora mexicana
				Passiflora microstipula
				Passiflora mollissima
				Passiflora morifolia
				Passiflora nelsonii
				Passiflora oaxacensis
				Passiflora obovata
				Passiflora obtusifolia
				Passiflora oerstedii
				Passiflora ornithoura
				Passiflora ornithoura chiapasensis
				Passiflora pallida
				Passiflora palmeri
				Passiflora palmeri palmeri
				Passiflora palmeri sublanceolata
				Passiflora pavonis
				Passiflora pedata
				Passiflora pendens
				Passiflora pilosa
				Passiflora pilosa dimidiata
				Passiflora pilosa pilosa
				Passiflora platyloba
				Passiflora podadenia
				Passiflora porphyretica
				Passiflora porphyretica porphyretica
				Passiflora pulchella
				Passiflora pusilla
				Passiflora quadrangularis
				Passiflora quercetorum
				Passiflora quetzal
				Passiflora quinquangularis
				Passiflora rovirosae
				Passiflora rugosissima
				Passiflora sanctae-mariae
				Passiflora seemannii
				Passiflora serratifolia
				Passiflora sexflora
				Passiflora sexocellata
				Passiflora sicyoides
				Passiflora standleyi
				Passiflora suberosa
				Passiflora suberosa longipes
				Passiflora sublanceolata
				Passiflora subpeltata
				Passiflora tarminiana
				Passiflora tenuiloba
				Passiflora trinervia
				Passiflora trisetosa
				Passiflora uncinata
				Passiflora viridiflora
				Passiflora xiikzodz
				Passiflora xiikzodz xiikzodz
				Passiflora yucatanensis
				Persea albida
				Persea americana
				Persea americana americana
				Persea americana drymifolia
				Persea americana guatemalensis
				Persea americana Mill. var. drymifolia (Schltdl. & Cham.) S. F. Blake
				Persea americana Mill. var. guatemalensis (L.O. Williams) Scora
				Persea americana Mill. var. nubigena (L.O. Williams) L. E. Kopp
				Persea americana Mill. var. steyermarkii (C.K. Allen) Scora
				Persea americana nubigena
				Persea americana steyermarkii
				Persea brevipetiolata
				Persea caerulea
				Persea chamissonis
				Persea chrysantha
				Persea cinerascens
				Persea donnell-smithii
				Persea hintonii
				Persea liebmannii
				Persea longipes
				Persea obscura
				Persea pallescens
				Persea palustris
				Persea petenensis Lundell
				Persea podadenia
				Persea purpusii
				Persea rigens
				Persea rufescens
				Persea schiedeana
				Persea sessilis
				Persea standleyi
				Persea veraguasensis
				Persea vesticula
				Phaseolus acutifolius
				Phaseolus acutifolius acutifolius
				Phaseolus acutifolius latifolius
				Phaseolus albescens
				Phaseolus albiflorus
				Phaseolus albinervus
				Phaseolus albiviolaceus
				Phaseolus altimontanus
				Phaseolus amabilis
				Phaseolus amblyosepalus
				Phaseolus anisophyllus
				Phaseolus anisotrichos
				Phaseolus campanulatus
				Phaseolus carteri
				Phaseolus chiapasanus
				Phaseolus coccineus
				Phaseolus coccineus coccineus
				Phaseolus coccineus formosus
				Phaseolus coccineus obvallatus
				Phaseolus dasycarpus
				Phaseolus dumosus
				Phaseolus esperanzae
				Phaseolus esquincensis
				Phaseolus filiformis
				Phaseolus glabellus
				Phaseolus gladiolatus
				Phaseolus hintonii
				Phaseolus jaliscanus
				Phaseolus laxiflorus
				Phaseolus leptophyllus
				Phaseolus leptostachyus
				Phaseolus leptostachyus intonsus
				Phaseolus leptostachyus leptostachyus
				Phaseolus leptostachyus nanus
				Phaseolus leptostachyus pinnatifolius
				Phaseolus lunatus
				Phaseolus lunatus viridis
				Phaseolus macrolepis
				Phaseolus maculatifolius
				Phaseolus maculatus
				Phaseolus maculatus maculatus
				Phaseolus maculatus ritensis
				Phaseolus macvaughii
				Phaseolus magnilobatus
				Phaseolus marechalii
				Phaseolus micranthus
				Phaseolus microcarpus
				Phaseolus mungo
				Phaseolus neglectus
				Phaseolus nelsonii
				Phaseolus nodosus
				Phaseolus novoleonensis
				Phaseolus oaxacanus
				Phaseolus oligospermus
				Phaseolus oligospermus Piper
				Phaseolus parvifolius
				Phaseolus parvulus
				Phaseolus pauciflorus
				Phaseolus pedicellatus
				Phaseolus pedicellatus pedicellatus
				Phaseolus perplexus
				Phaseolus persistentus Freytag & Debouck
				Phaseolus plagiocylix
				Phaseolus pluriflorus
				Phaseolus polymorphus
				Phaseolus reticulatus
				Phaseolus rotundatus
				Phaseolus salicifolius
				Phaseolus scabrellus
				Phaseolus sonorensis
				Phaseolus supinus
				Phaseolus tenellus
				Phaseolus tuerckheimii
				Phaseolus venosus
				Phaseolus viridis
				Phaseolus vulgaris
				Phaseolus xanthotrichus
				Phaseolus xanthotrichus Piper
				Phaseolus xolocotzii
				Phaseolus zimapanensis
				Physalis (Physalodendron) campechiana
				Physalis (Physalodendron) melanocystis
				Physalis (Quincula) lobata
				Physalis (Rydbergis) acutifolia
				Physalis (Rydbergis) ampla
				Physalis (Rydbergis) angulata
				Physalis (Rydbergis) angustiphysa
				Physalis (Rydbergis) campanula
				Physalis (Rydbergis) caudella
				Physalis (Rydbergis) cinerascens
				Physalis (Rydbergis) cinerascens cinerascens
				Physalis (Rydbergis) cinerascens spathulifolia
				Physalis (Rydbergis) cordata
				Physalis (Rydbergis) coztomatl
				Physalis (Rydbergis) crassifolia
				Physalis (Rydbergis) crassifolia infundibularis
				Physalis (Rydbergis) crassifolia versicolor
				Physalis (Rydbergis) glabra
				Physalis (Rydbergis) glutinosa
				Physalis (Rydbergis) gracilis
				Physalis (Rydbergis) greenmanii
				Physalis (Rydbergis) hastatula
				Physalis (Rydbergis) hederifolia
				Physalis (Rydbergis) hederifolia cordifolia
				Physalis (Rydbergis) hederifolia hederifolia
				Physalis (Rydbergis) hintonii
				Physalis (Rydbergis) ignota
				Physalis (Rydbergis) ixocarpa
				Physalis (Rydbergis) lagascae
				Physalis (Rydbergis) leptophylla
				Physalis (Rydbergis) mcvaughii
				Physalis (Rydbergis) microcarpa
				Physalis (Rydbergis) microphysa
				Physalis (Rydbergis) minuta
				Physalis (Rydbergis) muelleri
				Physalis (Rydbergis) nicandroides
				Physalis (Rydbergis) orizabae
				Physalis (Rydbergis) patula
				Physalis (Rydbergis) pennellii
				Physalis (Rydbergis) philadelphica
				Physalis (Rydbergis) philadelphica philadelphica
				Physalis (Rydbergis) philippensis
				Physalis (Rydbergis) pringlei
				Physalis (Rydbergis) pruinosa
				Physalis (Rydbergis) pubescens
				Physalis (Rydbergis) pubescens pubescens
				Physalis (Rydbergis) rydbergii
				Physalis (Rydbergis) sancti-josephii
				Physalis (Rydbergis) solanaceus
				Physalis (Rydbergis) sordida
				Physalis (Rydbergis) subrepens
				Physalis (Rydbergis) sulphurea
				Physalis (Rydbergis) tehuacanensis
				Physalis (Rydbergis) virginiana
				Physalis (Rydbergis) virginiana sonorae
				Physalis (Rydbergis) volubilis
				Physalis angulata L.
				Physalis cordata
				Physalis gracilis
				Physalis gracilis Miers
				Physalis heterophylla
				Physalis hunzikeriana
				Physalis ignota
				Physalis lagascae
				Physalis minima
				Physalis mollis parviflora
				Physalis neomexicana
				Physalis nicandroides
				Physalis peruviana
				Physalis philadelphica
				Physalis pruinosa
				Physalis puberula
				Physalis pubescens
				Physalis vestita
				Physalis viscosa
				Physalis viscosa cinerascens
				Physalis walteri
				Phytolacca americana
				Phytolacca dioica
				Phytolacca icosandra
				Phytolacca octandra
				Phytolacca rivinoides
				Phytolacca rugosa
				Phytolacca thyrsiflora
				Pinus arizonica
				Pinus arizonica arizonica
				Pinus arizonica cooperi
				Pinus arizonica stormiae
				Pinus attenuata
				Pinus ayacahuite
				Pinus ayacahuite ayacahuite
				Pinus ayacahuite veitchii
				Pinus caribaea
				Pinus caribaea hondurensis
				Pinus cembroides
				Pinus cembroides bicolor
				Pinus cembroides lagunae
				Pinus cembroides orizabensis
				Pinus contorta
				Pinus contorta latifolia
				Pinus contorta murrayana
				Pinus coulteri
				Pinus culminicola
				Pinus devoniana
				Pinus douglasiana
				Pinus durangensis
				Pinus edulis
				Pinus engelmannii
				Pinus flexilis
				Pinus flexilis reflexa
				Pinus greggii
				Pinus halepensis
				Pinus hartwegii
				Pinus herrerae
				Pinus jaliscana
				Pinus jeffreyi
				Pinus lambertiana
				Pinus lawsonii
				Pinus leiophylla
				Pinus leiophylla chihuahuana
				Pinus leiophylla leiophylla
				Pinus lumholtzii
				Pinus luzmariae
				Pinus maximartinezii
				Pinus maximinoi
				Pinus monophylla
				Pinus montezumae
				Pinus muricata
				Pinus nelsonii
				Pinus oocarpa
				Pinus oocarpa oocarpa
				Pinus patula
				Pinus patula longipedunculata
				Pinus patula patula
				Pinus pinceana
				Pinus ponderosa
				Pinus ponderosa scopulorum
				Pinus praetermissa
				Pinus pringlei
				Pinus pseudostrobus
				Pinus pseudostrobus apulcensis
				Pinus pseudostrobus protuberans
				Pinus pseudostrobus pseudostrobus
				Pinus quadrifolia
				Pinus radiata
				Pinus radiata binata
				Pinus remota
				Pinus rzedowskii
				Pinus strobiformis
				Pinus strobus
				Pinus strobus chiapensis
				Pinus sylvestris
				Pinus tecunumanii
				Pinus teocote
				Piper abalienatum
				Piper achoteanum
				Piper acutiusculum
				Piper aduncum
				Piper aduncum aduncum
				Piper aequale
				Piper aereum
				Piper amalago
				Piper arboreum
				Piper arboreum arboreum
				Piper arieianum
				Piper augustum
				Piper auritum
				Piper berlandieri
				Piper berteroanum
				Piper biauritum
				Piper bisasperatum
				Piper bredemeyeri
				Piper brevipedicellatum
				Piper chamissonis
				Piper chinantlense
				Piper chrysostachyum
				Piper colipanum
				Piper colotlipanense
				Piper commutatum
				Piper cordovanum
				Piper curtispicum
				Piper curvatipes
				Piper decipiens
				Piper decurrens
				Piper diandrum
				Piper dilatatum
				Piper discolor
				Piper disjunctum
				Piper divaricatum
				Piper epigynium
				Piper eriopodon
				Piper fallens
				Piper fimbriulatum
				Piper flavidum
				Piper fortunyoanum
				Piper fraguanum
				Piper galeottianum
				Piper geniculatum
				Piper gibbosum
				Piper glabratum
				Piper glabrescens
				Piper glaucescens
				Piper guazacapanense
				Piper hispidum
				Piper instabilipes
				Piper ixocubvainense
				Piper jacquemontianum
				Piper jalapense
				Piper jaliscanum
				Piper karwinskianum
				Piper lacunosum
				Piper lanceolatum
				Piper lapathifolium
				Piper laurifolium
				Piper leucophyllum
				Piper liebmannii
				Piper lindenii
				Piper littorale
				Piper lucaeanum
				Piper luxii
				Piper marginatum
				Piper martensianum
				Piper maxonii
				Piper melastomoides
				Piper metapalcoensis
				Piper mexicanum
				Piper michelianum
				Piper misantlense
				Piper muelleri
				Piper neesianum
				Piper nitidum
				Piper novogalicianum
				Piper nudum
				Piper oaxacanum
				Piper obliquum
				Piper oblongum
				Piper orizabanum
				Piper otophorum
				Piper palmeri
				Piper pansamalanum
				Piper papantlense
				Piper patzulinum
				Piper peltatum
				Piper peracuminatum
				Piper pergamentifolium
				Piper phytolaccifolium
				Piper plantagineum
				Piper populifolium
				Piper pothomorphe
				Piper pseudoasperifolium
				Piper pseudolindenii
				Piper psilorhachis
				Piper realgoanum
				Piper reticulatum
				Piper rosei
				Piper sancti-felicis
				Piper sanctum
				Piper scalarispicum
				Piper schiedeanum
				Piper schippianum
				Piper schlechtendalii
				Piper scutilimbum
				Piper sempervirens
				Piper smilacifolium
				Piper stipulaceum
				Piper stipulare
				Piper subcitrifolium
				Piper subeburneum
				Piper subsessilifolium
				Piper tacticanum
				Piper tecutlanum
				Piper terrabanum
				Piper tuberculatum
				Piper tuerckheimii
				Piper uhdei
				Piper umbellatum
				Piper unguiculatum
				Piper urophyllum
				Piper uspantanense
				Piper variabile
				Piper veraguense
				Piper vergelense
				Piper villiramulum
				Piper virginicum
				Piper williamsii
				Piper wydlerianum
				Piper xalapense
				Piper xanthostachyum
				Piper yucatanense
				Piper yzabalanum
				Polaskia chende
				Polaskia chichipe
				Polyclathra cucumerina
				Porophyllum amplexicaule
				Porophyllum calcicola
				Porophyllum coloratum
				Porophyllum coloratum coloratum
				Porophyllum coloratum obtusifolium
				Porophyllum confertum
				Porophyllum filiforme
				Porophyllum gracile
				Porophyllum greggii
				Porophyllum linaria
				Porophyllum lindenii
				Porophyllum macrocephalum
				Porophyllum maritimum
				Porophyllum obscurum
				Porophyllum pausodynum
				Porophyllum pringlei
				Porophyllum punctatum
				Porophyllum ruderale
				Porophyllum scoparium
				Porophyllum tridentatum
				Porophyllum viridiflorum
				Porophyllum warnockii
				Porophyllum zimapanum
				Portulaca conzattii
				Portulaca grandiflora
				Portulaca halimoides
				Portulaca mexicana
				Portulaca oleracea
				Portulaca pilosa
				Portulaca pilosa villosa
				Portulaca rubricaulis
				Portulaca rzedowskiana
				Portulaca suffrutescens
				Portulaca umbraticola
				Portulaca umbraticola lanceolata
				Pouteria amygdalina
				Pouteria belizensis
				Pouteria campanulata
				Pouteria campechiana
				Pouteria chiricana
				Pouteria durlandii
				Pouteria durlandii durlandii
				Pouteria glomerata
				Pouteria glomerata glomerata
				Pouteria hypoglauca
				Pouteria izabalensis
				Pouteria lundellii
				Pouteria neglecta
				Pouteria palmeri
				Pouteria reticulata
				Pouteria reticulata reticulata
				Pouteria rhynchocarpa
				Pouteria salicifolia
				Pouteria sapota
				Pouteria squamosa
				Pouteria torta
				Pouteria torta gallifructa
				Pouteria torta tuberculata
				Pouteria unilocularis
				Pouteria viridis
				Protium confusum
[truncated: 768 more rows]
