# Supplementary material for: Incorporating evolutionary and threat processes into crop wild relatives conservation
Source: Nat Commun. 2022 Oct 21;13:6254. doi: 10.1038/s41467-022-33703-0 (PMC9587227; doi:10.1038/s41467-022-33703-0)
Supplement: Supplementary file 6 — Supplementary Data 2 [file 41467_2022_33703_MOESM6_ESM.xlsx]

## Sheet: Hoja1
Taxon
Acrocomia mexicana
Amaranthus acanthochiton
Amaranthus acutilobus
Amaranthus albus
Amaranthus annectens
Amaranthus arenicola
Amaranthus australis
Amaranthus blitoides
Amaranthus californicus
Amaranthus chihuahuensis
Amaranthus crassipes
Amaranthus crassipes var. crassipes
Amaranthus dubius
Amaranthus fimbriatus
Amaranthus graecizans
Amaranthus greggii
Amaranthus hybridus
Amaranthus hybridus ssp. quitensis
Amaranthus lepturus
Amaranthus leucocarpus
Amaranthus muricatus
Amaranthus myrianthus
Amaranthus obcordatus
Amaranthus palmeri
Amaranthus polygonoides
Amaranthus powellii
Amaranthus pringlei
Amaranthus retroflexus
Amaranthus scariosus
Amaranthus scleropoides
Amaranthus spinosus
Amaranthus tamaulipensis
Amaranthus texensis
Amaranthus torreyi
Amaranthus tricolor
Amaranthus venulosus
Amaranthus viridis
Amaranthus watsonii
Annona cherimola
Annona diversifolia (A. macroprophyllata)
Annona glabra
Annona globiflora
Annona liebmanniana
Annona longiflora
Annona longipes
Annona lutescens
Annona macroprophyllata
Annona primigenia
Annona purpurea
Annona reticulata
Annona scleroderma
Annona volubilis
Anoda cristata
Bixa orellana
Byrsonima bucidifolia
Byrsonima crassifolia
Calandrinia micrantha
Capsicum annuum var. glabriusculum
Capsicum frutescens
Capsicum lanceolatum
Capsicum rhomboideum
Carica papaya
Chamaedorea pinnatifrons
Chamaedorea quezalteca
Chamaedorea tepejilote
Chenopodium berlandieri ssp. nuttalliae
Cnidoscolus aconitifolius
Couepia polyandra
Crataegus baroussana
Crataegus cuprina
Crataegus gracilior
Crataegus greggiana
Crataegus mexicana
Crataegus pubescens
Crataegus rosei
Crataegus tracyi
Crotalaria incana
Crotalaria incana sbsp. incana var. australis (C. incana)
Crotalaria longirostrata
Crotalaria pumila
Crotalaria sagittalis
Crotalaria vitelina
Cucurbita argyrosperma ssp. sororia
Cucurbita cordata
Cucurbita digitata
Cucurbita foetidissima
Cucurbita lundelliana
Cucurbita moschata
Cucurbita okeechobeensis ssp. martinezii
Cucurbita palmata
Cucurbita pedatifolia
Cucurbita pepo ssp. fraterna
Cucurbita radicans
Dioscorea bartlettii
Dioscorea composita
Dioscorea convolvulacea
Dioscorea floribunda
Dysphania ambrosioides (Chenopodium ambrosioides?)
Eryngium foetidum
Fernaldia pandurata
Gossypium aridum
Gossypium armourianum
Gossypium davidsonii
Gossypium gossypioides
Gossypium harknessii
Gossypium hirsutum
Gossypium laxum
Gossypium lobatum
Gossypium schwendimanii
Gossypium thurberi
Gossypium trilobum
Gossypium turneri
Helianthus annuus
Helianthus californicus
Helianthus ciliaris
Helianthus gracilentus
Helianthus hirsutus
Helianthus laciniatus
Helianthus niveus
Helianthus niveus ssp. tephrodes
Helianthus niveus var. niveus
Helianthus petiolaris
Helianthus petiolaris var. canescens
Helianthus petiolaris var. fallax
Helianthus petiolaris var. petiolaris
Helianthus praecox
Helianthus similis
Horovitzia cnidoscoloides (Carica cnidoscoloides )
Ipomoea cordatotriloba
Ipomoea grandifolia
Ipomoea leucantha
Ipomoea littoralis
Ipomoea purpurea
Ipomoea ramosissima
Ipomoea splendor-sylvae
Ipomoea tabascana
Ipomoea tiliacea
Ipomoea trifida
Ipomoea triloba
Ipomoea umbraticola
Jacaratia dolichaula
Jacaratia mexicana
Jaltomata procumbens
Jarilla caudata
Jarilla heterophylla
Lagenaria siceraria
Lepidium virginicum
Manihot aesculifolia
Manihot angustiloba
Manihot chlorosticta
Manihot davisiae
Manihot oaxacana
Manihot pauciflora
Manihot pringlei
Manihot rhomboidea
Manihot rhomboidea ssp. microcarpa
Manihot rhomboidea ssp. rhomboidea
Manihot rubricaulis
Manihot rubricaulis ssp. isoloba
Manihot rubricaulis ssp. rubricaulis
Manihot subspicata
Manihot tomatophylla
Manihot triloba
Manihot walkerae
Manihot websteri
Manilkara chicle
Manilkara zapota
Melothria pendula
Nicotiana plumbaginifolia
Oryza latifolia
Pachyrhizus erosus
Pachyrhizus ferrugineus (Piper)
Passiflora ligularis
Passiflora nelsonii
Passiflora platyloba
Persea americana
Persea americana var. drymifolia
Persea americana var. Guatemalensis
Persea americana var. Nubigena
Persea americana var. steyermarkii
Persea caerulea
Persea chamissonis
Persea cinerascens
Persea donnell-smithii
Persea hintonii
Persea liebmannii
Persea longipes
Persea pallescens
Persea petenensis
Persea podadenia
Persea purpusii
Persea rigens
Persea rufescens
Persea schiedeana
Persea sessilis
Persea standleyi
Persea steyermarkii (P. americana)
Persea veraguasensis
Persea vesticula
Phaseolus acutifolius
Phaseolus acutifolius var. acutifolius
Phaseolus acutifolius var. latifolius
Phaseolus acutifolius var. tenuifolius
Phaseolus albescens
Phaseolus albiflorus
Phaseolus albinervus
Phaseolus albiviolaceus
Phaseolus altimontanus
Phaseolus amabilis
Phaseolus amblyosepalus
Phaseolus angustissimus
Phaseolus anisophyllus
Phaseolus anisotrichos
Phaseolus carteri
Phaseolus chiapasanus
Phaseolus coccineus
Phaseolus coccineus ssp. coccineus
Phaseolus coccineus ssp. formosus
Phaseolus coccineus ssp. obvallatus
Phaseolus dasycarpus
Phaseolus dumosus
Phaseolus esperanzae
Phaseolus esquincensis
Phaseolus filiformis
Phaseolus galactoides
Phaseolus glabellus
Phaseolus grayanus
Phaseolus hintonii
Phaseolus jaliscanus
Phaseolus laxiflorus
Phaseolus leptophyllus
Phaseolus leptostachyus
Phaseolus leptostachyus var. intonsus
Phaseolus leptostachyus var. leptostachyus
Phaseolus leptostachyus var. lobatifolius
Phaseolus leptostachyus var. nanus
Phaseolus leptostachyus var. pinnatifolius
Phaseolus longiplacentifer
Phaseolus lunatus
Phaseolus lunatus var. lunatus
Phaseolus lunatus var. viridis
Phaseolus maculatifolius
Phaseolus maculatus
Phaseolus maculatus var. maculatus
Phaseolus maculatus var. ritensis
Phaseolus macvaughii
Phaseolus magnilobatus
Phaseolus marechalii
Phaseolus micranthus
Phaseolus micranthus var. micranthus
Phaseolus microcarpus
Phaseolus mungo
Phaseolus neglectus
Phaseolus nelsonii
Phaseolus novoleonensis
Phaseolus oaxacanus
Phaseolus oligospermus
Phaseolus opacus
Phaseolus palmeri
Phaseolus parvifolius (Macroptilium gibbosifolium)
Phaseolus parvulus
Phaseolus pauciflorus
Phaseolus pedicellatus
Phaseolus pedicellatus var. pedicellatus
Phaseolus perplexus
Phaseolus plagiocylix
Phaseolus pluriflorus
Phaseolus polymorphus
Phaseolus polymorphus var. albus
Phaseolus purpusii
Phaseolus pyramidalis
Phaseolus reticulatus
Phaseolus rotundatus
Phaseolus salicifolius
Phaseolus scabrellus
Phaseolus sonorensis
Phaseolus supinus
Phaseolus tenellus
Phaseolus tuerckheimii
Phaseolus venosus
Phaseolus viridis (P. lunatus)
Phaseolus vulgaris
Phaseolus vulgaris var. vulgaris
Phaseolus xanthotrichus
Phaseolus xolocotzii
Phaseolus zimapanensis
Physalis (Physalodendron) campechiana
Physalis (Physalodendron) melanocystis
Physalis (Physalodendron) melanocystis ssp. melanocystis
Physalis (Quincula) lobata
Physalis (Rydbergis) acutifolia
Physalis (Rydbergis) aggregata
Physalis (Rydbergis) ampla
Physalis (Rydbergis) angulata
Physalis (Rydbergis) angustior
Physalis (Rydbergis) angustiphysa
Physalis (Rydbergis) campanula
Physalis (Rydbergis) caudella
Physalis (Rydbergis) chenopodiifolia
Physalis (Rydbergis) cinerascens
Physalis (Rydbergis) cinerascens var. cinerascens
Physalis (Rydbergis) cinerascens var. spathulifolia
Physalis (Rydbergis) cordata
Physalis (Rydbergis) coztomatl
Physalis (Rydbergis) crassifolia
Physalis (Rydbergis) crassifolia var. infundibularis
Physalis (Rydbergis) crassifolia var. versicolor
Physalis (Rydbergis) glabra
Physalis (Rydbergis) glutinosa
Physalis (Rydbergis) gracilis
Physalis (Rydbergis) greenmanii
Physalis (Rydbergis) hastatula
Physalis (Rydbergis) hederifolia
Physalis (Rydbergis) hederifolia var. cordifolia
Physalis (Rydbergis) hederifolia var. hederifolia
Physalis (Rydbergis) hintonii
Physalis (Rydbergis) ignota
Physalis (Rydbergis) ixocarpa
Physalis (Rydbergis) lagascae
Physalis (Rydbergis) lassa
Physalis (Rydbergis) latiphysa
Physalis (Rydbergis) leptophylla
Physalis (Rydbergis) lignescens
Physalis (Rydbergis) longiloba
Physalis (Rydbergis) longipedicellata
Physalis (Rydbergis) mcvaughii
Physalis (Rydbergis) microcarpa
Physalis (Rydbergis) microphysa
Physalis (Rydbergis) minimaculata
Physalis (Rydbergis) minuta
Physalis (Rydbergis) muelleri
Physalis (Rydbergis) nicandroides
Physalis (Rydbergis) orizabae
Physalis (Rydbergis) patula
Physalis (Rydbergis) pennellii
Physalis (Rydbergis) philadelphica
Physalis (Rydbergis) philadelphica var. parviflora
Physalis (Rydbergis) philadelphica var. philadelphica
Physalis (Rydbergis) philippensis
Physalis (Rydbergis) porrecta (Physalis cordata)
Physalis (Rydbergis) pringlei
Physalis (Rydbergis) pruinosa
Physalis (Rydbergis) pubescens (Physalis peruviana)
Physalis (Rydbergis) pubescens var. pubescens
Physalis (Rydbergis) rydbergii
Physalis (Rydbergis) sancti-josephii
Physalis (Rydbergis) solanacea
Physalis (Rydbergis) sordida
Physalis (Rydbergis) subrepens
Physalis (Rydbergis) sulphurea
Physalis (Rydbergis) tehuacanensis
Physalis (Rydbergis) virginiana
Physalis (Rydbergis) virginiana var. sonorae
Physalis (Rydbergis) volubilis
Physalis (Rydbergis) waterfallii
Physalis angustiloba
Physalis constricta
Physalis heterophylla
Physalis minima
Physalis mollis
Physalis mollis var. parviflora
Physalis neomexicana
Physalis parvianthera
Physalis peruviana
Physalis queretaroensis
Physalis vestita
Physalis viscosa
Physalis viscosa var. cinerascens
Physalis walteri
Phytolacca icosandra
Piper auritum
Porophyllum ruderale
Porophyllum tagetoides
Portulaca oleracea
Pouteria amygdalina
Pouteria campechiana
Pouteria durlandii
Pouteria glomerata
Pouteria reticulata
Pouteria sapota
Pouteria unilocularis
Pouteria viridis
Psidium guajava
Psidium sartorianum
Rubus adenotrichos
Rubus costaricanus
Rubus eriocarpus
Rubus fagifolius
Rubus miser
Rubus niveus
Rubus rosifolius
Rubus urticifolius
Rumex mexicanus
Rytidostylis carthagenensis
Rytidostylis gracilis
Sechium chinantlense
Sechium compositum
Sechium edule
Sechium edule ssp. sylvestre
Sechium hintonii
Sechium mexicanum
Sechium panamense
Sechium pittieri
Sechium tacaco
Sechium talamancense
Sechium venosum
Sechium villosum
Solanum nigrescens
Solanum agrimoniifolium
Solanum americanum
Solanum bulbocastanum
Solanum bulbocastanum ssp. bulbocastanum
Solanum cardiophyllum
Solanum cardiophyllum ssp. cardiophyllum
Solanum clarum
Solanum cobanense
Solanum demissum
Solanum ehrenbergii
Solanum guerreroense
Solanum hintonii
Solanum hjertingii
Solanum hougasii
Solanum iopetalum
Solanum jamesii
Solanum lesteri
Solanum lycopersicum var. cerasiforme
Solanum morelliforme
Solanum oxycarpum
Solanum pinnatisectum
Solanum polyadenium
Solanum schenckii
Solanum stenophyllidium
Solanum stoloniferum
Solanum tarnii
Solanum trifidum
Solanum verrucosum
Solanum wendlandii
Sorghum bicolor
Spondias mombin
Spondias purpurea
Spondias radlkoferi
Suaeda edulis
Tagetes arenicola
Tagetes coronopifolia
Tagetes coronopifolia var. coronopifolia
Tagetes elongata (T. erecta)
Tagetes elongata var. elongata
Tagetes epapposa
Tagetes erecta
Tagetes filifolia
Tagetes foetidissima
Tagetes hartwegii
Tagetes inclusa
Tagetes jaliscensis
Tagetes lacera
Tagetes lemmonii
Tagetes linifolia
Tagetes lucida
Tagetes lunulata
Tagetes micrantha
Tagetes microglossa (T. tenuifolia)
Tagetes minuta
Tagetes moorei
Tagetes mulleri
Tagetes nelsonii
Tagetes oaxacana
Tagetes palmeri
Tagetes parryi
Tagetes pringlei
Tagetes stenophylla
Tagetes subulata
Tagetes subulata var. subulata
Tagetes subvillosa
Tagetes tenuifolia
Tagetes triradiata (T. foetidissima)
Talisia oliviformis
Theobroma angustifolium
Theobroma bicolor
Theobroma cacao
Tripsacum andersonii
Tripsacum bravum
Tripsacum dactyloides
Tripsacum intermedium
Tripsacum jalapense
Tripsacum lanceolatum
Tripsacum latifolium
Tripsacum laxum
Tripsacum maizar
Tripsacum manisuroides
Tripsacum pilosum
Tripsacum zopilotense
Vanilla cribbiana
Vanilla hartii
Vanilla helleri
Vanilla inodora
Vanilla insignis
Vanilla odorata
Vanilla phaeantha
Vanilla planifolia
Vanilla pompona
Vasconcella cauliflora (Carica cauliflora)
Xanthosoma mexicanum
Xanthosoma robustum
Xanthosoma sagittifolium
Xanthosoma violaceum
Xanthosoma wendlandii
Yucca guatemalensis
Zea diploperennis
Zea luxurians
Zea mays ssp. huehuetenangensis
Zea mays ssp.mexicana
Zea mays ssp.parviglumis
Zea nicaraguensis
Zea perennis
