# Supplementary material for: Incorporating evolutionary and threat processes into crop wild relatives conservation
Source: Nat Commun. 2022 Oct 21;13:6254. doi: 10.1038/s41467-022-33703-0 (PMC9587227; doi:10.1038/s41467-022-33703-0)
Supplement: Supplementary file 7 — Supplementary Data 3 [file 41467_2022_33703_MOESM7_ESM.xlsx]

## Sheet: Hoja1
Taxon	IUCN Red List Criteria	IUCN Red List Category	Available data: Species distribution model (SDM) / Occurrences (Occs.)	SDM area (km2)
Capsicum annuum var. glabriusculum	N/A	LC	SDM	473887
Capsicum frutescens	N/A	LC	SDM	452533
Capsicum lanceolatum	B2ab(iii,iv,v)	EN	SDM	36419
Capsicum rhomboideum	N/A	LC	SDM	447506
Cucurbita argyrosperma	N/A	LC	SDM	397607
Cucurbita cordata	N/A	DD	SDM	105035
Cucurbita digitata	N/A	LC	SDM	327643
Cucurbita foetidissima	N/A	LC	SDM	972303
Cucurbita lundelliana	N/A	LC	SDM	120654
Cucurbita okeechobeensis subsp. martinezii	N/A	NT	SDM	92128
Cucurbita palmata	N/A	DD	SDM	95699
Cucurbita pedatifolia	N/A	DD	SDM	116454
Cucurbita pepo	N/A	LC
Cucurbita pepo subsp. fraterna	B1a	NT	SDM	55165
Cucurbita radicans	B2ab(iii)	EN	SDM	118498
Gossypium aridum	B2ab(i,ii,iii,iv,v)	VU	SDM	334462
Gossypium armourianum	C2a(i)	CR	Occs.	118125
Gossypium barbadense	N/A	LC	Occs.
Gossypium davidsonii	B2ab(i,ii,iii,v)	VU	SDM
Gossypium gossypioides	B1ab(iii,v); C2a(i)	VU	SDM	16653
Gossypium harknessii	B2ab(i,ii,iii,iv,v)	EN	SDM	26686
Gossypium hirsutum	B2ab(i,iii,v); C1+2a(i)	VU	SDM	420906
Gossypium laxum	B1ab(iii,v)+2ab(iii,v); C2a(i); D	EN	Occs.
Gossypium lobatum	A4ac; B1ab(i,ii,iii,v)+2ab(i,ii,iii,v); C2a(i)	EN	Occs.
Gossypium schwendimanii	A4ac; B1ab(i,ii,iii,v)+2ab(i,ii,iii,v); C2a(i)	EN	Occs.
Gossypium thurberi	B2ab(i,ii,iii)	EN	SDM	118141
Gossypium trilobum	B1ab(ii,iii,v)+2ab(ii,iii,v); D	EN	Occs.
Gossypium turneri	B1ab(i,ii,iii,v); C2a(i)	CR	Occs.
Persea albida	A2c	EN	SDM	21096
Persea americana	N/A	LC	SDM	535525
Persea caerulea	N/A	LC	SDM	15661
Persea chamissonis	A2c	EN	Occs.
Persea cinerascens	A2c; B2ab(i,ii,iii,v)	EN	Occs.
Persea donnell-smithii	A2c	VU	SDM	19573
Persea hintonii	A2c	VU	SDM	107784
Persea liebmannii	N/A	LC	SDM	194561
Persea longipes	A2c; B2ab(iii)	EN	SDM	35231
Persea pallescens	A2c; B2ab(iii)	EN	SDM	38311
Persea podadenia	A2c	NT	SDM	278805
Persea purpusii	N/A	DD	SDM	24369
Persea rigens	N/A	LC
Persea rufescens	A2c; B2ab(iii)	EN	Occs.
Persea schiedeana	A2c	EN	SDM	156877
Persea sessilis	N/A	DD
Persea veraguasensis	N/A	DD
Persea vesticula	N/A	LC	SDM	15507
Phaseolus acutifolius	N/A	LC	SDM for two subspecies
Phaseolus albescens	B1ab(i,iii,v)	VU	Occs.	290302
Phaseolus albiflorus	B1ab(iii,v)	VU	Occs.	919547
Phaseolus amblyosepalus	N/A	LC	Occs.
Phaseolus angustissimus	N/A	LC	SDM
Phaseolus anisophyllus	N/A	DD	Occs.
Phaseolus campanulatus	D	EN	Occs.
Phaseolus carterae	B1ab(iii)	EN	Occs.
Phaseolus chiapasanus	D	EN	SDM	80964
Phaseolus coccineus	N/A	LC	SDM	417852
Phaseolus dasycarpus	B1ab(iii,v)	EN	Occs.
Phaseolus dumosus	B1ab(iii,v)	EN	Occs.
Phaseolus esperanzae	D1	VU	Occs.
Phaseolus filiformis	N/A	LC	SDM	207275
Phaseolus glabellus	N/A	LC	SDM	26548
Phaseolus hintonii	D	EN	Occs.
Phaseolus jaliscanus	N/A	LC	SDM	30800
Phaseolus juquilensis	N/A	LC	Occs.
Phaseolus laxiflorus	N/A	LC	Occs.
Phaseolus leptophyllus	N/A	DD	Occs.
Phaseolus leptostachyus	N/A	LC	SDM	422741
Phaseolus lunatus	N/A	LC	SDM	571562
Phaseolus macrolepis	B1ab(iii,v)	EN
Phaseolus maculatifolius	N/A	LC	Occs.
Phaseolus maculatus	N/A	LC	SDM	328478
Phaseolus macvaughii	N/A	LC	Occs.
Phaseolus marechalii	N/A	LC	Occs.
Phaseolus micranthus	N/A	LC	SDM	261071
Phaseolus microcarpus	N/A	LC	SDM	254960
Phaseolus neglectus	N/A	LC	Occs.
Phaseolus nelsonii	D1	VU	Occs.
Phaseolus nodosus	N/A	LC	Occs.
Phaseolus novoleonensis	B1ab(iii)	EN	Occs.
Phaseolus oaxacanus	N/A	LC	Occs.
Phaseolus oligospermus	D1	VU	Occs.
Phaseolus parvifolius	N/A	LC	SDM	321070
Phaseolus parvulus	N/A	LC	SDM	140336
Phaseolus pauciflorus	N/A	LC	SDM	271206
Phaseolus pedicellatus	N/A	LC	SDM	140776
Phaseolus perplexus	N/A	LC	SDM	161839
Phaseolus plagiocylix	B1ab(i,iii,v)	EN	Occs.
Phaseolus pluriflorus	N/A	LC	SDM	95598
Phaseolus purpusii	B2ab(iii,v)	EN	Occs.
Phaseolus reticulatus	B1ab(iii)+2ab(iii)	EN	Occs.
Phaseolus ritensis	N/A	LC	SDM	291872
Phaseolus rotundatus	N/A	LC	Occs.
Phaseolus salicifolius	N/A	LC	Occs.
Phaseolus scabrellus	N/A	LC	SDM	273446
Phaseolus sonorensis	N/A	LC	Occs.
Phaseolus tenellus	D	EN	Occs.
Phaseolus tuerckheimii	N/A	LC	Occs.
Phaseolus vulgaris	N/A	LC	SDM	308454
Phaseolus xanthotrichus	N/A	LC	Occs.
Phaseolus xolocotzii	N/A	LC	Occs.
Phaseolus zimapanensis	N/A	LC	Occs.
Physalis acutifolia	N/A	LC	SDM	498689
Physalis aggregata	B1ab(iii)	VU	Occs.
Physalis ampla	N/A	LC	Occs.
Physalis angulata	N/A	LC	SDM	1435760
Physalis angustior	N/A	DD	Occs.
Physalis angustiphysa	N/A	LC	SDM	471541
Physalis campanula	B1ab(ii,iii)	NT	Occs.
Physalis campechiana	N/A	LC	SDM	313724
Physalis caudella	N/A	LC	SDM	462877
Physalis chenopodiifolia	N/A	LC	SDM	431526
Physalis cinerascens	N/A	LC	SDM	982969
Physalis cinerascens var. cinerascens	N/A	LC
Physalis cinerascens var. spathulifolia	N/A	LC
Physalis cordata	N/A	LC	SDM	618351
Physalis coztomatl	N/A	LC	SDM	444311
Physalis crassifolia	N/A	LC	SDM	392425
Physalis crassifolia var. infundibularis	N/A	LC
Physalis crassifolia var. versicolor	N/A	LC
Physalis glabra	N/A	LC	Occs.
Physalis glutinosa	N/A	LC	SDM	154005
Physalis gracilis	N/A	LC	SDM	454107
Physalis greenmanii	B1ab(iii)	EN	Occs.
Physalis hastatula	B1ab(iii)	EN	Occs.
Physalis hederifolia	N/A	LC	SDM	1689392
Physalis hintonii	N/A	LC	Occs.
Physalis hunzikeriana	N/A	DD	Occs.
Physalis ignota	N/A	LC	SDM	341
Physalis lagascae	N/A	LC	SDM	1148441
Physalis lassa	N/A	LC	Occs.
Physalis latecorollata		DD	Occs.
Physalis latiphysa	N/A	LC	Occs.
Physalis leptophylla	N/A	LC	SDM	435784
Physalis lignescens	B1ab(iii)	EN	Occs.
Physalis lobata	N/A	LC	Occs.
Physalis longicaulis		DD	Occs.
Physalis longiloba	N/A	LC	Occs.
Physalis longipedicellata	N/A	LC	Occs.
Physalis mcvaughii	N/A	NT	Occs.
Physalis melanocystis	N/A	LC	SDM	337169
Physalis microcarpa	N/A	LC	Occs.
Physalis microphysa	N/A	LC	Occs.
Physalis minimaculata	B1ab(iii)	VU	Occs.
Physalis minuta	N/A	LC	SDM	145721
Physalis muelleri	B2ab(iii)	CR	Occs.
Physalis nicandroides	N/A	LC	SDM	595992
Physalis orizabae	N/A	LC	SDM	398763
Physalis parvianthera	N/A	DD	Occs.
Physalis patula	N/A	LC	SDM	1397995
Physalis pennellii	B1a	NT	Occs.
Physalis philadelphica	N/A	LC	SDM	904023
Physalis philippensis	N/A	DD	Occs.
Physalis porrecta	N/A	DD	Occs.
Physalis pringlei	N/A	LC	Occs.
Physalis pruinosa	N/A	LC	SDM	1352156
Physalis pubescens	N/A	LC	SDM	1785127
Physalis queretaroensis	N/A	LC	Occs.
Physalis rydbergii	N/A	DD	Occs.
Physalis sancti-josephi	N/A	DD	Occs.
Physalis solanacea	N/A	LC	SDM	832109
Physalis sordida	N/A	LC	SDM	660887
Physalis subrepens	N/A	LC	Occs.
Physalis sulphurea	N/A	LC	SDM	238323
Physalis tamayoi	B1a	NT	Occs.
Physalis tehuacanensis	B2ab(iii)	CR	Occs.
Physalis virginiana	N/A	LC	SDM	942152
Physalis volubilis	N/A	LC	SDM	167596
Physalis waterfallii	N/A	LC	SDM	133024
Solanum agrimonifolium	N/A	LC	SDM	6770
Solanum bulbocastanum	N/A	LC	SDM	255385
Solanum cardiophyllum	N/A	LC	SDM	177407
Solanum clarum	B1ab(iii)	VU	SDM	142
Solanum demissum	N/A	LC	SDM	75146
Solanum ehrenbergii	N/A	LC	SDM	155212
Solanum guerreroense	N/A	DD	Occs.
Solanum hintonii	C2a(i)	NT	Occs.
Solanum hjertingii	N/A	LC	SDM	131818
Solanum hougasii	N/A	LC	SDM	32916
Solanum iopetalum	N/A	LC	SDM	625697
Solanum jamesii	N/A	LC	Occs.
Solanum lesteri	N/A	DD	Occs.
Solanum michoacanum	B1ab(iii)+2ab(iii)	EN	Occs.
Solanum morelliforme	N/A	LC	SDM	224787
Solanum oxycarpum	B2ab(iii)	EN	SDM	113122
Solanum pinnatisectum	N/A	LC	SDM	71051
Solanum polyadenium	N/A	LC	SDM	141071
Solanum sambucinum	N/A	LC	Occs.
Solanum schenckii	B2ab(iii)	EN	SDM	113122
Solanum stenophyllidium	N/A	LC	SDM	410338
Solanum stoloniferum	N/A	LC	SDM	423750
Solanum tarnii	B1ab(iii)	EN	Occs.
Solanum trifidum	B1a	NT	SDM	12979
Solanum vallis-mexici	B1ab(iii)+2ab(iii)	EN	Occs.
Solanum verrucosum	N/A	LC	SDM	153449
Tripsacum andersonii	N/A	LC	Occs.
Tripsacum bravum	B1ab(iii)+2ab(iii)	VU	Occs.
Tripsacum intermedium	B2ab(iii)	EN	Occs.
Tripsacum jalapense	N/A	LC	Occs.
Tripsacum lanceolatum	N/A	LC	SDM	487983
Tripsacum latifolium	N/A	LC	SDM	58905
Tripsacum laxum	N/A	LC	Occs.
Tripsacum maizar	B2ab(iii,v)	EN	Occs.
Tripsacum manisuroides	N/A	LC	Occs.
Tripsacum pilosum	N/A	LC	SDM	59236
Tripsacum zopilotense	B1ab(iii)+2ab(iii)	EN	Occs.
Vanilla cribbiana	A3cd; C2a(i); D	CR	Occs.
Vanilla hartii	A2cd; B2ab(i,ii,iii,v)	EN	Occs.
Vanilla inodora	B2ab(iii)	EN	Occs.
Vanilla insignis	B2ab(iii,v)	EN	Occs.
Vanilla odorata	B2ab(iii,v)	EN	SDM	260397
Vanilla phaeantha	B2ab(iii,v)	EN	Occs.
Vanilla planifolia	B2ab(iii,v)	EN	Occs.
Vanilla pompona	B2ab(iii,v)	EN	SDM	352684
Zea diploperennis	B1ab(ii,iii,iv,v)c(iii,iv)+2ab(ii,iii,iv,v)c(iii,iv)	EN	SDM	5209
Zea luxurians	B2ab(i,ii,iii,v)	VU	SDM	4128
Zea mays	N/A	LC
Zea mays subsp. huehuetenangensis	B1ab(i,ii,iii,v)+2ab(i,ii,iii,v)	EN	SDM	30
Zea mays subsp. mexicana	N/A	LC
Zea mays subsp. mexicana Chalco subpopulation	N/A	LC	SDM	29313
Zea mays subsp. mexicana Durango subpopulation	B1ab(iii,v)+2ab(iii,v)	EN	SDM	5916
Zea mays subsp. mexicana Mesa-Central subpopulation	N/A	LC	SDM	25070
Zea mays subsp. mexicana Nobogame subpopulation	B1ab(iii,v)	CR	SDM	6478
Zea mays subsp. parviglumis	N/A	LC	SDM	97795
Zea perennis	A2ac	CR	SDM	3731
