# Supplementary material for: Incorporating evolutionary and threat processes into crop wild relatives conservation
Source: Nat Commun. 2022 Oct 21;13:6254. doi: 10.1038/s41467-022-33703-0 (PMC9587227; doi:10.1038/s41467-022-33703-0)
Supplement: Supplementary file 8 — Supplementary Data 4 [file 41467_2022_33703_MOESM8_ESM.xlsx]

## Sheet: MasterCWR_ENM
Taxon	Latitud	Longitud	Compiler	Source	Citation	used as training record
Capsicum annuum glabriusculum	16.7881	-90.1168	Emma Gomez (CONABIO)	Atlas Guatemala	IUCN Red List CWR Workshop	0
Capsicum annuum glabriusculum	14.4001	-90.6833	Emma Gomez (CONABIO)	Atlas Guatemala	IUCN Red List CWR Workshop	0
Capsicum annuum glabriusculum	14.9501	-89.2833	Emma Gomez (CONABIO)	Atlas Guatemala	IUCN Red List CWR Workshop	1
Capsicum annuum glabriusculum	15.3667	-91.9501	Emma Gomez (CONABIO)	Atlas Guatemala	IUCN Red List CWR Workshop	1
Capsicum annuum glabriusculum	14.7333	-92.0333	Emma Gomez (CONABIO)	Atlas Guatemala	IUCN Red List CWR Workshop	0
Capsicum annuum glabriusculum	14.6833	-89.3501	Emma Gomez (CONABIO)	Atlas Guatemala	IUCN Red List CWR Workshop	1
Capsicum annuum glabriusculum	15.1001	-89.3501	Emma Gomez (CONABIO)	Atlas Guatemala	IUCN Red List CWR Workshop	0
Capsicum annuum glabriusculum	14.2167	-90.6333	Emma Gomez (CONABIO)	Atlas Guatemala	IUCN Red List CWR Workshop	0
Capsicum annuum glabriusculum	14.6333	-89.9833	Emma Gomez (CONABIO)	Atlas Guatemala	IUCN Red List CWR Workshop	1
Capsicum annuum glabriusculum	14.5001	-89.8667	Emma Gomez (CONABIO)	Atlas Guatemala	IUCN Red List CWR Workshop	0
Capsicum annuum glabriusculum	14.3167	-89.8167	Emma Gomez (CONABIO)	Atlas Guatemala	IUCN Red List CWR Workshop	1
Capsicum annuum glabriusculum	14.3333	-89.7001	Emma Gomez (CONABIO)	Atlas Guatemala	IUCN Red List CWR Workshop	1
Capsicum annuum glabriusculum	14.2833	-89.8833	Emma Gomez (CONABIO)	Atlas Guatemala	IUCN Red List CWR Workshop	1
Capsicum annuum glabriusculum	14.6333	-89.4333	Emma Gomez (CONABIO)	Atlas Guatemala	IUCN Red List CWR Workshop	0
Capsicum annuum glabriusculum	14.0833	-90.3667	Emma Gomez (CONABIO)	Atlas Guatemala	IUCN Red List CWR Workshop	0
Capsicum annuum glabriusculum	16.5501	-90.4001	Emma Gomez (CONABIO)	Atlas Guatemala	IUCN Red List CWR Workshop	1
Capsicum annuum glabriusculum	14.1833	-90.4333	Emma Gomez (CONABIO)	Atlas Guatemala	IUCN Red List CWR Workshop	1
Capsicum annuum glabriusculum	16.6667	-89.4833	Emma Gomez (CONABIO)	Atlas Guatemala	IUCN Red List CWR Workshop	1
Capsicum annuum glabriusculum	16.9667	-89.4833	Emma Gomez (CONABIO)	Atlas Guatemala	IUCN Red List CWR Workshop	1
Capsicum annuum glabriusculum	15.3667	-88.9667	Emma Gomez (CONABIO)	Atlas Guatemala	IUCN Red List CWR Workshop	0
Capsicum annuum glabriusculum	14.6001	-90.2667	Emma Gomez (CONABIO)	Atlas Guatemala	IUCN Red List CWR Workshop	1
Capsicum annuum glabriusculum	16.4167	-90.1833	Emma Gomez (CONABIO)	Atlas Guatemala	IUCN Red List CWR Workshop	1
Capsicum annuum glabriusculum	16.6333	-90.1333	Emma Gomez (CONABIO)	Atlas Guatemala	IUCN Red List CWR Workshop	0
Capsicum annuum glabriusculum	16.9667	-89.8001	Emma Gomez (CONABIO)	Atlas Guatemala	IUCN Red List CWR Workshop	1
Capsicum annuum glabriusculum	14.7001	-91.7501	Emma Gomez (CONABIO)	Atlas Guatemala	IUCN Red List CWR Workshop	1
Capsicum annuum glabriusculum	15.3001	-90.2333	Emma Gomez (CONABIO)	Atlas Guatemala	IUCN Red List CWR Workshop	1
Capsicum annuum glabriusculum	13.8555	-90.0934	Emma Gomez (CONABIO)	Atlas Guatemala	IUCN Red List CWR Workshop	1
Capsicum annuum glabriusculum	16.1251	-89.4577	Emma Gomez (CONABIO)	Atlas Guatemala	IUCN Red List CWR Workshop	1
Capsicum annuum glabriusculum	17.1621	-89.6448	Emma Gomez (CONABIO)	Atlas Guatemala	IUCN Red List CWR Workshop	1
Capsicum annuum glabriusculum	17.1081	-91.1821	Emma Gomez (CONABIO)	Atlas Guatemala	IUCN Red List CWR Workshop	1
Capsicum annuum glabriusculum	17.2025	-89.6168	Emma Gomez (CONABIO)	Atlas Guatemala	IUCN Red List CWR Workshop	1
Capsicum annuum glabriusculum	17.2475	-89.6121	Emma Gomez (CONABIO)	Atlas Guatemala	IUCN Red List CWR Workshop	0
Capsicum annuum glabriusculum	16.9725	-89.9016	Emma Gomez (CONABIO)	Atlas Guatemala	IUCN Red List CWR Workshop	0
Capsicum annuum glabriusculum	17.4591	-90.0467	Emma Gomez (CONABIO)	Atlas Guatemala	IUCN Red List CWR Workshop	1
Capsicum annuum glabriusculum	14.5001	-91.3833	Emma Gomez (CONABIO)	Atlas Guatemala	IUCN Red List CWR Workshop	1
Capsicum annuum glabriusculum	14.5501	-91.6166	Emma Gomez (CONABIO)	Atlas Guatemala	IUCN Red List CWR Workshop	0
Capsicum annuum glabriusculum	14.5501	-91.5833	Emma Gomez (CONABIO)	Atlas Guatemala	IUCN Red List CWR Workshop	1
Capsicum annuum glabriusculum	14.5667	-89.6833	Emma Gomez (CONABIO)	Atlas Guatemala	IUCN Red List CWR Workshop	1
Capsicum annuum glabriusculum	15.4051	-91.9483	Emma Gomez (CONABIO)	Atlas Guatemala	IUCN Red List CWR Workshop	1
Capsicum annuum glabriusculum	15.0855	-90.4951	Emma Gomez (CONABIO)	Atlas Guatemala	IUCN Red List CWR Workshop	1
Capsicum annuum glabriusculum	15.3105	-89.8829	Emma Gomez (CONABIO)	Atlas Guatemala	IUCN Red List CWR Workshop	1
Capsicum annuum glabriusculum	15.4051	-89.6471	Emma Gomez (CONABIO)	Atlas Guatemala	IUCN Red List CWR Workshop	1
Capsicum annuum glabriusculum	15.2925	-90.1167	Emma Gomez (CONABIO)	Atlas Guatemala	IUCN Red List CWR Workshop	1
Capsicum annuum glabriusculum	15.3465	-90.8689	Emma Gomez (CONABIO)	Atlas Guatemala	IUCN Red List CWR Workshop	0
Capsicum annuum glabriusculum	14.6935	-91.1121	Emma Gomez (CONABIO)	Atlas Guatemala	IUCN Red List CWR Workshop	0
Capsicum annuum glabriusculum	14.4455	-91.5747	Emma Gomez (CONABIO)	Atlas Guatemala	IUCN Red List CWR Workshop	1
Capsicum annuum glabriusculum	14.3091	-91.3689	Emma Gomez (CONABIO)	Atlas Guatemala	IUCN Red List CWR Workshop	1
Capsicum annuum glabriusculum	14.5271	-90.1915	Emma Gomez (CONABIO)	Atlas Guatemala	IUCN Red List CWR Workshop	1
Capsicum annuum glabriusculum	14.5811	-91.4623	Emma Gomez (CONABIO)	Atlas Guatemala	IUCN Red List CWR Workshop	1
Capsicum annuum glabriusculum	14.2025	-90.8502	Emma Gomez (CONABIO)	Atlas Guatemala	IUCN Red List CWR Workshop	1
Capsicum annuum glabriusculum	14.1845	-91.3036	Emma Gomez (CONABIO)	Atlas Guatemala	IUCN Red List CWR Workshop	1
Capsicum annuum glabriusculum	14.6035	-91.4296	Emma Gomez (CONABIO)	Atlas Guatemala	IUCN Red List CWR Workshop	1
Capsicum annuum glabriusculum	14.5855	-91.4529	Emma Gomez (CONABIO)	Atlas Guatemala	IUCN Red List CWR Workshop	1
Capsicum annuum glabriusculum	14.5405	-91.4156	Emma Gomez (CONABIO)	Atlas Guatemala	IUCN Red List CWR Workshop	0
Capsicum annuum glabriusculum	14.7071	-91.7335	Emma Gomez (CONABIO)	Atlas Guatemala	IUCN Red List CWR Workshop	0
Capsicum annuum glabriusculum	16.9095	-89.8829	Emma Gomez (CONABIO)	Atlas Guatemala	IUCN Red List CWR Workshop	1
Capsicum annuum glabriusculum	16.9141	-89.9063	Emma Gomez (CONABIO)	Atlas Guatemala	IUCN Red List CWR Workshop	1
Capsicum annuum glabriusculum	16.9625	-89.9139	Emma Gomez (CONABIO)	Atlas Guatemala	IUCN Red List CWR Workshop	1
Capsicum annuum glabriusculum	16.3788	-89.9875	Emma Gomez (CONABIO)	Atlas Guatemala	IUCN Red List CWR Workshop	1
Capsicum annuum glabriusculum	17.2305	-90.8028	Emma Gomez (CONABIO)	Atlas Guatemala	IUCN Red List CWR Workshop	0
Capsicum annuum glabriusculum	17.2278	-90.7583	Emma Gomez (CONABIO)	Atlas Guatemala	IUCN Red List CWR Workshop	0
Capsicum annuum glabriusculum	16.6386	-89.9903	Emma Gomez (CONABIO)	Atlas Guatemala	IUCN Red List CWR Workshop	0
Capsicum annuum glabriusculum	16.6388	-90.5639	Emma Gomez (CONABIO)	Atlas Guatemala	IUCN Red List CWR Workshop	0
Capsicum annuum glabriusculum	16.4472	-89.4751	Emma Gomez (CONABIO)	Atlas Guatemala	IUCN Red List CWR Workshop	1
Capsicum annuum glabriusculum	16.8333	-90.8667	Emma Gomez (CONABIO)	Atlas Guatemala	IUCN Red List CWR Workshop	1
Capsicum annuum glabriusculum	14.9095	-90.0093	Emma Gomez (CONABIO)	Atlas Guatemala	IUCN Red List CWR Workshop	0
Capsicum annuum glabriusculum	14.1801	-90.8643	Emma Gomez (CONABIO)	Atlas Guatemala	IUCN Red List CWR Workshop	1
Capsicum annuum glabriusculum	14.2251	-90.1821	Emma Gomez (CONABIO)	Atlas Guatemala	IUCN Red List CWR Workshop	1
Capsicum annuum glabriusculum	13.9231	-90.8128	Emma Gomez (CONABIO)	Atlas Guatemala	IUCN Red List CWR Workshop	1
Capsicum annuum glabriusculum	14.4411	-91.7895	Emma Gomez (CONABIO)	Atlas Guatemala	IUCN Red List CWR Workshop	1
Capsicum annuum glabriusculum	15.2745	-89.0747	Emma Gomez (CONABIO)	Atlas Guatemala	IUCN Red List CWR Workshop	0
Capsicum annuum glabriusculum	14.9771	-89.5281	Emma Gomez (CONABIO)	Atlas Guatemala	IUCN Red List CWR Workshop	1
Capsicum annuum glabriusculum	14.8285	-89.6027	Emma Gomez (CONABIO)	Atlas Guatemala	IUCN Red List CWR Workshop	1
Capsicum annuum glabriusculum	14.8781	-89.5141	Emma Gomez (CONABIO)	Atlas Guatemala	IUCN Red List CWR Workshop	1
Capsicum annuum glabriusculum	14.2835	-89.8969	Emma Gomez (CONABIO)	Atlas Guatemala	IUCN Red List CWR Workshop	1
Capsicum annuum glabriusculum	14.2701	-89.8923	Emma Gomez (CONABIO)	Atlas Guatemala	IUCN Red List CWR Workshop	1
Capsicum annuum glabriusculum	14.2971	-90.3409	Emma Gomez (CONABIO)	Atlas Guatemala	IUCN Red List CWR Workshop	1
Capsicum annuum glabriusculum	14.2542	-90.2125	Emma Gomez (CONABIO)	Atlas Guatemala	IUCN Red List CWR Workshop	1
Capsicum annuum glabriusculum	14.0765	-90.4203	Emma Gomez (CONABIO)	Atlas Guatemala	IUCN Red List CWR Workshop	1
Capsicum annuum glabriusculum	14.0675	-90.3643	Emma Gomez (CONABIO)	Atlas Guatemala	IUCN Red List CWR Workshop	1
Capsicum annuum glabriusculum	13.9141	-90.2942	Emma Gomez (CONABIO)	Atlas Guatemala	IUCN Red List CWR Workshop	1
Capsicum annuum glabriusculum	14.5181	-91.6821	Emma Gomez (CONABIO)	Atlas Guatemala	IUCN Red List CWR Workshop	1
Capsicum annuum glabriusculum	14.7925	-89.5374	Emma Gomez (CONABIO)	Atlas Guatemala	IUCN Red List CWR Workshop	1
Capsicum annuum glabriusculum	14.6395	-91.5141	Emma Gomez (CONABIO)	Atlas Guatemala	IUCN Red List CWR Workshop	0
Capsicum annuum glabriusculum	15.2655	-89.0841	Emma Gomez (CONABIO)	Atlas Guatemala	IUCN Red List CWR Workshop	1
Capsicum annuum glabriusculum	16.4545	-90.2055	Emma Gomez (CONABIO)	Atlas Guatemala	IUCN Red List CWR Workshop	1
Capsicum annuum glabriusculum	14.2251	-91.4016	Emma Gomez (CONABIO)	Atlas Guatemala	IUCN Red List CWR Workshop	0
Capsicum annuum glabriusculum	15.5991	-91.8596	Emma Gomez (CONABIO)	Atlas Guatemala	IUCN Red List CWR Workshop	1
Capsicum annuum glabriusculum	15.6755	-91.8036	Emma Gomez (CONABIO)	Atlas Guatemala	IUCN Red List CWR Workshop	1
Capsicum annuum glabriusculum	14.6035	-90.5009	Emma Gomez (CONABIO)	Atlas Guatemala	IUCN Red List CWR Workshop	1
Capsicum annuum glabriusculum	14.7983	-89.5467	Emma Gomez (CONABIO)	Atlas Guatemala	IUCN Red List CWR Workshop	1
Capsicum annuum glabriusculum	16.0833	-90.2501	Emma Gomez (CONABIO)	Atlas Guatemala	IUCN Red List CWR Workshop	1
Capsicum annuum glabriusculum	16.6667	-89.4501	Emma Gomez (CONABIO)	Atlas Guatemala	IUCN Red List CWR Workshop	1
Capsicum annuum glabriusculum	15.4667	-88.8167	Emma Gomez (CONABIO)	Atlas Guatemala	IUCN Red List CWR Workshop	1
Capsicum annuum glabriusculum	14.5167	-90.1833	Emma Gomez (CONABIO)	Atlas Guatemala	IUCN Red List CWR Workshop	1
Capsicum annuum glabriusculum	15.4001	-89.0667	Emma Gomez (CONABIO)	Atlas Guatemala	IUCN Red List CWR Workshop	1
Capsicum annuum glabriusculum	14.5833	-91.5833	Emma Gomez (CONABIO)	Atlas Guatemala	IUCN Red List CWR Workshop	0
Capsicum annuum glabriusculum	16.3347	-89.4222	Emma Gomez (CONABIO)	Atlas Guatemala	IUCN Red List CWR Workshop	1
Capsicum annuum glabriusculum	16.6208	-90.2708	Emma Gomez (CONABIO)	Atlas Guatemala	IUCN Red List CWR Workshop	1
Capsicum annuum glabriusculum	16.4472	-89.575	Emma Gomez (CONABIO)	Atlas Guatemala	IUCN Red List CWR Workshop	1
Capsicum annuum glabriusculum	16.5278	-90.3125	Emma Gomez (CONABIO)	Atlas Guatemala	IUCN Red List CWR Workshop	1
Capsicum annuum glabriusculum	15.3285	-91.5233	Emma Gomez (CONABIO)	Atlas Guatemala	IUCN Red List CWR Workshop	1
Capsicum annuum glabriusculum	15.6441	-88.9904	Emma Gomez (CONABIO)	Atlas Guatemala	IUCN Red List CWR Workshop	1
Capsicum annuum glabriusculum	14.7521	-90.2241	Emma Gomez (CONABIO)	Atlas Guatemala	IUCN Red List CWR Workshop	1
Capsicum annuum glabriusculum	16.9667	-89.6667	Emma Gomez (CONABIO)	Atlas Guatemala	IUCN Red List CWR Workshop	1
Capsicum annuum glabriusculum	17.6982	-96.9526	CONABIO	Chávez Rendón, C. 2006. Actualización e incremento del banco de datos de la colección de herbario del Jardín Etnobotánico de Oaxaca. Centro Cultural Santo.	IUCN Red List CWR Workshop	1
Capsicum annuum glabriusculum	17.8333	-96.9333	CONABIO	Chávez Rendón, C. 2006. Actualización e incremento del banco de datos de la colección de herbario del Jardín Etnobotánico de Oaxaca. Centro Cultural Santo.	IUCN Red List CWR Workshop	1
Capsicum annuum glabriusculum	17.7186	-96.9214	CONABIO	Chávez Rendón, C. 2006. Actualización e incremento del banco de datos de la colección de herbario del Jardín Etnobotánico de Oaxaca. Centro Cultural Santo.	IUCN Red List CWR Workshop	1
Capsicum annuum glabriusculum	17.6542	-96.9125	CONABIO	Chávez Rendón, C. 2006. Actualización e incremento del banco de datos de la colección de herbario del Jardín Etnobotánico de Oaxaca. Centro Cultural Santo.	IUCN Red List CWR Workshop	1
Capsicum annuum glabriusculum	17.7333	-96.9	CONABIO	Chávez Rendón, C. 2006. Actualización e incremento del banco de datos de la colección de herbario del Jardín Etnobotánico de Oaxaca. Centro Cultural Santo.	IUCN Red List CWR Workshop	1
Capsicum annuum glabriusculum	18.5294	-89.5897	CONABIO	Chiang Cabrera, F. 2007. Flora y datos biofísicos para la evaluación de las actividades apícola y forestal en tres áreas focales del corredor Sian Ka'an-Calakmul. Universidad Nacional Autónoma de México. Instituto de Biología. Bases de datos SNIB-CONABIO proyecto No. BE021. México, D.F.	IUCN Red List CWR Workshop	1
Capsicum annuum glabriusculum	28.9728	-109.653	CONABIO	CONABIO. 2007. Repatriación de datos del Herbario de Arizona (ARIZ). The University of Arizona. Tucson, Arizona. Bases de datos SNIB-CONABIO. México, D.F.	IUCN Red List CWR Workshop	1
Capsicum annuum glabriusculum	26.5375	-109.275	CONABIO	CONABIO. 2007. Repatriación de datos del Herbario de Arizona (ARIZ). The University of Arizona. Tucson, Arizona. Bases de datos SNIB-CONABIO. México, D.F.	IUCN Red List CWR Workshop	1
Capsicum annuum glabriusculum	29.5417	-108.892	CONABIO	CONABIO. 2007. Repatriación de datos del Herbario de Arizona (ARIZ). The University of Arizona. Tucson, Arizona. Bases de datos SNIB-CONABIO. México, D.F.	IUCN Red List CWR Workshop	1
Capsicum annuum glabriusculum	27.4003	-108.544	CONABIO	CONABIO. 2007. Repatriación de datos del Herbario de Arizona (ARIZ). The University of Arizona. Tucson, Arizona. Bases de datos SNIB-CONABIO. México, D.F.	IUCN Red List CWR Workshop	0
Capsicum annuum glabriusculum	20.2389	-97.9042	CONABIO	Contreras Jiménez, J. L. 2005. Actualización e incremento de la base de datos del Herbario de la Benemérita Universidad Autónoma de Puebla. Benemérita Universidad Autónoma de Puebla DIHMO. Bases de datos SNIB-CONABIO proyectos No. AA007 y L282. México, D.F.	IUCN Red List CWR Workshop	1
Capsicum annuum glabriusculum	17.8417	-96.9417	CONABIO	Dávila Aranda, P. 1998. Flora del Valle de Tehuacán-Cuicatlán: II fase. Universidad Nacional Autónoma de México. Instituto de Biología. Bases de datos SNIB-CONABIO proyecto No. F028. México, D.F.	IUCN Red List CWR Workshop	1
Capsicum annuum glabriusculum	17.7417	-96.9083	CONABIO	Dávila Aranda, P. 1998. Flora del Valle de Tehuacán-Cuicatlán: II fase. Universidad Nacional Autónoma de México. Instituto de Biología. Bases de datos SNIB-CONABIO proyecto No. F028. México, D.F.	IUCN Red List CWR Workshop	1
Capsicum annuum glabriusculum	20.7092	-100.433	CONABIO	García Rubio, O. R y A. Cabera Luna. 2015. Inventario florístico de los cerros San Martín y El Patol en el semidesierto queretano. Universidad Autónoma de Querétaro. Facultad de Ciencias Naturales. Base de datos SNIB-CONABIO, proyectos No. JF119, HA008 y EC011.	IUCN Red List CWR Workshop	0
Capsicum annuum glabriusculum	21.2594	-99.0781	CONABIO	García Rubio, O. R y A. Cabera Luna. 2015. Inventario florístico de los cerros San Martín y El Patol en el semidesierto queretano. Universidad Autónoma de Querétaro. Facultad de Ciencias Naturales. Base de datos SNIB-CONABIO, proyectos No. JF119, HA008 y EC011.	IUCN Red List CWR Workshop	0
Capsicum annuum glabriusculum	24.525	-99.7583	CONABIO	González Medrano, F. 1998. Lista florística preliminar de Tamaulipas. Universidad Nacional Autónoma de México. Instituto de Biología. Bases de datos SNIB-CONABIO proyecto No. P092. México, D.F.	IUCN Red List CWR Workshop	1
Capsicum annuum glabriusculum	22.9417	-99.6083	CONABIO	González Medrano, F. 1998. Lista florística preliminar de Tamaulipas. Universidad Nacional Autónoma de México. Instituto de Biología. Bases de datos SNIB-CONABIO proyecto No. P092. México, D.F.	IUCN Red List CWR Workshop	1
Capsicum annuum glabriusculum	23.575	-98.5417	CONABIO	González Medrano, F. 1998. Lista florística preliminar de Tamaulipas. Universidad Nacional Autónoma de México. Instituto de Biología. Bases de datos SNIB-CONABIO proyecto No. P092. México, D.F.	IUCN Red List CWR Workshop	1
Capsicum annuum glabriusculum	18.1683	-92.8017	CONABIO	Guadarrama Olivera, M. de los A. 2000. Flora de la reserva de la biósfera de los Pantanos de Centla, en el estado de Tabasco, México. Universidad Juéez Autónoma de Tabasco. Bases de datos SNIB-CONABIO. Proyecto No. L138. México, D.F.	IUCN Red List CWR Workshop	0
Capsicum annuum glabriusculum	18.2122	-93.3956	CONABIO	Guadarrama Olivera, M. de los A. 2006. Actualizacón de las bases de datos de las colecciones de plantas vasculares y macromicetos del herbario de la UJAT. Universidad Juárez Autónoma de Tabasco. Bases de datos SNIB-CONABIO. Gimnospermas y Angiospermas. Proyecto No. AA009. México, D.F.	IUCN Red List CWR Workshop	0
Capsicum annuum glabriusculum	17.9281	-92.9906	CONABIO	Guadarrama Olivera, M. de los A. 2006. Actualizacón de las bases de datos de las colecciones de plantas vasculares y macromicetos del herbario de la UJAT. Universidad Juárez Autónoma de Tabasco. Bases de datos SNIB-CONABIO. Gimnospermas y Angiospermas. Proyecto No. AA009. México, D.F.	IUCN Red List CWR Workshop	1
Capsicum annuum glabriusculum	18.3542	-96.8231	CONABIO	Gual, D. M. Rendón, C. A. Alamilla, F. L. Cifuentes, R. P. y Lozano, R. A. T. 2013. Bosque Mesófilo de Montaña de México. Comisión Nacional para el Conocimiento y Uso de la Biodiversidad. Base de datos SNIB-CONABIO proyecto Sistema de Información del Bosque Mesófilo de Montaña en México (Sl-BMM). México, D. F.	IUCN Red List CWR Workshop	1
Capsicum annuum glabriusculum	25.7108	-99.7269	CONABIO	Guízar Nolazco, E. 2004. Banco de datos florísticos del Herbario CHAP. Universidad Autónoma Chapingo. División de Ciencias Forestales. Base de datos SNIB-CONABIO proyecto No. U048. México, D.F.	IUCN Red List CWR Workshop	0
Capsicum annuum glabriusculum	18.575	-95.075	CONABIO	Guízar Nolazco, E. 2004. Banco de datos florísticos del Herbario CHAP. Universidad Autónoma Chapingo. División de Ciencias Forestales. Base de datos SNIB-CONABIO proyecto No. U048. México, D.F.	IUCN Red List CWR Workshop	1
Capsicum annuum glabriusculum	23.425	-99.275	CONABIO	Hernández Sandoval, L. G. 1998. Diversidad florística y endemismo en la Reserva de la Biósfera El Cielo, Tamaulipas, México. Universidad Autónoma de Tamaulipas. Instituto de Ecología Aplicada. Bases de datos SNIB-CONABIO proyecto No. P023. México, D.F.	IUCN Red List CWR Workshop	0
Capsicum annuum glabriusculum	16.7583	-93.1806	CONABIO	Hernández Aguilar S. 2014. Depuración de la colección y base de datos del Herbario CICY. Fase IV. CICY. Bases de datos SNIB-CONABIO proyectos Nos. HA016, DC002, BA006, U009, K037, B070 y P143. México, D.F.	IUCN Red List CWR Workshop	0
Capsicum annuum glabriusculum	16.1333	-92.3622	CONABIO	Hernández Aguilar S. 2014. Depuración de la colección y base de datos del Herbario CICY. Fase IV. CICY. Bases de datos SNIB-CONABIO proyectos Nos. HA016, DC002, BA006, U009, K037, B070 y P143. México, D.F.	IUCN Red List CWR Workshop	1
Capsicum annuum glabriusculum	16.9583	-92.1111	CONABIO	Hernández Aguilar S. 2014. Depuración de la colección y base de datos del Herbario CICY. Fase IV. CICY. Bases de datos SNIB-CONABIO proyectos Nos. HA016, DC002, BA006, U009, K037, B070 y P143. México, D.F.	IUCN Red List CWR Workshop	1
Capsicum annuum glabriusculum	20.5667	-89.9075	CONABIO	Hernández Aguilar S. 2014. Depuración de la colección y base de datos del Herbario CICY. Fase IV. CICY. Bases de datos SNIB-CONABIO proyectos Nos. HA016, DC002, BA006, U009, K037, B070 y P143. México, D.F.	IUCN Red List CWR Workshop	1
Capsicum annuum glabriusculum	19.9958	-89.7569	CONABIO	Hernández Aguilar S. 2014. Depuración de la colección y base de datos del Herbario CICY. Fase IV. CICY. Bases de datos SNIB-CONABIO proyectos Nos. HA016, DC002, BA006, U009, K037, B070 y P143. México, D.F.	IUCN Red List CWR Workshop	1
Capsicum annuum glabriusculum	20.0903	-88.8497	CONABIO	Hernández Aguilar S. 2014. Depuración de la colección y base de datos del Herbario CICY. Fase IV. CICY. Bases de datos SNIB-CONABIO proyectos Nos. HA016, DC002, BA006, U009, K037, B070 y P143. México, D.F.	IUCN Red List CWR Workshop	1
Capsicum annuum glabriusculum	20.725	-88.3806	CONABIO	Hernández Aguilar S. 2014. Depuración de la colección y base de datos del Herbario CICY. Fase IV. CICY. Bases de datos SNIB-CONABIO proyectos Nos. HA016, DC002, BA006, U009, K037, B070 y P143. México, D.F.	IUCN Red List CWR Workshop	1
Capsicum annuum glabriusculum	20.8069	-87.7347	CONABIO	Hernández Aguilar S. 2014. Depuración de la colección y base de datos del Herbario CICY. Fase IV. CICY. Bases de datos SNIB-CONABIO proyectos Nos. HA016, DC002, BA006, U009, K037, B070 y P143. México, D.F.	IUCN Red List CWR Workshop	1
Capsicum annuum glabriusculum	20.5111	-87.7194	CONABIO	Hernández Aguilar S. 2014. Depuración de la colección y base de datos del Herbario CICY. Fase IV. CICY. Bases de datos SNIB-CONABIO proyectos Nos. HA016, DC002, BA006, U009, K037, B070 y P143. México, D.F.	IUCN Red List CWR Workshop	1
Capsicum annuum glabriusculum	24.6661	-99.8931	CONABIO	Hinton, G. 2012. Colección particular Hinton. Herbarium of Geo. B. Hinton. Bases de datos SNIB-CONABIO. México, D.F.	IUCN Red List CWR Workshop	0
Capsicum annuum glabriusculum	25.12	-99.56	CONABIO	Hinton, G. 2012. Colección particular Hinton. Herbarium of Geo. B. Hinton. Bases de datos SNIB-CONABIO. México, D.F.	IUCN Red List CWR Workshop	0
Capsicum annuum glabriusculum	24.9335	-99.8756	CONABIO	iNaturalist.org: iNaturalist research-grade observations	IUCN Red List CWR Workshop	1
Capsicum annuum glabriusculum	18.2472	-89.4625	CONABIO	Instituto de Ciencias Naturales	IUCN Red List CWR Workshop	0
Capsicum annuum glabriusculum	19.4042	-104.989	CONABIO	Lorea-Hernández, F., Peredo, M. y C. Durán. 2014. Actualización de las bases de datos del Herbario XAL. Fase III. Instituto de Ecología, A. C. Base de datos SNIB-CONABIO proyectos No. AA002, U021, K004. México, D. F.	IUCN Red List CWR Workshop	1
Capsicum annuum glabriusculum	23.375	-99.0083	CONABIO	Lorea-Hernández, F., Peredo, M. y C. Durán. 2014. Actualización de las bases de datos del Herbario XAL. Fase III. Instituto de Ecología, A. C. Base de datos SNIB-CONABIO proyectos No. AA002, U021, K004. México, D. F.	IUCN Red List CWR Workshop	0
Capsicum annuum glabriusculum	21.9417	-98.875	CONABIO	Lorea-Hernández, F., Peredo, M. y C. Durán. 2014. Actualización de las bases de datos del Herbario XAL. Fase III. Instituto de Ecología, A. C. Base de datos SNIB-CONABIO proyectos No. AA002, U021, K004. México, D. F.	IUCN Red List CWR Workshop	1
Capsicum annuum glabriusculum	24.045	-98.7047	CONABIO	Lorea-Hernández, F., Peredo, M. y C. Durán. 2014. Actualización de las bases de datos del Herbario XAL. Fase III. Instituto de Ecología, A. C. Base de datos SNIB-CONABIO proyectos No. AA002, U021, K004. México, D. F.	IUCN Red List CWR Workshop	1
Capsicum annuum glabriusculum	22.2006	-98.3319	CONABIO	Lorea-Hernández, F., Peredo, M. y C. Durán. 2014. Actualización de las bases de datos del Herbario XAL. Fase III. Instituto de Ecología, A. C. Base de datos SNIB-CONABIO proyectos No. AA002, U021, K004. México, D. F.	IUCN Red List CWR Workshop	0
Capsicum annuum glabriusculum	22.175	-98.2083	CONABIO	Lorea-Hernández, F., Peredo, M. y C. Durán. 2014. Actualización de las bases de datos del Herbario XAL. Fase III. Instituto de Ecología, A. C. Base de datos SNIB-CONABIO proyectos No. AA002, U021, K004. México, D. F.	IUCN Red List CWR Workshop	1
Capsicum annuum glabriusculum	21.6442	-98.1086	CONABIO	Lorea-Hernández, F., Peredo, M. y C. Durán. 2014. Actualización de las bases de datos del Herbario XAL. Fase III. Instituto de Ecología, A. C. Base de datos SNIB-CONABIO proyectos No. AA002, U021, K004. México, D. F.	IUCN Red List CWR Workshop	0
Capsicum annuum glabriusculum	23.4589	-98.06	CONABIO	Lorea-Hernández, F., Peredo, M. y C. Durán. 2014. Actualización de las bases de datos del Herbario XAL. Fase III. Instituto de Ecología, A. C. Base de datos SNIB-CONABIO proyectos No. AA002, U021, K004. México, D. F.	IUCN Red List CWR Workshop	1
Capsicum annuum glabriusculum	19.9892	-97.6664	CONABIO	Lorea-Hernández, F., Peredo, M. y C. Durán. 2014. Actualización de las bases de datos del Herbario XAL. Fase III. Instituto de Ecología, A. C. Base de datos SNIB-CONABIO proyectos No. AA002, U021, K004. México, D. F.	IUCN Red List CWR Workshop	0
Capsicum annuum glabriusculum	18.3417	-97.4417	CONABIO	Lorea-Hernández, F., Peredo, M. y C. Durán. 2014. Actualización de las bases de datos del Herbario XAL. Fase III. Instituto de Ecología, A. C. Base de datos SNIB-CONABIO proyectos No. AA002, U021, K004. México, D. F.	IUCN Red List CWR Workshop	1
Capsicum annuum glabriusculum	20.5686	-97.4328	CONABIO	Lorea-Hernández, F., Peredo, M. y C. Durán. 2014. Actualización de las bases de datos del Herbario XAL. Fase III. Instituto de Ecología, A. C. Base de datos SNIB-CONABIO proyectos No. AA002, U021, K004. México, D. F.	IUCN Red List CWR Workshop	1
Capsicum annuum glabriusculum	20.9589	-97.4031	CONABIO	Lorea-Hernández, F., Peredo, M. y C. Durán. 2014. Actualización de las bases de datos del Herbario XAL. Fase III. Instituto de Ecología, A. C. Base de datos SNIB-CONABIO proyectos No. AA002, U021, K004. México, D. F.	IUCN Red List CWR Workshop	0
Capsicum annuum glabriusculum	20.9417	-97.3917	CONABIO	Lorea-Hernández, F., Peredo, M. y C. Durán. 2014. Actualización de las bases de datos del Herbario XAL. Fase III. Instituto de Ecología, A. C. Base de datos SNIB-CONABIO proyectos No. AA002, U021, K004. México, D. F.	IUCN Red List CWR Workshop	1
Capsicum annuum glabriusculum	20.6711	-97.2064	CONABIO	Lorea-Hernández, F., Peredo, M. y C. Durán. 2014. Actualización de las bases de datos del Herbario XAL. Fase III. Instituto de Ecología, A. C. Base de datos SNIB-CONABIO proyectos No. AA002, U021, K004. México, D. F.	IUCN Red List CWR Workshop	1
Capsicum annuum glabriusculum	18.8969	-96.9978	CONABIO	Lorea-Hernández, F., Peredo, M. y C. Durán. 2014. Actualización de las bases de datos del Herbario XAL. Fase III. Instituto de Ecología, A. C. Base de datos SNIB-CONABIO proyectos No. AA002, U021, K004. México, D. F.	IUCN Red List CWR Workshop	0
Capsicum annuum glabriusculum	19.4028	-96.8633	CONABIO	Lorea-Hernández, F., Peredo, M. y C. Durán. 2014. Actualización de las bases de datos del Herbario XAL. Fase III. Instituto de Ecología, A. C. Base de datos SNIB-CONABIO proyectos No. AA002, U021, K004. México, D. F.	IUCN Red List CWR Workshop	0
Capsicum annuum glabriusculum	19.4147	-96.8333	CONABIO	Lorea-Hernández, F., Peredo, M. y C. Durán. 2014. Actualización de las bases de datos del Herbario XAL. Fase III. Instituto de Ecología, A. C. Base de datos SNIB-CONABIO proyectos No. AA002, U021, K004. México, D. F.	IUCN Red List CWR Workshop	1
Capsicum annuum glabriusculum	19.4083	-96.8083	CONABIO	Lorea-Hernández, F., Peredo, M. y C. Durán. 2014. Actualización de las bases de datos del Herbario XAL. Fase III. Instituto de Ecología, A. C. Base de datos SNIB-CONABIO proyectos No. AA002, U021, K004. México, D. F.	IUCN Red List CWR Workshop	0
Capsicum annuum glabriusculum	19.3317	-96.7617	CONABIO	Lorea-Hernández, F., Peredo, M. y C. Durán. 2014. Actualización de las bases de datos del Herbario XAL. Fase III. Instituto de Ecología, A. C. Base de datos SNIB-CONABIO proyectos No. AA002, U021, K004. México, D. F.	IUCN Red List CWR Workshop	1
Capsicum annuum glabriusculum	19.3206	-96.7181	CONABIO	Lorea-Hernández, F., Peredo, M. y C. Durán. 2014. Actualización de las bases de datos del Herbario XAL. Fase III. Instituto de Ecología, A. C. Base de datos SNIB-CONABIO proyectos No. AA002, U021, K004. México, D. F.	IUCN Red List CWR Workshop	0
Capsicum annuum glabriusculum	18.675	-96.675	CONABIO	Lorea-Hernández, F., Peredo, M. y C. Durán. 2014. Actualización de las bases de datos del Herbario XAL. Fase III. Instituto de Ecología, A. C. Base de datos SNIB-CONABIO proyectos No. AA002, U021, K004. México, D. F.	IUCN Red List CWR Workshop	1
Capsicum annuum glabriusculum	19.425	-96.675	CONABIO	Lorea-Hernández, F., Peredo, M. y C. Durán. 2014. Actualización de las bases de datos del Herbario XAL. Fase III. Instituto de Ecología, A. C. Base de datos SNIB-CONABIO proyectos No. AA002, U021, K004. México, D. F.	IUCN Red List CWR Workshop	1
Capsicum annuum glabriusculum	19.3583	-96.6583	CONABIO	Lorea-Hernández, F., Peredo, M. y C. Durán. 2014. Actualización de las bases de datos del Herbario XAL. Fase III. Instituto de Ecología, A. C. Base de datos SNIB-CONABIO proyectos No. AA002, U021, K004. México, D. F.	IUCN Red List CWR Workshop	1
Capsicum annuum glabriusculum	19.4006	-96.6508	CONABIO	Lorea-Hernández, F., Peredo, M. y C. Durán. 2014. Actualización de las bases de datos del Herbario XAL. Fase III. Instituto de Ecología, A. C. Base de datos SNIB-CONABIO proyectos No. AA002, U021, K004. México, D. F.	IUCN Red List CWR Workshop	1
Capsicum annuum glabriusculum	19.5225	-96.4633	CONABIO	Lorea-Hernández, F., Peredo, M. y C. Durán. 2014. Actualización de las bases de datos del Herbario XAL. Fase III. Instituto de Ecología, A. C. Base de datos SNIB-CONABIO proyectos No. AA002, U021, K004. México, D. F.	IUCN Red List CWR Workshop	0
Capsicum annuum glabriusculum	19.2403	-96.3689	CONABIO	Lorea-Hernández, F., Peredo, M. y C. Durán. 2014. Actualización de las bases de datos del Herbario XAL. Fase III. Instituto de Ecología, A. C. Base de datos SNIB-CONABIO proyectos No. AA002, U021, K004. México, D. F.	IUCN Red List CWR Workshop	0
Capsicum annuum glabriusculum	19.2417	-96.325	CONABIO	Lorea-Hernández, F., Peredo, M. y C. Durán. 2014. Actualización de las bases de datos del Herbario XAL. Fase III. Instituto de Ecología, A. C. Base de datos SNIB-CONABIO proyectos No. AA002, U021, K004. México, D. F.	IUCN Red List CWR Workshop	1
Capsicum annuum glabriusculum	15.75	-96.1667	CONABIO	Lorea-Hernández, F., Peredo, M. y C. Durán. 2014. Actualización de las bases de datos del Herbario XAL. Fase III. Instituto de Ecología, A. C. Base de datos SNIB-CONABIO proyectos No. AA002, U021, K004. México, D. F.	IUCN Red List CWR Workshop	1
Capsicum annuum glabriusculum	18.5892	-95.0881	CONABIO	Lorea-Hernández, F., Peredo, M. y C. Durán. 2014. Actualización de las bases de datos del Herbario XAL. Fase III. Instituto de Ecología, A. C. Base de datos SNIB-CONABIO proyectos No. AA002, U021, K004. México, D. F.	IUCN Red List CWR Workshop	1
Capsicum annuum glabriusculum	18.6194	-95.0719	CONABIO	Lorea-Hernández, F., Peredo, M. y C. Durán. 2014. Actualización de las bases de datos del Herbario XAL. Fase III. Instituto de Ecología, A. C. Base de datos SNIB-CONABIO proyectos No. AA002, U021, K004. México, D. F.	IUCN Red List CWR Workshop	1
Capsicum annuum glabriusculum	18.585	-95.07	CONABIO	Lorea-Hernández, F., Peredo, M. y C. Durán. 2014. Actualización de las bases de datos del Herbario XAL. Fase III. Instituto de Ecología, A. C. Base de datos SNIB-CONABIO proyectos No. AA002, U021, K004. México, D. F.	IUCN Red List CWR Workshop	1
Capsicum annuum glabriusculum	18.5933	-95.0631	CONABIO	Lorea-Hernández, F., Peredo, M. y C. Durán. 2014. Actualización de las bases de datos del Herbario XAL. Fase III. Instituto de Ecología, A. C. Base de datos SNIB-CONABIO proyectos No. AA002, U021, K004. México, D. F.	IUCN Red List CWR Workshop	0
Capsicum annuum glabriusculum	18.2722	-94.8847	CONABIO	Lorea-Hernández, F., Peredo, M. y C. Durán. 2014. Actualización de las bases de datos del Herbario XAL. Fase III. Instituto de Ecología, A. C. Base de datos SNIB-CONABIO proyectos No. AA002, U021, K004. México, D. F.	IUCN Red List CWR Workshop	1
Capsicum annuum glabriusculum	18.2964	-94.7225	CONABIO	Lorea-Hernández, F., Peredo, M. y C. Durán. 2014. Actualización de las bases de datos del Herbario XAL. Fase III. Instituto de Ecología, A. C. Base de datos SNIB-CONABIO proyectos No. AA002, U021, K004. México, D. F.	IUCN Red List CWR Workshop	0
Capsicum annuum glabriusculum	17.2686	-94.5022	CONABIO	Lorea-Hernández, F., Peredo, M. y C. Durán. 2014. Actualización de las bases de datos del Herbario XAL. Fase III. Instituto de Ecología, A. C. Base de datos SNIB-CONABIO proyectos No. AA002, U021, K004. México, D. F.	IUCN Red List CWR Workshop	1
Capsicum annuum glabriusculum	18	-93.5467	CONABIO	Lorea-Hernández, F., Peredo, M. y C. Durán. 2014. Actualización de las bases de datos del Herbario XAL. Fase III. Instituto de Ecología, A. C. Base de datos SNIB-CONABIO proyectos No. AA002, U021, K004. México, D. F.	IUCN Red List CWR Workshop	1
Capsicum annuum glabriusculum	16.5503	-93.4775	CONABIO	Lorea-Hernández, F., Peredo, M. y C. Durán. 2014. Actualización de las bases de datos del Herbario XAL. Fase III. Instituto de Ecología, A. C. Base de datos SNIB-CONABIO proyectos No. AA002, U021, K004. México, D. F.	IUCN Red List CWR Workshop	1
Capsicum annuum glabriusculum	15.5083	-92.8833	CONABIO	Lorea-Hernández, F., Peredo, M. y C. Durán. 2014. Actualización de las bases de datos del Herbario XAL. Fase III. Instituto de Ecología, A. C. Base de datos SNIB-CONABIO proyectos No. AA002, U021, K004. México, D. F.	IUCN Red List CWR Workshop	1
Capsicum annuum glabriusculum	17.8153	-91.0228	CONABIO	Lorea-Hernández, F., Peredo, M. y C. Durán. 2014. Actualización de las bases de datos del Herbario XAL. Fase III. Instituto de Ecología, A. C. Base de datos SNIB-CONABIO proyectos No. AA002, U021, K004. México, D. F.	IUCN Red List CWR Workshop	1
Capsicum annuum glabriusculum	20.5531	-89.9106	CONABIO	Lorea-Hernández, F., Peredo, M. y C. Durán. 2014. Actualización de las bases de datos del Herbario XAL. Fase III. Instituto de Ecología, A. C. Base de datos SNIB-CONABIO proyectos No. AA002, U021, K004. México, D. F.	IUCN Red List CWR Workshop	0
Capsicum annuum glabriusculum	20.1733	-89.605	CONABIO	Lorea-Hernández, F., Peredo, M. y C. Durán. 2014. Actualización de las bases de datos del Herbario XAL. Fase III. Instituto de Ecología, A. C. Base de datos SNIB-CONABIO proyectos No. AA002, U021, K004. México, D. F.	IUCN Red List CWR Workshop	1
Capsicum annuum glabriusculum	20.1733	-89.5767	CONABIO	Lorea-Hernández, F., Peredo, M. y C. Durán. 2014. Actualización de las bases de datos del Herbario XAL. Fase III. Instituto de Ecología, A. C. Base de datos SNIB-CONABIO proyectos No. AA002, U021, K004. México, D. F.	IUCN Red List CWR Workshop	1
Capsicum annuum glabriusculum	20.175	-89.5417	CONABIO	Lorea-Hernández, F., Peredo, M. y C. Durán. 2014. Actualización de las bases de datos del Herbario XAL. Fase III. Instituto de Ecología, A. C. Base de datos SNIB-CONABIO proyectos No. AA002, U021, K004. México, D. F.	IUCN Red List CWR Workshop	1
Capsicum annuum glabriusculum	20.4975	-87.7342	CONABIO	Lorea-Hernández, F., Peredo, M. y C. Durán. 2014. Actualización de las bases de datos del Herbario XAL. Fase III. Instituto de Ecología, A. C. Base de datos SNIB-CONABIO proyectos No. AA002, U021, K004. México, D. F.	IUCN Red List CWR Workshop	0
Capsicum annuum glabriusculum	20.3469	-87.5731	CONABIO	Lorea-Hernández, F., Peredo, M. y C. Durán. 2014. Actualización de las bases de datos del Herbario XAL. Fase III. Instituto de Ecología, A. C. Base de datos SNIB-CONABIO proyectos No. AA002, U021, K004. México, D. F.	IUCN Red List CWR Workshop	0
Capsicum annuum glabriusculum	16.6808	-95.0278	CONABIO	Meave, J. A. 2000. Estudio de la diversidad florística de la región de Nizanda en el Istmo de Tehuantepec, Oaxaca. Universidad Nacional Autónoma de México. Facultad de Ciencias. Bases de datos SNIB-CONABIO proyecto No. L085. México, D.F.	IUCN Red List CWR Workshop	1
Capsicum annuum glabriusculum	16.6522	-95.0036	CONABIO	Meave, J. A. 2000. Estudio de la diversidad florística de la región de Nizanda en el Istmo de Tehuantepec, Oaxaca. Universidad Nacional Autónoma de México. Facultad de Ciencias. Bases de datos SNIB-CONABIO proyecto No. L085. México, D.F.	IUCN Red List CWR Workshop	1
Capsicum annuum glabriusculum	17.3	-94.63	CONABIO	Missouri Botanical Garden, Missouri Botanical Garden (accessed through GBIF data portal, http://data.gbif.org/datasets/resource/12084, 2012-12-04)	IUCN Red List CWR Workshop	0
Capsicum annuum glabriusculum	17.27	-94.52	CONABIO	Missouri Botanical Garden, Missouri Botanical Garden (accessed through GBIF data portal, http://data.gbif.org/datasets/resource/12084, 2012-12-04)	IUCN Red List CWR Workshop	1
Capsicum annuum glabriusculum	16.7517	-93.3449	CONABIO	Missouri Botanical Garden, Missouri Botanical Garden (accessed through GBIF data portal, http://data.gbif.org/datasets/resource/12084, 2012-12-04)	IUCN Red List CWR Workshop	1
Capsicum annuum glabriusculum	20.93	-89.02	CONABIO	Missouri Botanical Garden, Missouri Botanical Garden (accessed through GBIF data portal, http://data.gbif.org/datasets/resource/12084, 2012-12-04)	IUCN Red List CWR Workshop	1
Capsicum annuum glabriusculum	19.9	-88.76	CONABIO	Missouri Botanical Garden, Missouri Botanical Garden (accessed through GBIF data portal, http://data.gbif.org/datasets/resource/12084, 2012-12-04)	IUCN Red List CWR Workshop	1
Capsicum annuum glabriusculum	19.6	-87.98	CONABIO	Missouri Botanical Garden, Missouri Botanical Garden (accessed through GBIF data portal, http://data.gbif.org/datasets/resource/12084, 2012-12-04)	IUCN Red List CWR Workshop	0
Capsicum annuum glabriusculum	22.09	-97.8	CONABIO	Missouri Botanical Garden, Missouri Botanical Garden (accessed through GBIF data portal, http://data.gbif.org/datasets/resource/12084, 2012-12-04)	IUCN Red List CWR Workshop	1
Capsicum annuum glabriusculum	20.55	-97.47	CONABIO	Missouri Botanical Garden, Missouri Botanical Garden (accessed through GBIF data portal, http://data.gbif.org/datasets/resource/12084, 2012-12-04)	IUCN Red List CWR Workshop	0
Capsicum annuum glabriusculum	19.28	-96.76	CONABIO	Missouri Botanical Garden, Missouri Botanical Garden (accessed through GBIF data portal, http://data.gbif.org/datasets/resource/12084, 2012-12-04)	IUCN Red List CWR Workshop	0
Capsicum annuum glabriusculum	19.22	-96.58	CONABIO	Missouri Botanical Garden, Missouri Botanical Garden (accessed through GBIF data portal, http://data.gbif.org/datasets/resource/12084, 2012-12-04)	IUCN Red List CWR Workshop	1
Capsicum annuum glabriusculum	16.7	-95.04	CONABIO	Missouri Botanical Garden, Missouri Botanical Garden (accessed through GBIF data portal, http://data.gbif.org/datasets/resource/12084, 2012-12-04)	IUCN Red List CWR Workshop	0
Capsicum annuum glabriusculum	23.6313	-99.202	CONABIO	Missouri. 2005. Base de datos del Herbario del Jardín Botánico de Missouri, E.U.A. Jardín Botánico de Missouri, E.U.A. Bases de datos SNIB-CONABIO. México, D.F.	IUCN Red List CWR Workshop	0
Capsicum annuum glabriusculum	16.075	-95.6583	CONABIO	Missouri. 2005. Base de datos del Herbario del Jardín Botánico de Missouri, E.U.A. Jardín Botánico de Missouri, E.U.A. Bases de datos SNIB-CONABIO. México, D.F.	IUCN Red List CWR Workshop	1
Capsicum annuum glabriusculum	15.6829	-92.0283	CONABIO	Missouri. 2005. Base de datos del Herbario del Jardín Botánico de Missouri, E.U.A. Jardín Botánico de Missouri, E.U.A. Bases de datos SNIB-CONABIO. México, D.F.	IUCN Red List CWR Workshop	1
Capsicum annuum glabriusculum	14.1903	-91.3584	CONABIO	Missouri. 2005. Base de datos del Herbario del Jardín Botánico de Missouri, E.U.A. Jardín Botánico de Missouri, E.U.A. Bases de datos SNIB-CONABIO. México, D.F.	IUCN Red List CWR Workshop	1
Capsicum annuum glabriusculum	14.8177	-90.0647	CONABIO	Missouri. 2005. Base de datos del Herbario del Jardín Botánico de Missouri, E.U.A. Jardín Botánico de Missouri, E.U.A. Bases de datos SNIB-CONABIO. México, D.F.	IUCN Red List CWR Workshop	0
Capsicum annuum glabriusculum	14.9539	-89.7969	CONABIO	Missouri. 2005. Base de datos del Herbario del Jardín Botánico de Missouri, E.U.A. Jardín Botánico de Missouri, E.U.A. Bases de datos SNIB-CONABIO. México, D.F.	IUCN Red List CWR Workshop	1
Capsicum annuum glabriusculum	17.2167	-89.6333	CONABIO	Missouri. 2005. Base de datos del Herbario del Jardín Botánico de Missouri, E.U.A. Jardín Botánico de Missouri, E.U.A. Bases de datos SNIB-CONABIO. México, D.F.	IUCN Red List CWR Workshop	0
Capsicum annuum glabriusculum	20.8757	-89.2747	CONABIO	Missouri. 2005. Base de datos del Herbario del Jardín Botánico de Missouri, E.U.A. Jardín Botánico de Missouri, E.U.A. Bases de datos SNIB-CONABIO. México, D.F.	IUCN Red List CWR Workshop	1
Capsicum annuum glabriusculum	16.1333	-88.8167	CONABIO	Missouri. 2005. Base de datos del Herbario del Jardín Botánico de Missouri, E.U.A. Jardín Botánico de Missouri, E.U.A. Bases de datos SNIB-CONABIO. México, D.F.	IUCN Red List CWR Workshop	1
Capsicum annuum glabriusculum	15.0182	-87.542	CONABIO	Missouri. 2005. Base de datos del Herbario del Jardín Botánico de Missouri, E.U.A. Jardín Botánico de Missouri, E.U.A. Bases de datos SNIB-CONABIO. México, D.F.	IUCN Red List CWR Workshop	1
Capsicum annuum glabriusculum	13.8167	-89.9333	Jenny Menjivar, Gabriel Ceren, Eunice Echeverria	Museo de Historia Natural de El Salvador	IUCN Red List CWR Workshop	1
Capsicum annuum glabriusculum	13.8586	-89.9811	Jenny Menjivar, Gabriel Ceren, Eunice Echeverria	Museo de Historia Natural de El Salvador	IUCN Red List CWR Workshop	1
Capsicum annuum glabriusculum	13.8	-90.0667	Jenny Menjivar, Gabriel Ceren, Eunice Echeverria	Museo de Historia Natural de El Salvador	IUCN Red List CWR Workshop	1
Capsicum annuum glabriusculum	13.8833	-89.05	Jenny Menjivar, Gabriel Ceren, Eunice Echeverria	Museo de Historia Natural de El Salvador	IUCN Red List CWR Workshop	0
Capsicum annuum glabriusculum	13.5	-89.4833	Jenny Menjivar, Gabriel Ceren, Eunice Echeverria	Museo de Historia Natural de El Salvador	IUCN Red List CWR Workshop	1
Capsicum annuum glabriusculum	13.4844	-89.245	Jenny Menjivar, Gabriel Ceren, Eunice Echeverria	Museo de Historia Natural de El Salvador	IUCN Red List CWR Workshop	1
Capsicum annuum glabriusculum	13.4333	-89.05	Jenny Menjivar, Gabriel Ceren, Eunice Echeverria	Museo de Historia Natural de El Salvador	IUCN Red List CWR Workshop	1
Capsicum annuum glabriusculum	13.3	-88.0667	Jenny Menjivar, Gabriel Ceren, Eunice Echeverria	Museo de Historia Natural de El Salvador	IUCN Red List CWR Workshop	0
Capsicum annuum glabriusculum	13.6167	-87.9	Jenny Menjivar, Gabriel Ceren, Eunice Echeverria	Museo de Historia Natural de El Salvador	IUCN Red List CWR Workshop	0
Capsicum annuum glabriusculum	13.6025	-88.6444	Jenny Menjivar, Gabriel Ceren, Eunice Echeverria	Museo de Historia Natural de El Salvador	IUCN Red List CWR Workshop	1
Capsicum annuum glabriusculum	13.8658	-89.5739	Jenny Menjivar, Gabriel Ceren, Eunice Echeverria	Museo de Historia Natural de El Salvador	IUCN Red List CWR Workshop	0
Capsicum annuum glabriusculum	29.55	-110.417	CONABIO	Panero J L, Comisión nacional para el conocimiento y uso de la biodiversidad C 2020. Catálogo electrónico de especímenes depositados en el Herbario de la Universidad de Texas en Austin, Fase IV (Tipos). Version 1.7. Comisión nacional para el conocimiento y uso de la biodiversidad. Occurrence dataset https://doi.org/10.15468/cwx7g2 accessed via GBIF.org on 2019-06-11.	IUCN Red List CWR Workshop	1
Capsicum annuum glabriusculum	28.4667	-109.35	CONABIO	Panero J L, Comisión nacional para el conocimiento y uso de la biodiversidad C 2020. Catálogo electrónico de especímenes depositados en el Herbario de la Universidad de Texas en Austin, Fase IV (Tipos). Version 1.7. Comisión nacional para el conocimiento y uso de la biodiversidad. Occurrence dataset https://doi.org/10.15468/cwx7g2 accessed via GBIF.org on 2019-06-11.	IUCN Red List CWR Workshop	1
Capsicum annuum glabriusculum	29.5333	-108.883	CONABIO	Panero J L, Comisión nacional para el conocimiento y uso de la biodiversidad C 2020. Catálogo electrónico de especímenes depositados en el Herbario de la Universidad de Texas en Austin, Fase IV (Tipos). Version 1.7. Comisión nacional para el conocimiento y uso de la biodiversidad. Occurrence dataset https://doi.org/10.15468/cwx7g2 accessed via GBIF.org on 2019-06-11.	IUCN Red List CWR Workshop	0
Capsicum annuum glabriusculum	25.2006	-99.9408	CONABIO	Panero J L, Comisión nacional para el conocimiento y uso de la biodiversidad C 2020. Catálogo electrónico de especímenes depositados en el Herbario de la Universidad de Texas en Austin, Fase IV (Tipos). Version 1.7. Comisión nacional para el conocimiento y uso de la biodiversidad. Occurrence dataset https://doi.org/10.15468/cwx7g2 accessed via GBIF.org on 2019-06-11.	IUCN Red List CWR Workshop	1
Capsicum annuum glabriusculum	24.6211	-99.8167	CONABIO	Panero J L, Comisión nacional para el conocimiento y uso de la biodiversidad C 2020. Catálogo electrónico de especímenes depositados en el Herbario de la Universidad de Texas en Austin, Fase IV (Tipos). Version 1.7. Comisión nacional para el conocimiento y uso de la biodiversidad. Occurrence dataset https://doi.org/10.15468/cwx7g2 accessed via GBIF.org on 2019-06-11.	IUCN Red List CWR Workshop	1
Capsicum annuum glabriusculum	21.6211	-99.0482	CONABIO	Panero J L, Comisión nacional para el conocimiento y uso de la biodiversidad C 2020. Catálogo electrónico de especímenes depositados en el Herbario de la Universidad de Texas en Austin, Fase IV (Tipos). Version 1.7. Comisión nacional para el conocimiento y uso de la biodiversidad. Occurrence dataset https://doi.org/10.15468/cwx7g2 accessed via GBIF.org on 2019-06-11.	IUCN Red List CWR Workshop	0
Capsicum annuum glabriusculum	23.3667	-99	CONABIO	Panero J L, Comisión nacional para el conocimiento y uso de la biodiversidad C 2020. Catálogo electrónico de especímenes depositados en el Herbario de la Universidad de Texas en Austin, Fase IV (Tipos). Version 1.7. Comisión nacional para el conocimiento y uso de la biodiversidad. Occurrence dataset https://doi.org/10.15468/cwx7g2 accessed via GBIF.org on 2019-06-11.	IUCN Red List CWR Workshop	1
Capsicum annuum glabriusculum	21.6194	-98.9028	CONABIO	Panero J L, Comisión nacional para el conocimiento y uso de la biodiversidad C 2020. Catálogo electrónico de especímenes depositados en el Herbario de la Universidad de Texas en Austin, Fase IV (Tipos). Version 1.7. Comisión nacional para el conocimiento y uso de la biodiversidad. Occurrence dataset https://doi.org/10.15468/cwx7g2 accessed via GBIF.org on 2019-06-11.	IUCN Red List CWR Workshop	0
Capsicum annuum glabriusculum	21.6792	-98.7778	CONABIO	Panero J L, Comisión nacional para el conocimiento y uso de la biodiversidad C 2020. Catálogo electrónico de especímenes depositados en el Herbario de la Universidad de Texas en Austin, Fase IV (Tipos). Version 1.7. Comisión nacional para el conocimiento y uso de la biodiversidad. Occurrence dataset https://doi.org/10.15468/cwx7g2 accessed via GBIF.org on 2019-06-11.	IUCN Red List CWR Workshop	0
Capsicum annuum glabriusculum	21.3444	-98.2694	CONABIO	Panero J L, Comisión nacional para el conocimiento y uso de la biodiversidad C 2020. Catálogo electrónico de especímenes depositados en el Herbario de la Universidad de Texas en Austin, Fase IV (Tipos). Version 1.7. Comisión nacional para el conocimiento y uso de la biodiversidad. Occurrence dataset https://doi.org/10.15468/cwx7g2 accessed via GBIF.org on 2019-06-11.	IUCN Red List CWR Workshop	1
Capsicum annuum glabriusculum	17.79	-94.1	CONABIO	Panero J L, Comisión nacional para el conocimiento y uso de la biodiversidad C 2020. Catálogo electrónico de especímenes depositados en el Herbario de la Universidad de Texas en Austin, Fase IV (Tipos). Version 1.7. Comisión nacional para el conocimiento y uso de la biodiversidad. Occurrence dataset https://doi.org/10.15468/cwx7g2 accessed via GBIF.org on 2019-06-11.	IUCN Red List CWR Workshop	1
Capsicum annuum glabriusculum	18.57	-95.05	CONABIO	CSIC-Real Jardín Botánico-Colección de Musgos (MA-Musci). CSIC-Real Jardín Botánico. Occurrence Dataset https://doi.org/10.15468/aj41tg accessed via GBIF.org on 2017-07-18.	IUCN Red List CWR Workshop	0
Capsicum annuum glabriusculum	19.5083	-105.058	CONABIO	Rendón-Aguilar B. y J. Núñez-Farfán. 1999. Flora útil del Municipio de la Huerta, Jalisco. Instituto de Ecología. Universidad Nacional Autónoma de México. Bases de datos SNIB-CONABIO, proyecto L255. México, D. F.	IUCN Red List CWR Workshop	1
Capsicum annuum glabriusculum	19.4882	-105.045	CONABIO	Rendón-Aguilar B. y J. Núñez-Farfán. 1999. Flora útil del Municipio de la Huerta, Jalisco. Instituto de Ecología. Universidad Nacional Autónoma de México. Bases de datos SNIB-CONABIO, proyecto L255. México, D. F.	IUCN Red List CWR Workshop	0
Capsicum annuum glabriusculum	19.5913	-105.018	CONABIO	Rendón-Aguilar B. y J. Núñez-Farfán. 1999. Flora útil del Municipio de la Huerta, Jalisco. Instituto de Ecología. Universidad Nacional Autónoma de México. Bases de datos SNIB-CONABIO, proyecto L255. México, D. F.	IUCN Red List CWR Workshop	1
Capsicum annuum glabriusculum	19.4168	-104.959	CONABIO	Rendón-Aguilar B. y J. Núñez-Farfán. 1999. Flora útil del Municipio de la Huerta, Jalisco. Instituto de Ecología. Universidad Nacional Autónoma de México. Bases de datos SNIB-CONABIO, proyecto L255. México, D. F.	IUCN Red List CWR Workshop	0
Capsicum annuum glabriusculum	19.5669	-104.786	CONABIO	Rendón-Aguilar B. y J. Núñez-Farfán. 1999. Flora útil del Municipio de la Huerta, Jalisco. Instituto de Ecología. Universidad Nacional Autónoma de México. Bases de datos SNIB-CONABIO, proyecto L255. México, D. F.	IUCN Red List CWR Workshop	1
Capsicum annuum glabriusculum	28.949	-109.691	CONABIO	Rzedowski J. y S. Zamudio. 2001. Etapa final de la captura y catalogación del Herbario del Instituto de Ecología A. C., Centro Regional del Bajío. Herbario IEB. Centro Regional del Bajío. Bases de datos SNIB-CONABIO, proyectos HA010, FS002, Q017, J097 y F014. México, D. F.	IUCN Red List CWR Workshop	1
Capsicum annuum glabriusculum	29.0597	-109.24	CONABIO	Rzedowski J. y S. Zamudio. 2001. Etapa final de la captura y catalogación del Herbario del Instituto de Ecología A. C., Centro Regional del Bajío. Herbario IEB. Centro Regional del Bajío. Bases de datos SNIB-CONABIO, proyectos HA010, FS002, Q017, J097 y F014. México, D. F.	IUCN Red List CWR Workshop	0
Capsicum annuum glabriusculum	25.3633	-107.55	CONABIO	Rzedowski J. y S. Zamudio. 2001. Etapa final de la captura y catalogación del Herbario del Instituto de Ecología A. C., Centro Regional del Bajío. Herbario IEB. Centro Regional del Bajío. Bases de datos SNIB-CONABIO, proyectos HA010, FS002, Q017, J097 y F014. México, D. F.	IUCN Red List CWR Workshop	1
Capsicum annuum glabriusculum	19.53	-105.082	CONABIO	Rzedowski J. y S. Zamudio. 2001. Etapa final de la captura y catalogación del Herbario del Instituto de Ecología A. C., Centro Regional del Bajío. Herbario IEB. Centro Regional del Bajío. Bases de datos SNIB-CONABIO, proyectos HA010, FS002, Q017, J097 y F014. México, D. F.	IUCN Red List CWR Workshop	1
Capsicum annuum glabriusculum	21.2667	-99.7186	CONABIO	Rzedowski J. y S. Zamudio. 2001. Etapa final de la captura y catalogación del Herbario del Instituto de Ecología A. C., Centro Regional del Bajío. Herbario IEB. Centro Regional del Bajío. Bases de datos SNIB-CONABIO, proyectos HA010, FS002, Q017, J097 y F014. México, D. F.	IUCN Red List CWR Workshop	1
Capsicum annuum glabriusculum	21.5467	-99.6883	CONABIO	Rzedowski J. y S. Zamudio. 2001. Etapa final de la captura y catalogación del Herbario del Instituto de Ecología A. C., Centro Regional del Bajío. Herbario IEB. Centro Regional del Bajío. Bases de datos SNIB-CONABIO, proyectos HA010, FS002, Q017, J097 y F014. México, D. F.	IUCN Red List CWR Workshop	1
Capsicum annuum glabriusculum	25.6867	-99.6217	CONABIO	Rzedowski J. y S. Zamudio. 2001. Etapa final de la captura y catalogación del Herbario del Instituto de Ecología A. C., Centro Regional del Bajío. Herbario IEB. Centro Regional del Bajío. Bases de datos SNIB-CONABIO, proyectos HA010, FS002, Q017, J097 y F014. México, D. F.	IUCN Red List CWR Workshop	0
Capsicum annuum glabriusculum	19.375	-97.6233	CONABIO	Rzedowski J. y S. Zamudio. 2001. Etapa final de la captura y catalogación del Herbario del Instituto de Ecología A. C., Centro Regional del Bajío. Herbario IEB. Centro Regional del Bajío. Bases de datos SNIB-CONABIO, proyectos HA010, FS002, Q017, J097 y F014. México, D. F.	IUCN Red List CWR Workshop	0
Capsicum annuum glabriusculum	19.375	-96.8917	CONABIO	Rzedowski J. y S. Zamudio. 2001. Etapa final de la captura y catalogación del Herbario del Instituto de Ecología A. C., Centro Regional del Bajío. Herbario IEB. Centro Regional del Bajío. Bases de datos SNIB-CONABIO, proyectos HA010, FS002, Q017, J097 y F014. México, D. F.	IUCN Red List CWR Workshop	1
Capsicum annuum glabriusculum	19.525	-96.4917	CONABIO	Rzedowski J. y S. Zamudio. 2001. Etapa final de la captura y catalogación del Herbario del Instituto de Ecología A. C., Centro Regional del Bajío. Herbario IEB. Centro Regional del Bajío. Bases de datos SNIB-CONABIO, proyectos HA010, FS002, Q017, J097 y F014. México, D. F.	IUCN Red List CWR Workshop	0
Capsicum annuum glabriusculum	19.2267	-96.3233	CONABIO	Rzedowski J. y S. Zamudio. 2001. Etapa final de la captura y catalogación del Herbario del Instituto de Ecología A. C., Centro Regional del Bajío. Herbario IEB. Centro Regional del Bajío. Bases de datos SNIB-CONABIO, proyectos HA010, FS002, Q017, J097 y F014. México, D. F.	IUCN Red List CWR Workshop	1
Capsicum annuum glabriusculum	18.7633	-96.2567	CONABIO	Rzedowski J. y S. Zamudio. 2001. Etapa final de la captura y catalogación del Herbario del Instituto de Ecología A. C., Centro Regional del Bajío. Herbario IEB. Centro Regional del Bajío. Bases de datos SNIB-CONABIO, proyectos HA010, FS002, Q017, J097 y F014. México, D. F.	IUCN Red List CWR Workshop	1
Capsicum annuum glabriusculum	15.9183	-95.9442	CONABIO	Rzedowski J. y S. Zamudio. 2001. Etapa final de la captura y catalogación del Herbario del Instituto de Ecología A. C., Centro Regional del Bajío. Herbario IEB. Centro Regional del Bajío. Bases de datos SNIB-CONABIO, proyectos HA010, FS002, Q017, J097 y F014. México, D. F.	IUCN Red List CWR Workshop	0
Capsicum annuum glabriusculum	16.5083	-95.4083	CONABIO	Rzedowski J. y S. Zamudio. 2001. Etapa final de la captura y catalogación del Herbario del Instituto de Ecología A. C., Centro Regional del Bajío. Herbario IEB. Centro Regional del Bajío. Bases de datos SNIB-CONABIO, proyectos HA010, FS002, Q017, J097 y F014. México, D. F.	IUCN Red List CWR Workshop	0
Capsicum annuum glabriusculum	15.7332	-96.1542	CONABIO	Salas Morales S. H. y A. Nava Zafra. 2007. Composición florística del Parque Nacional Huatulco. Sociedad para el Estudio de los Recursos Bióticos de Oaxaca, A. C. (SERBO). Bases de datos SNIB-CONABIO proyecto No. BK004. México, D.F.	IUCN Red List CWR Workshop	1
Capsicum annuum glabriusculum	19.7578	-104.421	CONABIO	Santana-Michel, F. J., Cuevas Guzmán, R. y Guzmán Hernández, L. 2003. Actualización de la base de datos sobre la flora de la Reserva de la Biósfera Sierra de Manantlán, Jalisco-Colima, México. Universidad de Guadalajara. Centro Universitario de la Costa Sur. Bases de datos SNIB-CONABIO proyectos No. U011 y A007. México, D.F.	IUCN Red List CWR Workshop	0
Capsicum annuum glabriusculum	19.7014	-104.336	CONABIO	Santana-Michel, F. J., Cuevas Guzmán, R. y Guzmán Hernández, L. 2003. Actualización de la base de datos sobre la flora de la Reserva de la Biósfera Sierra de Manantlán, Jalisco-Colima, México. Universidad de Guadalajara. Centro Universitario de la Costa Sur. Bases de datos SNIB-CONABIO proyectos No. U011 y A007. México, D.F.	IUCN Red List CWR Workshop	1
Capsicum annuum glabriusculum	19.8131	-104.204	CONABIO	Santana-Michel, F. J., Cuevas Guzmán, R. y Guzmán Hernández, L. 2003. Actualización de la base de datos sobre la flora de la Reserva de la Biósfera Sierra de Manantlán, Jalisco-Colima, México. Universidad de Guadalajara. Centro Universitario de la Costa Sur. Bases de datos SNIB-CONABIO proyectos No. U011 y A007. México, D.F.	IUCN Red List CWR Workshop	1
Capsicum annuum glabriusculum	19.9278	-104.014	CONABIO	Santana-Michel, F. J., Cuevas Guzmán, R. y Guzmán Hernández, L. 2003. Actualización de la base de datos sobre la flora de la Reserva de la Biósfera Sierra de Manantlán, Jalisco-Colima, México. Universidad de Guadalajara. Centro Universitario de la Costa Sur. Bases de datos SNIB-CONABIO proyectos No. U011 y A007. México, D.F.	IUCN Red List CWR Workshop	1
Capsicum annuum glabriusculum	30.5836	-109.288	CONABIO	Sánchez Escalante J. J. 2012. Plantas de la frontera (ecorregión 12.1.1.1), e inventario florístico del rancho El Aribabi, municipio de Imuris, Sonora. Universidad de Sonora. Informe final SNIB-CONABIO, proyecto No. GT011 México D. F.	IUCN Red List CWR Workshop	1
Capsicum annuum glabriusculum	30.6503	-109.258	CONABIO	Sánchez Escalante J. J. 2012. Plantas de la frontera (ecorregión 12.1.1.1), e inventario florístico del rancho El Aribabi, municipio de Imuris, Sonora. Universidad de Sonora. Informe final SNIB-CONABIO, proyecto No. GT011 México D. F.	IUCN Red List CWR Workshop	1
Capsicum annuum glabriusculum	19.5045	-105.046	CONABIO	Téllez Valdés, O. y J. Martínez. 2000. Base de datos de la flora de la Reserva de la Biosfera Chamela-Cuixmala, Jalisco, México. Universidad Nacional Autónoma de México. Instituto de Biología. Bases de datos SNIB-CONABIO proyecto No. L289. México, D.F.	IUCN Red List CWR Workshop	1
Capsicum annuum glabriusculum	16.6672	-95.0097	CONABIO	GBIF	IUCN Red List CWR Workshop	1
Capsicum annuum glabriusculum	16.1334	-92.1948	CONABIO	Valdez-Hernández M. 2013. Base de datos del Herbario CIQR de El Colegio de la Frontera Sur, Unidad Chetumal. Herbario CIQR. Unidad Chetumal. El Colegio de la Frontera Sur. Bases de datos SNIB-CONABIO, proyecto EC018. México, D. F.	IUCN Red List CWR Workshop	1
Capsicum annuum glabriusculum	20.7667	-90.2667	CONABIO	Valdez-Hernández M. 2013. Base de datos del Herbario CIQR de El Colegio de la Frontera Sur, Unidad Chetumal. Herbario CIQR. Unidad Chetumal. El Colegio de la Frontera Sur. Bases de datos SNIB-CONABIO, proyecto EC018. México, D. F.	IUCN Red List CWR Workshop	0
Capsicum annuum glabriusculum	21.2583	-89.675	CONABIO	Valdez-Hernández M. 2013. Base de datos del Herbario CIQR de El Colegio de la Frontera Sur, Unidad Chetumal. Herbario CIQR. Unidad Chetumal. El Colegio de la Frontera Sur. Bases de datos SNIB-CONABIO, proyecto EC018. México, D. F.	IUCN Red List CWR Workshop	1
Capsicum annuum glabriusculum	19.3292	-89.6111	CONABIO	Valdez-Hernández M. 2013. Base de datos del Herbario CIQR de El Colegio de la Frontera Sur, Unidad Chetumal. Herbario CIQR. Unidad Chetumal. El Colegio de la Frontera Sur. Bases de datos SNIB-CONABIO, proyecto EC018. México, D. F.	IUCN Red List CWR Workshop	0
Capsicum annuum glabriusculum	21.0917	-89.5917	CONABIO	Valdez-Hernández M. 2013. Base de datos del Herbario CIQR de El Colegio de la Frontera Sur, Unidad Chetumal. Herbario CIQR. Unidad Chetumal. El Colegio de la Frontera Sur. Bases de datos SNIB-CONABIO, proyecto EC018. México, D. F.	IUCN Red List CWR Workshop	1
Capsicum annuum glabriusculum	20.2417	-89.575	CONABIO	Valdez-Hernández M. 2013. Base de datos del Herbario CIQR de El Colegio de la Frontera Sur, Unidad Chetumal. Herbario CIQR. Unidad Chetumal. El Colegio de la Frontera Sur. Bases de datos SNIB-CONABIO, proyecto EC018. México, D. F.	IUCN Red List CWR Workshop	0
Capsicum annuum glabriusculum	20.6247	-89.4692	CONABIO	Valdez-Hernández M. 2013. Base de datos del Herbario CIQR de El Colegio de la Frontera Sur, Unidad Chetumal. Herbario CIQR. Unidad Chetumal. El Colegio de la Frontera Sur. Bases de datos SNIB-CONABIO, proyecto EC018. México, D. F.	IUCN Red List CWR Workshop	1
Capsicum annuum glabriusculum	19.7	-89.4333	CONABIO	Valdez-Hernández M. 2013. Base de datos del Herbario CIQR de El Colegio de la Frontera Sur, Unidad Chetumal. Herbario CIQR. Unidad Chetumal. El Colegio de la Frontera Sur. Bases de datos SNIB-CONABIO, proyecto EC018. México, D. F.	IUCN Red List CWR Workshop	1
Capsicum annuum glabriusculum	20.4925	-88.9169	CONABIO	Valdez-Hernández M. 2013. Base de datos del Herbario CIQR de El Colegio de la Frontera Sur, Unidad Chetumal. Herbario CIQR. Unidad Chetumal. El Colegio de la Frontera Sur. Bases de datos SNIB-CONABIO, proyecto EC018. México, D. F.	IUCN Red List CWR Workshop	1
Capsicum annuum glabriusculum	17.9917	-88.8583	CONABIO	Valdez-Hernández M. 2013. Base de datos del Herbario CIQR de El Colegio de la Frontera Sur, Unidad Chetumal. Herbario CIQR. Unidad Chetumal. El Colegio de la Frontera Sur. Bases de datos SNIB-CONABIO, proyecto EC018. México, D. F.	IUCN Red List CWR Workshop	0
Capsicum annuum glabriusculum	20.8417	-88.525	CONABIO	Valdez-Hernández M. 2013. Base de datos del Herbario CIQR de El Colegio de la Frontera Sur, Unidad Chetumal. Herbario CIQR. Unidad Chetumal. El Colegio de la Frontera Sur. Bases de datos SNIB-CONABIO, proyecto EC018. México, D. F.	IUCN Red List CWR Workshop	1
Capsicum annuum glabriusculum	18.5217	-88.3039	CONABIO	Valdez-Hernández M. 2013. Base de datos del Herbario CIQR de El Colegio de la Frontera Sur, Unidad Chetumal. Herbario CIQR. Unidad Chetumal. El Colegio de la Frontera Sur. Bases de datos SNIB-CONABIO, proyecto EC018. México, D. F.	IUCN Red List CWR Workshop	1
Capsicum annuum glabriusculum	20.5865	-88.1515	CONABIO	Valdez-Hernández M. 2013. Base de datos del Herbario CIQR de El Colegio de la Frontera Sur, Unidad Chetumal. Herbario CIQR. Unidad Chetumal. El Colegio de la Frontera Sur. Bases de datos SNIB-CONABIO, proyecto EC018. México, D. F.	IUCN Red List CWR Workshop	1
Capsicum annuum glabriusculum	19.4083	-88.075	CONABIO	Valdez-Hernández M. 2013. Base de datos del Herbario CIQR de El Colegio de la Frontera Sur, Unidad Chetumal. Herbario CIQR. Unidad Chetumal. El Colegio de la Frontera Sur. Bases de datos SNIB-CONABIO, proyecto EC018. México, D. F.	IUCN Red List CWR Workshop	0
Capsicum annuum glabriusculum	19.6098	-87.9818	CONABIO	Valdez-Hernández M. 2013. Base de datos del Herbario CIQR de El Colegio de la Frontera Sur, Unidad Chetumal. Herbario CIQR. Unidad Chetumal. El Colegio de la Frontera Sur. Bases de datos SNIB-CONABIO, proyecto EC018. México, D. F.	IUCN Red List CWR Workshop	1
Capsicum annuum glabriusculum	20.3701	-87.3365	CONABIO	Valdez-Hernández M. 2013. Base de datos del Herbario CIQR de El Colegio de la Frontera Sur, Unidad Chetumal. Herbario CIQR. Unidad Chetumal. El Colegio de la Frontera Sur. Bases de datos SNIB-CONABIO, proyecto EC018. México, D. F.	IUCN Red List CWR Workshop	0
Capsicum annuum glabriusculum	20.6798	-100.434	CONABIO	Vibrans Lindemann H, Comisión nacional para el conocimiento y uso de la biodiversidad C 2020. Plantas exóticas del centro de México y obtención de imágenes para una flora virtual de malezas. Comisión nacional para el conocimiento y uso de la biodiversidad. Occurrence dataset https://doi.org/10.15468/ufzuso accessed via GBIF.org on 2020-06-11.	IUCN Red List CWR Workshop	1
Capsicum annuum glabriusculum	15.9894	-95.4936	CONABIO	Villaseñor Ríos J L, Comisión nacional para el conocimiento y uso de la biodiversidad C 2020. La familia Asteraceae en México. Fase VI. Version 1.7. Comisión nacional para el conocimiento y uso de la biodiversidad. Occurrence dataset https://doi.org/10.15468/e38eyz accessed via GBIF.org on 2020-06-11.	IUCN Red List CWR Workshop	0
Capsicum annuum glabriusculum	16.3583	-95.375	CONABIO	Villaseñor Ríos J L, Comisión nacional para el conocimiento y uso de la biodiversidad C 2020. La familia Asteraceae en México. Fase VI. Version 1.7. Comisión nacional para el conocimiento y uso de la biodiversidad. Occurrence dataset https://doi.org/10.15468/e38eyz accessed via GBIF.org on 2020-06-11.	IUCN Red List CWR Workshop	0
Capsicum annuum glabriusculum	16.7144	-95.3508	CONABIO	Villaseñor Ríos J L, Comisión nacional para el conocimiento y uso de la biodiversidad C 2020. La familia Asteraceae en México. Fase VI. Version 1.7. Comisión nacional para el conocimiento y uso de la biodiversidad. Occurrence dataset https://doi.org/10.15468/e38eyz accessed via GBIF.org on 2020-06-11.	IUCN Red List CWR Workshop	0
Capsicum annuum glabriusculum	16.3811	-95.3078	CONABIO	Villaseñor Ríos J L, Comisión nacional para el conocimiento y uso de la biodiversidad C 2020. La familia Asteraceae en México. Fase VI. Version 1.7. Comisión nacional para el conocimiento y uso de la biodiversidad. Occurrence dataset https://doi.org/10.15468/e38eyz accessed via GBIF.org on 2020-06-11.	IUCN Red List CWR Workshop	1
Capsicum annuum glabriusculum	16.2133	-95.0681	CONABIO	Villaseñor Ríos J L, Comisión nacional para el conocimiento y uso de la biodiversidad C 2020. La familia Asteraceae en México. Fase VI. Version 1.7. Comisión nacional para el conocimiento y uso de la biodiversidad. Occurrence dataset https://doi.org/10.15468/e38eyz accessed via GBIF.org on 2020-06-11.	IUCN Red List CWR Workshop	1
Capsicum annuum glabriusculum	12.8332	-87.2095	CONABIO		IUCN Red List CWR Workshop	1
Capsicum annuum glabriusculum	12.6618	-87.1326	CONABIO		IUCN Red List CWR Workshop	1
Capsicum annuum glabriusculum	12.4795	-86.5942	CONABIO		IUCN Red List CWR Workshop	1
Capsicum annuum glabriusculum	12.1145	-86.3196	CONABIO		IUCN Red List CWR Workshop	1
Capsicum annuum glabriusculum	11.663	-85.9131	CONABIO		IUCN Red List CWR Workshop	1
Capsicum annuum glabriusculum	11.4262	-85.7373	CONABIO		IUCN Red List CWR Workshop	1
Capsicum annuum glabriusculum	13.4003	-86.2756	CONABIO		IUCN Red List CWR Workshop	1
Capsicum annuum glabriusculum	13.3041	-86.2866	CONABIO		IUCN Red List CWR Workshop	1
Capsicum annuum glabriusculum	18.0101	-101.81	CONABIO		IUCN Red List CWR Workshop	1
Capsicum frutescens	16.7881	-90.1168	Emma Gomez (CONABIO)	Atlas Guatemala	IUCN Red List CWR Workshop	0
Capsicum frutescens	17.0091	-89.7472	Emma Gomez (CONABIO)	Atlas Guatemala	IUCN Red List CWR Workshop	0
Capsicum frutescens	17.2025	-89.6168	Emma Gomez (CONABIO)	Atlas Guatemala	IUCN Red List CWR Workshop	0
Capsicum frutescens	15.2745	-89.0747	Emma Gomez (CONABIO)	Atlas Guatemala	IUCN Red List CWR Workshop	1
Capsicum frutescens	15.5958	-88.7236	Emma Gomez (CONABIO)	Atlas Guatemala	IUCN Red List CWR Workshop	0
Capsicum frutescens	17.1485	-89.6541	Emma Gomez (CONABIO)	Atlas Guatemala	IUCN Red List CWR Workshop	1
Capsicum frutescens	20.95	-97.4	CONABIO	Baltazar Montes, B. 1998. Diversidad genética del cultivo del chile (Capsicum spp) determinada por isoenzimas y RFLP's tipos: serrano, jalapeño, manzano y silvestres en su área de distribución. Colegio de Postgraduados. Instituto de Recursos Genéticos y Productividad. Bases de datos SNIB-CONABIO proyecto No. G026. México, D.F.	IUCN Red List CWR Workshop	1
Capsicum frutescens	19.75	-97.25	CONABIO	Baltazar Montes, B. 1998. Diversidad genética del cultivo del chile (Capsicum spp) determinada por isoenzimas y RFLP's tipos: serrano, jalapeño, manzano y silvestres en su área de distribución. Colegio de Postgraduados. Instituto de Recursos Genéticos y Productividad. Bases de datos SNIB-CONABIO proyecto No. G026. México, D.F.	IUCN Red List CWR Workshop	1
Capsicum frutescens	19.9667	-97.2167	CONABIO	Baltazar Montes, B. 1998. Diversidad genética del cultivo del chile (Capsicum spp) determinada por isoenzimas y RFLP's tipos: serrano, jalapeño, manzano y silvestres en su área de distribución. Colegio de Postgraduados. Instituto de Recursos Genéticos y Productividad. Bases de datos SNIB-CONABIO proyecto No. G026. México, D.F.	IUCN Red List CWR Workshop	1
Capsicum frutescens	20.0667	-97.05	CONABIO	Baltazar Montes, B. 1998. Diversidad genética del cultivo del chile (Capsicum spp) determinada por isoenzimas y RFLP's tipos: serrano, jalapeño, manzano y silvestres en su área de distribución. Colegio de Postgraduados. Instituto de Recursos Genéticos y Productividad. Bases de datos SNIB-CONABIO proyecto No. G026. México, D.F.	IUCN Red List CWR Workshop	1
Capsicum frutescens	19.5	-96.8333	CONABIO	Baltazar Montes, B. 1998. Diversidad genética del cultivo del chile (Capsicum spp) determinada por isoenzimas y RFLP's tipos: serrano, jalapeño, manzano y silvestres en su área de distribución. Colegio de Postgraduados. Instituto de Recursos Genéticos y Productividad. Bases de datos SNIB-CONABIO proyecto No. G026. México, D.F.	IUCN Red List CWR Workshop	1
Capsicum frutescens	19.3667	-96.65	CONABIO	Baltazar Montes, B. 1998. Diversidad genética del cultivo del chile (Capsicum spp) determinada por isoenzimas y RFLP's tipos: serrano, jalapeño, manzano y silvestres en su área de distribución. Colegio de Postgraduados. Instituto de Recursos Genéticos y Productividad. Bases de datos SNIB-CONABIO proyecto No. G026. México, D.F.	IUCN Red List CWR Workshop	1
Capsicum frutescens	19.4	-96.65	CONABIO	Baltazar Montes, B. 1998. Diversidad genética del cultivo del chile (Capsicum spp) determinada por isoenzimas y RFLP's tipos: serrano, jalapeño, manzano y silvestres en su área de distribución. Colegio de Postgraduados. Instituto de Recursos Genéticos y Productividad. Bases de datos SNIB-CONABIO proyecto No. G026. México, D.F.	IUCN Red List CWR Workshop	1
Capsicum frutescens	19.1333	-96.6333	CONABIO	Baltazar Montes, B. 1998. Diversidad genética del cultivo del chile (Capsicum spp) determinada por isoenzimas y RFLP's tipos: serrano, jalapeño, manzano y silvestres en su área de distribución. Colegio de Postgraduados. Instituto de Recursos Genéticos y Productividad. Bases de datos SNIB-CONABIO proyecto No. G026. México, D.F.	IUCN Red List CWR Workshop	1
Capsicum frutescens	19.3008	-96.6333	CONABIO	Baltazar Montes, B. 1998. Diversidad genética del cultivo del chile (Capsicum spp) determinada por isoenzimas y RFLP's tipos: serrano, jalapeño, manzano y silvestres en su área de distribución. Colegio de Postgraduados. Instituto de Recursos Genéticos y Productividad. Bases de datos SNIB-CONABIO proyecto No. G026. México, D.F.	IUCN Red List CWR Workshop	1
Capsicum frutescens	19.5	-96.6167	CONABIO	Baltazar Montes, B. 1998. Diversidad genética del cultivo del chile (Capsicum spp) determinada por isoenzimas y RFLP's tipos: serrano, jalapeño, manzano y silvestres en su área de distribución. Colegio de Postgraduados. Instituto de Recursos Genéticos y Productividad. Bases de datos SNIB-CONABIO proyecto No. G026. México, D.F.	IUCN Red List CWR Workshop	1
Capsicum frutescens	18.7	-96.5167	CONABIO	Baltazar Montes, B. 1998. Diversidad genética del cultivo del chile (Capsicum spp) determinada por isoenzimas y RFLP's tipos: serrano, jalapeño, manzano y silvestres en su área de distribución. Colegio de Postgraduados. Instituto de Recursos Genéticos y Productividad. Bases de datos SNIB-CONABIO proyecto No. G026. México, D.F.	IUCN Red List CWR Workshop	0
Capsicum frutescens	19.6	-96.4833	CONABIO	Baltazar Montes, B. 1998. Diversidad genética del cultivo del chile (Capsicum spp) determinada por isoenzimas y RFLP's tipos: serrano, jalapeño, manzano y silvestres en su área de distribución. Colegio de Postgraduados. Instituto de Recursos Genéticos y Productividad. Bases de datos SNIB-CONABIO proyecto No. G026. México, D.F.	IUCN Red List CWR Workshop	1
Capsicum frutescens	19.3139	-96.3111	CONABIO	Baltazar Montes, B. 1998. Diversidad genética del cultivo del chile (Capsicum spp) determinada por isoenzimas y RFLP's tipos: serrano, jalapeño, manzano y silvestres en su área de distribución. Colegio de Postgraduados. Instituto de Recursos Genéticos y Productividad. Bases de datos SNIB-CONABIO proyecto No. G026. México, D.F.	IUCN Red List CWR Workshop	1
Capsicum frutescens	18.1667	-95.8333	CONABIO	Baltazar Montes, B. 1998. Diversidad genética del cultivo del chile (Capsicum spp) determinada por isoenzimas y RFLP's tipos: serrano, jalapeño, manzano y silvestres en su área de distribución. Colegio de Postgraduados. Instituto de Recursos Genéticos y Productividad. Bases de datos SNIB-CONABIO proyecto No. G026. México, D.F.	IUCN Red List CWR Workshop	1
Capsicum frutescens	18.45	-95.1833	CONABIO	Baltazar Montes, B. 1998. Diversidad genética del cultivo del chile (Capsicum spp) determinada por isoenzimas y RFLP's tipos: serrano, jalapeño, manzano y silvestres en su área de distribución. Colegio de Postgraduados. Instituto de Recursos Genéticos y Productividad. Bases de datos SNIB-CONABIO proyecto No. G026. México, D.F.	IUCN Red List CWR Workshop	1
Capsicum frutescens	16.855	-93.4136	CONABIO	Baltazar Montes, B. 1998. Diversidad genética del cultivo del chile (Capsicum spp) determinada por isoenzimas y RFLP's tipos: serrano, jalapeño, manzano y silvestres en su área de distribución. Colegio de Postgraduados. Instituto de Recursos Genéticos y Productividad. Bases de datos SNIB-CONABIO proyecto No. G026. México, D.F.	IUCN Red List CWR Workshop	0
Capsicum frutescens	16.7611	-93.3736	CONABIO	Baltazar Montes, B. 1998. Diversidad genética del cultivo del chile (Capsicum spp) determinada por isoenzimas y RFLP's tipos: serrano, jalapeño, manzano y silvestres en su área de distribución. Colegio de Postgraduados. Instituto de Recursos Genéticos y Productividad. Bases de datos SNIB-CONABIO proyecto No. G026. México, D.F.	IUCN Red List CWR Workshop	1
Capsicum frutescens	16.8439	-93.1925	CONABIO	Baltazar Montes, B. 1998. Diversidad genética del cultivo del chile (Capsicum spp) determinada por isoenzimas y RFLP's tipos: serrano, jalapeño, manzano y silvestres en su área de distribución. Colegio de Postgraduados. Instituto de Recursos Genéticos y Productividad. Bases de datos SNIB-CONABIO proyecto No. G026. México, D.F.	IUCN Red List CWR Workshop	0
Capsicum frutescens	16.5514	-92.8125	CONABIO	Baltazar Montes, B. 1998. Diversidad genética del cultivo del chile (Capsicum spp) determinada por isoenzimas y RFLP's tipos: serrano, jalapeño, manzano y silvestres en su área de distribución. Colegio de Postgraduados. Instituto de Recursos Genéticos y Productividad. Bases de datos SNIB-CONABIO proyecto No. G026. México, D.F.	IUCN Red List CWR Workshop	1
Capsicum frutescens	17.2478	-92.7622	CONABIO	Baltazar Montes, B. 1998. Diversidad genética del cultivo del chile (Capsicum spp) determinada por isoenzimas y RFLP's tipos: serrano, jalapeño, manzano y silvestres en su área de distribución. Colegio de Postgraduados. Instituto de Recursos Genéticos y Productividad. Bases de datos SNIB-CONABIO proyecto No. G026. México, D.F.	IUCN Red List CWR Workshop	1
Capsicum frutescens	17.2353	-92.7603	CONABIO	Baltazar Montes, B. 1998. Diversidad genética del cultivo del chile (Capsicum spp) determinada por isoenzimas y RFLP's tipos: serrano, jalapeño, manzano y silvestres en su área de distribución. Colegio de Postgraduados. Instituto de Recursos Genéticos y Productividad. Bases de datos SNIB-CONABIO proyecto No. G026. México, D.F.	IUCN Red List CWR Workshop	0
Capsicum frutescens	16.5475	-92.7597	CONABIO	Baltazar Montes, B. 1998. Diversidad genética del cultivo del chile (Capsicum spp) determinada por isoenzimas y RFLP's tipos: serrano, jalapeño, manzano y silvestres en su área de distribución. Colegio de Postgraduados. Instituto de Recursos Genéticos y Productividad. Bases de datos SNIB-CONABIO proyecto No. G026. México, D.F.	IUCN Red List CWR Workshop	1
Capsicum frutescens	17.0661	-92.7328	CONABIO	Baltazar Montes, B. 1998. Diversidad genética del cultivo del chile (Capsicum spp) determinada por isoenzimas y RFLP's tipos: serrano, jalapeño, manzano y silvestres en su área de distribución. Colegio de Postgraduados. Instituto de Recursos Genéticos y Productividad. Bases de datos SNIB-CONABIO proyecto No. G026. México, D.F.	IUCN Red List CWR Workshop	1
Capsicum frutescens	16.5614	-92.7286	CONABIO	Baltazar Montes, B. 1998. Diversidad genética del cultivo del chile (Capsicum spp) determinada por isoenzimas y RFLP's tipos: serrano, jalapeño, manzano y silvestres en su área de distribución. Colegio de Postgraduados. Instituto de Recursos Genéticos y Productividad. Bases de datos SNIB-CONABIO proyecto No. G026. México, D.F.	IUCN Red List CWR Workshop	0
Capsicum frutescens	16.5922	-92.7239	CONABIO	Baltazar Montes, B. 1998. Diversidad genética del cultivo del chile (Capsicum spp) determinada por isoenzimas y RFLP's tipos: serrano, jalapeño, manzano y silvestres en su área de distribución. Colegio de Postgraduados. Instituto de Recursos Genéticos y Productividad. Bases de datos SNIB-CONABIO proyecto No. G026. México, D.F.	IUCN Red List CWR Workshop	1
Capsicum frutescens	17.1525	-92.6608	CONABIO	Baltazar Montes, B. 1998. Diversidad genética del cultivo del chile (Capsicum spp) determinada por isoenzimas y RFLP's tipos: serrano, jalapeño, manzano y silvestres en su área de distribución. Colegio de Postgraduados. Instituto de Recursos Genéticos y Productividad. Bases de datos SNIB-CONABIO proyecto No. G026. México, D.F.	IUCN Red List CWR Workshop	1
Capsicum frutescens	16.7375	-92.6375	CONABIO	Baltazar Montes, B. 1998. Diversidad genética del cultivo del chile (Capsicum spp) determinada por isoenzimas y RFLP's tipos: serrano, jalapeño, manzano y silvestres en su área de distribución. Colegio de Postgraduados. Instituto de Recursos Genéticos y Productividad. Bases de datos SNIB-CONABIO proyecto No. G026. México, D.F.	IUCN Red List CWR Workshop	1
Capsicum frutescens	16.8703	-92.6286	CONABIO	Baltazar Montes, B. 1998. Diversidad genética del cultivo del chile (Capsicum spp) determinada por isoenzimas y RFLP's tipos: serrano, jalapeño, manzano y silvestres en su área de distribución. Colegio de Postgraduados. Instituto de Recursos Genéticos y Productividad. Bases de datos SNIB-CONABIO proyecto No. G026. México, D.F.	IUCN Red List CWR Workshop	1
Capsicum frutescens	16.3442	-92.5608	CONABIO	Baltazar Montes, B. 1998. Diversidad genética del cultivo del chile (Capsicum spp) determinada por isoenzimas y RFLP's tipos: serrano, jalapeño, manzano y silvestres en su área de distribución. Colegio de Postgraduados. Instituto de Recursos Genéticos y Productividad. Bases de datos SNIB-CONABIO proyecto No. G026. México, D.F.	IUCN Red List CWR Workshop	1
Capsicum frutescens	16.5317	-92.4758	CONABIO	Baltazar Montes, B. 1998. Diversidad genética del cultivo del chile (Capsicum spp) determinada por isoenzimas y RFLP's tipos: serrano, jalapeño, manzano y silvestres en su área de distribución. Colegio de Postgraduados. Instituto de Recursos Genéticos y Productividad. Bases de datos SNIB-CONABIO proyecto No. G026. México, D.F.	IUCN Red List CWR Workshop	0
Capsicum frutescens	16.5125	-92.4353	CONABIO	Baltazar Montes, B. 1998. Diversidad genética del cultivo del chile (Capsicum spp) determinada por isoenzimas y RFLP's tipos: serrano, jalapeño, manzano y silvestres en su área de distribución. Colegio de Postgraduados. Instituto de Recursos Genéticos y Productividad. Bases de datos SNIB-CONABIO proyecto No. G026. México, D.F.	IUCN Red List CWR Workshop	1
Capsicum frutescens	16.5289	-92.4353	CONABIO	Baltazar Montes, B. 1998. Diversidad genética del cultivo del chile (Capsicum spp) determinada por isoenzimas y RFLP's tipos: serrano, jalapeño, manzano y silvestres en su área de distribución. Colegio de Postgraduados. Instituto de Recursos Genéticos y Productividad. Bases de datos SNIB-CONABIO proyecto No. G026. México, D.F.	IUCN Red List CWR Workshop	1
Capsicum frutescens	19.5833	-88.0167	CONABIO	Baltazar Montes, B. 1998. Diversidad genética del cultivo del chile (Capsicum spp) determinada por isoenzimas y RFLP's tipos: serrano, jalapeño, manzano y silvestres en su área de distribución. Colegio de Postgraduados. Instituto de Recursos Genéticos y Productividad. Bases de datos SNIB-CONABIO proyecto No. G026. México, D.F.	IUCN Red List CWR Workshop	1
Capsicum frutescens	16.4139	-92.9194	CONABIO	Berlin, B. 1999. La etnobiología de los recursos nutritivos en las comunidades Tzeltales en los Altos de Chiapas. El Colegio de la Frontera Sur. Bases de datos SNIB-CONABIO proyecto No. M001. México, D.F.	IUCN Red List CWR Workshop	1
Capsicum frutescens	16.9472	-92.8392	CONABIO	Berlin, B. 1999. La etnobiología de los recursos nutritivos en las comunidades Tzeltales en los Altos de Chiapas. El Colegio de la Frontera Sur. Bases de datos SNIB-CONABIO proyecto No. M001. México, D.F.	IUCN Red List CWR Workshop	1
Capsicum frutescens	16.9472	-92.7569	CONABIO	Berlin, B. 1999. La etnobiología de los recursos nutritivos en las comunidades Tzeltales en los Altos de Chiapas. El Colegio de la Frontera Sur. Bases de datos SNIB-CONABIO proyecto No. M001. México, D.F.	IUCN Red List CWR Workshop	1
Capsicum frutescens	16.9722	-92.5064	CONABIO	Berlin, B. 1999. La etnobiología de los recursos nutritivos en las comunidades Tzeltales en los Altos de Chiapas. El Colegio de la Frontera Sur. Bases de datos SNIB-CONABIO proyecto No. M001. México, D.F.	IUCN Red List CWR Workshop	0
Capsicum frutescens	16.9472	-92.5053	CONABIO	Berlin, B. 1999. La etnobiología de los recursos nutritivos en las comunidades Tzeltales en los Altos de Chiapas. El Colegio de la Frontera Sur. Bases de datos SNIB-CONABIO proyecto No. M001. México, D.F.	IUCN Red List CWR Workshop	1
Capsicum frutescens	16.9472	-92.4292	CONABIO	Berlin, B. 1999. La etnobiología de los recursos nutritivos en las comunidades Tzeltales en los Altos de Chiapas. El Colegio de la Frontera Sur. Bases de datos SNIB-CONABIO proyecto No. M001. México, D.F.	IUCN Red List CWR Workshop	0
Capsicum frutescens	16.9722	-92.3917	CONABIO	Berlin, B. 1999. La etnobiología de los recursos nutritivos en las comunidades Tzeltales en los Altos de Chiapas. El Colegio de la Frontera Sur. Bases de datos SNIB-CONABIO proyecto No. M001. México, D.F.	IUCN Red List CWR Workshop	1
Capsicum frutescens	16.9472	-92.3514	CONABIO	Berlin, B. 1999. La etnobiología de los recursos nutritivos en las comunidades Tzeltales en los Altos de Chiapas. El Colegio de la Frontera Sur. Bases de datos SNIB-CONABIO proyecto No. M001. México, D.F.	IUCN Red List CWR Workshop	1
Capsicum frutescens	16.9472	-92.325	CONABIO	Berlin, B. 1999. La etnobiología de los recursos nutritivos en las comunidades Tzeltales en los Altos de Chiapas. El Colegio de la Frontera Sur. Bases de datos SNIB-CONABIO proyecto No. M001. México, D.F.	IUCN Red List CWR Workshop	1
Capsicum frutescens	16.4139	-92.1819	CONABIO	Berlin, B. 1999. La etnobiología de los recursos nutritivos en las comunidades Tzeltales en los Altos de Chiapas. El Colegio de la Frontera Sur. Bases de datos SNIB-CONABIO proyecto No. M001. México, D.F.	IUCN Red List CWR Workshop	1
Capsicum frutescens	20.45	-97.3167	CONABIO	Bioversity International, EURISCO, The European Genetic Resources Search Catalogue (accessed through GBIF data portal, http://data.gbif.org/datasets/resource/1905, 2012-12-04)	IUCN Red List CWR Workshop	1
Capsicum frutescens	16.7069	-93.0139	CONABIO	California Academy of Sciences, CAS Botany (BOT) (accessed through GBIF data portal, http://data.gbif.org/datasets/resource/14128, 2012-12-04)	IUCN Red List CWR Workshop	0
Capsicum frutescens	16.8172	-92.5072	CONABIO	California Academy of Sciences, CAS Botany (BOT) (accessed through GBIF data portal, http://data.gbif.org/datasets/resource/14128, 2012-12-04)	IUCN Red List CWR Workshop	1
Capsicum frutescens	16.4722	-92.4078	CONABIO	California Academy of Sciences, CAS Botany (BOT) (accessed through GBIF data portal, http://data.gbif.org/datasets/resource/14128, 2012-12-04)	IUCN Red List CWR Workshop	1
Capsicum frutescens	16.6973	-93.2005	CONABIO	California Academy of Sciences, CAS Botany (BOT) (accessed through GBIF data portal, http://data.gbif.org/datasets/resource/14128, 2012-12-04)	IUCN Red List CWR Workshop	1
Capsicum frutescens	19.3358	-96.765	CONABIO	Castillo Campos, G. 2000. Diversidad y riqueza vegetal de los substratos rocosos del centro del estado de Veracruz. Instituto de Ecología A.C. Bases de datos SNIB-CONABIO proyecto No. L228. México, D.F.	IUCN Red List CWR Workshop	1
Capsicum frutescens	17.7064	-96.9642	CONABIO	Chávez Rendón, C. 2006. Actualización e incremento del banco de datos de la colección de herbario del Jardín Etnobotánico de Oaxaca. Centro Cultural Santo.	IUCN Red List CWR Workshop	0
Capsicum frutescens	17.9086	-96.9506	CONABIO	Chávez Rendón, C. 2006. Actualización e incremento del banco de datos de la colección de herbario del Jardín Etnobotánico de Oaxaca. Centro Cultural Santo.	IUCN Red List CWR Workshop	1
Capsicum frutescens	17.3083	-94.6417	CONABIO	CONABIO. 2001. Repatriación de ejemplares mexicanos, depositados en el Herbario Kew del Real Jardín Botánico (RBGKEW). Londres, Inglaterra. Bases de datos SNIB-CONABIO. México, D.F.	IUCN Red List CWR Workshop	1
Capsicum frutescens	19.2817	-88.7586	CONABIO	CONABIO. 2001. Repatriación de ejemplares mexicanos, depositados en el Herbario Kew del Real Jardín Botánico (RBGKEW). Londres, Inglaterra. Bases de datos SNIB-CONABIO. México, D.F.	IUCN Red List CWR Workshop	1
Capsicum frutescens	20.5167	-86.9417	CONABIO	CONABIO. 2001. Repatriación de ejemplares mexicanos, depositados en el Herbario Kew del Real Jardín Botánico (RBGKEW). Londres, Inglaterra. Bases de datos SNIB-CONABIO. México, D.F.	IUCN Red List CWR Workshop	1
Capsicum frutescens	23.575	-98.5917	CONABIO	CONABIO. 2007. Repatriación de datos del Herbario de Arizona (ARIZ). The University of Arizona. Tucson, Arizona. Bases de datos SNIB-CONABIO. México, D.F.	IUCN Red List CWR Workshop	0
Capsicum frutescens	17.9467	-96.1706	CONABIO	CONABIO. 2007. Repatriación de datos del Herbario de Arizona (ARIZ). The University of Arizona. Tucson, Arizona. Bases de datos SNIB-CONABIO. México, D.F.	IUCN Red List CWR Workshop	0
Capsicum frutescens	20.4806	-97.8903	CONABIO	Contreras Jiménez, J. L. 2005. Actualización e incremento de la base de datos del Herbario de la Benemérita Universidad Autónoma de Puebla. Benemérita Universidad Autónoma de Puebla DIHMO. Bases de datos SNIB-CONABIO proyectos No. AA007 y L282. México, D.F.	IUCN Red List CWR Workshop	1
Capsicum frutescens	19.97	-97.7369	CONABIO	Contreras Jiménez, J. L. 2005. Actualización e incremento de la base de datos del Herbario de la Benemérita Universidad Autónoma de Puebla. Benemérita Universidad Autónoma de Puebla DIHMO. Bases de datos SNIB-CONABIO proyectos No. AA007 y L282. México, D.F.	IUCN Red List CWR Workshop	0
Capsicum frutescens	20.0003	-97.7142	CONABIO	Contreras Jiménez, J. L. 2005. Actualización e incremento de la base de datos del Herbario de la Benemérita Universidad Autónoma de Puebla. Benemérita Universidad Autónoma de Puebla DIHMO. Bases de datos SNIB-CONABIO proyectos No. AA007 y L282. México, D.F.	IUCN Red List CWR Workshop	1
Capsicum frutescens	20.4806	-97.6794	CONABIO	Contreras Jiménez, J. L. 2005. Actualización e incremento de la base de datos del Herbario de la Benemérita Universidad Autónoma de Puebla. Benemérita Universidad Autónoma de Puebla DIHMO. Bases de datos SNIB-CONABIO proyectos No. AA007 y L282. México, D.F.	IUCN Red List CWR Workshop	0
Capsicum frutescens	20.0303	-97.5756	CONABIO	Contreras Jiménez, J. L. 2005. Actualización e incremento de la base de datos del Herbario de la Benemérita Universidad Autónoma de Puebla. Benemérita Universidad Autónoma de Puebla DIHMO. Bases de datos SNIB-CONABIO proyectos No. AA007 y L282. México, D.F.	IUCN Red List CWR Workshop	1
Capsicum frutescens	20.0617	-97.4728	CONABIO	Contreras Jiménez, J. L. 2005. Actualización e incremento de la base de datos del Herbario de la Benemérita Universidad Autónoma de Puebla. Benemérita Universidad Autónoma de Puebla DIHMO. Bases de datos SNIB-CONABIO proyectos No. AA007 y L282. México, D.F.	IUCN Red List CWR Workshop	1
Capsicum frutescens	20.075	-97.5583	CONABIO	Cuevas Sánchez, J. A. 2006. Computarización de la base de datos del Banco Nacional de Germoplasma Vegetal - Fase 2. Universidad Autónoma Chapingo. Bases de datos SNIB-CONABIO proyectos No. BC002 y T031. México, D.F.	IUCN Red List CWR Workshop	0
Capsicum frutescens	20.0167	-97.5208	CONABIO	Cuevas Sánchez, J. A. 2006. Computarización de la base de datos del Banco Nacional de Germoplasma Vegetal - Fase 2. Universidad Autónoma Chapingo. Bases de datos SNIB-CONABIO proyectos No. BC002 y T031. México, D.F.	IUCN Red List CWR Workshop	1
Capsicum frutescens	20.0283	-97.5083	CONABIO	Cuevas Sánchez, J. A. 2006. Computarización de la base de datos del Banco Nacional de Germoplasma Vegetal - Fase 2. Universidad Autónoma Chapingo. Bases de datos SNIB-CONABIO proyectos No. BC002 y T031. México, D.F.	IUCN Red List CWR Workshop	1
Capsicum frutescens	20.0347	-97.4364	CONABIO	Cuevas Sánchez, J. A. 2006. Computarización de la base de datos del Banco Nacional de Germoplasma Vegetal - Fase 2. Universidad Autónoma Chapingo. Bases de datos SNIB-CONABIO proyectos No. BC002 y T031. México, D.F.	IUCN Red List CWR Workshop	0
Capsicum frutescens	19.1583	-96.9583	CONABIO	Cuevas Sánchez, J. A. 2006. Computarización de la base de datos del Banco Nacional de Germoplasma Vegetal - Fase 2. Universidad Autónoma Chapingo. Bases de datos SNIB-CONABIO proyectos No. BC002 y T031. México, D.F.	IUCN Red List CWR Workshop	0
Capsicum frutescens	18.8314	-96.8006	CONABIO	Cuevas Sánchez, J. A. 2006. Computarización de la base de datos del Banco Nacional de Germoplasma Vegetal - Fase 2. Universidad Autónoma Chapingo. Bases de datos SNIB-CONABIO proyectos No. BC002 y T031. México, D.F.	IUCN Red List CWR Workshop	1
Capsicum frutescens	15.6997	-92.1997	CONABIO	Cuevas Sánchez, J. A. 2006. Computarización de la base de datos del Banco Nacional de Germoplasma Vegetal - Fase 2. Universidad Autónoma Chapingo. Bases de datos SNIB-CONABIO proyectos No. BC002 y T031. México, D.F.	IUCN Red List CWR Workshop	1
Capsicum frutescens	15.6997	-92.1889	CONABIO	Cuevas Sánchez, J. A. 2006. Computarización de la base de datos del Banco Nacional de Germoplasma Vegetal - Fase 2. Universidad Autónoma Chapingo. Bases de datos SNIB-CONABIO proyectos No. BC002 y T031. México, D.F.	IUCN Red List CWR Workshop	1
Capsicum frutescens	16.0083	-92.0083	CONABIO	Cuevas Sánchez, J. A. 2006. Computarización de la base de datos del Banco Nacional de Germoplasma Vegetal - Fase 2. Universidad Autónoma Chapingo. Bases de datos SNIB-CONABIO proyectos No. BC002 y T031. México, D.F.	IUCN Red List CWR Workshop	1
Capsicum frutescens	20.2903	-89.2903	CONABIO	Cuevas Sánchez, J. A. 2006. Computarización de la base de datos del Banco Nacional de Germoplasma Vegetal - Fase 2. Universidad Autónoma Chapingo. Bases de datos SNIB-CONABIO proyectos No. BC002 y T031. México, D.F.	IUCN Red List CWR Workshop	0
Capsicum frutescens	20.6083	-89.2028	CONABIO	Cuevas Sánchez, J. A. 2006. Computarización de la base de datos del Banco Nacional de Germoplasma Vegetal - Fase 2. Universidad Autónoma Chapingo. Bases de datos SNIB-CONABIO proyectos No. BC002 y T031. México, D.F.	IUCN Red List CWR Workshop	1
Capsicum frutescens	20.2083	-89.1083	CONABIO	Cuevas Sánchez, J. A. 2006. Computarización de la base de datos del Banco Nacional de Germoplasma Vegetal - Fase 2. Universidad Autónoma Chapingo. Bases de datos SNIB-CONABIO proyectos No. BC002 y T031. México, D.F.	IUCN Red List CWR Workshop	1
Capsicum frutescens	21.2458	-89.0431	CONABIO	Cuevas Sánchez, J. A. 2006. Computarización de la base de datos del Banco Nacional de Germoplasma Vegetal - Fase 2. Universidad Autónoma Chapingo. Bases de datos SNIB-CONABIO proyectos No. BC002 y T031. México, D.F.	IUCN Red List CWR Workshop	0
Capsicum frutescens	20.7083	-88.9083	CONABIO	Cuevas Sánchez, J. A. 2006. Computarización de la base de datos del Banco Nacional de Germoplasma Vegetal - Fase 2. Universidad Autónoma Chapingo. Bases de datos SNIB-CONABIO proyectos No. BC002 y T031. México, D.F.	IUCN Red List CWR Workshop	0
Capsicum frutescens	21.2019	-88.7931	CONABIO	Cuevas Sánchez, J. A. 2006. Computarización de la base de datos del Banco Nacional de Germoplasma Vegetal - Fase 2. Universidad Autónoma Chapingo. Bases de datos SNIB-CONABIO proyectos No. BC002 y T031. México, D.F.	IUCN Red List CWR Workshop	1
Capsicum frutescens	20.3997	-87.5997	CONABIO	Cuevas Sánchez, J. A. 2006. Computarización de la base de datos del Banco Nacional de Germoplasma Vegetal - Fase 2. Universidad Autónoma Chapingo. Bases de datos SNIB-CONABIO proyectos No. BC002 y T031. México, D.F.	IUCN Red List CWR Workshop	0
Capsicum frutescens	19.9083	-96.7083	CONABIO	Cuevas Sánchez, J. A. 2006. Computarización de la base de datos del Banco Nacional de Germoplasma Vegetal - Fase 2. Universidad Autónoma Chapingo. Bases de datos SNIB-CONABIO proyectos No. BC002 y T031. México, D.F.	IUCN Red List CWR Workshop	0
Capsicum frutescens	20.5083	-89.5083	CONABIO	Cuevas Sánchez, J. A. 2006. Computarización de la base de datos del Banco Nacional de Germoplasma Vegetal - Fase 2. Universidad Autónoma Chapingo. Bases de datos SNIB-CONABIO proyectos No. BC002 y T031. México, D.F.	IUCN Red List CWR Workshop	1
Capsicum frutescens	20.2022	-88.9431	CONABIO	Cuevas Sánchez, J. A. 2006. Computarización de la base de datos del Banco Nacional de Germoplasma Vegetal - Fase 2. Universidad Autónoma Chapingo. Bases de datos SNIB-CONABIO proyectos No. BC002 y T031. México, D.F.	IUCN Red List CWR Workshop	0
Capsicum frutescens	16.8247	-93.1747	CONABIO	Escobar Ocampo C. y J.J. Castillo Hernández. 2007. Sistematización de la colección entomológica y actualización de la colección del herbario CHIP del Instituto de Historia Natural y Ecología (IHNE), Chiapas. Secretaría de Medio Ambiente, Vivienda e Historia Natural. Bases de datos SNIB-CONABIO Plantas, proyectos No. CC010, V050_plantas y H297. México, D.F.	IUCN Red List CWR Workshop	1
Capsicum frutescens	17.1306	-93.1583	CONABIO	Escobar Ocampo C. y J.J. Castillo Hernández. 2007. Sistematización de la colección entomológica y actualización de la colección del herbario CHIP del Instituto de Historia Natural y Ecología (IHNE), Chiapas. Secretaría de Medio Ambiente, Vivienda e Historia Natural. Bases de datos SNIB-CONABIO Plantas, proyectos No. CC010, V050_plantas y H297. México, D.F.	IUCN Red List CWR Workshop	0
Capsicum frutescens	16.8658	-92.6517	CONABIO	Escobar Ocampo C. y J.J. Castillo Hernández. 2007. Sistematización de la colección entomológica y actualización de la colección del herbario CHIP del Instituto de Historia Natural y Ecología (IHNE), Chiapas. Secretaría de Medio Ambiente, Vivienda e Historia Natural. Bases de datos SNIB-CONABIO Plantas, proyectos No. CC010, V050_plantas y H297. México, D.F.	IUCN Red List CWR Workshop	0
Capsicum frutescens	20.6583	-90.225	CONABIO	Flores Guido, J. S. 1999. Actualización del banco de datos florístico de la Península de Yucatán (BAFLOPY). Universidad Autónoma de Yucatán. Facultad de Medicina Veterinaria y Zootecnia. Bases de datos SNIB-CONABIO proyecto No. H146 y P112. México, D.F.	IUCN Red List CWR Workshop	1
Capsicum frutescens	20.775	-90.2083	CONABIO	Flores Guido, J. S. 1999. Actualización del banco de datos florístico de la Península de Yucatán (BAFLOPY). Universidad Autónoma de Yucatán. Facultad de Medicina Veterinaria y Zootecnia. Bases de datos SNIB-CONABIO proyecto No. H146 y P112. México, D.F.	IUCN Red List CWR Workshop	1
Capsicum frutescens	20.8583	-89.9083	CONABIO	Flores Guido, J. S. 1999. Actualización del banco de datos florístico de la Península de Yucatán (BAFLOPY). Universidad Autónoma de Yucatán. Facultad de Medicina Veterinaria y Zootecnia. Bases de datos SNIB-CONABIO proyecto No. H146 y P112. México, D.F.	IUCN Red List CWR Workshop	1
Capsicum frutescens	20.825	-89.875	CONABIO	Flores Guido, J. S. 1999. Actualización del banco de datos florístico de la Península de Yucatán (BAFLOPY). Universidad Autónoma de Yucatán. Facultad de Medicina Veterinaria y Zootecnia. Bases de datos SNIB-CONABIO proyecto No. H146 y P112. México, D.F.	IUCN Red List CWR Workshop	1
Capsicum frutescens	20.925	-89.7083	CONABIO	Flores Guido, J. S. 1999. Actualización del banco de datos florístico de la Península de Yucatán (BAFLOPY). Universidad Autónoma de Yucatán. Facultad de Medicina Veterinaria y Zootecnia. Bases de datos SNIB-CONABIO proyecto No. H146 y P112. México, D.F.	IUCN Red List CWR Workshop	1
Capsicum frutescens	20.2417	-89.6583	CONABIO	Flores Guido, J. S. 1999. Actualización del banco de datos florístico de la Península de Yucatán (BAFLOPY). Universidad Autónoma de Yucatán. Facultad de Medicina Veterinaria y Zootecnia. Bases de datos SNIB-CONABIO proyecto No. H146 y P112. México, D.F.	IUCN Red List CWR Workshop	0
Capsicum frutescens	20.875	-89.6417	CONABIO	Flores Guido, J. S. 1999. Actualización del banco de datos florístico de la Península de Yucatán (BAFLOPY). Universidad Autónoma de Yucatán. Facultad de Medicina Veterinaria y Zootecnia. Bases de datos SNIB-CONABIO proyecto No. H146 y P112. México, D.F.	IUCN Red List CWR Workshop	1
Capsicum frutescens	20.8583	-89.625	CONABIO	Flores Guido, J. S. 1999. Actualización del banco de datos florístico de la Península de Yucatán (BAFLOPY). Universidad Autónoma de Yucatán. Facultad de Medicina Veterinaria y Zootecnia. Bases de datos SNIB-CONABIO proyecto No. H146 y P112. México, D.F.	IUCN Red List CWR Workshop	1
Capsicum frutescens	21.0417	-89.5583	CONABIO	Flores Guido, J. S. 1999. Actualización del banco de datos florístico de la Península de Yucatán (BAFLOPY). Universidad Autónoma de Yucatán. Facultad de Medicina Veterinaria y Zootecnia. Bases de datos SNIB-CONABIO proyecto No. H146 y P112. México, D.F.	IUCN Red List CWR Workshop	0
Capsicum frutescens	21.0583	-89.5583	CONABIO	Flores Guido, J. S. 1999. Actualización del banco de datos florístico de la Península de Yucatán (BAFLOPY). Universidad Autónoma de Yucatán. Facultad de Medicina Veterinaria y Zootecnia. Bases de datos SNIB-CONABIO proyecto No. H146 y P112. México, D.F.	IUCN Red List CWR Workshop	1
Capsicum frutescens	19.7083	-89.4417	CONABIO	Flores Guido, J. S. 1999. Actualización del banco de datos florístico de la Península de Yucatán (BAFLOPY). Universidad Autónoma de Yucatán. Facultad de Medicina Veterinaria y Zootecnia. Bases de datos SNIB-CONABIO proyecto No. H146 y P112. México, D.F.	IUCN Red List CWR Workshop	0
Capsicum frutescens	20.3083	-89.425	CONABIO	Flores Guido, J. S. 1999. Actualización del banco de datos florístico de la Península de Yucatán (BAFLOPY). Universidad Autónoma de Yucatán. Facultad de Medicina Veterinaria y Zootecnia. Bases de datos SNIB-CONABIO proyecto No. H146 y P112. México, D.F.	IUCN Red List CWR Workshop	1
Capsicum frutescens	20.2417	-89.3917	CONABIO	Flores Guido, J. S. 1999. Actualización del banco de datos florístico de la Península de Yucatán (BAFLOPY). Universidad Autónoma de Yucatán. Facultad de Medicina Veterinaria y Zootecnia. Bases de datos SNIB-CONABIO proyecto No. H146 y P112. México, D.F.	IUCN Red List CWR Workshop	1
Capsicum frutescens	21.2417	-89.3083	CONABIO	Flores Guido, J. S. 1999. Actualización del banco de datos florístico de la Península de Yucatán (BAFLOPY). Universidad Autónoma de Yucatán. Facultad de Medicina Veterinaria y Zootecnia. Bases de datos SNIB-CONABIO proyecto No. H146 y P112. México, D.F.	IUCN Red List CWR Workshop	1
Capsicum frutescens	18.8917	-89.0917	CONABIO	Flores Guido, J. S. 1999. Actualización del banco de datos florístico de la Península de Yucatán (BAFLOPY). Universidad Autónoma de Yucatán. Facultad de Medicina Veterinaria y Zootecnia. Bases de datos SNIB-CONABIO proyecto No. H146 y P112. México, D.F.	IUCN Red List CWR Workshop	1
Capsicum frutescens	20.5083	-88.925	CONABIO	Flores Guido, J. S. 1999. Actualización del banco de datos florístico de la Península de Yucatán (BAFLOPY). Universidad Autónoma de Yucatán. Facultad de Medicina Veterinaria y Zootecnia. Bases de datos SNIB-CONABIO proyecto No. H146 y P112. México, D.F.	IUCN Red List CWR Workshop	1
Capsicum frutescens	20.4583	-88.9083	CONABIO	Flores Guido, J. S. 1999. Actualización del banco de datos florístico de la Península de Yucatán (BAFLOPY). Universidad Autónoma de Yucatán. Facultad de Medicina Veterinaria y Zootecnia. Bases de datos SNIB-CONABIO proyecto No. H146 y P112. México, D.F.	IUCN Red List CWR Workshop	1
Capsicum frutescens	21.1083	-88.8583	CONABIO	Flores Guido, J. S. 1999. Actualización del banco de datos florístico de la Península de Yucatán (BAFLOPY). Universidad Autónoma de Yucatán. Facultad de Medicina Veterinaria y Zootecnia. Bases de datos SNIB-CONABIO proyecto No. H146 y P112. México, D.F.	IUCN Red List CWR Workshop	1
Capsicum frutescens	18.0083	-88.825	CONABIO	Flores Guido, J. S. 1999. Actualización del banco de datos florístico de la Península de Yucatán (BAFLOPY). Universidad Autónoma de Yucatán. Facultad de Medicina Veterinaria y Zootecnia. Bases de datos SNIB-CONABIO proyecto No. H146 y P112. México, D.F.	IUCN Red List CWR Workshop	1
Capsicum frutescens	20.8417	-88.5417	CONABIO	Flores Guido, J. S. 1999. Actualización del banco de datos florístico de la Península de Yucatán (BAFLOPY). Universidad Autónoma de Yucatán. Facultad de Medicina Veterinaria y Zootecnia. Bases de datos SNIB-CONABIO proyecto No. H146 y P112. México, D.F.	IUCN Red List CWR Workshop	0
Capsicum frutescens	21.425	-88.3417	CONABIO	Flores Guido, J. S. 1999. Actualización del banco de datos florístico de la Península de Yucatán (BAFLOPY). Universidad Autónoma de Yucatán. Facultad de Medicina Veterinaria y Zootecnia. Bases de datos SNIB-CONABIO proyecto No. H146 y P112. México, D.F.	IUCN Red List CWR Workshop	1
Capsicum frutescens	20.7917	-88.2917	CONABIO	Flores Guido, J. S. 1999. Actualización del banco de datos florístico de la Península de Yucatán (BAFLOPY). Universidad Autónoma de Yucatán. Facultad de Medicina Veterinaria y Zootecnia. Bases de datos SNIB-CONABIO proyecto No. H146 y P112. México, D.F.	IUCN Red List CWR Workshop	1
Capsicum frutescens	20.7083	-88.2417	CONABIO	Flores Guido, J. S. 1999. Actualización del banco de datos florístico de la Península de Yucatán (BAFLOPY). Universidad Autónoma de Yucatán. Facultad de Medicina Veterinaria y Zootecnia. Bases de datos SNIB-CONABIO proyecto No. H146 y P112. México, D.F.	IUCN Red List CWR Workshop	1
Capsicum frutescens	20.6917	-88.2083	CONABIO	Flores Guido, J. S. 1999. Actualización del banco de datos florístico de la Península de Yucatán (BAFLOPY). Universidad Autónoma de Yucatán. Facultad de Medicina Veterinaria y Zootecnia. Bases de datos SNIB-CONABIO proyecto No. H146 y P112. México, D.F.	IUCN Red List CWR Workshop	0
Capsicum frutescens	20.6417	-87.625	CONABIO	Flores Guido, J. S. 1999. Actualización del banco de datos florístico de la Península de Yucatán (BAFLOPY). Universidad Autónoma de Yucatán. Facultad de Medicina Veterinaria y Zootecnia. Bases de datos SNIB-CONABIO proyecto No. H146 y P112. México, D.F.	IUCN Red List CWR Workshop	1
Capsicum frutescens	20.2083	-87.4583	CONABIO	Flores Guido, J. S. 1999. Actualización del banco de datos florístico de la Península de Yucatán (BAFLOPY). Universidad Autónoma de Yucatán. Facultad de Medicina Veterinaria y Zootecnia. Bases de datos SNIB-CONABIO proyecto No. H146 y P112. México, D.F.	IUCN Red List CWR Workshop	0
Capsicum frutescens	20.175	-89.5417	CONABIO	Flores Guido, J. S. 1999. Actualización del banco de datos florístico de la Península de Yucatán (BAFLOPY). Universidad Autónoma de Yucatán. Facultad de Medicina Veterinaria y Zootecnia. Bases de datos SNIB-CONABIO proyecto No. H146 y P112. México, D.F.	IUCN Red List CWR Workshop	1
Capsicum frutescens	20.775	-88.4083	CONABIO	Flores Guido, J. S. 1999. Actualización del banco de datos florístico de la Península de Yucatán (BAFLOPY). Universidad Autónoma de Yucatán. Facultad de Medicina Veterinaria y Zootecnia. Bases de datos SNIB-CONABIO proyecto No. H146 y P112. México, D.F.	IUCN Red List CWR Workshop	1
Capsicum frutescens	24.2917	-98.9783	CONABIO	García Rubio, O. R y A. Cabera Luna. 2015. Inventario florístico de los cerros San Martín y El Patol en el semidesierto queretano. Universidad Autónoma de Querétaro. Facultad de Ciencias Naturales. Base de datos SNIB-CONABIO, proyectos No. JF119, HA008 y EC011.	IUCN Red List CWR Workshop	1
Capsicum frutescens	24.7175	-98.8867	CONABIO	García Rubio, O. R y A. Cabera Luna. 2015. Inventario florístico de los cerros San Martín y El Patol en el semidesierto queretano. Universidad Autónoma de Querétaro. Facultad de Ciencias Naturales. Base de datos SNIB-CONABIO, proyectos No. JF119, HA008 y EC011.	IUCN Red List CWR Workshop	0
Capsicum frutescens	24.7267	-98.855	CONABIO	García Rubio, O. R y A. Cabera Luna. 2015. Inventario florístico de los cerros San Martín y El Patol en el semidesierto queretano. Universidad Autónoma de Querétaro. Facultad de Ciencias Naturales. Base de datos SNIB-CONABIO, proyectos No. JF119, HA008 y EC011.	IUCN Red List CWR Workshop	0
Capsicum frutescens	24.56	-98.78	CONABIO	García Rubio, O. R y A. Cabera Luna. 2015. Inventario florístico de los cerros San Martín y El Patol en el semidesierto queretano. Universidad Autónoma de Querétaro. Facultad de Ciencias Naturales. Base de datos SNIB-CONABIO, proyectos No. JF119, HA008 y EC011.	IUCN Red List CWR Workshop	1
Capsicum frutescens	24.5486	-98.7467	CONABIO	García Rubio, O. R y A. Cabera Luna. 2015. Inventario florístico de los cerros San Martín y El Patol en el semidesierto queretano. Universidad Autónoma de Querétaro. Facultad de Ciencias Naturales. Base de datos SNIB-CONABIO, proyectos No. JF119, HA008 y EC011.	IUCN Red List CWR Workshop	0
Capsicum frutescens	24.6322	-98.7136	CONABIO	García Rubio, O. R y A. Cabera Luna. 2015. Inventario florístico de los cerros San Martín y El Patol en el semidesierto queretano. Universidad Autónoma de Querétaro. Facultad de Ciencias Naturales. Base de datos SNIB-CONABIO, proyectos No. JF119, HA008 y EC011.	IUCN Red List CWR Workshop	1
Capsicum frutescens	24.5583	-98.6917	CONABIO	García Rubio, O. R y A. Cabera Luna. 2015. Inventario florístico de los cerros San Martín y El Patol en el semidesierto queretano. Universidad Autónoma de Querétaro. Facultad de Ciencias Naturales. Base de datos SNIB-CONABIO, proyectos No. JF119, HA008 y EC011.	IUCN Red List CWR Workshop	1
Capsicum frutescens	24.5917	-98.6867	CONABIO	García Rubio, O. R y A. Cabera Luna. 2015. Inventario florístico de los cerros San Martín y El Patol en el semidesierto queretano. Universidad Autónoma de Querétaro. Facultad de Ciencias Naturales. Base de datos SNIB-CONABIO, proyectos No. JF119, HA008 y EC011.	IUCN Red List CWR Workshop	1
Capsicum frutescens	23.6583	-98.6417	CONABIO	González Medrano, F. 1998. Lista florística preliminar de Tamaulipas. Universidad Nacional Autónoma de México. Instituto de Biología. Bases de datos SNIB-CONABIO proyecto No. P092. México, D.F.	IUCN Red List CWR Workshop	1
Capsicum frutescens	23.2417	-98.175	CONABIO	González Medrano, F. 1998. Lista florística preliminar de Tamaulipas. Universidad Nacional Autónoma de México. Instituto de Biología. Bases de datos SNIB-CONABIO proyecto No. P092. México, D.F.	IUCN Red List CWR Workshop	1
Capsicum frutescens	22.8583	-98.0917	CONABIO	González Medrano, F. 1998. Lista florística preliminar de Tamaulipas. Universidad Nacional Autónoma de México. Instituto de Biología. Bases de datos SNIB-CONABIO proyecto No. P092. México, D.F.	IUCN Red List CWR Workshop	1
Capsicum frutescens	17.3917	-93.8292	CONABIO	Guadarrama Olivera, M. de los A. 2006. Actualizacón de las bases de datos de las colecciones de plantas vasculares y macromicetos del herbario de la UJAT. Universidad Juárez Autónoma de Tabasco. Bases de datos SNIB-CONABIO. Gimnospermas y Angiospermas. Proyecto No. AA009. México, D.F.	IUCN Red List CWR Workshop	1
Capsicum frutescens	18.2417	-95.1083	CONABIO	Guízar Nolazco, E. 2004. Banco de datos florísticos del Herbario CHAP. Universidad Autónoma Chapingo. División de Ciencias Forestales. Base de datos SNIB-CONABIO proyecto No. U048. México, D.F.	IUCN Red List CWR Workshop	1
Capsicum frutescens	18.4417	-87.9417	CONABIO	Guízar Nolazco, E. 2004. Banco de datos florísticos del Herbario CHAP. Universidad Autónoma Chapingo. División de Ciencias Forestales. Base de datos SNIB-CONABIO proyecto No. U048. México, D.F.	IUCN Red List CWR Workshop	0
Capsicum frutescens	19.9683	-97.2267	CONABIO	Gutiérrez Garduño, M. V. 1999. Catálogos florísticos de México por entidad federativa e información etnobotánica de la Colección del Herbario Nacional Biól. Luciano Vela Gálvez (INIF). Secretaría de Agricultura, Ganadería y Desarrollo Rural. Instituto Nacional de Investigaciones Forestales Agrícolas y Pecuarias. Bases de datos SNIB-CONABIO proyecto No. J010. México, D.F.	IUCN Red List CWR Workshop	1
Capsicum frutescens	16.675	-92.9417	CONABIO	Gutiérrez Garduño, M. V. 1999. Sistematización del Herbario Nacional Forestal Biól Luciano Vela Gálvez. Secretaría de Agricultura, Ganadería y Desarrollo Rural. Instituto Nacional de Investigaciones Forestales Agrícolas y Pecuarias. Bases de datos SNIB-CONABIO proyecto No. P140. México, D.F.	IUCN Red List CWR Workshop	1
Capsicum frutescens	20.383	-88.066	CONABIO	Herbarium of the University of Aarhus, The AAU Herbarium Database (accessed through GBIF data portal, http://data.gbif.org/datasets/resource/224, 2012-12-04)	IUCN Red List CWR Workshop	1
Capsicum frutescens	20.7667	-90.2625	CONABIO	Hernández Aguilar S. 2014. Depuración de la colección y base de datos del Herbario CICY. Fase IV. CICY. Bases de datos SNIB-CONABIO proyectos Nos. HA016, DC002, BA006, U009, K037, B070 y P143. México, D.F.	IUCN Red List CWR Workshop	1
Capsicum frutescens	19.4833	-90.1319	CONABIO	Hernández Aguilar S. 2014. Depuración de la colección y base de datos del Herbario CICY. Fase IV. CICY. Bases de datos SNIB-CONABIO proyectos Nos. HA016, DC002, BA006, U009, K037, B070 y P143. México, D.F.	IUCN Red List CWR Workshop	1
Capsicum frutescens	19.4847	-90.1183	CONABIO	Hernández Aguilar S. 2014. Depuración de la colección y base de datos del Herbario CICY. Fase IV. CICY. Bases de datos SNIB-CONABIO proyectos Nos. HA016, DC002, BA006, U009, K037, B070 y P143. México, D.F.	IUCN Red List CWR Workshop	0
Capsicum frutescens	20.4928	-89.9156	CONABIO	Hernández Aguilar S. 2014. Depuración de la colección y base de datos del Herbario CICY. Fase IV. CICY. Bases de datos SNIB-CONABIO proyectos Nos. HA016, DC002, BA006, U009, K037, B070 y P143. México, D.F.	IUCN Red List CWR Workshop	1
Capsicum frutescens	20.55	-89.9125	CONABIO	Hernández Aguilar S. 2014. Depuración de la colección y base de datos del Herbario CICY. Fase IV. CICY. Bases de datos SNIB-CONABIO proyectos Nos. HA016, DC002, BA006, U009, K037, B070 y P143. México, D.F.	IUCN Red List CWR Workshop	1
Capsicum frutescens	20.5667	-89.9075	CONABIO	Hernández Aguilar S. 2014. Depuración de la colección y base de datos del Herbario CICY. Fase IV. CICY. Bases de datos SNIB-CONABIO proyectos Nos. HA016, DC002, BA006, U009, K037, B070 y P143. México, D.F.	IUCN Red List CWR Workshop	1
Capsicum frutescens	20.8481	-89.8969	CONABIO	Hernández Aguilar S. 2014. Depuración de la colección y base de datos del Herbario CICY. Fase IV. CICY. Bases de datos SNIB-CONABIO proyectos Nos. HA016, DC002, BA006, U009, K037, B070 y P143. México, D.F.	IUCN Red List CWR Workshop	0
Capsicum frutescens	19.7556	-89.8389	CONABIO	Hernández Aguilar S. 2014. Depuración de la colección y base de datos del Herbario CICY. Fase IV. CICY. Bases de datos SNIB-CONABIO proyectos Nos. HA016, DC002, BA006, U009, K037, B070 y P143. México, D.F.	IUCN Red List CWR Workshop	1
Capsicum frutescens	20.5486	-89.8278	CONABIO	Hernández Aguilar S. 2014. Depuración de la colección y base de datos del Herbario CICY. Fase IV. CICY. Bases de datos SNIB-CONABIO proyectos Nos. HA016, DC002, BA006, U009, K037, B070 y P143. México, D.F.	IUCN Red List CWR Workshop	1
Capsicum frutescens	21.1514	-89.8028	CONABIO	Hernández Aguilar S. 2014. Depuración de la colección y base de datos del Herbario CICY. Fase IV. CICY. Bases de datos SNIB-CONABIO proyectos Nos. HA016, DC002, BA006, U009, K037, B070 y P143. México, D.F.	IUCN Red List CWR Workshop	0
Capsicum frutescens	20.1769	-89.6519	CONABIO	Hernández Aguilar S. 2014. Depuración de la colección y base de datos del Herbario CICY. Fase IV. CICY. Bases de datos SNIB-CONABIO proyectos Nos. HA016, DC002, BA006, U009, K037, B070 y P143. México, D.F.	IUCN Red List CWR Workshop	1
Capsicum frutescens	20.2486	-89.6486	CONABIO	Hernández Aguilar S. 2014. Depuración de la colección y base de datos del Herbario CICY. Fase IV. CICY. Bases de datos SNIB-CONABIO proyectos Nos. HA016, DC002, BA006, U009, K037, B070 y P143. México, D.F.	IUCN Red List CWR Workshop	1
Capsicum frutescens	21.0283	-89.6381	CONABIO	Hernández Aguilar S. 2014. Depuración de la colección y base de datos del Herbario CICY. Fase IV. CICY. Bases de datos SNIB-CONABIO proyectos Nos. HA016, DC002, BA006, U009, K037, B070 y P143. México, D.F.	IUCN Red List CWR Workshop	0
Capsicum frutescens	20.8472	-89.6333	CONABIO	Hernández Aguilar S. 2014. Depuración de la colección y base de datos del Herbario CICY. Fase IV. CICY. Bases de datos SNIB-CONABIO proyectos Nos. HA016, DC002, BA006, U009, K037, B070 y P143. México, D.F.	IUCN Red List CWR Workshop	1
Capsicum frutescens	20.9669	-89.6217	CONABIO	Hernández Aguilar S. 2014. Depuración de la colección y base de datos del Herbario CICY. Fase IV. CICY. Bases de datos SNIB-CONABIO proyectos Nos. HA016, DC002, BA006, U009, K037, B070 y P143. México, D.F.	IUCN Red List CWR Workshop	1
Capsicum frutescens	19.3333	-89.6083	CONABIO	Hernández Aguilar S. 2014. Depuración de la colección y base de datos del Herbario CICY. Fase IV. CICY. Bases de datos SNIB-CONABIO proyectos Nos. HA016, DC002, BA006, U009, K037, B070 y P143. México, D.F.	IUCN Red List CWR Workshop	1
Capsicum frutescens	20.1708	-89.5783	CONABIO	Hernández Aguilar S. 2014. Depuración de la colección y base de datos del Herbario CICY. Fase IV. CICY. Bases de datos SNIB-CONABIO proyectos Nos. HA016, DC002, BA006, U009, K037, B070 y P143. México, D.F.	IUCN Red List CWR Workshop	1
Capsicum frutescens	20.125	-89.4625	CONABIO	Hernández Aguilar S. 2014. Depuración de la colección y base de datos del Herbario CICY. Fase IV. CICY. Bases de datos SNIB-CONABIO proyectos Nos. HA016, DC002, BA006, U009, K037, B070 y P143. México, D.F.	IUCN Red List CWR Workshop	0
Capsicum frutescens	20.2542	-89.4528	CONABIO	Hernández Aguilar S. 2014. Depuración de la colección y base de datos del Herbario CICY. Fase IV. CICY. Bases de datos SNIB-CONABIO proyectos Nos. HA016, DC002, BA006, U009, K037, B070 y P143. México, D.F.	IUCN Red List CWR Workshop	1
Capsicum frutescens	20.9761	-89.4394	CONABIO	Hernández Aguilar S. 2014. Depuración de la colección y base de datos del Herbario CICY. Fase IV. CICY. Bases de datos SNIB-CONABIO proyectos Nos. HA016, DC002, BA006, U009, K037, B070 y P143. México, D.F.	IUCN Red List CWR Workshop	0
Capsicum frutescens	19.7	-89.4333	CONABIO	Hernández Aguilar S. 2014. Depuración de la colección y base de datos del Herbario CICY. Fase IV. CICY. Bases de datos SNIB-CONABIO proyectos Nos. HA016, DC002, BA006, U009, K037, B070 y P143. México, D.F.	IUCN Red List CWR Workshop	0
Capsicum frutescens	20.5814	-89.4242	CONABIO	Hernández Aguilar S. 2014. Depuración de la colección y base de datos del Herbario CICY. Fase IV. CICY. Bases de datos SNIB-CONABIO proyectos Nos. HA016, DC002, BA006, U009, K037, B070 y P143. México, D.F.	IUCN Red List CWR Workshop	0
Capsicum frutescens	20.0458	-89.3986	CONABIO	Hernández Aguilar S. 2014. Depuración de la colección y base de datos del Herbario CICY. Fase IV. CICY. Bases de datos SNIB-CONABIO proyectos Nos. HA016, DC002, BA006, U009, K037, B070 y P143. México, D.F.	IUCN Red List CWR Workshop	1
Capsicum frutescens	20.2508	-89.3833	CONABIO	Hernández Aguilar S. 2014. Depuración de la colección y base de datos del Herbario CICY. Fase IV. CICY. Bases de datos SNIB-CONABIO proyectos Nos. HA016, DC002, BA006, U009, K037, B070 y P143. México, D.F.	IUCN Red List CWR Workshop	1
Capsicum frutescens	18.4333	-89.1	CONABIO	Hernández Aguilar S. 2014. Depuración de la colección y base de datos del Herbario CICY. Fase IV. CICY. Bases de datos SNIB-CONABIO proyectos Nos. HA016, DC002, BA006, U009, K037, B070 y P143. México, D.F.	IUCN Red List CWR Workshop	1
Capsicum frutescens	20.45	-89.0792	CONABIO	Hernández Aguilar S. 2014. Depuración de la colección y base de datos del Herbario CICY. Fase IV. CICY. Bases de datos SNIB-CONABIO proyectos Nos. HA016, DC002, BA006, U009, K037, B070 y P143. México, D.F.	IUCN Red List CWR Workshop	1
Capsicum frutescens	20.4486	-88.9194	CONABIO	Hernández Aguilar S. 2014. Depuración de la colección y base de datos del Herbario CICY. Fase IV. CICY. Bases de datos SNIB-CONABIO proyectos Nos. HA016, DC002, BA006, U009, K037, B070 y P143. México, D.F.	IUCN Red List CWR Workshop	0
Capsicum frutescens	21.1278	-88.8906	CONABIO	Hernández Aguilar S. 2014. Depuración de la colección y base de datos del Herbario CICY. Fase IV. CICY. Bases de datos SNIB-CONABIO proyectos Nos. HA016, DC002, BA006, U009, K037, B070 y P143. México, D.F.	IUCN Red List CWR Workshop	1
Capsicum frutescens	20.9083	-88.8667	CONABIO	Hernández Aguilar S. 2014. Depuración de la colección y base de datos del Herbario CICY. Fase IV. CICY. Bases de datos SNIB-CONABIO proyectos Nos. HA016, DC002, BA006, U009, K037, B070 y P143. México, D.F.	IUCN Red List CWR Workshop	1
Capsicum frutescens	20.5389	-88.8444	CONABIO	Hernández Aguilar S. 2014. Depuración de la colección y base de datos del Herbario CICY. Fase IV. CICY. Bases de datos SNIB-CONABIO proyectos Nos. HA016, DC002, BA006, U009, K037, B070 y P143. México, D.F.	IUCN Red List CWR Workshop	1
Capsicum frutescens	21.0433	-88.8206	CONABIO	Hernández Aguilar S. 2014. Depuración de la colección y base de datos del Herbario CICY. Fase IV. CICY. Bases de datos SNIB-CONABIO proyectos Nos. HA016, DC002, BA006, U009, K037, B070 y P143. México, D.F.	IUCN Red List CWR Workshop	1
Capsicum frutescens	21.0178	-88.7828	CONABIO	Hernández Aguilar S. 2014. Depuración de la colección y base de datos del Herbario CICY. Fase IV. CICY. Bases de datos SNIB-CONABIO proyectos Nos. HA016, DC002, BA006, U009, K037, B070 y P143. México, D.F.	IUCN Red List CWR Workshop	1
Capsicum frutescens	20.5472	-88.6633	CONABIO	Hernández Aguilar S. 2014. Depuración de la colección y base de datos del Herbario CICY. Fase IV. CICY. Bases de datos SNIB-CONABIO proyectos Nos. HA016, DC002, BA006, U009, K037, B070 y P143. México, D.F.	IUCN Red List CWR Workshop	1
Capsicum frutescens	20.6583	-88.5347	CONABIO	Hernández Aguilar S. 2014. Depuración de la colección y base de datos del Herbario CICY. Fase IV. CICY. Bases de datos SNIB-CONABIO proyectos Nos. HA016, DC002, BA006, U009, K037, B070 y P143. México, D.F.	IUCN Red List CWR Workshop	1
Capsicum frutescens	20.8394	-88.5261	CONABIO	Hernández Aguilar S. 2014. Depuración de la colección y base de datos del Herbario CICY. Fase IV. CICY. Bases de datos SNIB-CONABIO proyectos Nos. HA016, DC002, BA006, U009, K037, B070 y P143. México, D.F.	IUCN Red List CWR Workshop	1
Capsicum frutescens	18.6769	-88.3919	CONABIO	Hernández Aguilar S. 2014. Depuración de la colección y base de datos del Herbario CICY. Fase IV. CICY. Bases de datos SNIB-CONABIO proyectos Nos. HA016, DC002, BA006, U009, K037, B070 y P143. México, D.F.	IUCN Red List CWR Workshop	1
Capsicum frutescens	20.7664	-88.3917	CONABIO	Hernández Aguilar S. 2014. Depuración de la colección y base de datos del Herbario CICY. Fase IV. CICY. Bases de datos SNIB-CONABIO proyectos Nos. HA016, DC002, BA006, U009, K037, B070 y P143. México, D.F.	IUCN Red List CWR Workshop	1
Capsicum frutescens	20.725	-88.3806	CONABIO	Hernández Aguilar S. 2014. Depuración de la colección y base de datos del Herbario CICY. Fase IV. CICY. Bases de datos SNIB-CONABIO proyectos Nos. HA016, DC002, BA006, U009, K037, B070 y P143. México, D.F.	IUCN Red List CWR Workshop	1
Capsicum frutescens	20.7147	-88.2625	CONABIO	Hernández Aguilar S. 2014. Depuración de la colección y base de datos del Herbario CICY. Fase IV. CICY. Bases de datos SNIB-CONABIO proyectos Nos. HA016, DC002, BA006, U009, K037, B070 y P143. México, D.F.	IUCN Red List CWR Workshop	1
Capsicum frutescens	21.45	-88.25	CONABIO	Hernández Aguilar S. 2014. Depuración de la colección y base de datos del Herbario CICY. Fase IV. CICY. Bases de datos SNIB-CONABIO proyectos Nos. HA016, DC002, BA006, U009, K037, B070 y P143. México, D.F.	IUCN Red List CWR Workshop	1
Capsicum frutescens	20.6464	-88.2428	CONABIO	Hernández Aguilar S. 2014. Depuración de la colección y base de datos del Herbario CICY. Fase IV. CICY. Bases de datos SNIB-CONABIO proyectos Nos. HA016, DC002, BA006, U009, K037, B070 y P143. México, D.F.	IUCN Red List CWR Workshop	1
Capsicum frutescens	20.5989	-88.1625	CONABIO	Hernández Aguilar S. 2014. Depuración de la colección y base de datos del Herbario CICY. Fase IV. CICY. Bases de datos SNIB-CONABIO proyectos Nos. HA016, DC002, BA006, U009, K037, B070 y P143. México, D.F.	IUCN Red List CWR Workshop	1
Capsicum frutescens	20.6422	-88.1517	CONABIO	Hernández Aguilar S. 2014. Depuración de la colección y base de datos del Herbario CICY. Fase IV. CICY. Bases de datos SNIB-CONABIO proyectos Nos. HA016, DC002, BA006, U009, K037, B070 y P143. México, D.F.	IUCN Red List CWR Workshop	1
Capsicum frutescens	20.8925	-88.1456	CONABIO	Hernández Aguilar S. 2014. Depuración de la colección y base de datos del Herbario CICY. Fase IV. CICY. Bases de datos SNIB-CONABIO proyectos Nos. HA016, DC002, BA006, U009, K037, B070 y P143. México, D.F.	IUCN Red List CWR Workshop	1
Capsicum frutescens	20.6125	-88.1222	CONABIO	Hernández Aguilar S. 2014. Depuración de la colección y base de datos del Herbario CICY. Fase IV. CICY. Bases de datos SNIB-CONABIO proyectos Nos. HA016, DC002, BA006, U009, K037, B070 y P143. México, D.F.	IUCN Red List CWR Workshop	0
Capsicum frutescens	19.4308	-88.1014	CONABIO	Hernández Aguilar S. 2014. Depuración de la colección y base de datos del Herbario CICY. Fase IV. CICY. Bases de datos SNIB-CONABIO proyectos Nos. HA016, DC002, BA006, U009, K037, B070 y P143. México, D.F.	IUCN Red List CWR Workshop	1
Capsicum frutescens	20.5958	-88.0778	CONABIO	Hernández Aguilar S. 2014. Depuración de la colección y base de datos del Herbario CICY. Fase IV. CICY. Bases de datos SNIB-CONABIO proyectos Nos. HA016, DC002, BA006, U009, K037, B070 y P143. México, D.F.	IUCN Red List CWR Workshop	1
Capsicum frutescens	20.75	-88.0681	CONABIO	Hernández Aguilar S. 2014. Depuración de la colección y base de datos del Herbario CICY. Fase IV. CICY. Bases de datos SNIB-CONABIO proyectos Nos. HA016, DC002, BA006, U009, K037, B070 y P143. México, D.F.	IUCN Red List CWR Workshop	0
Capsicum frutescens	19.5792	-88.0453	CONABIO	Hernández Aguilar S. 2014. Depuración de la colección y base de datos del Herbario CICY. Fase IV. CICY. Bases de datos SNIB-CONABIO proyectos Nos. HA016, DC002, BA006, U009, K037, B070 y P143. México, D.F.	IUCN Red List CWR Workshop	0
Capsicum frutescens	19.4444	-87.9808	CONABIO	Hernández Aguilar S. 2014. Depuración de la colección y base de datos del Herbario CICY. Fase IV. CICY. Bases de datos SNIB-CONABIO proyectos Nos. HA016, DC002, BA006, U009, K037, B070 y P143. México, D.F.	IUCN Red List CWR Workshop	0
Capsicum frutescens	20.4875	-87.7333	CONABIO	Hernández Aguilar S. 2014. Depuración de la colección y base de datos del Herbario CICY. Fase IV. CICY. Bases de datos SNIB-CONABIO proyectos Nos. HA016, DC002, BA006, U009, K037, B070 y P143. México, D.F.	IUCN Red List CWR Workshop	1
Capsicum frutescens	20.5111	-87.7194	CONABIO	Hernández Aguilar S. 2014. Depuración de la colección y base de datos del Herbario CICY. Fase IV. CICY. Bases de datos SNIB-CONABIO proyectos Nos. HA016, DC002, BA006, U009, K037, B070 y P143. México, D.F.	IUCN Red List CWR Workshop	1
Capsicum frutescens	19.7847	-87.6194	CONABIO	Hernández Aguilar S. 2014. Depuración de la colección y base de datos del Herbario CICY. Fase IV. CICY. Bases de datos SNIB-CONABIO proyectos Nos. HA016, DC002, BA006, U009, K037, B070 y P143. México, D.F.	IUCN Red List CWR Workshop	1
Capsicum frutescens	20.7	-87.5833	CONABIO	Hernández Aguilar S. 2014. Depuración de la colección y base de datos del Herbario CICY. Fase IV. CICY. Bases de datos SNIB-CONABIO proyectos Nos. HA016, DC002, BA006, U009, K037, B070 y P143. México, D.F.	IUCN Red List CWR Workshop	1
Capsicum frutescens	20.2261	-87.4308	CONABIO	Hernández Aguilar S. 2014. Depuración de la colección y base de datos del Herbario CICY. Fase IV. CICY. Bases de datos SNIB-CONABIO proyectos Nos. HA016, DC002, BA006, U009, K037, B070 y P143. México, D.F.	IUCN Red List CWR Workshop	1
Capsicum frutescens	20.3694	-87.3347	CONABIO	Hernández Aguilar S. 2014. Depuración de la colección y base de datos del Herbario CICY. Fase IV. CICY. Bases de datos SNIB-CONABIO proyectos Nos. HA016, DC002, BA006, U009, K037, B070 y P143. México, D.F.	IUCN Red List CWR Workshop	0
Capsicum frutescens	20.6361	-87.075	CONABIO	Hernández Aguilar S. 2014. Depuración de la colección y base de datos del Herbario CICY. Fase IV. CICY. Bases de datos SNIB-CONABIO proyectos Nos. HA016, DC002, BA006, U009, K037, B070 y P143. México, D.F.	IUCN Red List CWR Workshop	0
Capsicum frutescens	18.5194	-88.3222	CONABIO	Hernández Aguilar S. 2014. Depuración de la colección y base de datos del Herbario CICY. Fase IV. CICY. Bases de datos SNIB-CONABIO proyectos Nos. HA016, DC002, BA006, U009, K037, B070 y P143. México, D.F.	IUCN Red List CWR Workshop	0
Capsicum frutescens	21.2667	-87.75	CONABIO	Hernández Aguilar S. 2014. Depuración de la colección y base de datos del Herbario CICY. Fase IV. CICY. Bases de datos SNIB-CONABIO proyectos Nos. HA016, DC002, BA006, U009, K037, B070 y P143. México, D.F.	IUCN Red List CWR Workshop	1
Capsicum frutescens	22.325	-98.4083	CONABIO	Lorea-Hernández, F., Peredo, M. y C. Durán. 2014. Actualización de las bases de datos del Herbario XAL. Fase III. Instituto de Ecología, A. C. Base de datos SNIB-CONABIO proyectos No. AA002, U021, K004. México, D. F.	IUCN Red List CWR Workshop	1
Capsicum frutescens	22.2583	-98.375	CONABIO	Lorea-Hernández, F., Peredo, M. y C. Durán. 2014. Actualización de las bases de datos del Herbario XAL. Fase III. Instituto de Ecología, A. C. Base de datos SNIB-CONABIO proyectos No. AA002, U021, K004. México, D. F.	IUCN Red List CWR Workshop	1
Capsicum frutescens	22.2083	-98.2917	CONABIO	Lorea-Hernández, F., Peredo, M. y C. Durán. 2014. Actualización de las bases de datos del Herbario XAL. Fase III. Instituto de Ecología, A. C. Base de datos SNIB-CONABIO proyectos No. AA002, U021, K004. México, D. F.	IUCN Red List CWR Workshop	1
Capsicum frutescens	21.5917	-97.9583	CONABIO	Lorea-Hernández, F., Peredo, M. y C. Durán. 2014. Actualización de las bases de datos del Herbario XAL. Fase III. Instituto de Ecología, A. C. Base de datos SNIB-CONABIO proyectos No. AA002, U021, K004. México, D. F.	IUCN Red List CWR Workshop	0
Capsicum frutescens	21.1844	-97.8739	CONABIO	Lorea-Hernández, F., Peredo, M. y C. Durán. 2014. Actualización de las bases de datos del Herbario XAL. Fase III. Instituto de Ecología, A. C. Base de datos SNIB-CONABIO proyectos No. AA002, U021, K004. México, D. F.	IUCN Red List CWR Workshop	1
Capsicum frutescens	20.5083	-97.1083	CONABIO	Lorea-Hernández, F., Peredo, M. y C. Durán. 2014. Actualización de las bases de datos del Herbario XAL. Fase III. Instituto de Ecología, A. C. Base de datos SNIB-CONABIO proyectos No. AA002, U021, K004. México, D. F.	IUCN Red List CWR Workshop	1
Capsicum frutescens	18.8361	-97.0283	CONABIO	Lorea-Hernández, F., Peredo, M. y C. Durán. 2014. Actualización de las bases de datos del Herbario XAL. Fase III. Instituto de Ecología, A. C. Base de datos SNIB-CONABIO proyectos No. AA002, U021, K004. México, D. F.	IUCN Red List CWR Workshop	1
Capsicum frutescens	18.8969	-96.9978	CONABIO	Lorea-Hernández, F., Peredo, M. y C. Durán. 2014. Actualización de las bases de datos del Herbario XAL. Fase III. Instituto de Ecología, A. C. Base de datos SNIB-CONABIO proyectos No. AA002, U021, K004. México, D. F.	IUCN Red List CWR Workshop	1
Capsicum frutescens	19.45	-96.935	CONABIO	Lorea-Hernández, F., Peredo, M. y C. Durán. 2014. Actualización de las bases de datos del Herbario XAL. Fase III. Instituto de Ecología, A. C. Base de datos SNIB-CONABIO proyectos No. AA002, U021, K004. México, D. F.	IUCN Red List CWR Workshop	1
Capsicum frutescens	19.3747	-96.9039	CONABIO	Lorea-Hernández, F., Peredo, M. y C. Durán. 2014. Actualización de las bases de datos del Herbario XAL. Fase III. Instituto de Ecología, A. C. Base de datos SNIB-CONABIO proyectos No. AA002, U021, K004. México, D. F.	IUCN Red List CWR Workshop	1
Capsicum frutescens	19.625	-96.875	CONABIO	Lorea-Hernández, F., Peredo, M. y C. Durán. 2014. Actualización de las bases de datos del Herbario XAL. Fase III. Instituto de Ecología, A. C. Base de datos SNIB-CONABIO proyectos No. AA002, U021, K004. México, D. F.	IUCN Red List CWR Workshop	1
Capsicum frutescens	19.2667	-96.8667	CONABIO	Lorea-Hernández, F., Peredo, M. y C. Durán. 2014. Actualización de las bases de datos del Herbario XAL. Fase III. Instituto de Ecología, A. C. Base de datos SNIB-CONABIO proyectos No. AA002, U021, K004. México, D. F.	IUCN Red List CWR Workshop	1
Capsicum frutescens	19.8739	-96.8644	CONABIO	Lorea-Hernández, F., Peredo, M. y C. Durán. 2014. Actualización de las bases de datos del Herbario XAL. Fase III. Instituto de Ecología, A. C. Base de datos SNIB-CONABIO proyectos No. AA002, U021, K004. México, D. F.	IUCN Red List CWR Workshop	0
Capsicum frutescens	19.9336	-96.8347	CONABIO	Lorea-Hernández, F., Peredo, M. y C. Durán. 2014. Actualización de las bases de datos del Herbario XAL. Fase III. Instituto de Ecología, A. C. Base de datos SNIB-CONABIO proyectos No. AA002, U021, K004. México, D. F.	IUCN Red List CWR Workshop	1
Capsicum frutescens	19.535	-96.825	CONABIO	Lorea-Hernández, F., Peredo, M. y C. Durán. 2014. Actualización de las bases de datos del Herbario XAL. Fase III. Instituto de Ecología, A. C. Base de datos SNIB-CONABIO proyectos No. AA002, U021, K004. México, D. F.	IUCN Red List CWR Workshop	1
Capsicum frutescens	19.6272	-96.825	CONABIO	Lorea-Hernández, F., Peredo, M. y C. Durán. 2014. Actualización de las bases de datos del Herbario XAL. Fase III. Instituto de Ecología, A. C. Base de datos SNIB-CONABIO proyectos No. AA002, U021, K004. México, D. F.	IUCN Red List CWR Workshop	1
Capsicum frutescens	18.6417	-96.7317	CONABIO	Lorea-Hernández, F., Peredo, M. y C. Durán. 2014. Actualización de las bases de datos del Herbario XAL. Fase III. Instituto de Ecología, A. C. Base de datos SNIB-CONABIO proyectos No. AA002, U021, K004. México, D. F.	IUCN Red List CWR Workshop	1
Capsicum frutescens	19.3206	-96.7181	CONABIO	Lorea-Hernández, F., Peredo, M. y C. Durán. 2014. Actualización de las bases de datos del Herbario XAL. Fase III. Instituto de Ecología, A. C. Base de datos SNIB-CONABIO proyectos No. AA002, U021, K004. México, D. F.	IUCN Red List CWR Workshop	0
Capsicum frutescens	18.675	-96.675	CONABIO	Lorea-Hernández, F., Peredo, M. y C. Durán. 2014. Actualización de las bases de datos del Herbario XAL. Fase III. Instituto de Ecología, A. C. Base de datos SNIB-CONABIO proyectos No. AA002, U021, K004. México, D. F.	IUCN Red List CWR Workshop	1
Capsicum frutescens	19.33	-96.425	CONABIO	Lorea-Hernández, F., Peredo, M. y C. Durán. 2014. Actualización de las bases de datos del Herbario XAL. Fase III. Instituto de Ecología, A. C. Base de datos SNIB-CONABIO proyectos No. AA002, U021, K004. México, D. F.	IUCN Red List CWR Workshop	0
Capsicum frutescens	19.1817	-96.4197	CONABIO	Lorea-Hernández, F., Peredo, M. y C. Durán. 2014. Actualización de las bases de datos del Herbario XAL. Fase III. Instituto de Ecología, A. C. Base de datos SNIB-CONABIO proyectos No. AA002, U021, K004. México, D. F.	IUCN Red List CWR Workshop	1
Capsicum frutescens	19.3128	-96.4047	CONABIO	Lorea-Hernández, F., Peredo, M. y C. Durán. 2014. Actualización de las bases de datos del Herbario XAL. Fase III. Instituto de Ecología, A. C. Base de datos SNIB-CONABIO proyectos No. AA002, U021, K004. México, D. F.	IUCN Red List CWR Workshop	1
Capsicum frutescens	19.235	-96.4019	CONABIO	Lorea-Hernández, F., Peredo, M. y C. Durán. 2014. Actualización de las bases de datos del Herbario XAL. Fase III. Instituto de Ecología, A. C. Base de datos SNIB-CONABIO proyectos No. AA002, U021, K004. México, D. F.	IUCN Red List CWR Workshop	1
Capsicum frutescens	19.3453	-96.3931	CONABIO	Lorea-Hernández, F., Peredo, M. y C. Durán. 2014. Actualización de las bases de datos del Herbario XAL. Fase III. Instituto de Ecología, A. C. Base de datos SNIB-CONABIO proyectos No. AA002, U021, K004. México, D. F.	IUCN Red List CWR Workshop	1
Capsicum frutescens	19.2667	-96.3772	CONABIO	Lorea-Hernández, F., Peredo, M. y C. Durán. 2014. Actualización de las bases de datos del Herbario XAL. Fase III. Instituto de Ecología, A. C. Base de datos SNIB-CONABIO proyectos No. AA002, U021, K004. México, D. F.	IUCN Red List CWR Workshop	1
Capsicum frutescens	19.3175	-96.3764	CONABIO	Lorea-Hernández, F., Peredo, M. y C. Durán. 2014. Actualización de las bases de datos del Herbario XAL. Fase III. Instituto de Ecología, A. C. Base de datos SNIB-CONABIO proyectos No. AA002, U021, K004. México, D. F.	IUCN Red List CWR Workshop	0
Capsicum frutescens	19.3081	-96.3706	CONABIO	Lorea-Hernández, F., Peredo, M. y C. Durán. 2014. Actualización de las bases de datos del Herbario XAL. Fase III. Instituto de Ecología, A. C. Base de datos SNIB-CONABIO proyectos No. AA002, U021, K004. México, D. F.	IUCN Red List CWR Workshop	1
Capsicum frutescens	19.2403	-96.3689	CONABIO	Lorea-Hernández, F., Peredo, M. y C. Durán. 2014. Actualización de las bases de datos del Herbario XAL. Fase III. Instituto de Ecología, A. C. Base de datos SNIB-CONABIO proyectos No. AA002, U021, K004. México, D. F.	IUCN Red List CWR Workshop	1
Capsicum frutescens	19.2256	-96.3683	CONABIO	Lorea-Hernández, F., Peredo, M. y C. Durán. 2014. Actualización de las bases de datos del Herbario XAL. Fase III. Instituto de Ecología, A. C. Base de datos SNIB-CONABIO proyectos No. AA002, U021, K004. México, D. F.	IUCN Red List CWR Workshop	0
Capsicum frutescens	18.4478	-96.3606	CONABIO	Lorea-Hernández, F., Peredo, M. y C. Durán. 2014. Actualización de las bases de datos del Herbario XAL. Fase III. Instituto de Ecología, A. C. Base de datos SNIB-CONABIO proyectos No. AA002, U021, K004. México, D. F.	IUCN Red List CWR Workshop	1
Capsicum frutescens	19.32	-96.33	CONABIO	Lorea-Hernández, F., Peredo, M. y C. Durán. 2014. Actualización de las bases de datos del Herbario XAL. Fase III. Instituto de Ecología, A. C. Base de datos SNIB-CONABIO proyectos No. AA002, U021, K004. México, D. F.	IUCN Red List CWR Workshop	1
Capsicum frutescens	18.725	-96.025	CONABIO	Lorea-Hernández, F., Peredo, M. y C. Durán. 2014. Actualización de las bases de datos del Herbario XAL. Fase III. Instituto de Ecología, A. C. Base de datos SNIB-CONABIO proyectos No. AA002, U021, K004. México, D. F.	IUCN Red List CWR Workshop	1
Capsicum frutescens	18.3042	-95.8419	CONABIO	Lorea-Hernández, F., Peredo, M. y C. Durán. 2014. Actualización de las bases de datos del Herbario XAL. Fase III. Instituto de Ecología, A. C. Base de datos SNIB-CONABIO proyectos No. AA002, U021, K004. México, D. F.	IUCN Red List CWR Workshop	0
Capsicum frutescens	17.6514	-95.5528	CONABIO	Lorea-Hernández, F., Peredo, M. y C. Durán. 2014. Actualización de las bases de datos del Herbario XAL. Fase III. Instituto de Ecología, A. C. Base de datos SNIB-CONABIO proyectos No. AA002, U021, K004. México, D. F.	IUCN Red List CWR Workshop	1
Capsicum frutescens	18.5847	-95.0739	CONABIO	Lorea-Hernández, F., Peredo, M. y C. Durán. 2014. Actualización de las bases de datos del Herbario XAL. Fase III. Instituto de Ecología, A. C. Base de datos SNIB-CONABIO proyectos No. AA002, U021, K004. México, D. F.	IUCN Red List CWR Workshop	1
Capsicum frutescens	18.6194	-95.0719	CONABIO	Lorea-Hernández, F., Peredo, M. y C. Durán. 2014. Actualización de las bases de datos del Herbario XAL. Fase III. Instituto de Ecología, A. C. Base de datos SNIB-CONABIO proyectos No. AA002, U021, K004. México, D. F.	IUCN Red List CWR Workshop	1
Capsicum frutescens	18.5083	-95.0583	CONABIO	Lorea-Hernández, F., Peredo, M. y C. Durán. 2014. Actualización de las bases de datos del Herbario XAL. Fase III. Instituto de Ecología, A. C. Base de datos SNIB-CONABIO proyectos No. AA002, U021, K004. México, D. F.	IUCN Red List CWR Workshop	1
Capsicum frutescens	18.4583	-95.0083	CONABIO	Lorea-Hernández, F., Peredo, M. y C. Durán. 2014. Actualización de las bases de datos del Herbario XAL. Fase III. Instituto de Ecología, A. C. Base de datos SNIB-CONABIO proyectos No. AA002, U021, K004. México, D. F.	IUCN Red List CWR Workshop	0
Capsicum frutescens	18.2617	-94.9086	CONABIO	Lorea-Hernández, F., Peredo, M. y C. Durán. 2014. Actualización de las bases de datos del Herbario XAL. Fase III. Instituto de Ecología, A. C. Base de datos SNIB-CONABIO proyectos No. AA002, U021, K004. México, D. F.	IUCN Red List CWR Workshop	0
Capsicum frutescens	18.3994	-94.7744	CONABIO	Lorea-Hernández, F., Peredo, M. y C. Durán. 2014. Actualización de las bases de datos del Herbario XAL. Fase III. Instituto de Ecología, A. C. Base de datos SNIB-CONABIO proyectos No. AA002, U021, K004. México, D. F.	IUCN Red List CWR Workshop	0
Capsicum frutescens	17.775	-94.6417	CONABIO	Lorea-Hernández, F., Peredo, M. y C. Durán. 2014. Actualización de las bases de datos del Herbario XAL. Fase III. Instituto de Ecología, A. C. Base de datos SNIB-CONABIO proyectos No. AA002, U021, K004. México, D. F.	IUCN Red List CWR Workshop	1
Capsicum frutescens	17.2636	-94.6236	CONABIO	Lorea-Hernández, F., Peredo, M. y C. Durán. 2014. Actualización de las bases de datos del Herbario XAL. Fase III. Instituto de Ecología, A. C. Base de datos SNIB-CONABIO proyectos No. AA002, U021, K004. México, D. F.	IUCN Red List CWR Workshop	1
Capsicum frutescens	18.1833	-94.6	CONABIO	Lorea-Hernández, F., Peredo, M. y C. Durán. 2014. Actualización de las bases de datos del Herbario XAL. Fase III. Instituto de Ecología, A. C. Base de datos SNIB-CONABIO proyectos No. AA002, U021, K004. México, D. F.	IUCN Red List CWR Workshop	0
Capsicum frutescens	17.2686	-94.5022	CONABIO	Lorea-Hernández, F., Peredo, M. y C. Durán. 2014. Actualización de las bases de datos del Herbario XAL. Fase III. Instituto de Ecología, A. C. Base de datos SNIB-CONABIO proyectos No. AA002, U021, K004. México, D. F.	IUCN Red List CWR Workshop	0
Capsicum frutescens	14.9081	-92.2606	CONABIO	Lorea-Hernández, F., Peredo, M. y C. Durán. 2014. Actualización de las bases de datos del Herbario XAL. Fase III. Instituto de Ecología, A. C. Base de datos SNIB-CONABIO proyectos No. AA002, U021, K004. México, D. F.	IUCN Red List CWR Workshop	1
Capsicum frutescens	15.0917	-92.2417	CONABIO	Lorea-Hernández, F., Peredo, M. y C. Durán. 2014. Actualización de las bases de datos del Herbario XAL. Fase III. Instituto de Ecología, A. C. Base de datos SNIB-CONABIO proyectos No. AA002, U021, K004. México, D. F.	IUCN Red List CWR Workshop	0
Capsicum frutescens	16.0783	-92.0783	CONABIO	Lorea-Hernández, F., Peredo, M. y C. Durán. 2014. Actualización de las bases de datos del Herbario XAL. Fase III. Instituto de Ecología, A. C. Base de datos SNIB-CONABIO proyectos No. AA002, U021, K004. México, D. F.	IUCN Red List CWR Workshop	1
Capsicum frutescens	20.6917	-90.225	CONABIO	Lorea-Hernández, F., Peredo, M. y C. Durán. 2014. Actualización de las bases de datos del Herbario XAL. Fase III. Instituto de Ecología, A. C. Base de datos SNIB-CONABIO proyectos No. AA002, U021, K004. México, D. F.	IUCN Red List CWR Workshop	1
Capsicum frutescens	20.6431	-90.2114	CONABIO	Lorea-Hernández, F., Peredo, M. y C. Durán. 2014. Actualización de las bases de datos del Herbario XAL. Fase III. Instituto de Ecología, A. C. Base de datos SNIB-CONABIO proyectos No. AA002, U021, K004. México, D. F.	IUCN Red List CWR Workshop	1
Capsicum frutescens	19.9744	-89.7564	CONABIO	Lorea-Hernández, F., Peredo, M. y C. Durán. 2014. Actualización de las bases de datos del Herbario XAL. Fase III. Instituto de Ecología, A. C. Base de datos SNIB-CONABIO proyectos No. AA002, U021, K004. México, D. F.	IUCN Red List CWR Workshop	0
Capsicum frutescens	20.275	-89.6417	CONABIO	Lorea-Hernández, F., Peredo, M. y C. Durán. 2014. Actualización de las bases de datos del Herbario XAL. Fase III. Instituto de Ecología, A. C. Base de datos SNIB-CONABIO proyectos No. AA002, U021, K004. México, D. F.	IUCN Red List CWR Workshop	1
Capsicum frutescens	19.5917	-89.6031	CONABIO	Lorea-Hernández, F., Peredo, M. y C. Durán. 2014. Actualización de las bases de datos del Herbario XAL. Fase III. Instituto de Ecología, A. C. Base de datos SNIB-CONABIO proyectos No. AA002, U021, K004. México, D. F.	IUCN Red List CWR Workshop	1
Capsicum frutescens	18.505	-89.4867	CONABIO	Lorea-Hernández, F., Peredo, M. y C. Durán. 2014. Actualización de las bases de datos del Herbario XAL. Fase III. Instituto de Ecología, A. C. Base de datos SNIB-CONABIO proyectos No. AA002, U021, K004. México, D. F.	IUCN Red List CWR Workshop	0
Capsicum frutescens	20.1644	-88.9119	CONABIO	Lorea-Hernández, F., Peredo, M. y C. Durán. 2014. Actualización de las bases de datos del Herbario XAL. Fase III. Instituto de Ecología, A. C. Base de datos SNIB-CONABIO proyectos No. AA002, U021, K004. México, D. F.	IUCN Red List CWR Workshop	1
Capsicum frutescens	20.6783	-88.5689	CONABIO	Lorea-Hernández, F., Peredo, M. y C. Durán. 2014. Actualización de las bases de datos del Herbario XAL. Fase III. Instituto de Ecología, A. C. Base de datos SNIB-CONABIO proyectos No. AA002, U021, K004. México, D. F.	IUCN Red List CWR Workshop	0
Capsicum frutescens	20.7917	-88.0417	CONABIO	Lorea-Hernández, F., Peredo, M. y C. Durán. 2014. Actualización de las bases de datos del Herbario XAL. Fase III. Instituto de Ecología, A. C. Base de datos SNIB-CONABIO proyectos No. AA002, U021, K004. México, D. F.	IUCN Red List CWR Workshop	1
Capsicum frutescens	20.4167	-88.0286	CONABIO	Lorea-Hernández, F., Peredo, M. y C. Durán. 2014. Actualización de las bases de datos del Herbario XAL. Fase III. Instituto de Ecología, A. C. Base de datos SNIB-CONABIO proyectos No. AA002, U021, K004. México, D. F.	IUCN Red List CWR Workshop	0
Capsicum frutescens	19.4939	-87.9944	CONABIO	Lorea-Hernández, F., Peredo, M. y C. Durán. 2014. Actualización de las bases de datos del Herbario XAL. Fase III. Instituto de Ecología, A. C. Base de datos SNIB-CONABIO proyectos No. AA002, U021, K004. México, D. F.	IUCN Red List CWR Workshop	0
Capsicum frutescens	19.7894	-87.6289	CONABIO	Lorea-Hernández, F., Peredo, M. y C. Durán. 2014. Actualización de las bases de datos del Herbario XAL. Fase III. Instituto de Ecología, A. C. Base de datos SNIB-CONABIO proyectos No. AA002, U021, K004. México, D. F.	IUCN Red List CWR Workshop	1
Capsicum frutescens	22.1811	-97.8264	CONABIO	Lorea-Hernández, F., Peredo, M. y C. Durán. 2014. Actualización de las bases de datos del Herbario XAL. Fase III. Instituto de Ecología, A. C. Base de datos SNIB-CONABIO proyectos No. AA002, U021, K004. México, D. F.	IUCN Red List CWR Workshop	1
Capsicum frutescens	20.4	-97.4417	CONABIO	Lorea-Hernández, F., Peredo, M. y C. Durán. 2014. Actualización de las bases de datos del Herbario XAL. Fase III. Instituto de Ecología, A. C. Base de datos SNIB-CONABIO proyectos No. AA002, U021, K004. México, D. F.	IUCN Red List CWR Workshop	1
Capsicum frutescens	18.8911	-96.9317	CONABIO	Lorea-Hernández, F., Peredo, M. y C. Durán. 2014. Actualización de las bases de datos del Herbario XAL. Fase III. Instituto de Ecología, A. C. Base de datos SNIB-CONABIO proyectos No. AA002, U021, K004. México, D. F.	IUCN Red List CWR Workshop	1
Capsicum frutescens	17.2517	-94.5992	CONABIO	Lorea-Hernández, F., Peredo, M. y C. Durán. 2014. Actualización de las bases de datos del Herbario XAL. Fase III. Instituto de Ecología, A. C. Base de datos SNIB-CONABIO proyectos No. AA002, U021, K004. México, D. F.	IUCN Red List CWR Workshop	0
Capsicum frutescens	20.8583	-89.675	CONABIO	Lorea-Hernández, F., Peredo, M. y C. Durán. 2014. Actualización de las bases de datos del Herbario XAL. Fase III. Instituto de Ecología, A. C. Base de datos SNIB-CONABIO proyectos No. AA002, U021, K004. México, D. F.	IUCN Red List CWR Workshop	1
Capsicum frutescens	20.2417	-89.6417	CONABIO	Lorea-Hernández, F., Peredo, M. y C. Durán. 2014. Actualización de las bases de datos del Herbario XAL. Fase III. Instituto de Ecología, A. C. Base de datos SNIB-CONABIO proyectos No. AA002, U021, K004. México, D. F.	IUCN Red List CWR Workshop	1
Capsicum frutescens	21.0583	-88.9083	CONABIO	Lorea-Hernández, F., Peredo, M. y C. Durán. 2014. Actualización de las bases de datos del Herbario XAL. Fase III. Instituto de Ecología, A. C. Base de datos SNIB-CONABIO proyectos No. AA002, U021, K004. México, D. F.	IUCN Red List CWR Workshop	0
Capsicum frutescens	18.5917	-88.425	CONABIO	Lorea-Hernández, F., Peredo, M. y C. Durán. 2014. Actualización de las bases de datos del Herbario XAL. Fase III. Instituto de Ecología, A. C. Base de datos SNIB-CONABIO proyectos No. AA002, U021, K004. México, D. F.	IUCN Red List CWR Workshop	1
Capsicum frutescens	20.775	-88.375	CONABIO	Lorea-Hernández, F., Peredo, M. y C. Durán. 2014. Actualización de las bases de datos del Herbario XAL. Fase III. Instituto de Ecología, A. C. Base de datos SNIB-CONABIO proyectos No. AA002, U021, K004. México, D. F.	IUCN Red List CWR Workshop	1
Capsicum frutescens	20.7	-88.2367	CONABIO	Lorea-Hernández, F., Peredo, M. y C. Durán. 2014. Actualización de las bases de datos del Herbario XAL. Fase III. Instituto de Ecología, A. C. Base de datos SNIB-CONABIO proyectos No. AA002, U021, K004. México, D. F.	IUCN Red List CWR Workshop	0
Capsicum frutescens	20.7083	-88.175	CONABIO	Lorea-Hernández, F., Peredo, M. y C. Durán. 2014. Actualización de las bases de datos del Herbario XAL. Fase III. Instituto de Ecología, A. C. Base de datos SNIB-CONABIO proyectos No. AA002, U021, K004. México, D. F.	IUCN Red List CWR Workshop	0
Capsicum frutescens	21.1	-87.4867	CONABIO	Lorea-Hernández, F., Peredo, M. y C. Durán. 2014. Actualización de las bases de datos del Herbario XAL. Fase III. Instituto de Ecología, A. C. Base de datos SNIB-CONABIO proyectos No. AA002, U021, K004. México, D. F.	IUCN Red List CWR Workshop	1
Capsicum frutescens	15.925	-92.5083	CONABIO	Martínez Hernández, E. 1999. Propuesta para sistematizar la colección palinológica de polen reciente y fósil del IGLUNAM. Universidad Nacional Autónoma de México. Instituto de Geología. Bases de datos SNIB-CONABIO. Proyecto No. J001. México, D.F.	IUCN Red List CWR Workshop	1
Capsicum frutescens	24.6917	-99.0417	CONABIO	Martínez, M. 1998. Inventario florístico de la Sierra de San Carlos, Tamps. Universidad Autónoma de Tamaulipas. Instituto de Ecología Aplicada. Bases de datos SNIB-CONABIO proyecto No. P024. México, D.F.	IUCN Red List CWR Workshop	0
Capsicum frutescens	24.575	-98.9583	CONABIO	Martínez, M. 1998. Inventario florístico de la Sierra de San Carlos, Tamps. Universidad Autónoma de Tamaulipas. Instituto de Ecología Aplicada. Bases de datos SNIB-CONABIO proyecto No. P024. México, D.F.	IUCN Red List CWR Workshop	0
Capsicum frutescens	24.575	-98.9417	CONABIO	Martínez, M. 1998. Inventario florístico de la Sierra de San Carlos, Tamps. Universidad Autónoma de Tamaulipas. Instituto de Ecología Aplicada. Bases de datos SNIB-CONABIO proyecto No. P024. México, D.F.	IUCN Red List CWR Workshop	0
Capsicum frutescens	24.2689	-98.9844	CONABIO	Martínez, M. 1999. Flora y vegetación de la Sierra de San Carlos en el municipio de San Nicolás, Tamaulipas. Universidad Autónoma de Querétaro. Facultad de Ciencias Naturales. Bases de datos SNIB-CONABIO proyecto No. L029. México, D.F.	IUCN Red List CWR Workshop	0
Capsicum frutescens	24.2847	-98.9686	CONABIO	Martínez, M. 1999. Flora y vegetación de la Sierra de San Carlos en el municipio de San Nicolás, Tamaulipas. Universidad Autónoma de Querétaro. Facultad de Ciencias Naturales. Bases de datos SNIB-CONABIO proyecto No. L029. México, D.F.	IUCN Red List CWR Workshop	1
Capsicum frutescens	24.7183	-98.8508	CONABIO	Martínez, M. 1999. Flora y vegetación de la Sierra de San Carlos en el municipio de San Nicolás, Tamaulipas. Universidad Autónoma de Querétaro. Facultad de Ciencias Naturales. Bases de datos SNIB-CONABIO proyecto No. L029. México, D.F.	IUCN Red List CWR Workshop	1
Capsicum frutescens	24.5517	-98.7686	CONABIO	Martínez, M. 1999. Flora y vegetación de la Sierra de San Carlos en el municipio de San Nicolás, Tamaulipas. Universidad Autónoma de Querétaro. Facultad de Ciencias Naturales. Bases de datos SNIB-CONABIO proyecto No. L029. México, D.F.	IUCN Red List CWR Workshop	1
Capsicum frutescens	24.6181	-98.7022	CONABIO	Martínez, M. 1999. Flora y vegetación de la Sierra de San Carlos en el municipio de San Nicolás, Tamaulipas. Universidad Autónoma de Querétaro. Facultad de Ciencias Naturales. Bases de datos SNIB-CONABIO proyecto No. L029. México, D.F.	IUCN Red List CWR Workshop	1
Capsicum frutescens	18.89	-96.99	CONABIO	Missouri Botanical Garden, Missouri Botanical Garden (accessed through GBIF data portal, http://data.gbif.org/datasets/resource/12084, 2012-12-04)	IUCN Red List CWR Workshop	1
Capsicum frutescens	17.75	-96.5	CONABIO	Missouri Botanical Garden, Missouri Botanical Garden (accessed through GBIF data portal, http://data.gbif.org/datasets/resource/12084, 2012-12-04)	IUCN Red List CWR Workshop	0
Capsicum frutescens	17.62	-96.35	CONABIO	Missouri Botanical Garden, Missouri Botanical Garden (accessed through GBIF data portal, http://data.gbif.org/datasets/resource/12084, 2012-12-04)	IUCN Red List CWR Workshop	1
Capsicum frutescens	17.83	-96.1	CONABIO	Missouri Botanical Garden, Missouri Botanical Garden (accessed through GBIF data portal, http://data.gbif.org/datasets/resource/12084, 2012-12-04)	IUCN Red List CWR Workshop	1
Capsicum frutescens	17.87	-94.96	CONABIO	Missouri Botanical Garden, Missouri Botanical Garden (accessed through GBIF data portal, http://data.gbif.org/datasets/resource/12084, 2012-12-04)	IUCN Red List CWR Workshop	0
Capsicum frutescens	17.16	-94.75	CONABIO	Missouri Botanical Garden, Missouri Botanical Garden (accessed through GBIF data portal, http://data.gbif.org/datasets/resource/12084, 2012-12-04)	IUCN Red List CWR Workshop	1
Capsicum frutescens	17.27	-94.6	CONABIO	Missouri Botanical Garden, Missouri Botanical Garden (accessed through GBIF data portal, http://data.gbif.org/datasets/resource/12084, 2012-12-04)	IUCN Red List CWR Workshop	1
Capsicum frutescens	17.28	-94.5	CONABIO	Missouri Botanical Garden, Missouri Botanical Garden (accessed through GBIF data portal, http://data.gbif.org/datasets/resource/12084, 2012-12-04)	IUCN Red List CWR Workshop	1
Capsicum frutescens	16.79	-93.23	CONABIO	Missouri Botanical Garden, Missouri Botanical Garden (accessed through GBIF data portal, http://data.gbif.org/datasets/resource/12084, 2012-12-04)	IUCN Red List CWR Workshop	1
Capsicum frutescens	16.11	-92.4	CONABIO	Missouri Botanical Garden, Missouri Botanical Garden (accessed through GBIF data portal, http://data.gbif.org/datasets/resource/12084, 2012-12-04)	IUCN Red List CWR Workshop	1
Capsicum frutescens	15.04	-92.08	CONABIO	Missouri Botanical Garden, Missouri Botanical Garden (accessed through GBIF data portal, http://data.gbif.org/datasets/resource/12084, 2012-12-04)	IUCN Red List CWR Workshop	1
Capsicum frutescens	16.14	-92.07	CONABIO	Missouri Botanical Garden, Missouri Botanical Garden (accessed through GBIF data portal, http://data.gbif.org/datasets/resource/12084, 2012-12-04)	IUCN Red List CWR Workshop	1
Capsicum frutescens	21.19	-89.65	CONABIO	Missouri Botanical Garden, Missouri Botanical Garden (accessed through GBIF data portal, http://data.gbif.org/datasets/resource/12084, 2012-12-04)	IUCN Red List CWR Workshop	0
Capsicum frutescens	20.17	-89.61	CONABIO	Missouri Botanical Garden, Missouri Botanical Garden (accessed through GBIF data portal, http://data.gbif.org/datasets/resource/12084, 2012-12-04)	IUCN Red List CWR Workshop	1
Capsicum frutescens	21.08	-89.6	CONABIO	Missouri Botanical Garden, Missouri Botanical Garden (accessed through GBIF data portal, http://data.gbif.org/datasets/resource/12084, 2012-12-04)	IUCN Red List CWR Workshop	1
Capsicum frutescens	21.09	-89.6	CONABIO	Missouri Botanical Garden, Missouri Botanical Garden (accessed through GBIF data portal, http://data.gbif.org/datasets/resource/12084, 2012-12-04)	IUCN Red List CWR Workshop	1
Capsicum frutescens	21.09	-89.59	CONABIO	Missouri Botanical Garden, Missouri Botanical Garden (accessed through GBIF data portal, http://data.gbif.org/datasets/resource/12084, 2012-12-04)	IUCN Red List CWR Workshop	1
Capsicum frutescens	20.24	-89.54	CONABIO	Missouri Botanical Garden, Missouri Botanical Garden (accessed through GBIF data portal, http://data.gbif.org/datasets/resource/12084, 2012-12-04)	IUCN Red List CWR Workshop	1
Capsicum frutescens	20.63	-89.46	CONABIO	Missouri Botanical Garden, Missouri Botanical Garden (accessed through GBIF data portal, http://data.gbif.org/datasets/resource/12084, 2012-12-04)	IUCN Red List CWR Workshop	1
Capsicum frutescens	17.96	-89.34	CONABIO	Missouri Botanical Garden, Missouri Botanical Garden (accessed through GBIF data portal, http://data.gbif.org/datasets/resource/12084, 2012-12-04)	IUCN Red List CWR Workshop	1
Capsicum frutescens	18	-88.82	CONABIO	Missouri Botanical Garden, Missouri Botanical Garden (accessed through GBIF data portal, http://data.gbif.org/datasets/resource/12084, 2012-12-04)	IUCN Red List CWR Workshop	1
Capsicum frutescens	21.53	-88.24	CONABIO	Missouri Botanical Garden, Missouri Botanical Garden (accessed through GBIF data portal, http://data.gbif.org/datasets/resource/12084, 2012-12-04)	IUCN Red List CWR Workshop	0
Capsicum frutescens	20.16	-88.16	CONABIO	Missouri Botanical Garden, Missouri Botanical Garden (accessed through GBIF data portal, http://data.gbif.org/datasets/resource/12084, 2012-12-04)	IUCN Red List CWR Workshop	1
Capsicum frutescens	19.59	-88	CONABIO	Missouri Botanical Garden, Missouri Botanical Garden (accessed through GBIF data portal, http://data.gbif.org/datasets/resource/12084, 2012-12-04)	IUCN Red List CWR Workshop	1
Capsicum frutescens	21.44	-87.71	CONABIO	Missouri Botanical Garden, Missouri Botanical Garden (accessed through GBIF data portal, http://data.gbif.org/datasets/resource/12084, 2012-12-04)	IUCN Red List CWR Workshop	0
Capsicum frutescens	20.35	-87.38	CONABIO	Missouri Botanical Garden, Missouri Botanical Garden (accessed through GBIF data portal, http://data.gbif.org/datasets/resource/12084, 2012-12-04)	IUCN Red List CWR Workshop	0
Capsicum frutescens	20.37	-87.36	CONABIO	Missouri Botanical Garden, Missouri Botanical Garden (accessed through GBIF data portal, http://data.gbif.org/datasets/resource/12084, 2012-12-04)	IUCN Red List CWR Workshop	1
Capsicum frutescens	20.84	-86.9	CONABIO	Missouri Botanical Garden, Missouri Botanical Garden (accessed through GBIF data portal, http://data.gbif.org/datasets/resource/12084, 2012-12-04)	IUCN Red List CWR Workshop	0
Capsicum frutescens	23.23	-98.17	CONABIO	Missouri Botanical Garden, Missouri Botanical Garden (accessed through GBIF data portal, http://data.gbif.org/datasets/resource/12084, 2012-12-04)	IUCN Red List CWR Workshop	1
Capsicum frutescens	18.59	-89.41	CONABIO	Missouri Botanical Garden, Missouri Botanical Garden (accessed through GBIF data portal, http://data.gbif.org/datasets/resource/12084, 2012-12-04)	IUCN Red List CWR Workshop	0
Capsicum frutescens	19.5	-88.05	CONABIO	Missouri Botanical Garden, Missouri Botanical Garden (accessed through GBIF data portal, http://data.gbif.org/datasets/resource/12084, 2012-12-04)	IUCN Red List CWR Workshop	1
Capsicum frutescens	17.175	-94.7583	CONABIO	Missouri. 2005. Base de datos del Herbario del Jardín Botánico de Missouri, E.U.A. Jardín Botánico de Missouri, E.U.A. Bases de datos SNIB-CONABIO. México, D.F.	IUCN Red List CWR Workshop	1
Capsicum frutescens	13.5064	-89.5061	CONABIO	Missouri. 2005. Base de datos del Herbario del Jardín Botánico de Missouri, E.U.A. Jardín Botánico de Missouri, E.U.A. Bases de datos SNIB-CONABIO. México, D.F.	IUCN Red List CWR Workshop	0
Capsicum frutescens	13.6025	-88.6444	CONABIO	Missouri. 2005. Base de datos del Herbario del Jardín Botánico de Missouri, E.U.A. Jardín Botánico de Missouri, E.U.A. Bases de datos SNIB-CONABIO. México, D.F.	IUCN Red List CWR Workshop	0
Capsicum frutescens	19.5999	-88.0058	CONABIO	Missouri. 2005. Base de datos del Herbario del Jardín Botánico de Missouri, E.U.A. Jardín Botánico de Missouri, E.U.A. Bases de datos SNIB-CONABIO. México, D.F.	IUCN Red List CWR Workshop	1
Capsicum frutescens	15.198	-87.8829	CONABIO	Missouri. 2005. Base de datos del Herbario del Jardín Botánico de Missouri, E.U.A. Jardín Botánico de Missouri, E.U.A. Bases de datos SNIB-CONABIO. México, D.F.	IUCN Red List CWR Workshop	0
Capsicum frutescens	13.2764	-87.8139	CONABIO	Missouri. 2005. Base de datos del Herbario del Jardín Botánico de Missouri, E.U.A. Jardín Botánico de Missouri, E.U.A. Bases de datos SNIB-CONABIO. México, D.F.	IUCN Red List CWR Workshop	1
Capsicum frutescens	12.7083	-87.0583	CONABIO	Missouri. 2005. Base de datos del Herbario del Jardín Botánico de Missouri, E.U.A. Jardín Botánico de Missouri, E.U.A. Bases de datos SNIB-CONABIO. México, D.F.	IUCN Red List CWR Workshop	1
Capsicum frutescens	12.7083	-87.0417	CONABIO	Missouri. 2005. Base de datos del Herbario del Jardín Botánico de Missouri, E.U.A. Jardín Botánico de Missouri, E.U.A. Bases de datos SNIB-CONABIO. México, D.F.	IUCN Red List CWR Workshop	1
Capsicum frutescens	12.3083	-86.7083	CONABIO	Missouri. 2005. Base de datos del Herbario del Jardín Botánico de Missouri, E.U.A. Jardín Botánico de Missouri, E.U.A. Bases de datos SNIB-CONABIO. México, D.F.	IUCN Red List CWR Workshop	1
Capsicum frutescens	12.4417	-86.575	CONABIO	Missouri. 2005. Base de datos del Herbario del Jardín Botánico de Missouri, E.U.A. Jardín Botánico de Missouri, E.U.A. Bases de datos SNIB-CONABIO. México, D.F.	IUCN Red List CWR Workshop	1
Capsicum frutescens	12.0417	-86.525	CONABIO	Missouri. 2005. Base de datos del Herbario del Jardín Botánico de Missouri, E.U.A. Jardín Botánico de Missouri, E.U.A. Bases de datos SNIB-CONABIO. México, D.F.	IUCN Red List CWR Workshop	0
Capsicum frutescens	12.1466	-86.2881	CONABIO	Missouri. 2005. Base de datos del Herbario del Jardín Botánico de Missouri, E.U.A. Jardín Botánico de Missouri, E.U.A. Bases de datos SNIB-CONABIO. México, D.F.	IUCN Red List CWR Workshop	1
Capsicum frutescens	12.125	-86.275	CONABIO	Missouri. 2005. Base de datos del Herbario del Jardín Botánico de Missouri, E.U.A. Jardín Botánico de Missouri, E.U.A. Bases de datos SNIB-CONABIO. México, D.F.	IUCN Red List CWR Workshop	0
Capsicum frutescens	11.5417	-86.175	CONABIO	Missouri. 2005. Base de datos del Herbario del Jardín Botánico de Missouri, E.U.A. Jardín Botánico de Missouri, E.U.A. Bases de datos SNIB-CONABIO. México, D.F.	IUCN Red List CWR Workshop	0
Capsicum frutescens	11.9417	-86.1417	CONABIO	Missouri. 2005. Base de datos del Herbario del Jardín Botánico de Missouri, E.U.A. Jardín Botánico de Missouri, E.U.A. Bases de datos SNIB-CONABIO. México, D.F.	IUCN Red List CWR Workshop	1
Capsicum frutescens	11.7917	-85.925	CONABIO	Missouri. 2005. Base de datos del Herbario del Jardín Botánico de Missouri, E.U.A. Jardín Botánico de Missouri, E.U.A. Bases de datos SNIB-CONABIO. México, D.F.	IUCN Red List CWR Workshop	0
Capsicum frutescens	11.9083	-85.925	CONABIO	Missouri. 2005. Base de datos del Herbario del Jardín Botánico de Missouri, E.U.A. Jardín Botánico de Missouri, E.U.A. Bases de datos SNIB-CONABIO. México, D.F.	IUCN Red List CWR Workshop	0
Capsicum frutescens	11.4583	-85.5417	CONABIO	Missouri. 2005. Base de datos del Herbario del Jardín Botánico de Missouri, E.U.A. Jardín Botánico de Missouri, E.U.A. Bases de datos SNIB-CONABIO. México, D.F.	IUCN Red List CWR Workshop	0
Capsicum frutescens	11.4917	-85.4917	CONABIO	Missouri. 2005. Base de datos del Herbario del Jardín Botánico de Missouri, E.U.A. Jardín Botánico de Missouri, E.U.A. Bases de datos SNIB-CONABIO. México, D.F.	IUCN Red List CWR Workshop	1
Capsicum frutescens	11.0583	-84.525	CONABIO	Missouri. 2005. Base de datos del Herbario del Jardín Botánico de Missouri, E.U.A. Jardín Botánico de Missouri, E.U.A. Bases de datos SNIB-CONABIO. México, D.F.	IUCN Red List CWR Workshop	1
Capsicum frutescens	17.0917	-89.075	CONABIO	Missouri. 2005. Base de datos del Herbario del Jardín Botánico de Missouri, E.U.A. Jardín Botánico de Missouri, E.U.A. Bases de datos SNIB-CONABIO. México, D.F.	IUCN Red List CWR Workshop	1
Capsicum frutescens	17.37	-88.4539	CONABIO	Missouri. 2005. Base de datos del Herbario del Jardín Botánico de Missouri, E.U.A. Jardín Botánico de Missouri, E.U.A. Bases de datos SNIB-CONABIO. México, D.F.	IUCN Red List CWR Workshop	1
Capsicum frutescens	15.0477	-87.7616	CONABIO	Missouri. 2005. Base de datos del Herbario del Jardín Botánico de Missouri, E.U.A. Jardín Botánico de Missouri, E.U.A. Bases de datos SNIB-CONABIO. México, D.F.	IUCN Red List CWR Workshop	1
Capsicum frutescens	14.1401	-87.1549	CONABIO	Missouri. 2005. Base de datos del Herbario del Jardín Botánico de Missouri, E.U.A. Jardín Botánico de Missouri, E.U.A. Bases de datos SNIB-CONABIO. México, D.F.	IUCN Red List CWR Workshop	1
Capsicum frutescens	14.174	-87.1383	CONABIO	Missouri. 2005. Base de datos del Herbario del Jardín Botánico de Missouri, E.U.A. Jardín Botánico de Missouri, E.U.A. Bases de datos SNIB-CONABIO. México, D.F.	IUCN Red List CWR Workshop	1
Capsicum frutescens	12.275	-85.0917	CONABIO	Missouri. 2005. Base de datos del Herbario del Jardín Botánico de Missouri, E.U.A. Jardín Botánico de Missouri, E.U.A. Bases de datos SNIB-CONABIO. México, D.F.	IUCN Red List CWR Workshop	1
Capsicum frutescens	11.1417	-84.3583	CONABIO	Missouri. 2005. Base de datos del Herbario del Jardín Botánico de Missouri, E.U.A. Jardín Botánico de Missouri, E.U.A. Bases de datos SNIB-CONABIO. México, D.F.	IUCN Red List CWR Workshop	1
Capsicum frutescens	22.05	-98.1833	CONABIO	Panero J L, Comisión nacional para el conocimiento y uso de la biodiversidad C 2020. Catálogo electrónico de especímenes depositados en el Herbario de la Universidad de Texas en Austin, Fase IV (Tipos). Version 1.7. Comisión nacional para el conocimiento y uso de la biodiversidad. Occurrence dataset https://doi.org/10.15468/cwx7g2 accessed via GBIF.org on 2019-06-11.	IUCN Red List CWR Workshop	1
Capsicum frutescens	16.73	-92.7136	CONABIO	Panero J L, Comisión nacional para el conocimiento y uso de la biodiversidad C 2020. Catálogo electrónico de especímenes depositados en el Herbario de la Universidad de Texas en Austin, Fase IV (Tipos). Version 1.7. Comisión nacional para el conocimiento y uso de la biodiversidad. Occurrence dataset https://doi.org/10.15468/cwx7g2 accessed via GBIF.org on 2019-06-11.	IUCN Red List CWR Workshop	1
Capsicum frutescens	18.5292	-89.5892	CONABIO	Panero J L, Comisión nacional para el conocimiento y uso de la biodiversidad C 2020. Catálogo electrónico de especímenes depositados en el Herbario de la Universidad de Texas en Austin, Fase IV (Tipos). Version 1.7. Comisión nacional para el conocimiento y uso de la biodiversidad. Occurrence dataset https://doi.org/10.15468/cwx7g2 accessed via GBIF.org on 2019-06-11.	IUCN Red List CWR Workshop	1
Capsicum frutescens	18.6132	-89.3607	CONABIO	Panero J L, Comisión nacional para el conocimiento y uso de la biodiversidad C 2020. Catálogo electrónico de especímenes depositados en el Herbario de la Universidad de Texas en Austin, Fase IV (Tipos). Version 1.7. Comisión nacional para el conocimiento y uso de la biodiversidad. Occurrence dataset https://doi.org/10.15468/cwx7g2 accessed via GBIF.org on 2019-06-11.	IUCN Red List CWR Workshop	0
Capsicum frutescens	21.2922	-89.2648	CONABIO	Panero J L, Comisión nacional para el conocimiento y uso de la biodiversidad C 2020. Catálogo electrónico de especímenes depositados en el Herbario de la Universidad de Texas en Austin, Fase IV (Tipos). Version 1.7. Comisión nacional para el conocimiento y uso de la biodiversidad. Occurrence dataset https://doi.org/10.15468/cwx7g2 accessed via GBIF.org on 2019-06-11.	IUCN Red List CWR Workshop	0
Capsicum frutescens	20.6239	-87.1128	CONABIO	Panero J L, Comisión nacional para el conocimiento y uso de la biodiversidad C 2020. Catálogo electrónico de especímenes depositados en el Herbario de la Universidad de Texas en Austin, Fase IV (Tipos). Version 1.7. Comisión nacional para el conocimiento y uso de la biodiversidad. Occurrence dataset https://doi.org/10.15468/cwx7g2 accessed via GBIF.org on 2019-06-11.	IUCN Red List CWR Workshop	1
Capsicum frutescens	20.8567	-87.69	CONABIO	Panero J L, Comisión nacional para el conocimiento y uso de la biodiversidad C 2020. Catálogo electrónico de especímenes depositados en el Herbario de la Universidad de Texas en Austin, Fase IV (Tipos). Version 1.7. Comisión nacional para el conocimiento y uso de la biodiversidad. Occurrence dataset https://doi.org/10.15468/cwx7g2 accessed via GBIF.org on 2019-06-11.	IUCN Red List CWR Workshop	0
Capsicum frutescens	16.6083	-93.5583	CONABIO	Pérez Farrera M Á, Comisión nacional para el conocimiento y uso de la biodiversidad C 2020. Flora y vegetación de la región terrestre prioritaria Tacaná-Boquerón, Chiapas, México. Version 1.5. Comisión nacional para el conocimiento y uso de la biodiversidad. Occurrence dataset https://doi.org/10.15468/itk4v9 accessed via GBIF.org on 2020-06-11.	IUCN Red List CWR Workshop	1
Capsicum frutescens	16.0425	-93.3939	CONABIO	Pérez Farrera M Á, Comisión nacional para el conocimiento y uso de la biodiversidad C 2020. Flora y vegetación de la región terrestre prioritaria Tacaná-Boquerón, Chiapas, México. Version 1.5. Comisión nacional para el conocimiento y uso de la biodiversidad. Occurrence dataset https://doi.org/10.15468/itk4v9 accessed via GBIF.org on 2020-06-11.	IUCN Red List CWR Workshop	1
Capsicum frutescens	16.0094	-93.3781	CONABIO	Pérez Farrera M Á, Comisión nacional para el conocimiento y uso de la biodiversidad C 2020. Flora y vegetación de la región terrestre prioritaria Tacaná-Boquerón, Chiapas, México. Version 1.5. Comisión nacional para el conocimiento y uso de la biodiversidad. Occurrence dataset https://doi.org/10.15468/itk4v9 accessed via GBIF.org on 2020-06-11.	IUCN Red List CWR Workshop	1
Capsicum frutescens	16.7531	-93.2708	CONABIO	Pérez Farrera M Á, Comisión nacional para el conocimiento y uso de la biodiversidad C 2020. Flora y vegetación de la región terrestre prioritaria Tacaná-Boquerón, Chiapas, México. Version 1.5. Comisión nacional para el conocimiento y uso de la biodiversidad. Occurrence dataset https://doi.org/10.15468/itk4v9 accessed via GBIF.org on 2020-06-11.	IUCN Red List CWR Workshop	0
Capsicum frutescens	16.7553	-93.1786	CONABIO	Pérez Farrera M Á, Comisión nacional para el conocimiento y uso de la biodiversidad C 2020. Flora y vegetación de la región terrestre prioritaria Tacaná-Boquerón, Chiapas, México. Version 1.5. Comisión nacional para el conocimiento y uso de la biodiversidad. Occurrence dataset https://doi.org/10.15468/itk4v9 accessed via GBIF.org on 2020-06-11.	IUCN Red List CWR Workshop	1
Capsicum frutescens	16.9089	-93.1283	CONABIO	Pérez Farrera M Á, Comisión nacional para el conocimiento y uso de la biodiversidad C 2020. Flora y vegetación de la región terrestre prioritaria Tacaná-Boquerón, Chiapas, México. Version 1.5. Comisión nacional para el conocimiento y uso de la biodiversidad. Occurrence dataset https://doi.org/10.15468/itk4v9 accessed via GBIF.org on 2020-06-11.	IUCN Red List CWR Workshop	1
Capsicum frutescens	16.6939	-92.9931	CONABIO	Pérez Farrera M Á, Comisión nacional para el conocimiento y uso de la biodiversidad C 2020. Flora y vegetación de la región terrestre prioritaria Tacaná-Boquerón, Chiapas, México. Version 1.5. Comisión nacional para el conocimiento y uso de la biodiversidad. Occurrence dataset https://doi.org/10.15468/itk4v9 accessed via GBIF.org on 2020-06-11.	IUCN Red List CWR Workshop	0
Capsicum frutescens	16.5369	-92.7947	CONABIO	Pérez Farrera M Á, Comisión nacional para el conocimiento y uso de la biodiversidad C 2020. Flora y vegetación de la región terrestre prioritaria Tacaná-Boquerón, Chiapas, México. Version 1.5. Comisión nacional para el conocimiento y uso de la biodiversidad. Occurrence dataset https://doi.org/10.15468/itk4v9 accessed via GBIF.org on 2020-06-11.	IUCN Red List CWR Workshop	1
Capsicum frutescens	15.2042	-92.4736	CONABIO	Pérez Farrera M Á, Comisión nacional para el conocimiento y uso de la biodiversidad C 2020. Flora y vegetación de la región terrestre prioritaria Tacaná-Boquerón, Chiapas, México. Version 1.5. Comisión nacional para el conocimiento y uso de la biodiversidad. Occurrence dataset https://doi.org/10.15468/itk4v9 accessed via GBIF.org on 2020-06-11.	IUCN Red List CWR Workshop	1
Capsicum frutescens	16.1333	-92.3622	CONABIO	Pérez Farrera M Á, Comisión nacional para el conocimiento y uso de la biodiversidad C 2020. Flora y vegetación de la región terrestre prioritaria Tacaná-Boquerón, Chiapas, México. Version 1.5. Comisión nacional para el conocimiento y uso de la biodiversidad. Occurrence dataset https://doi.org/10.15468/itk4v9 accessed via GBIF.org on 2020-06-11.	IUCN Red List CWR Workshop	0
Capsicum frutescens	16.9003	-93.1311	CONABIO	Pérez Farrera M Á, Comisión nacional para el conocimiento y uso de la biodiversidad C 2020. Flora y vegetación de la región terrestre prioritaria Tacaná-Boquerón, Chiapas, México. Version 1.5. Comisión nacional para el conocimiento y uso de la biodiversidad. Occurrence dataset https://doi.org/10.15468/itk4v9 accessed via GBIF.org on 2020-06-11.	IUCN Red List CWR Workshop	1
Capsicum frutescens	16.3242	-93.8767	CONABIO	Sousa Sánchez M, Comisión nacional para el conocimiento y uso de la biodiversidad C 2020. Inventario Florístico de la Reserva de la Biósfera La Sepultura del Corredor Biológico Sierra Madre del Sur. Fase II. Version 1.7. Comisión nacional para el conocimiento y uso de la biodiversidad. Occurrence dataset https://doi.org/10.15468/olgxod accessed via GBIF.org on 2020-06-11	IUCN Red List CWR Workshop	1
Capsicum frutescens	16.3069	-93.8589	CONABIO	Sousa Sánchez M, Comisión nacional para el conocimiento y uso de la biodiversidad C 2020. Inventario Florístico de la Reserva de la Biósfera La Sepultura del Corredor Biológico Sierra Madre del Sur. Fase II. Version 1.7. Comisión nacional para el conocimiento y uso de la biodiversidad. Occurrence dataset https://doi.org/10.15468/olgxod accessed via GBIF.org on 2020-06-11	IUCN Red List CWR Workshop	0
Capsicum frutescens	19.99	-97.67	CONABIO	Royal Botanic Gardens, Kew, Royal Botanic Gardens, Kew (accessed through GBIF data portal, http://data.gbif.org/datasets/resource/629, 2012-12-04)	IUCN Red List CWR Workshop	1
Capsicum frutescens	22.17	-97.85	CONABIO	Royal Botanic Gardens, Kew, Royal Botanic Gardens, Kew (accessed through GBIF data portal, http://data.gbif.org/datasets/resource/629, 2012-12-04)	IUCN Red List CWR Workshop	0
Capsicum frutescens	17.25	-94.59	CONABIO	Royal Botanic Gardens, Kew, Royal Botanic Gardens, Kew (accessed through GBIF data portal, http://data.gbif.org/datasets/resource/629, 2012-12-04)	IUCN Red List CWR Workshop	1
Capsicum frutescens	20.93	-89.02	CONABIO	Royal Botanic Gardens, Kew, Royal Botanic Gardens, Kew (accessed through GBIF data portal, http://data.gbif.org/datasets/resource/629, 2012-12-04)	IUCN Red List CWR Workshop	0
Capsicum frutescens	22.355	-98.2583	CONABIO	Rzedowski J. y S. Zamudio. 2001. Etapa final de la captura y catalogación del Herbario del Instituto de Ecología A. C., Centro Regional del Bajío. Herbario IEB. Centro Regional del Bajío. Bases de datos SNIB-CONABIO, proyectos HA010, FS002, Q017, J097 y F014. México, D. F.	IUCN Red List CWR Workshop	0
Capsicum frutescens	21.1567	-97.9233	CONABIO	Rzedowski J. y S. Zamudio. 2001. Etapa final de la captura y catalogación del Herbario del Instituto de Ecología A. C., Centro Regional del Bajío. Herbario IEB. Centro Regional del Bajío. Bases de datos SNIB-CONABIO, proyectos HA010, FS002, Q017, J097 y F014. México, D. F.	IUCN Red List CWR Workshop	1
Capsicum frutescens	20.4033	-97.2883	CONABIO	Rzedowski J. y S. Zamudio. 2001. Etapa final de la captura y catalogación del Herbario del Instituto de Ecología A. C., Centro Regional del Bajío. Herbario IEB. Centro Regional del Bajío. Bases de datos SNIB-CONABIO, proyectos HA010, FS002, Q017, J097 y F014. México, D. F.	IUCN Red List CWR Workshop	0
Capsicum frutescens	20.1817	-97.0117	CONABIO	Rzedowski J. y S. Zamudio. 2001. Etapa final de la captura y catalogación del Herbario del Instituto de Ecología A. C., Centro Regional del Bajío. Herbario IEB. Centro Regional del Bajío. Bases de datos SNIB-CONABIO, proyectos HA010, FS002, Q017, J097 y F014. México, D. F.	IUCN Red List CWR Workshop	0
Capsicum frutescens	19.5733	-96.7842	CONABIO	Rzedowski J. y S. Zamudio. 2001. Etapa final de la captura y catalogación del Herbario del Instituto de Ecología A. C., Centro Regional del Bajío. Herbario IEB. Centro Regional del Bajío. Bases de datos SNIB-CONABIO, proyectos HA010, FS002, Q017, J097 y F014. México, D. F.	IUCN Red List CWR Workshop	1
Capsicum frutescens	19.36	-96.6567	CONABIO	Rzedowski J. y S. Zamudio. 2001. Etapa final de la captura y catalogación del Herbario del Instituto de Ecología A. C., Centro Regional del Bajío. Herbario IEB. Centro Regional del Bajío. Bases de datos SNIB-CONABIO, proyectos HA010, FS002, Q017, J097 y F014. México, D. F.	IUCN Red List CWR Workshop	0
Capsicum frutescens	19.3406	-96.5025	CONABIO	Rzedowski J. y S. Zamudio. 2001. Etapa final de la captura y catalogación del Herbario del Instituto de Ecología A. C., Centro Regional del Bajío. Herbario IEB. Centro Regional del Bajío. Bases de datos SNIB-CONABIO, proyectos HA010, FS002, Q017, J097 y F014. México, D. F.	IUCN Red List CWR Workshop	1
Capsicum frutescens	19.2817	-96.4417	CONABIO	Rzedowski J. y S. Zamudio. 2001. Etapa final de la captura y catalogación del Herbario del Instituto de Ecología A. C., Centro Regional del Bajío. Herbario IEB. Centro Regional del Bajío. Bases de datos SNIB-CONABIO, proyectos HA010, FS002, Q017, J097 y F014. México, D. F.	IUCN Red List CWR Workshop	0
Capsicum frutescens	19.2783	-96.3183	CONABIO	Rzedowski J. y S. Zamudio. 2001. Etapa final de la captura y catalogación del Herbario del Instituto de Ecología A. C., Centro Regional del Bajío. Herbario IEB. Centro Regional del Bajío. Bases de datos SNIB-CONABIO, proyectos HA010, FS002, Q017, J097 y F014. México, D. F.	IUCN Red List CWR Workshop	1
Capsicum frutescens	18.4083	-94.775	CONABIO	Rzedowski J. y S. Zamudio. 2001. Etapa final de la captura y catalogación del Herbario del Instituto de Ecología A. C., Centro Regional del Bajío. Herbario IEB. Centro Regional del Bajío. Bases de datos SNIB-CONABIO, proyectos HA010, FS002, Q017, J097 y F014. México, D. F.	IUCN Red List CWR Workshop	1
Capsicum frutescens	17.2564	-94.6133	CONABIO	Rzedowski J. y S. Zamudio. 2001. Etapa final de la captura y catalogación del Herbario del Instituto de Ecología A. C., Centro Regional del Bajío. Herbario IEB. Centro Regional del Bajío. Bases de datos SNIB-CONABIO, proyectos HA010, FS002, Q017, J097 y F014. México, D. F.	IUCN Red List CWR Workshop	1
Capsicum frutescens	21.2533	-87.6383	CONABIO	Rzedowski J. y S. Zamudio. 2001. Etapa final de la captura y catalogación del Herbario del Instituto de Ecología A. C., Centro Regional del Bajío. Herbario IEB. Centro Regional del Bajío. Bases de datos SNIB-CONABIO, proyectos HA010, FS002, Q017, J097 y F014. México, D. F.	IUCN Red List CWR Workshop	1
Capsicum frutescens	17.6989	-96.9503	CONABIO	Téllez Valdés, O. 2011. Base de datos de la distribución de la flora de la Reserva de la Biosfera Tehuacán-Cuicatlán. Universidad Nacional Autónoma de México, Facultad de Estudios Superiores Iztacala. Bases de datos SNIB-CONABIO, proyecto No. BK029. México D. F.	IUCN Red List CWR Workshop	1
Capsicum frutescens	17.7549	-96.8198	CONABIO	Téllez Valdés, O. 2011. Base de datos de la distribución de la flora de la Reserva de la Biosfera Tehuacán-Cuicatlán. Universidad Nacional Autónoma de México, Facultad de Estudios Superiores Iztacala. Bases de datos SNIB-CONABIO, proyecto No. BK029. México D. F.	IUCN Red List CWR Workshop	1
Capsicum frutescens	18.89	-96.95	CONABIO	The Herbarium Catalogue, Royal Botanic Gardens, Kew. Published on the Internet http://www.kew.org/herbcat	IUCN Red List CWR Workshop	1
Capsicum frutescens	17.275	-94.625	CONABIO	The Herbarium Catalogue, Royal Botanic Gardens, Kew. Published on the Internet http://www.kew.org/herbcat	IUCN Red List CWR Workshop	1
Capsicum frutescens	17.8	-96.5	CONABIO	The New York Botanical Garden, Herbarium of The New York Botanical Garden (accessed through GBIF data portal, http://data.gbif.org/datasets/resource/8967, 2012-12-04)	IUCN Red List CWR Workshop	1
Capsicum frutescens	18.8333	-96.3833	CONABIO	US National Plant Germplasm System, United States National Plant Germplasm System Collection (accessed through GBIF data portal, http://data.gbif.org/datasets/resource/1429, 2012-12-04)	IUCN Red List CWR Workshop	0
Capsicum frutescens	18.45	-95.2167	CONABIO	US National Plant Germplasm System, United States National Plant Germplasm System Collection (accessed through GBIF data portal, http://data.gbif.org/datasets/resource/1429, 2012-12-04)	IUCN Red List CWR Workshop	0
Capsicum frutescens	16.75	-93.1	CONABIO	US National Plant Germplasm System, United States National Plant Germplasm System Collection (accessed through GBIF data portal, http://data.gbif.org/datasets/resource/1429, 2012-12-04)	IUCN Red List CWR Workshop	1
Capsicum frutescens	16.5833	-93	CONABIO	US National Plant Germplasm System, United States National Plant Germplasm System Collection (accessed through GBIF data portal, http://data.gbif.org/datasets/resource/1429, 2012-12-04)	IUCN Red List CWR Workshop	1
Capsicum frutescens	20.5667	-89.9167	CONABIO	US National Plant Germplasm System, United States National Plant Germplasm System Collection (accessed through GBIF data portal, http://data.gbif.org/datasets/resource/1429, 2012-12-04)	IUCN Red List CWR Workshop	1
Capsicum frutescens	20.5	-89.7	CONABIO	US National Plant Germplasm System, United States National Plant Germplasm System Collection (accessed through GBIF data portal, http://data.gbif.org/datasets/resource/1429, 2012-12-04)	IUCN Red List CWR Workshop	1
Capsicum frutescens	20.4	-89.5333	CONABIO	US National Plant Germplasm System, United States National Plant Germplasm System Collection (accessed through GBIF data portal, http://data.gbif.org/datasets/resource/1429, 2012-12-04)	IUCN Red List CWR Workshop	0
Capsicum frutescens	20.85	-89.3667	CONABIO	US National Plant Germplasm System, United States National Plant Germplasm System Collection (accessed through GBIF data portal, http://data.gbif.org/datasets/resource/1429, 2012-12-04)	IUCN Red List CWR Workshop	1
Capsicum frutescens	20.8833	-89.25	CONABIO	US National Plant Germplasm System, United States National Plant Germplasm System Collection (accessed through GBIF data portal, http://data.gbif.org/datasets/resource/1429, 2012-12-04)	IUCN Red List CWR Workshop	1
Capsicum frutescens	20.8	-89.0333	CONABIO	US National Plant Germplasm System, United States National Plant Germplasm System Collection (accessed through GBIF data portal, http://data.gbif.org/datasets/resource/1429, 2012-12-04)	IUCN Red List CWR Workshop	1
Capsicum frutescens	21.25	-89.0333	CONABIO	US National Plant Germplasm System, United States National Plant Germplasm System Collection (accessed through GBIF data portal, http://data.gbif.org/datasets/resource/1429, 2012-12-04)	IUCN Red List CWR Workshop	1
Capsicum frutescens	20.55	-88.8167	CONABIO	US National Plant Germplasm System, United States National Plant Germplasm System Collection (accessed through GBIF data portal, http://data.gbif.org/datasets/resource/1429, 2012-12-04)	IUCN Red List CWR Workshop	1
Capsicum frutescens	16.75	-92.6333	CONABIO	US National Plant Germplasm System, United States National Plant Germplasm System Collection (accessed through GBIF data portal, http://data.gbif.org/datasets/resource/1429, 2012-12-04)	IUCN Red List CWR Workshop	1
Capsicum frutescens	18.8583	-96.9083	CONABIO	Valdez-Hernández M. 2013. Base de datos del Herbario CIQR de El Colegio de la Frontera Sur, Unidad Chetumal. Herbario CIQR. Unidad Chetumal. El Colegio de la Frontera Sur. Bases de datos SNIB-CONABIO, proyecto EC018. México, D. F.	IUCN Red List CWR Workshop	0
Capsicum frutescens	20.4925	-88.9169	CONABIO	Valdez-Hernández M. 2013. Base de datos del Herbario CIQR de El Colegio de la Frontera Sur, Unidad Chetumal. Herbario CIQR. Unidad Chetumal. El Colegio de la Frontera Sur. Bases de datos SNIB-CONABIO, proyecto EC018. México, D. F.	IUCN Red List CWR Workshop	0
Capsicum frutescens	18.7583	-88.525	CONABIO	Valdez-Hernández M. 2013. Base de datos del Herbario CIQR de El Colegio de la Frontera Sur, Unidad Chetumal. Herbario CIQR. Unidad Chetumal. El Colegio de la Frontera Sur. Bases de datos SNIB-CONABIO, proyecto EC018. México, D. F.	IUCN Red List CWR Workshop	1
Capsicum frutescens	18.4961	-88.4789	CONABIO	Valdez-Hernández M. 2013. Base de datos del Herbario CIQR de El Colegio de la Frontera Sur, Unidad Chetumal. Herbario CIQR. Unidad Chetumal. El Colegio de la Frontera Sur. Bases de datos SNIB-CONABIO, proyecto EC018. México, D. F.	IUCN Red List CWR Workshop	0
Capsicum frutescens	18.5083	-88.3083	CONABIO	Valdez-Hernández M. 2013. Base de datos del Herbario CIQR de El Colegio de la Frontera Sur, Unidad Chetumal. Herbario CIQR. Unidad Chetumal. El Colegio de la Frontera Sur. Bases de datos SNIB-CONABIO, proyecto EC018. México, D. F.	IUCN Red List CWR Workshop	1
Capsicum frutescens	20.5865	-88.1515	CONABIO	Valdez-Hernández M. 2013. Base de datos del Herbario CIQR de El Colegio de la Frontera Sur, Unidad Chetumal. Herbario CIQR. Unidad Chetumal. El Colegio de la Frontera Sur. Bases de datos SNIB-CONABIO, proyecto EC018. México, D. F.	IUCN Red List CWR Workshop	1
Capsicum frutescens	19.7841	-87.611	CONABIO	Valdez-Hernández M. 2013. Base de datos del Herbario CIQR de El Colegio de la Frontera Sur, Unidad Chetumal. Herbario CIQR. Unidad Chetumal. El Colegio de la Frontera Sur. Bases de datos SNIB-CONABIO, proyecto EC018. México, D. F.	IUCN Red List CWR Workshop	1
Capsicum frutescens	17.8972	-88.8806	CONABIO	Valdez-Hernández M. 2013. Base de datos del Herbario CIQR de El Colegio de la Frontera Sur, Unidad Chetumal. Herbario CIQR. Unidad Chetumal. El Colegio de la Frontera Sur. Bases de datos SNIB-CONABIO, proyecto EC018. México, D. F.	IUCN Red List CWR Workshop	1
Capsicum frutescens	19.275	-88.1083	CONABIO	Valdez-Hernández M. 2013. Base de datos del Herbario CIQR de El Colegio de la Frontera Sur, Unidad Chetumal. Herbario CIQR. Unidad Chetumal. El Colegio de la Frontera Sur. Bases de datos SNIB-CONABIO, proyecto EC018. México, D. F.	IUCN Red List CWR Workshop	1
Capsicum frutescens	19.4083	-88.075	CONABIO	Valdez-Hernández M. 2013. Base de datos del Herbario CIQR de El Colegio de la Frontera Sur, Unidad Chetumal. Herbario CIQR. Unidad Chetumal. El Colegio de la Frontera Sur. Bases de datos SNIB-CONABIO, proyecto EC018. México, D. F.	IUCN Red List CWR Workshop	0
Capsicum frutescens	20.5083	-87.7083	CONABIO	Valdez-Hernández M. 2013. Base de datos del Herbario CIQR de El Colegio de la Frontera Sur, Unidad Chetumal. Herbario CIQR. Unidad Chetumal. El Colegio de la Frontera Sur. Bases de datos SNIB-CONABIO, proyecto EC018. México, D. F.	IUCN Red List CWR Workshop	1
Capsicum frutescens	19.5139	-96.9417	CONABIO	Vázquez Torres S M, Comisión nacional para el conocimiento y uso de la biodiversidad C 2020. Base de datos computarizada del herbario CIB, Instituto de Investigaciones Biológicas, Universidad Veracruzana. Version 1.7. Comisión nacional para el conocimiento y uso de la biodiversidad. Occurrence dataset https://doi.org/10.15468/r0ecax accessed via GBIF.org on 2020-06-11.	IUCN Red List CWR Workshop	1
Capsicum frutescens	19.6083	-96.9	CONABIO	Vázquez Torres S M, Comisión nacional para el conocimiento y uso de la biodiversidad C 2020. Base de datos computarizada del herbario CIB, Instituto de Investigaciones Biológicas, Universidad Veracruzana. Version 1.7. Comisión nacional para el conocimiento y uso de la biodiversidad. Occurrence dataset https://doi.org/10.15468/r0ecax accessed via GBIF.org on 2020-06-11.	IUCN Red List CWR Workshop	1
Capsicum frutescens	19.1083	-96.1167	CONABIO	Vázquez Torres S M, Comisión nacional para el conocimiento y uso de la biodiversidad C 2020. Base de datos computarizada del herbario CIB, Instituto de Investigaciones Biológicas, Universidad Veracruzana. Version 1.7. Comisión nacional para el conocimiento y uso de la biodiversidad. Occurrence dataset https://doi.org/10.15468/r0ecax accessed via GBIF.org on 2020-06-11.	IUCN Red List CWR Workshop	0
Capsicum frutescens	18.3667	-95.0167	CONABIO	Vázquez Torres S M, Comisión nacional para el conocimiento y uso de la biodiversidad C 2020. Base de datos computarizada del herbario CIB, Instituto de Investigaciones Biológicas, Universidad Veracruzana. Version 1.7. Comisión nacional para el conocimiento y uso de la biodiversidad. Occurrence dataset https://doi.org/10.15468/r0ecax accessed via GBIF.org on 2020-06-11.	IUCN Red List CWR Workshop	1
Capsicum frutescens	18.2667	-94.8833	CONABIO	Vázquez Torres S M, Comisión nacional para el conocimiento y uso de la biodiversidad C 2020. Base de datos computarizada del herbario CIB, Instituto de Investigaciones Biológicas, Universidad Veracruzana. Version 1.7. Comisión nacional para el conocimiento y uso de la biodiversidad. Occurrence dataset https://doi.org/10.15468/r0ecax accessed via GBIF.org on 2020-06-11.	IUCN Red List CWR Workshop	1
Capsicum frutescens	18.5675	-89.9356	CONABIO	Zamora Crescencio P, Comisión nacional para el conocimiento y uso de la biodiversidad C 2020. Formación del banco de datos del herbario (UCAM). Comisión nacional para el conocimiento y uso de la biodiversidad. Occurrence dataset https://doi.org/10.15468/kmt5vo accessed via GBIF.org on 2020-06-11.	IUCN Red List CWR Workshop	0
Capsicum lanceolatum	14.9133	-91.8986	Emma Gomez (CONABIO)	Atlas Guatemala	IUCN Red List CWR Workshop	1
Capsicum lanceolatum	15.1845	-90.2054	Emma Gomez (CONABIO)	Atlas Guatemala	IUCN Red List CWR Workshop	0
Capsicum lanceolatum	15.2025	-90.2055	Emma Gomez (CONABIO)	Atlas Guatemala	IUCN Red List CWR Workshop	1
Capsicum lanceolatum	15.1351	-90.1775	Emma Gomez (CONABIO)	Atlas Guatemala	IUCN Red List CWR Workshop	1
Capsicum lanceolatum	15.2251	-90.2101	Emma Gomez (CONABIO)	Atlas Guatemala	IUCN Red List CWR Workshop	0
Capsicum lanceolatum	14.6485	-91.5887	Emma Gomez (CONABIO)	Atlas Guatemala	IUCN Red List CWR Workshop	0
Capsicum lanceolatum	14.5225	-90.8176	Emma Gomez (CONABIO)	Atlas Guatemala	IUCN Red List CWR Workshop	0
Capsicum lanceolatum	14.6981	-91.5374	Emma Gomez (CONABIO)	Atlas Guatemala	IUCN Red List CWR Workshop	1
Capsicum lanceolatum	14.6531	-91.5794	Emma Gomez (CONABIO)	Atlas Guatemala	IUCN Red List CWR Workshop	1
Capsicum lanceolatum	15.0945	-92.0281	Emma Gomez (CONABIO)	Atlas Guatemala	IUCN Red List CWR Workshop	1
Capsicum lanceolatum	14.6801	-91.5001	Emma Gomez (CONABIO)	Atlas Guatemala	IUCN Red List CWR Workshop	1
Capsicum lanceolatum	14.6395	-91.5141	Emma Gomez (CONABIO)	Atlas Guatemala	IUCN Red List CWR Workshop	1
Capsicum lanceolatum	14.6171	-91.3456	Emma Gomez (CONABIO)	Atlas Guatemala	IUCN Red List CWR Workshop	1
Capsicum lanceolatum	14.6485	-91.3316	Emma Gomez (CONABIO)	Atlas Guatemala	IUCN Red List CWR Workshop	1
Capsicum lanceolatum	14.5541	-91.2382	Emma Gomez (CONABIO)	Atlas Guatemala	IUCN Red List CWR Workshop	1
Capsicum lanceolatum	14.4545	-90.9249	Emma Gomez (CONABIO)	Atlas Guatemala	IUCN Red List CWR Workshop	1
Capsicum lanceolatum	14.9311	-91.8801	Emma Gomez (CONABIO)	Atlas Guatemala	IUCN Red List CWR Workshop	1
Capsicum lanceolatum	14.9411	-91.8969	Emma Gomez (CONABIO)	Atlas Guatemala	IUCN Red List CWR Workshop	0
Capsicum lanceolatum	14.9591	-91.8876	Emma Gomez (CONABIO)	Atlas Guatemala	IUCN Red List CWR Workshop	0
Capsicum lanceolatum	16.0819	-91.6441	CONABIO	California Academy of Sciences, CAS Botany (BOT) (accessed through GBIF data portal, http://data.gbif.org/datasets/resource/14128, 2012-12-04)	IUCN Red List CWR Workshop	1
Capsicum lanceolatum	16.0861	-93.5358	CONABIO	Escobar Ocampo C. y J.J. Castillo Hernández. 2007. Sistematización de la colección entomológica y actualización de la colección del herbario CHIP del Instituto de Historia Natural y Ecología (IHNE), Chiapas. Secretaría de Medio Ambiente, Vivienda e Historia Natural. Bases de datos SNIB-CONABIO Plantas, proyectos No. CC010, V050_plantas y H297. México, D.F.	IUCN Red List CWR Workshop	1
Capsicum lanceolatum	16.1136	-93.4872	CONABIO	Escobar Ocampo C. y J.J. Castillo Hernández. 2007. Sistematización de la colección entomológica y actualización de la colección del herbario CHIP del Instituto de Historia Natural y Ecología (IHNE), Chiapas. Secretaría de Medio Ambiente, Vivienda e Historia Natural. Bases de datos SNIB-CONABIO Plantas, proyectos No. CC010, V050_plantas y H297. México, D.F.	IUCN Red List CWR Workshop	1
Capsicum lanceolatum	15.7523	-93.09	CONABIO	García Rubio, O. R y A. Cabera Luna. 2015. Inventario florístico de los cerros San Martín y El Patol en el semidesierto queretano. Universidad Autónoma de Querétaro. Facultad de Ciencias Naturales. Base de datos SNIB-CONABIO, proyectos No. JF119, HA008 y EC011.	IUCN Red List CWR Workshop	0
Capsicum lanceolatum	16.0833	-91.7056	CONABIO	Hernández Aguilar S. 2014. Depuración de la colección y base de datos del Herbario CICY. Fase IV. CICY. Bases de datos SNIB-CONABIO proyectos Nos. HA016, DC002, BA006, U009, K037, B070 y P143. México, D.F.	IUCN Red List CWR Workshop	1
Capsicum lanceolatum	19.8322	-97.2072	CONABIO	Lorea-Hernández, F., Peredo, M. y C. Durán. 2014. Actualización de las bases de datos del Herbario XAL. Fase III. Instituto de Ecología, A. C. Base de datos SNIB-CONABIO proyectos No. AA002, U021, K004. México, D. F.	IUCN Red List CWR Workshop	1
Capsicum lanceolatum	18.4417	-95.9417	CONABIO	Lorea-Hernández, F., Peredo, M. y C. Durán. 2014. Actualización de las bases de datos del Herbario XAL. Fase III. Instituto de Ecología, A. C. Base de datos SNIB-CONABIO proyectos No. AA002, U021, K004. México, D. F.	IUCN Red List CWR Workshop	0
Capsicum lanceolatum	18.4417	-94.975	CONABIO	Lorea-Hernández, F., Peredo, M. y C. Durán. 2014. Actualización de las bases de datos del Herbario XAL. Fase III. Instituto de Ecología, A. C. Base de datos SNIB-CONABIO proyectos No. AA002, U021, K004. México, D. F.	IUCN Red List CWR Workshop	1
Capsicum lanceolatum	18.4417	-94.9583	CONABIO	Lorea-Hernández, F., Peredo, M. y C. Durán. 2014. Actualización de las bases de datos del Herbario XAL. Fase III. Instituto de Ecología, A. C. Base de datos SNIB-CONABIO proyectos No. AA002, U021, K004. México, D. F.	IUCN Red List CWR Workshop	0
Capsicum lanceolatum	18.3917	-94.8917	CONABIO	Lorea-Hernández, F., Peredo, M. y C. Durán. 2014. Actualización de las bases de datos del Herbario XAL. Fase III. Instituto de Ecología, A. C. Base de datos SNIB-CONABIO proyectos No. AA002, U021, K004. México, D. F.	IUCN Red List CWR Workshop	0
Capsicum lanceolatum	18.3661	-94.8906	CONABIO	Lorea-Hernández, F., Peredo, M. y C. Durán. 2014. Actualización de las bases de datos del Herbario XAL. Fase III. Instituto de Ecología, A. C. Base de datos SNIB-CONABIO proyectos No. AA002, U021, K004. México, D. F.	IUCN Red List CWR Workshop	0
Capsicum lanceolatum	18.3397	-94.8622	CONABIO	Lorea-Hernández, F., Peredo, M. y C. Durán. 2014. Actualización de las bases de datos del Herbario XAL. Fase III. Instituto de Ecología, A. C. Base de datos SNIB-CONABIO proyectos No. AA002, U021, K004. México, D. F.	IUCN Red List CWR Workshop	1
Capsicum lanceolatum	18.325	-94.8583	CONABIO	Lorea-Hernández, F., Peredo, M. y C. Durán. 2014. Actualización de las bases de datos del Herbario XAL. Fase III. Instituto de Ecología, A. C. Base de datos SNIB-CONABIO proyectos No. AA002, U021, K004. México, D. F.	IUCN Red List CWR Workshop	1
Capsicum lanceolatum	15.325	-92.2917	CONABIO	Lorea-Hernández, F., Peredo, M. y C. Durán. 2014. Actualización de las bases de datos del Herbario XAL. Fase III. Instituto de Ecología, A. C. Base de datos SNIB-CONABIO proyectos No. AA002, U021, K004. México, D. F.	IUCN Red List CWR Workshop	1
Capsicum lanceolatum	17.21	-92.97	CONABIO	Missouri Botanical Garden, Missouri Botanical Garden (accessed through GBIF data portal, http://data.gbif.org/datasets/resource/12084, 2012-12-04)	IUCN Red List CWR Workshop	0
Capsicum lanceolatum	15.33	-92.27	CONABIO	Missouri Botanical Garden, Missouri Botanical Garden (accessed through GBIF data portal, http://data.gbif.org/datasets/resource/12084, 2012-12-04)	IUCN Red List CWR Workshop	1
Capsicum lanceolatum	16.48	-91.82	CONABIO	Missouri Botanical Garden, Missouri Botanical Garden (accessed through GBIF data portal, http://data.gbif.org/datasets/resource/12084, 2012-12-04)	IUCN Red List CWR Workshop	1
Capsicum lanceolatum	16.1	-91.67	CONABIO	Missouri Botanical Garden, Missouri Botanical Garden (accessed through GBIF data portal, http://data.gbif.org/datasets/resource/12084, 2012-12-04)	IUCN Red List CWR Workshop	1
Capsicum lanceolatum	16.08	-91.66	CONABIO	Missouri Botanical Garden, Missouri Botanical Garden (accessed through GBIF data portal, http://data.gbif.org/datasets/resource/12084, 2012-12-04)	IUCN Red List CWR Workshop	1
Capsicum lanceolatum	16.09	-91.64	CONABIO	Missouri Botanical Garden, Missouri Botanical Garden (accessed through GBIF data portal, http://data.gbif.org/datasets/resource/12084, 2012-12-04)	IUCN Red List CWR Workshop	0
Capsicum lanceolatum	16.1	-91.56	CONABIO	Missouri Botanical Garden, Missouri Botanical Garden (accessed through GBIF data portal, http://data.gbif.org/datasets/resource/12084, 2012-12-04)	IUCN Red List CWR Workshop	1
Capsicum lanceolatum	15.3595	-92.251	CONABIO	Missouri. 2005. Base de datos del Herbario del Jardín Botánico de Missouri, E.U.A. Jardín Botánico de Missouri, E.U.A. Bases de datos SNIB-CONABIO. México, D.F.	IUCN Red List CWR Workshop	1
Capsicum lanceolatum	15.234	-90.2363	CONABIO	Missouri. 2005. Base de datos del Herbario del Jardín Botánico de Missouri, E.U.A. Jardín Botánico de Missouri, E.U.A. Bases de datos SNIB-CONABIO. México, D.F.	IUCN Red List CWR Workshop	1
Capsicum lanceolatum	15.5083	-88.2583	CONABIO	Missouri. 2005. Base de datos del Herbario del Jardín Botánico de Missouri, E.U.A. Jardín Botánico de Missouri, E.U.A. Bases de datos SNIB-CONABIO. México, D.F.	IUCN Red List CWR Workshop	1
Capsicum lanceolatum	14.5083	-87.8917	CONABIO	Missouri. 2005. Base de datos del Herbario del Jardín Botánico de Missouri, E.U.A. Jardín Botánico de Missouri, E.U.A. Bases de datos SNIB-CONABIO. México, D.F.	IUCN Red List CWR Workshop	1
Capsicum lanceolatum	15.0323	-92.1174	CONABIO	Panero J L, Comisión nacional para el conocimiento y uso de la biodiversidad C 2020. Catálogo electrónico de especímenes depositados en el Herbario de la Universidad de Texas en Austin, Fase IV (Tipos). Version 1.7. Comisión nacional para el conocimiento y uso de la biodiversidad. Occurrence dataset https://doi.org/10.15468/cwx7g2 accessed via GBIF.org on 2019-06-11.	IUCN Red List CWR Workshop	0
Capsicum lanceolatum	16.1289	-91.725	CONABIO	Panero J L, Comisión nacional para el conocimiento y uso de la biodiversidad C 2020. Catálogo electrónico de especímenes depositados en el Herbario de la Universidad de Texas en Austin, Fase IV (Tipos). Version 1.7. Comisión nacional para el conocimiento y uso de la biodiversidad. Occurrence dataset https://doi.org/10.15468/cwx7g2 accessed via GBIF.org on 2019-06-11.	IUCN Red List CWR Workshop	0
Capsicum lanceolatum	15.7728	-93.09	CONABIO	Pérez Farrera M Á, Comisión nacional para el conocimiento y uso de la biodiversidad C 2020. Flora y vegetación de la región terrestre prioritaria Tacaná-Boquerón, Chiapas, México. Version 1.5. Comisión nacional para el conocimiento y uso de la biodiversidad. Occurrence dataset https://doi.org/10.15468/itk4v9 accessed via GBIF.org on 2020-06-11.	IUCN Red List CWR Workshop	0
Capsicum lanceolatum	19.7867	-97.245	CONABIO	Rzedowski J. y S. Zamudio. 2001. Etapa final de la captura y catalogación del Herbario del Instituto de Ecología A. C., Centro Regional del Bajío. Herbario IEB. Centro Regional del Bajío. Bases de datos SNIB-CONABIO, proyectos HA010, FS002, Q017, J097 y F014. México, D. F.	IUCN Red List CWR Workshop	1
Capsicum lanceolatum	15.2911	-92.2931	CONABIO	Rzedowski J. y S. Zamudio. 2001. Etapa final de la captura y catalogación del Herbario del Instituto de Ecología A. C., Centro Regional del Bajío. Herbario IEB. Centro Regional del Bajío. Bases de datos SNIB-CONABIO, proyectos HA010, FS002, Q017, J097 y F014. México, D. F.	IUCN Red List CWR Workshop	1
Capsicum lanceolatum	15.3825	-92.2667	CONABIO	Rzedowski J. y S. Zamudio. 2001. Etapa final de la captura y catalogación del Herbario del Instituto de Ecología A. C., Centro Regional del Bajío. Herbario IEB. Centro Regional del Bajío. Bases de datos SNIB-CONABIO, proyectos HA010, FS002, Q017, J097 y F014. México, D. F.	IUCN Red List CWR Workshop	0
Capsicum lanceolatum	16.7333	-94.1667	CONABIO	GBIF	IUCN Red List CWR Workshop	1
Capsicum lanceolatum	16.7	-94.1333	CONABIO	GBIF	IUCN Red List CWR Workshop	1
Capsicum lanceolatum	16.1392	-91.9053	CONABIO	Valdez-Hernández M. 2013. Base de datos del Herbario CIQR de El Colegio de la Frontera Sur, Unidad Chetumal. Herbario CIQR. Unidad Chetumal. El Colegio de la Frontera Sur. Bases de datos SNIB-CONABIO, proyecto EC018. México, D. F.	IUCN Red List CWR Workshop	1
Capsicum lanceolatum	16.0972	-91.6292	CONABIO	Valdez-Hernández M. 2013. Base de datos del Herbario CIQR de El Colegio de la Frontera Sur, Unidad Chetumal. Herbario CIQR. Unidad Chetumal. El Colegio de la Frontera Sur. Bases de datos SNIB-CONABIO, proyecto EC018. México, D. F.	IUCN Red List CWR Workshop	1
Capsicum rhomboideum	14.4027	-90.6623	Emma Gomez (CONABIO)	Atlas Guatemala	IUCN Red List CWR Workshop	0
Capsicum rhomboideum	14.4562	-90.8201	Emma Gomez (CONABIO)	Atlas Guatemala	IUCN Red List CWR Workshop	1
Capsicum rhomboideum	15.1001	-90.3001	Emma Gomez (CONABIO)	Atlas Guatemala	IUCN Red List CWR Workshop	1
Capsicum rhomboideum	14.3833	-90.2833	Emma Gomez (CONABIO)	Atlas Guatemala	IUCN Red List CWR Workshop	1
Capsicum rhomboideum	15.1845	-90.2054	Emma Gomez (CONABIO)	Atlas Guatemala	IUCN Red List CWR Workshop	1
Capsicum rhomboideum	14.3825	-90.2942	Emma Gomez (CONABIO)	Atlas Guatemala	IUCN Red List CWR Workshop	0
Capsicum rhomboideum	14.5675	-90.7008	Emma Gomez (CONABIO)	Atlas Guatemala	IUCN Red List CWR Workshop	0
Capsicum rhomboideum	14.5945	-90.7522	Emma Gomez (CONABIO)	Atlas Guatemala	IUCN Red List CWR Workshop	1
Capsicum rhomboideum	14.4095	-90.8362	Emma Gomez (CONABIO)	Atlas Guatemala	IUCN Red List CWR Workshop	1
Capsicum rhomboideum	15.4005	-91.9904	Emma Gomez (CONABIO)	Atlas Guatemala	IUCN Red List CWR Workshop	0
Capsicum rhomboideum	16.8619	-93.2722	CONABIO	California Academy of Sciences, CAS Botany (BOT) (accessed through GBIF data portal, http://data.gbif.org/datasets/resource/14128, 2012-12-04)	IUCN Red List CWR Workshop	0
Capsicum rhomboideum	19.5711	-96.79	CONABIO	Castillo Campos, G. 2000. Diversidad y riqueza vegetal de los substratos rocosos del centro del estado de Veracruz. Instituto de Ecología A.C. Bases de datos SNIB-CONABIO proyecto No. L228. México, D.F.	IUCN Red List CWR Workshop	1
Capsicum rhomboideum	17.9667	-97.0333	CONABIO	Chávez Rendón, C. 2006. Actualización e incremento del banco de datos de la colección de herbario del Jardín Etnobotánico de Oaxaca. Centro Cultural Santo.	IUCN Red List CWR Workshop	1
Capsicum rhomboideum	17.8333	-96.9167	CONABIO	Chávez Rendón, C. 2006. Actualización e incremento del banco de datos de la colección de herbario del Jardín Etnobotánico de Oaxaca. Centro Cultural Santo.	IUCN Red List CWR Workshop	1
Capsicum rhomboideum	21.2667	-99.7186	CONABIO	Contreras Jiménez, J. L. 2005. Actualización e incremento de la base de datos del Herbario de la Benemérita Universidad Autónoma de Puebla. Benemérita Universidad Autónoma de Puebla DIHMO. Bases de datos SNIB-CONABIO proyectos No. AA007 y L282. México, D.F.	IUCN Red List CWR Workshop	0
Capsicum rhomboideum	21.1819	-99.3203	CONABIO	Contreras Jiménez, J. L. 2005. Actualización e incremento de la base de datos del Herbario de la Benemérita Universidad Autónoma de Puebla. Benemérita Universidad Autónoma de Puebla DIHMO. Bases de datos SNIB-CONABIO proyectos No. AA007 y L282. México, D.F.	IUCN Red List CWR Workshop	1
Capsicum rhomboideum	18.1386	-97.4633	CONABIO	Contreras Jiménez, J. L. 2005. Actualización e incremento de la base de datos del Herbario de la Benemérita Universidad Autónoma de Puebla. Benemérita Universidad Autónoma de Puebla DIHMO. Bases de datos SNIB-CONABIO proyectos No. AA007 y L282. México, D.F.	IUCN Red List CWR Workshop	1
Capsicum rhomboideum	17.725	-97.7083	CONABIO	Dávila Aranda, P. 1998. Flora del Valle de Tehuacán-Cuicatlán: II fase. Universidad Nacional Autónoma de México. Instituto de Biología. Bases de datos SNIB-CONABIO proyecto No. F028. México, D.F.	IUCN Red List CWR Workshop	1
Capsicum rhomboideum	18.0083	-97.475	CONABIO	Dávila Aranda, P. 1998. Flora del Valle de Tehuacán-Cuicatlán: II fase. Universidad Nacional Autónoma de México. Instituto de Biología. Bases de datos SNIB-CONABIO proyecto No. F028. México, D.F.	IUCN Red List CWR Workshop	1
Capsicum rhomboideum	18.1583	-97.0583	CONABIO	Dávila Aranda, P. 1998. Flora del Valle de Tehuacán-Cuicatlán: II fase. Universidad Nacional Autónoma de México. Instituto de Biología. Bases de datos SNIB-CONABIO proyecto No. F028. México, D.F.	IUCN Red List CWR Workshop	1
Capsicum rhomboideum	17.425	-97.025	CONABIO	Dávila Aranda, P. 1998. Flora del Valle de Tehuacán-Cuicatlán: II fase. Universidad Nacional Autónoma de México. Instituto de Biología. Bases de datos SNIB-CONABIO proyecto No. F028. México, D.F.	IUCN Red List CWR Workshop	1
Capsicum rhomboideum	17.975	-96.975	CONABIO	Dávila Aranda, P. 1998. Flora del Valle de Tehuacán-Cuicatlán: II fase. Universidad Nacional Autónoma de México. Instituto de Biología. Bases de datos SNIB-CONABIO proyecto No. F028. México, D.F.	IUCN Red List CWR Workshop	0
Capsicum rhomboideum	17.8417	-96.9417	CONABIO	Dávila Aranda, P. 1998. Flora del Valle de Tehuacán-Cuicatlán: II fase. Universidad Nacional Autónoma de México. Instituto de Biología. Bases de datos SNIB-CONABIO proyecto No. F028. México, D.F.	IUCN Red List CWR Workshop	1
Capsicum rhomboideum	16.2511	-92.1342	CONABIO	Escobar Ocampo C. y J.J. Castillo Hernández. 2007. Sistematización de la colección entomológica y actualización de la colección del herbario CHIP del Instituto de Historia Natural y Ecología (IHNE), Chiapas. Secretaría de Medio Ambiente, Vivienda e Historia Natural. Bases de datos SNIB-CONABIO Plantas, proyectos No. CC010, V050_plantas y H297. México, D.F.	IUCN Red List CWR Workshop	1
Capsicum rhomboideum	25.3653	-100.163	CONABIO	Estrada Castillón, A. E. 2007. Flora del Parque Nacional Cumbres de Monterrey, Nuevo León, México. Universidad Autónoma de Nuevo León. Facultad de Ciencias Forestales. Bases de datos SNIB-CONABIO proyecto No. BK036. México, D.F.	IUCN Red List CWR Workshop	1
Capsicum rhomboideum	25.2627	-100.008	CONABIO	Estrada Castillón, A. E. 2007. Flora del Parque Nacional Cumbres de Monterrey, Nuevo León, México. Universidad Autónoma de Nuevo León. Facultad de Ciencias Forestales. Bases de datos SNIB-CONABIO proyecto No. BK036. México, D.F.	IUCN Red List CWR Workshop	1
Capsicum rhomboideum	23	-102	CONABIO	Field Museum, Field Museum of Natural History (Botany) Seed Plant Collection (accessed through GBIF data portal, http://data.gbif.org/datasets/resource/14346, 2012-12-04)	IUCN Red List CWR Workshop	1
Capsicum rhomboideum	20.2719	-100.272	CONABIO	García Rubio, O. R y A. Cabera Luna. 2015. Inventario florístico de los cerros San Martín y El Patol en el semidesierto queretano. Universidad Autónoma de Querétaro. Facultad de Ciencias Naturales. Base de datos SNIB-CONABIO, proyectos No. JF119, HA008 y EC011.	IUCN Red List CWR Workshop	0
Capsicum rhomboideum	21.5167	-99.6686	CONABIO	García Rubio, O. R y A. Cabera Luna. 2015. Inventario florístico de los cerros San Martín y El Patol en el semidesierto queretano. Universidad Autónoma de Querétaro. Facultad de Ciencias Naturales. Base de datos SNIB-CONABIO, proyectos No. JF119, HA008 y EC011.	IUCN Red List CWR Workshop	1
Capsicum rhomboideum	21.3033	-99.6436	CONABIO	García Rubio, O. R y A. Cabera Luna. 2015. Inventario florístico de los cerros San Martín y El Patol en el semidesierto queretano. Universidad Autónoma de Querétaro. Facultad de Ciencias Naturales. Base de datos SNIB-CONABIO, proyectos No. JF119, HA008 y EC011.	IUCN Red List CWR Workshop	1
Capsicum rhomboideum	21.1867	-99.57	CONABIO	García Rubio, O. R y A. Cabera Luna. 2015. Inventario florístico de los cerros San Martín y El Patol en el semidesierto queretano. Universidad Autónoma de Querétaro. Facultad de Ciencias Naturales. Base de datos SNIB-CONABIO, proyectos No. JF119, HA008 y EC011.	IUCN Red List CWR Workshop	0
Capsicum rhomboideum	21.2089	-99.5208	CONABIO	García Rubio, O. R y A. Cabera Luna. 2015. Inventario florístico de los cerros San Martín y El Patol en el semidesierto queretano. Universidad Autónoma de Querétaro. Facultad de Ciencias Naturales. Base de datos SNIB-CONABIO, proyectos No. JF119, HA008 y EC011.	IUCN Red List CWR Workshop	1
Capsicum rhomboideum	21.2019	-99.3247	CONABIO	García Rubio, O. R y A. Cabera Luna. 2015. Inventario florístico de los cerros San Martín y El Patol en el semidesierto queretano. Universidad Autónoma de Querétaro. Facultad de Ciencias Naturales. Base de datos SNIB-CONABIO, proyectos No. JF119, HA008 y EC011.	IUCN Red List CWR Workshop	0
Capsicum rhomboideum	21.2839	-99.2978	CONABIO	García Rubio, O. R y A. Cabera Luna. 2015. Inventario florístico de los cerros San Martín y El Patol en el semidesierto queretano. Universidad Autónoma de Querétaro. Facultad de Ciencias Naturales. Base de datos SNIB-CONABIO, proyectos No. JF119, HA008 y EC011.	IUCN Red List CWR Workshop	1
Capsicum rhomboideum	21.6329	-99.244	CONABIO	García Rubio, O. R y A. Cabera Luna. 2015. Inventario florístico de los cerros San Martín y El Patol en el semidesierto queretano. Universidad Autónoma de Querétaro. Facultad de Ciencias Naturales. Base de datos SNIB-CONABIO, proyectos No. JF119, HA008 y EC011.	IUCN Red List CWR Workshop	1
Capsicum rhomboideum	21.4958	-99.1822	CONABIO	García Rubio, O. R y A. Cabera Luna. 2015. Inventario florístico de los cerros San Martín y El Patol en el semidesierto queretano. Universidad Autónoma de Querétaro. Facultad de Ciencias Naturales. Base de datos SNIB-CONABIO, proyectos No. JF119, HA008 y EC011.	IUCN Red List CWR Workshop	1
Capsicum rhomboideum	21.187	-99.1669	CONABIO	García Rubio, O. R y A. Cabera Luna. 2015. Inventario florístico de los cerros San Martín y El Patol en el semidesierto queretano. Universidad Autónoma de Querétaro. Facultad de Ciencias Naturales. Base de datos SNIB-CONABIO, proyectos No. JF119, HA008 y EC011.	IUCN Red List CWR Workshop	0
Capsicum rhomboideum	21.2207	-99.1636	CONABIO	García Rubio, O. R y A. Cabera Luna. 2015. Inventario florístico de los cerros San Martín y El Patol en el semidesierto queretano. Universidad Autónoma de Querétaro. Facultad de Ciencias Naturales. Base de datos SNIB-CONABIO, proyectos No. JF119, HA008 y EC011.	IUCN Red List CWR Workshop	0
Capsicum rhomboideum	21.1913	-99.1591	CONABIO	García Rubio, O. R y A. Cabera Luna. 2015. Inventario florístico de los cerros San Martín y El Patol en el semidesierto queretano. Universidad Autónoma de Querétaro. Facultad de Ciencias Naturales. Base de datos SNIB-CONABIO, proyectos No. JF119, HA008 y EC011.	IUCN Red List CWR Workshop	1
Capsicum rhomboideum	21.3086	-99.1383	CONABIO	García Rubio, O. R y A. Cabera Luna. 2015. Inventario florístico de los cerros San Martín y El Patol en el semidesierto queretano. Universidad Autónoma de Querétaro. Facultad de Ciencias Naturales. Base de datos SNIB-CONABIO, proyectos No. JF119, HA008 y EC011.	IUCN Red List CWR Workshop	1
Capsicum rhomboideum	21.2043	-99.1	CONABIO	García Rubio, O. R y A. Cabera Luna. 2015. Inventario florístico de los cerros San Martín y El Patol en el semidesierto queretano. Universidad Autónoma de Querétaro. Facultad de Ciencias Naturales. Base de datos SNIB-CONABIO, proyectos No. JF119, HA008 y EC011.	IUCN Red List CWR Workshop	1
Capsicum rhomboideum	21.1722	-99.0936	CONABIO	García Rubio, O. R y A. Cabera Luna. 2015. Inventario florístico de los cerros San Martín y El Patol en el semidesierto queretano. Universidad Autónoma de Querétaro. Facultad de Ciencias Naturales. Base de datos SNIB-CONABIO, proyectos No. JF119, HA008 y EC011.	IUCN Red List CWR Workshop	0
Capsicum rhomboideum	21.2033	-99.0722	CONABIO	García Rubio, O. R y A. Cabera Luna. 2015. Inventario florístico de los cerros San Martín y El Patol en el semidesierto queretano. Universidad Autónoma de Querétaro. Facultad de Ciencias Naturales. Base de datos SNIB-CONABIO, proyectos No. JF119, HA008 y EC011.	IUCN Red List CWR Workshop	0
Capsicum rhomboideum	24.5583	-98.6917	CONABIO	García Rubio, O. R y A. Cabera Luna. 2015. Inventario florístico de los cerros San Martín y El Patol en el semidesierto queretano. Universidad Autónoma de Querétaro. Facultad de Ciencias Naturales. Base de datos SNIB-CONABIO, proyectos No. JF119, HA008 y EC011.	IUCN Red List CWR Workshop	1
Capsicum rhomboideum	17.4583	-97.9417	CONABIO	García Rubio, O. R y A. Cabera Luna. 2015. Inventario florístico de los cerros San Martín y El Patol en el semidesierto queretano. Universidad Autónoma de Querétaro. Facultad de Ciencias Naturales. Base de datos SNIB-CONABIO, proyectos No. JF119, HA008 y EC011.	IUCN Red List CWR Workshop	0
Capsicum rhomboideum	23.9083	-105.742	CONABIO	González Elizondo, M. S., González Elizondo, M., Herrera Arrieta, Y., López Enríquez, I.L. y J. A. Tena Flores. 1998. Base de datos sobre la flora de Durango. Instituto Politécnico Nacional. Centro Interdisciplinario de Investigación para el Desarrollo Integral Regional-Durango. Base de datos SNIB-CONABIO proyecto No. P005. México, D.F.	IUCN Red List CWR Workshop	0
Capsicum rhomboideum	23.5917	-99.2417	CONABIO	González Medrano, F. 1998. Lista florística preliminar de Tamaulipas. Universidad Nacional Autónoma de México. Instituto de Biología. Bases de datos SNIB-CONABIO proyecto No. P092. México, D.F.	IUCN Red List CWR Workshop	1
Capsicum rhomboideum	23.725	-99.1917	CONABIO	González Medrano, F. 1998. Lista florística preliminar de Tamaulipas. Universidad Nacional Autónoma de México. Instituto de Biología. Bases de datos SNIB-CONABIO proyecto No. P092. México, D.F.	IUCN Red List CWR Workshop	0
Capsicum rhomboideum	23.0583	-99.175	CONABIO	González Medrano, F. 1998. Lista florística preliminar de Tamaulipas. Universidad Nacional Autónoma de México. Instituto de Biología. Bases de datos SNIB-CONABIO proyecto No. P092. México, D.F.	IUCN Red List CWR Workshop	1
Capsicum rhomboideum	23.0417	-99.1583	CONABIO	González Medrano, F. 1998. Lista florística preliminar de Tamaulipas. Universidad Nacional Autónoma de México. Instituto de Biología. Bases de datos SNIB-CONABIO proyecto No. P092. México, D.F.	IUCN Red List CWR Workshop	0
Capsicum rhomboideum	23.6083	-98.375	CONABIO	González Medrano, F. 1998. Lista florística preliminar de Tamaulipas. Universidad Nacional Autónoma de México. Instituto de Biología. Bases de datos SNIB-CONABIO proyecto No. P092. México, D.F.	IUCN Red List CWR Workshop	1
Capsicum rhomboideum	23.275	-98.1083	CONABIO	González Medrano, F. 1998. Lista florística preliminar de Tamaulipas. Universidad Nacional Autónoma de México. Instituto de Biología. Bases de datos SNIB-CONABIO proyecto No. P092. México, D.F.	IUCN Red List CWR Workshop	1
Capsicum rhomboideum	23.2083	-97.9917	CONABIO	González Medrano, F. 1998. Lista florística preliminar de Tamaulipas. Universidad Nacional Autónoma de México. Instituto de Biología. Bases de datos SNIB-CONABIO proyecto No. P092. México, D.F.	IUCN Red List CWR Workshop	1
Capsicum rhomboideum	25.6317	-100.235	CONABIO	Gual, D. M. Rendón, C. A. Alamilla, F. L. Cifuentes, R. P. y Lozano, R. A. T. 2013. Bosque Mesófilo de Montaña de México. Comisión Nacional para el Conocimiento y Uso de la Biodiversidad. Base de datos SNIB-CONABIO proyecto Sistema de Información del Bosque Mesófilo de Montaña en México (Sl-BMM). México, D. F.	IUCN Red List CWR Workshop	1
Capsicum rhomboideum	23.1917	-99.275	CONABIO	Gual, D. M. Rendón, C. A. Alamilla, F. L. Cifuentes, R. P. y Lozano, R. A. T. 2013. Bosque Mesófilo de Montaña de México. Comisión Nacional para el Conocimiento y Uso de la Biodiversidad. Base de datos SNIB-CONABIO proyecto Sistema de Información del Bosque Mesófilo de Montaña en México (Sl-BMM). México, D. F.	IUCN Red List CWR Workshop	0
Capsicum rhomboideum	23.9189	-105.75	CONABIO	Guízar Nolazco, E. 2004. Banco de datos florísticos del Herbario CHAP. Universidad Autónoma Chapingo. División de Ciencias Forestales. Base de datos SNIB-CONABIO proyecto No. U048. México, D.F.	IUCN Red List CWR Workshop	1
Capsicum rhomboideum	21.6139	-99.2441	CONABIO	Guízar Nolazco, E. 2004. Banco de datos florísticos del Herbario CHAP. Universidad Autónoma Chapingo. División de Ciencias Forestales. Base de datos SNIB-CONABIO proyecto No. U048. México, D.F.	IUCN Red List CWR Workshop	0
Capsicum rhomboideum	21.2895	-99.1657	CONABIO	Guízar Nolazco, E. 2004. Banco de datos florísticos del Herbario CHAP. Universidad Autónoma Chapingo. División de Ciencias Forestales. Base de datos SNIB-CONABIO proyecto No. U048. México, D.F.	IUCN Red List CWR Workshop	1
Capsicum rhomboideum	16.2583	-96.8917	CONABIO	Guízar Nolazco, E. 2004. Banco de datos florísticos del Herbario CHAP. Universidad Autónoma Chapingo. División de Ciencias Forestales. Base de datos SNIB-CONABIO proyecto No. U048. México, D.F.	IUCN Red List CWR Workshop	1
Capsicum rhomboideum	19.2	-96.7	CONABIO	Guízar Nolazco, E. 2004. Banco de datos florísticos del Herbario CHAP. Universidad Autónoma Chapingo. División de Ciencias Forestales. Base de datos SNIB-CONABIO proyecto No. U048. México, D.F.	IUCN Red List CWR Workshop	1
Capsicum rhomboideum	22.125	-99.425	CONABIO	Gutiérrez Garduño, M. V. 1999. Sistematización del Herbario Nacional Forestal Biól Luciano Vela Gálvez. Secretaría de Agricultura, Ganadería y Desarrollo Rural. Instituto Nacional de Investigaciones Forestales Agrícolas y Pecuarias. Bases de datos SNIB-CONABIO proyecto No. P140. México, D.F.	IUCN Red List CWR Workshop	1
Capsicum rhomboideum	23.0417	-99.225	CONABIO	Hernández Sandoval, L. G. 1998. Diversidad florística y endemismo en la Reserva de la Biósfera El Cielo, Tamaulipas, México. Universidad Autónoma de Tamaulipas. Instituto de Ecología Aplicada. Bases de datos SNIB-CONABIO proyecto No. P023. México, D.F.	IUCN Red List CWR Workshop	0
Capsicum rhomboideum	23.0583	-99.1417	CONABIO	Hernández Sandoval, L. G. 1998. Diversidad florística y endemismo en la Reserva de la Biósfera El Cielo, Tamaulipas, México. Universidad Autónoma de Tamaulipas. Instituto de Ecología Aplicada. Bases de datos SNIB-CONABIO proyecto No. P023. México, D.F.	IUCN Red List CWR Workshop	0
Capsicum rhomboideum	16.1264	-92.2	CONABIO	Hernández Aguilar S. 2014. Depuración de la colección y base de datos del Herbario CICY. Fase IV. CICY. Bases de datos SNIB-CONABIO proyectos Nos. HA016, DC002, BA006, U009, K037, B070 y P143. México, D.F.	IUCN Red List CWR Workshop	1
Capsicum rhomboideum	25.0786	-99.9136	CONABIO	Hinton, G. 2012. Colección particular Hinton. Herbarium of Geo. B. Hinton. Bases de datos SNIB-CONABIO. México, D.F.	IUCN Red List CWR Workshop	0
Capsicum rhomboideum	24.6	-99.83	CONABIO	Hinton, G. 2012. Colección particular Hinton. Herbarium of Geo. B. Hinton. Bases de datos SNIB-CONABIO. México, D.F.	IUCN Red List CWR Workshop	1
Capsicum rhomboideum	24.0234	-99.5507	CONABIO	Hinton, G. 2012. Colección particular Hinton. Herbarium of Geo. B. Hinton. Bases de datos SNIB-CONABIO. México, D.F.	IUCN Red List CWR Workshop	0
Capsicum rhomboideum	17.7947	-99.5886	CONABIO	Jiménez Ramírez, J, y M. Martínez Gordillo. 2003. Fusión y actualización de las bases de datos del Herbario de la Facultad de Ciencias, UNAM (FCME), Guerrero. Universidad Nacional Autónoma de México. Facultad de Ciencias. Bases de datos SNIB-CONABIO proyectos No. U008, R031-Municipio H. Castillo, L188, L092 y E004. México, D.F.	IUCN Red List CWR Workshop	0
Capsicum rhomboideum	23.9619	-105.768	CONABIO	Lorea-Hernández, F., Peredo, M. y C. Durán. 2014. Actualización de las bases de datos del Herbario XAL. Fase III. Instituto de Ecología, A. C. Base de datos SNIB-CONABIO proyectos No. AA002, U021, K004. México, D. F.	IUCN Red List CWR Workshop	0
Capsicum rhomboideum	20.2267	-103.462	CONABIO	Lorea-Hernández, F., Peredo, M. y C. Durán. 2014. Actualización de las bases de datos del Herbario XAL. Fase III. Instituto de Ecología, A. C. Base de datos SNIB-CONABIO proyectos No. AA002, U021, K004. México, D. F.	IUCN Red List CWR Workshop	1
Capsicum rhomboideum	20.2267	-103.413	CONABIO	Lorea-Hernández, F., Peredo, M. y C. Durán. 2014. Actualización de las bases de datos del Herbario XAL. Fase III. Instituto de Ecología, A. C. Base de datos SNIB-CONABIO proyectos No. AA002, U021, K004. México, D. F.	IUCN Red List CWR Workshop	0
Capsicum rhomboideum	20.74	-103.293	CONABIO	Lorea-Hernández, F., Peredo, M. y C. Durán. 2014. Actualización de las bases de datos del Herbario XAL. Fase III. Instituto de Ecología, A. C. Base de datos SNIB-CONABIO proyectos No. AA002, U021, K004. México, D. F.	IUCN Red List CWR Workshop	0
Capsicum rhomboideum	20.1675	-103.268	CONABIO	Lorea-Hernández, F., Peredo, M. y C. Durán. 2014. Actualización de las bases de datos del Herbario XAL. Fase III. Instituto de Ecología, A. C. Base de datos SNIB-CONABIO proyectos No. AA002, U021, K004. México, D. F.	IUCN Red List CWR Workshop	0
Capsicum rhomboideum	20.1042	-103.262	CONABIO	Lorea-Hernández, F., Peredo, M. y C. Durán. 2014. Actualización de las bases de datos del Herbario XAL. Fase III. Instituto de Ecología, A. C. Base de datos SNIB-CONABIO proyectos No. AA002, U021, K004. México, D. F.	IUCN Red List CWR Workshop	0
Capsicum rhomboideum	22.5942	-100.296	CONABIO	Lorea-Hernández, F., Peredo, M. y C. Durán. 2014. Actualización de las bases de datos del Herbario XAL. Fase III. Instituto de Ecología, A. C. Base de datos SNIB-CONABIO proyectos No. AA002, U021, K004. México, D. F.	IUCN Red List CWR Workshop	1
Capsicum rhomboideum	21.3242	-100.067	CONABIO	Lorea-Hernández, F., Peredo, M. y C. Durán. 2014. Actualización de las bases de datos del Herbario XAL. Fase III. Instituto de Ecología, A. C. Base de datos SNIB-CONABIO proyectos No. AA002, U021, K004. México, D. F.	IUCN Red List CWR Workshop	1
Capsicum rhomboideum	21.5417	-99.6917	CONABIO	Lorea-Hernández, F., Peredo, M. y C. Durán. 2014. Actualización de las bases de datos del Herbario XAL. Fase III. Instituto de Ecología, A. C. Base de datos SNIB-CONABIO proyectos No. AA002, U021, K004. México, D. F.	IUCN Red List CWR Workshop	1
Capsicum rhomboideum	22.8106	-99.2742	CONABIO	Lorea-Hernández, F., Peredo, M. y C. Durán. 2014. Actualización de las bases de datos del Herbario XAL. Fase III. Instituto de Ecología, A. C. Base de datos SNIB-CONABIO proyectos No. AA002, U021, K004. México, D. F.	IUCN Red List CWR Workshop	1
Capsicum rhomboideum	21.6372	-99.2181	CONABIO	Lorea-Hernández, F., Peredo, M. y C. Durán. 2014. Actualización de las bases de datos del Herbario XAL. Fase III. Instituto de Ecología, A. C. Base de datos SNIB-CONABIO proyectos No. AA002, U021, K004. México, D. F.	IUCN Red List CWR Workshop	0
Capsicum rhomboideum	21.5136	-99.1722	CONABIO	Lorea-Hernández, F., Peredo, M. y C. Durán. 2014. Actualización de las bases de datos del Herbario XAL. Fase III. Instituto de Ecología, A. C. Base de datos SNIB-CONABIO proyectos No. AA002, U021, K004. México, D. F.	IUCN Red List CWR Workshop	1
Capsicum rhomboideum	21.1828	-99.1208	CONABIO	Lorea-Hernández, F., Peredo, M. y C. Durán. 2014. Actualización de las bases de datos del Herbario XAL. Fase III. Instituto de Ecología, A. C. Base de datos SNIB-CONABIO proyectos No. AA002, U021, K004. México, D. F.	IUCN Red List CWR Workshop	0
Capsicum rhomboideum	20.4717	-98.6689	CONABIO	Lorea-Hernández, F., Peredo, M. y C. Durán. 2014. Actualización de las bases de datos del Herbario XAL. Fase III. Instituto de Ecología, A. C. Base de datos SNIB-CONABIO proyectos No. AA002, U021, K004. México, D. F.	IUCN Red List CWR Workshop	1
Capsicum rhomboideum	20.5069	-98.5897	CONABIO	Lorea-Hernández, F., Peredo, M. y C. Durán. 2014. Actualización de las bases de datos del Herbario XAL. Fase III. Instituto de Ecología, A. C. Base de datos SNIB-CONABIO proyectos No. AA002, U021, K004. México, D. F.	IUCN Red List CWR Workshop	1
Capsicum rhomboideum	23.625	-98.375	CONABIO	Lorea-Hernández, F., Peredo, M. y C. Durán. 2014. Actualización de las bases de datos del Herbario XAL. Fase III. Instituto de Ecología, A. C. Base de datos SNIB-CONABIO proyectos No. AA002, U021, K004. México, D. F.	IUCN Red List CWR Workshop	1
Capsicum rhomboideum	18.7133	-97.3286	CONABIO	Lorea-Hernández, F., Peredo, M. y C. Durán. 2014. Actualización de las bases de datos del Herbario XAL. Fase III. Instituto de Ecología, A. C. Base de datos SNIB-CONABIO proyectos No. AA002, U021, K004. México, D. F.	IUCN Red List CWR Workshop	1
Capsicum rhomboideum	20.4625	-97.1903	CONABIO	Lorea-Hernández, F., Peredo, M. y C. Durán. 2014. Actualización de las bases de datos del Herbario XAL. Fase III. Instituto de Ecología, A. C. Base de datos SNIB-CONABIO proyectos No. AA002, U021, K004. México, D. F.	IUCN Red List CWR Workshop	1
Capsicum rhomboideum	19.5294	-96.9589	CONABIO	Lorea-Hernández, F., Peredo, M. y C. Durán. 2014. Actualización de las bases de datos del Herbario XAL. Fase III. Instituto de Ecología, A. C. Base de datos SNIB-CONABIO proyectos No. AA002, U021, K004. México, D. F.	IUCN Red List CWR Workshop	1
Capsicum rhomboideum	19.1936	-96.8867	CONABIO	Lorea-Hernández, F., Peredo, M. y C. Durán. 2014. Actualización de las bases de datos del Herbario XAL. Fase III. Instituto de Ecología, A. C. Base de datos SNIB-CONABIO proyectos No. AA002, U021, K004. México, D. F.	IUCN Red List CWR Workshop	1
Capsicum rhomboideum	19.2661	-96.8833	CONABIO	Lorea-Hernández, F., Peredo, M. y C. Durán. 2014. Actualización de las bases de datos del Herbario XAL. Fase III. Instituto de Ecología, A. C. Base de datos SNIB-CONABIO proyectos No. AA002, U021, K004. México, D. F.	IUCN Red List CWR Workshop	1
Capsicum rhomboideum	19.5658	-96.8317	CONABIO	Lorea-Hernández, F., Peredo, M. y C. Durán. 2014. Actualización de las bases de datos del Herbario XAL. Fase III. Instituto de Ecología, A. C. Base de datos SNIB-CONABIO proyectos No. AA002, U021, K004. México, D. F.	IUCN Red List CWR Workshop	1
Capsicum rhomboideum	20.2083	-96.7917	CONABIO	Lorea-Hernández, F., Peredo, M. y C. Durán. 2014. Actualización de las bases de datos del Herbario XAL. Fase III. Instituto de Ecología, A. C. Base de datos SNIB-CONABIO proyectos No. AA002, U021, K004. México, D. F.	IUCN Red List CWR Workshop	1
Capsicum rhomboideum	19.5556	-96.7681	CONABIO	Lorea-Hernández, F., Peredo, M. y C. Durán. 2014. Actualización de las bases de datos del Herbario XAL. Fase III. Instituto de Ecología, A. C. Base de datos SNIB-CONABIO proyectos No. AA002, U021, K004. México, D. F.	IUCN Red List CWR Workshop	1
Capsicum rhomboideum	19.2583	-96.7583	CONABIO	Lorea-Hernández, F., Peredo, M. y C. Durán. 2014. Actualización de las bases de datos del Herbario XAL. Fase III. Instituto de Ecología, A. C. Base de datos SNIB-CONABIO proyectos No. AA002, U021, K004. México, D. F.	IUCN Red List CWR Workshop	0
Capsicum rhomboideum	19.5917	-96.7583	CONABIO	Lorea-Hernández, F., Peredo, M. y C. Durán. 2014. Actualización de las bases de datos del Herbario XAL. Fase III. Instituto de Ecología, A. C. Base de datos SNIB-CONABIO proyectos No. AA002, U021, K004. México, D. F.	IUCN Red List CWR Workshop	1
Capsicum rhomboideum	19.4603	-96.7575	CONABIO	Lorea-Hernández, F., Peredo, M. y C. Durán. 2014. Actualización de las bases de datos del Herbario XAL. Fase III. Instituto de Ecología, A. C. Base de datos SNIB-CONABIO proyectos No. AA002, U021, K004. México, D. F.	IUCN Red List CWR Workshop	1
Capsicum rhomboideum	19.5417	-96.725	CONABIO	Lorea-Hernández, F., Peredo, M. y C. Durán. 2014. Actualización de las bases de datos del Herbario XAL. Fase III. Instituto de Ecología, A. C. Base de datos SNIB-CONABIO proyectos No. AA002, U021, K004. México, D. F.	IUCN Red List CWR Workshop	1
Capsicum rhomboideum	19.1697	-96.71	CONABIO	Lorea-Hernández, F., Peredo, M. y C. Durán. 2014. Actualización de las bases de datos del Herbario XAL. Fase III. Instituto de Ecología, A. C. Base de datos SNIB-CONABIO proyectos No. AA002, U021, K004. México, D. F.	IUCN Red List CWR Workshop	0
Capsicum rhomboideum	19.5861	-96.7061	CONABIO	Lorea-Hernández, F., Peredo, M. y C. Durán. 2014. Actualización de las bases de datos del Herbario XAL. Fase III. Instituto de Ecología, A. C. Base de datos SNIB-CONABIO proyectos No. AA002, U021, K004. México, D. F.	IUCN Red List CWR Workshop	1
Capsicum rhomboideum	19.2	-96.675	CONABIO	Lorea-Hernández, F., Peredo, M. y C. Durán. 2014. Actualización de las bases de datos del Herbario XAL. Fase III. Instituto de Ecología, A. C. Base de datos SNIB-CONABIO proyectos No. AA002, U021, K004. México, D. F.	IUCN Red List CWR Workshop	1
Capsicum rhomboideum	17.5417	-96.5583	CONABIO	Lorea-Hernández, F., Peredo, M. y C. Durán. 2014. Actualización de las bases de datos del Herbario XAL. Fase III. Instituto de Ecología, A. C. Base de datos SNIB-CONABIO proyectos No. AA002, U021, K004. México, D. F.	IUCN Red List CWR Workshop	1
Capsicum rhomboideum	19.5339	-96.4147	CONABIO	Lorea-Hernández, F., Peredo, M. y C. Durán. 2014. Actualización de las bases de datos del Herbario XAL. Fase III. Instituto de Ecología, A. C. Base de datos SNIB-CONABIO proyectos No. AA002, U021, K004. México, D. F.	IUCN Red List CWR Workshop	0
Capsicum rhomboideum	16.3083	-95.4417	CONABIO	Lorea-Hernández, F., Peredo, M. y C. Durán. 2014. Actualización de las bases de datos del Herbario XAL. Fase III. Instituto de Ecología, A. C. Base de datos SNIB-CONABIO proyectos No. AA002, U021, K004. México, D. F.	IUCN Red List CWR Workshop	0
Capsicum rhomboideum	16.7583	-95.2083	CONABIO	Lorea-Hernández, F., Peredo, M. y C. Durán. 2014. Actualización de las bases de datos del Herbario XAL. Fase III. Instituto de Ecología, A. C. Base de datos SNIB-CONABIO proyectos No. AA002, U021, K004. México, D. F.	IUCN Red List CWR Workshop	1
Capsicum rhomboideum	19.4806	-90.135	CONABIO	Lorea-Hernández, F., Peredo, M. y C. Durán. 2014. Actualización de las bases de datos del Herbario XAL. Fase III. Instituto de Ecología, A. C. Base de datos SNIB-CONABIO proyectos No. AA002, U021, K004. México, D. F.	IUCN Red List CWR Workshop	0
Capsicum rhomboideum	18.6917	-88.2417	CONABIO	Lorea-Hernández, F., Peredo, M. y C. Durán. 2014. Actualización de las bases de datos del Herbario XAL. Fase III. Instituto de Ecología, A. C. Base de datos SNIB-CONABIO proyectos No. AA002, U021, K004. México, D. F.	IUCN Red List CWR Workshop	0
Capsicum rhomboideum	24.625	-99.025	CONABIO	Martínez, M. 1998. Inventario florístico de la Sierra de San Carlos, Tamps. Universidad Autónoma de Tamaulipas. Instituto de Ecología Aplicada. Bases de datos SNIB-CONABIO proyecto No. P024. México, D.F.	IUCN Red List CWR Workshop	0
Capsicum rhomboideum	24.6417	-99.0083	CONABIO	Martínez, M. 1998. Inventario florístico de la Sierra de San Carlos, Tamps. Universidad Autónoma de Tamaulipas. Instituto de Ecología Aplicada. Bases de datos SNIB-CONABIO proyecto No. P024. México, D.F.	IUCN Red List CWR Workshop	0
Capsicum rhomboideum	24.525	-98.9583	CONABIO	Martínez, M. 1998. Inventario florístico de la Sierra de San Carlos, Tamps. Universidad Autónoma de Tamaulipas. Instituto de Ecología Aplicada. Bases de datos SNIB-CONABIO proyecto No. P024. México, D.F.	IUCN Red List CWR Workshop	1
Capsicum rhomboideum	24.5503	-98.6856	CONABIO	Martínez, M. 1999. Flora y vegetación de la Sierra de San Carlos en el municipio de San Nicolás, Tamaulipas. Universidad Autónoma de Querétaro. Facultad de Ciencias Naturales. Bases de datos SNIB-CONABIO proyecto No. L029. México, D.F.	IUCN Red List CWR Workshop	1
Capsicum rhomboideum	22.22	-100.25	CONABIO	Missouri Botanical Garden, Missouri Botanical Garden (accessed through GBIF data portal, http://data.gbif.org/datasets/resource/12084, 2012-12-04)	IUCN Red List CWR Workshop	1
Capsicum rhomboideum	22.53	-99.18	CONABIO	Missouri Botanical Garden, Missouri Botanical Garden (accessed through GBIF data portal, http://data.gbif.org/datasets/resource/12084, 2012-12-04)	IUCN Red List CWR Workshop	0
Capsicum rhomboideum	18.03	-97.4	CONABIO	Missouri Botanical Garden, Missouri Botanical Garden (accessed through GBIF data portal, http://data.gbif.org/datasets/resource/12084, 2012-12-04)	IUCN Red List CWR Workshop	0
Capsicum rhomboideum	19.25	-96.88	CONABIO	Missouri Botanical Garden, Missouri Botanical Garden (accessed through GBIF data portal, http://data.gbif.org/datasets/resource/12084, 2012-12-04)	IUCN Red List CWR Workshop	1
Capsicum rhomboideum	19.57	-96.78	CONABIO	Missouri Botanical Garden, Missouri Botanical Garden (accessed through GBIF data portal, http://data.gbif.org/datasets/resource/12084, 2012-12-04)	IUCN Red List CWR Workshop	0
Capsicum rhomboideum	15.86	-96.42	CONABIO	Missouri Botanical Garden, Missouri Botanical Garden (accessed through GBIF data portal, http://data.gbif.org/datasets/resource/12084, 2012-12-04)	IUCN Red List CWR Workshop	1
Capsicum rhomboideum	16.45	-94.09	CONABIO	Missouri Botanical Garden, Missouri Botanical Garden (accessed through GBIF data portal, http://data.gbif.org/datasets/resource/12084, 2012-12-04)	IUCN Red List CWR Workshop	1
Capsicum rhomboideum	16.34	-93.88	CONABIO	Missouri Botanical Garden, Missouri Botanical Garden (accessed through GBIF data portal, http://data.gbif.org/datasets/resource/12084, 2012-12-04)	IUCN Red List CWR Workshop	1
Capsicum rhomboideum	16.94	-93.71	CONABIO	Missouri Botanical Garden, Missouri Botanical Garden (accessed through GBIF data portal, http://data.gbif.org/datasets/resource/12084, 2012-12-04)	IUCN Red List CWR Workshop	1
Capsicum rhomboideum	16.81	-93.41	CONABIO	Missouri Botanical Garden, Missouri Botanical Garden (accessed through GBIF data portal, http://data.gbif.org/datasets/resource/12084, 2012-12-04)	IUCN Red List CWR Workshop	0
Capsicum rhomboideum	16.84	-93.31	CONABIO	Missouri Botanical Garden, Missouri Botanical Garden (accessed through GBIF data portal, http://data.gbif.org/datasets/resource/12084, 2012-12-04)	IUCN Red List CWR Workshop	0
Capsicum rhomboideum	16.9	-93.13	CONABIO	Missouri Botanical Garden, Missouri Botanical Garden (accessed through GBIF data portal, http://data.gbif.org/datasets/resource/12084, 2012-12-04)	IUCN Red List CWR Workshop	1
Capsicum rhomboideum	15.38	-92.21	CONABIO	Missouri Botanical Garden, Missouri Botanical Garden (accessed through GBIF data portal, http://data.gbif.org/datasets/resource/12084, 2012-12-04)	IUCN Red List CWR Workshop	1
Capsicum rhomboideum	16.1363	-92.1458	CONABIO	Missouri Botanical Garden, Missouri Botanical Garden (accessed through GBIF data portal, http://data.gbif.org/datasets/resource/12084, 2012-12-04)	IUCN Red List CWR Workshop	1
Capsicum rhomboideum	25.5679	-100.211	CONABIO	Missouri. 2005. Base de datos del Herbario del Jardín Botánico de Missouri, E.U.A. Jardín Botánico de Missouri, E.U.A. Bases de datos SNIB-CONABIO. México, D.F.	IUCN Red List CWR Workshop	1
Capsicum rhomboideum	22.5417	-99.1917	CONABIO	Missouri. 2005. Base de datos del Herbario del Jardín Botánico de Missouri, E.U.A. Jardín Botánico de Missouri, E.U.A. Bases de datos SNIB-CONABIO. México, D.F.	IUCN Red List CWR Workshop	0
Capsicum rhomboideum	22.575	-99.0417	CONABIO	Missouri. 2005. Base de datos del Herbario del Jardín Botánico de Missouri, E.U.A. Jardín Botánico de Missouri, E.U.A. Bases de datos SNIB-CONABIO. México, D.F.	IUCN Red List CWR Workshop	1
Capsicum rhomboideum	20.3711	-98.6453	CONABIO	Missouri. 2005. Base de datos del Herbario del Jardín Botánico de Missouri, E.U.A. Jardín Botánico de Missouri, E.U.A. Bases de datos SNIB-CONABIO. México, D.F.	IUCN Red List CWR Workshop	0
Capsicum rhomboideum	17.9956	-97.4306	CONABIO	Missouri. 2005. Base de datos del Herbario del Jardín Botánico de Missouri, E.U.A. Jardín Botánico de Missouri, E.U.A. Bases de datos SNIB-CONABIO. México, D.F.	IUCN Red List CWR Workshop	1
Capsicum rhomboideum	15.1083	-90.3083	CONABIO	Missouri. 2005. Base de datos del Herbario del Jardín Botánico de Missouri, E.U.A. Jardín Botánico de Missouri, E.U.A. Bases de datos SNIB-CONABIO. México, D.F.	IUCN Red List CWR Workshop	1
Capsicum rhomboideum	13.825	-89.9417	CONABIO	Missouri. 2005. Base de datos del Herbario del Jardín Botánico de Missouri, E.U.A. Jardín Botánico de Missouri, E.U.A. Bases de datos SNIB-CONABIO. México, D.F.	IUCN Red List CWR Workshop	1
Capsicum rhomboideum	13.8322	-89.6336	CONABIO	Missouri. 2005. Base de datos del Herbario del Jardín Botánico de Missouri, E.U.A. Jardín Botánico de Missouri, E.U.A. Bases de datos SNIB-CONABIO. México, D.F.	IUCN Red List CWR Workshop	0
Capsicum rhomboideum	15.5083	-88.225	CONABIO	Missouri. 2005. Base de datos del Herbario del Jardín Botánico de Missouri, E.U.A. Jardín Botánico de Missouri, E.U.A. Bases de datos SNIB-CONABIO. México, D.F.	IUCN Red List CWR Workshop	0
Capsicum rhomboideum	14.0927	-87.2214	CONABIO	Missouri. 2005. Base de datos del Herbario del Jardín Botánico de Missouri, E.U.A. Jardín Botánico de Missouri, E.U.A. Bases de datos SNIB-CONABIO. México, D.F.	IUCN Red List CWR Workshop	1
Capsicum rhomboideum	14.0811	-87.153	CONABIO	Missouri. 2005. Base de datos del Herbario del Jardín Botánico de Missouri, E.U.A. Jardín Botánico de Missouri, E.U.A. Bases de datos SNIB-CONABIO. México, D.F.	IUCN Red List CWR Workshop	1
Capsicum rhomboideum	13.5083	-86.525	CONABIO	Missouri. 2005. Base de datos del Herbario del Jardín Botánico de Missouri, E.U.A. Jardín Botánico de Missouri, E.U.A. Bases de datos SNIB-CONABIO. México, D.F.	IUCN Red List CWR Workshop	0
Capsicum rhomboideum	13.525	-86.525	CONABIO	Missouri. 2005. Base de datos del Herbario del Jardín Botánico de Missouri, E.U.A. Jardín Botánico de Missouri, E.U.A. Bases de datos SNIB-CONABIO. México, D.F.	IUCN Red List CWR Workshop	1
Capsicum rhomboideum	13.2583	-86.3583	CONABIO	Missouri. 2005. Base de datos del Herbario del Jardín Botánico de Missouri, E.U.A. Jardín Botánico de Missouri, E.U.A. Bases de datos SNIB-CONABIO. México, D.F.	IUCN Red List CWR Workshop	1
Capsicum rhomboideum	13.0583	-86.325	CONABIO	Missouri. 2005. Base de datos del Herbario del Jardín Botánico de Missouri, E.U.A. Jardín Botánico de Missouri, E.U.A. Bases de datos SNIB-CONABIO. México, D.F.	IUCN Red List CWR Workshop	1
Capsicum rhomboideum	13.275	-86.325	CONABIO	Missouri. 2005. Base de datos del Herbario del Jardín Botánico de Missouri, E.U.A. Jardín Botánico de Missouri, E.U.A. Bases de datos SNIB-CONABIO. México, D.F.	IUCN Red List CWR Workshop	1
Capsicum rhomboideum	13.2333	-86.3006	CONABIO	Missouri. 2005. Base de datos del Herbario del Jardín Botánico de Missouri, E.U.A. Jardín Botánico de Missouri, E.U.A. Bases de datos SNIB-CONABIO. México, D.F.	IUCN Red List CWR Workshop	1
Capsicum rhomboideum	11.8154	-85.9721	CONABIO	Missouri. 2005. Base de datos del Herbario del Jardín Botánico de Missouri, E.U.A. Jardín Botánico de Missouri, E.U.A. Bases de datos SNIB-CONABIO. México, D.F.	IUCN Red List CWR Workshop	1
Capsicum rhomboideum	12.4917	-85.6917	CONABIO	Missouri. 2005. Base de datos del Herbario del Jardín Botánico de Missouri, E.U.A. Jardín Botánico de Missouri, E.U.A. Bases de datos SNIB-CONABIO. México, D.F.	IUCN Red List CWR Workshop	1
Capsicum rhomboideum	23.9314	-105.755	CONABIO	Panero J L, Comisión nacional para el conocimiento y uso de la biodiversidad C 2020. Catálogo electrónico de especímenes depositados en el Herbario de la Universidad de Texas en Austin, Fase IV (Tipos). Version 1.7. Comisión nacional para el conocimiento y uso de la biodiversidad. Occurrence dataset https://doi.org/10.15468/cwx7g2 accessed via GBIF.org on 2019-06-11.	IUCN Red List CWR Workshop	1
Capsicum rhomboideum	20.712	-103.294	CONABIO	Panero J L, Comisión nacional para el conocimiento y uso de la biodiversidad C 2020. Catálogo electrónico de especímenes depositados en el Herbario de la Universidad de Texas en Austin, Fase IV (Tipos). Version 1.7. Comisión nacional para el conocimiento y uso de la biodiversidad. Occurrence dataset https://doi.org/10.15468/cwx7g2 accessed via GBIF.org on 2019-06-11.	IUCN Red List CWR Workshop	0
Capsicum rhomboideum	25.5783	-100.342	CONABIO	Panero J L, Comisión nacional para el conocimiento y uso de la biodiversidad C 2020. Catálogo electrónico de especímenes depositados en el Herbario de la Universidad de Texas en Austin, Fase IV (Tipos). Version 1.7. Comisión nacional para el conocimiento y uso de la biodiversidad. Occurrence dataset https://doi.org/10.15468/cwx7g2 accessed via GBIF.org on 2019-06-11.	IUCN Red List CWR Workshop	1
Capsicum rhomboideum	25.6711	-100.308	CONABIO	Panero J L, Comisión nacional para el conocimiento y uso de la biodiversidad C 2020. Catálogo electrónico de especímenes depositados en el Herbario de la Universidad de Texas en Austin, Fase IV (Tipos). Version 1.7. Comisión nacional para el conocimiento y uso de la biodiversidad. Occurrence dataset https://doi.org/10.15468/cwx7g2 accessed via GBIF.org on 2019-06-11.	IUCN Red List CWR Workshop	1
Capsicum rhomboideum	25.2833	-100.02	CONABIO	Panero J L, Comisión nacional para el conocimiento y uso de la biodiversidad C 2020. Catálogo electrónico de especímenes depositados en el Herbario de la Universidad de Texas en Austin, Fase IV (Tipos). Version 1.7. Comisión nacional para el conocimiento y uso de la biodiversidad. Occurrence dataset https://doi.org/10.15468/cwx7g2 accessed via GBIF.org on 2019-06-11.	IUCN Red List CWR Workshop	1
Capsicum rhomboideum	26.1189	-99.9439	CONABIO	Panero J L, Comisión nacional para el conocimiento y uso de la biodiversidad C 2020. Catálogo electrónico de especímenes depositados en el Herbario de la Universidad de Texas en Austin, Fase IV (Tipos). Version 1.7. Comisión nacional para el conocimiento y uso de la biodiversidad. Occurrence dataset https://doi.org/10.15468/cwx7g2 accessed via GBIF.org on 2019-06-11.	IUCN Red List CWR Workshop	1
Capsicum rhomboideum	24.1053	-99.9244	CONABIO	Panero J L, Comisión nacional para el conocimiento y uso de la biodiversidad C 2020. Catálogo electrónico de especímenes depositados en el Herbario de la Universidad de Texas en Austin, Fase IV (Tipos). Version 1.7. Comisión nacional para el conocimiento y uso de la biodiversidad. Occurrence dataset https://doi.org/10.15468/cwx7g2 accessed via GBIF.org on 2019-06-11.	IUCN Red List CWR Workshop	1
Capsicum rhomboideum	24.6006	-99.8142	CONABIO	Panero J L, Comisión nacional para el conocimiento y uso de la biodiversidad C 2020. Catálogo electrónico de especímenes depositados en el Herbario de la Universidad de Texas en Austin, Fase IV (Tipos). Version 1.7. Comisión nacional para el conocimiento y uso de la biodiversidad. Occurrence dataset https://doi.org/10.15468/cwx7g2 accessed via GBIF.org on 2019-06-11.	IUCN Red List CWR Workshop	1
Capsicum rhomboideum	24.7447	-99.8111	CONABIO	Panero J L, Comisión nacional para el conocimiento y uso de la biodiversidad C 2020. Catálogo electrónico de especímenes depositados en el Herbario de la Universidad de Texas en Austin, Fase IV (Tipos). Version 1.7. Comisión nacional para el conocimiento y uso de la biodiversidad. Occurrence dataset https://doi.org/10.15468/cwx7g2 accessed via GBIF.org on 2019-06-11.	IUCN Red List CWR Workshop	1
Capsicum rhomboideum	24.7566	-99.7967	CONABIO	Panero J L, Comisión nacional para el conocimiento y uso de la biodiversidad C 2020. Catálogo electrónico de especímenes depositados en el Herbario de la Universidad de Texas en Austin, Fase IV (Tipos). Version 1.7. Comisión nacional para el conocimiento y uso de la biodiversidad. Occurrence dataset https://doi.org/10.15468/cwx7g2 accessed via GBIF.org on 2019-06-11.	IUCN Red List CWR Workshop	1
Capsicum rhomboideum	22.0107	-99.6396	CONABIO	Panero J L, Comisión nacional para el conocimiento y uso de la biodiversidad C 2020. Catálogo electrónico de especímenes depositados en el Herbario de la Universidad de Texas en Austin, Fase IV (Tipos). Version 1.7. Comisión nacional para el conocimiento y uso de la biodiversidad. Occurrence dataset https://doi.org/10.15468/cwx7g2 accessed via GBIF.org on 2019-06-11.	IUCN Red List CWR Workshop	1
Capsicum rhomboideum	22.9333	-99.6	CONABIO	Panero J L, Comisión nacional para el conocimiento y uso de la biodiversidad C 2020. Catálogo electrónico de especímenes depositados en el Herbario de la Universidad de Texas en Austin, Fase IV (Tipos). Version 1.7. Comisión nacional para el conocimiento y uso de la biodiversidad. Occurrence dataset https://doi.org/10.15468/cwx7g2 accessed via GBIF.org on 2019-06-11.	IUCN Red List CWR Workshop	1
Capsicum rhomboideum	21.1972	-99.572	CONABIO	Panero J L, Comisión nacional para el conocimiento y uso de la biodiversidad C 2020. Catálogo electrónico de especímenes depositados en el Herbario de la Universidad de Texas en Austin, Fase IV (Tipos). Version 1.7. Comisión nacional para el conocimiento y uso de la biodiversidad. Occurrence dataset https://doi.org/10.15468/cwx7g2 accessed via GBIF.org on 2019-06-11.	IUCN Red List CWR Workshop	1
Capsicum rhomboideum	21.1941	-99.2927	CONABIO	Panero J L, Comisión nacional para el conocimiento y uso de la biodiversidad C 2020. Catálogo electrónico de especímenes depositados en el Herbario de la Universidad de Texas en Austin, Fase IV (Tipos). Version 1.7. Comisión nacional para el conocimiento y uso de la biodiversidad. Occurrence dataset https://doi.org/10.15468/cwx7g2 accessed via GBIF.org on 2019-06-11.	IUCN Red List CWR Workshop	1
Capsicum rhomboideum	23.5877	-99.2024	CONABIO	Panero J L, Comisión nacional para el conocimiento y uso de la biodiversidad C 2020. Catálogo electrónico de especímenes depositados en el Herbario de la Universidad de Texas en Austin, Fase IV (Tipos). Version 1.7. Comisión nacional para el conocimiento y uso de la biodiversidad. Occurrence dataset https://doi.org/10.15468/cwx7g2 accessed via GBIF.org on 2019-06-11.	IUCN Red List CWR Workshop	1
Capsicum rhomboideum	23.0994	-99.1919	CONABIO	Panero J L, Comisión nacional para el conocimiento y uso de la biodiversidad C 2020. Catálogo electrónico de especímenes depositados en el Herbario de la Universidad de Texas en Austin, Fase IV (Tipos). Version 1.7. Comisión nacional para el conocimiento y uso de la biodiversidad. Occurrence dataset https://doi.org/10.15468/cwx7g2 accessed via GBIF.org on 2019-06-11.	IUCN Red List CWR Workshop	1
Capsicum rhomboideum	21.005	-99.19	CONABIO	Panero J L, Comisión nacional para el conocimiento y uso de la biodiversidad C 2020. Catálogo electrónico de especímenes depositados en el Herbario de la Universidad de Texas en Austin, Fase IV (Tipos). Version 1.7. Comisión nacional para el conocimiento y uso de la biodiversidad. Occurrence dataset https://doi.org/10.15468/cwx7g2 accessed via GBIF.org on 2019-06-11.	IUCN Red List CWR Workshop	1
Capsicum rhomboideum	23.1568	-99.1723	CONABIO	Panero J L, Comisión nacional para el conocimiento y uso de la biodiversidad C 2020. Catálogo electrónico de especímenes depositados en el Herbario de la Universidad de Texas en Austin, Fase IV (Tipos). Version 1.7. Comisión nacional para el conocimiento y uso de la biodiversidad. Occurrence dataset https://doi.org/10.15468/cwx7g2 accessed via GBIF.org on 2019-06-11.	IUCN Red List CWR Workshop	1
Capsicum rhomboideum	23.7361	-99.1461	CONABIO	Panero J L, Comisión nacional para el conocimiento y uso de la biodiversidad C 2020. Catálogo electrónico de especímenes depositados en el Herbario de la Universidad de Texas en Austin, Fase IV (Tipos). Version 1.7. Comisión nacional para el conocimiento y uso de la biodiversidad. Occurrence dataset https://doi.org/10.15468/cwx7g2 accessed via GBIF.org on 2019-06-11.	IUCN Red List CWR Workshop	1
Capsicum rhomboideum	21.1946	-99.0712	CONABIO	Panero J L, Comisión nacional para el conocimiento y uso de la biodiversidad C 2020. Catálogo electrónico de especímenes depositados en el Herbario de la Universidad de Texas en Austin, Fase IV (Tipos). Version 1.7. Comisión nacional para el conocimiento y uso de la biodiversidad. Occurrence dataset https://doi.org/10.15468/cwx7g2 accessed via GBIF.org on 2019-06-11.	IUCN Red List CWR Workshop	1
Capsicum rhomboideum	22.5667	-99.0333	CONABIO	Panero J L, Comisión nacional para el conocimiento y uso de la biodiversidad C 2020. Catálogo electrónico de especímenes depositados en el Herbario de la Universidad de Texas en Austin, Fase IV (Tipos). Version 1.7. Comisión nacional para el conocimiento y uso de la biodiversidad. Occurrence dataset https://doi.org/10.15468/cwx7g2 accessed via GBIF.org on 2019-06-11.	IUCN Red List CWR Workshop	1
Capsicum rhomboideum	22.609	-99.0242	CONABIO	Panero J L, Comisión nacional para el conocimiento y uso de la biodiversidad C 2020. Catálogo electrónico de especímenes depositados en el Herbario de la Universidad de Texas en Austin, Fase IV (Tipos). Version 1.7. Comisión nacional para el conocimiento y uso de la biodiversidad. Occurrence dataset https://doi.org/10.15468/cwx7g2 accessed via GBIF.org on 2019-06-11.	IUCN Red List CWR Workshop	1
Capsicum rhomboideum	24.6272	-99.0025	CONABIO	Panero J L, Comisión nacional para el conocimiento y uso de la biodiversidad C 2020. Catálogo electrónico de especímenes depositados en el Herbario de la Universidad de Texas en Austin, Fase IV (Tipos). Version 1.7. Comisión nacional para el conocimiento y uso de la biodiversidad. Occurrence dataset https://doi.org/10.15468/cwx7g2 accessed via GBIF.org on 2019-06-11.	IUCN Red List CWR Workshop	1
Capsicum rhomboideum	23.2089	-98.3597	CONABIO	Panero J L, Comisión nacional para el conocimiento y uso de la biodiversidad C 2020. Catálogo electrónico de especímenes depositados en el Herbario de la Universidad de Texas en Austin, Fase IV (Tipos). Version 1.7. Comisión nacional para el conocimiento y uso de la biodiversidad. Occurrence dataset https://doi.org/10.15468/cwx7g2 accessed via GBIF.org on 2019-06-11.	IUCN Red List CWR Workshop	1
Capsicum rhomboideum	18.1401	-97.3213	CONABIO	Panero J L, Comisión nacional para el conocimiento y uso de la biodiversidad C 2020. Catálogo electrónico de especímenes depositados en el Herbario de la Universidad de Texas en Austin, Fase IV (Tipos). Version 1.7. Comisión nacional para el conocimiento y uso de la biodiversidad. Occurrence dataset https://doi.org/10.15468/cwx7g2 accessed via GBIF.org on 2019-06-11.	IUCN Red List CWR Workshop	1
Capsicum rhomboideum	19.5397	-96.7411	CONABIO	Panero J L, Comisión nacional para el conocimiento y uso de la biodiversidad C 2020. Catálogo electrónico de especímenes depositados en el Herbario de la Universidad de Texas en Austin, Fase IV (Tipos). Version 1.7. Comisión nacional para el conocimiento y uso de la biodiversidad. Occurrence dataset https://doi.org/10.15468/cwx7g2 accessed via GBIF.org on 2019-06-11.	IUCN Red List CWR Workshop	1
Capsicum rhomboideum	16.4794	-95.0835	CONABIO	Panero J L, Comisión nacional para el conocimiento y uso de la biodiversidad C 2020. Catálogo electrónico de especímenes depositados en el Herbario de la Universidad de Texas en Austin, Fase IV (Tipos). Version 1.7. Comisión nacional para el conocimiento y uso de la biodiversidad. Occurrence dataset https://doi.org/10.15468/cwx7g2 accessed via GBIF.org on 2019-06-11.	IUCN Red List CWR Workshop	1
Capsicum rhomboideum	15.6667	-92.25	CONABIO	Panero J L, Comisión nacional para el conocimiento y uso de la biodiversidad C 2020. Catálogo electrónico de especímenes depositados en el Herbario de la Universidad de Texas en Austin, Fase IV (Tipos). Version 1.7. Comisión nacional para el conocimiento y uso de la biodiversidad. Occurrence dataset https://doi.org/10.15468/cwx7g2 accessed via GBIF.org on 2019-06-11.	IUCN Red List CWR Workshop	0
Capsicum rhomboideum	15.4305	-92.2385	CONABIO	Panero J L, Comisión nacional para el conocimiento y uso de la biodiversidad C 2020. Catálogo electrónico de especímenes depositados en el Herbario de la Universidad de Texas en Austin, Fase IV (Tipos). Version 1.7. Comisión nacional para el conocimiento y uso de la biodiversidad. Occurrence dataset https://doi.org/10.15468/cwx7g2 accessed via GBIF.org on 2019-06-11.	IUCN Red List CWR Workshop	1
Capsicum rhomboideum	15.3817	-92.2218	CONABIO	Panero J L, Comisión nacional para el conocimiento y uso de la biodiversidad C 2020. Catálogo electrónico de especímenes depositados en el Herbario de la Universidad de Texas en Austin, Fase IV (Tipos). Version 1.7. Comisión nacional para el conocimiento y uso de la biodiversidad. Occurrence dataset https://doi.org/10.15468/cwx7g2 accessed via GBIF.org on 2019-06-11.	IUCN Red List CWR Workshop	1
Capsicum rhomboideum	16.0814	-92.0413	CONABIO	Panero J L, Comisión nacional para el conocimiento y uso de la biodiversidad C 2020. Catálogo electrónico de especímenes depositados en el Herbario de la Universidad de Texas en Austin, Fase IV (Tipos). Version 1.7. Comisión nacional para el conocimiento y uso de la biodiversidad. Occurrence dataset https://doi.org/10.15468/cwx7g2 accessed via GBIF.org on 2019-06-11.	IUCN Red List CWR Workshop	0
Capsicum rhomboideum	16.3453	-93.9042	CONABIO	Pérez Farrera M Á, Comisión nacional para el conocimiento y uso de la biodiversidad C 2020. Flora y vegetación de la región terrestre prioritaria Tacaná-Boquerón, Chiapas, México. Version 1.5. Comisión nacional para el conocimiento y uso de la biodiversidad. Occurrence dataset https://doi.org/10.15468/itk4v9 accessed via GBIF.org on 2020-06-11.	IUCN Red List CWR Workshop	0
Capsicum rhomboideum	16.1636	-91.2108	CONABIO	Pérez Farrera M Á, Comisión nacional para el conocimiento y uso de la biodiversidad C 2020. Flora y vegetación de la región terrestre prioritaria Tacaná-Boquerón, Chiapas, México. Version 1.5. Comisión nacional para el conocimiento y uso de la biodiversidad. Occurrence dataset https://doi.org/10.15468/itk4v9 accessed via GBIF.org on 2020-06-11.	IUCN Red List CWR Workshop	1
Capsicum rhomboideum	16.355	-93.8847	CONABIO	Sousa Sánchez M, Comisión nacional para el conocimiento y uso de la biodiversidad C 2020. Inventario Florístico de la Reserva de la Biósfera La Sepultura del Corredor Biológico Sierra Madre del Sur. Fase II. Version 1.7. Comisión nacional para el conocimiento y uso de la biodiversidad. Occurrence dataset https://doi.org/10.15468/olgxod accessed via GBIF.org on 2020-06-11	IUCN Red List CWR Workshop	1
Capsicum rhomboideum	18.06	-101.23	CONABIO	Royal Botanic Gardens, Kew, Royal Botanic Gardens, Kew (accessed through GBIF data portal, http://data.gbif.org/datasets/resource/629, 2012-12-04)	IUCN Red List CWR Workshop	0
Capsicum rhomboideum	23.9033	-105.75	CONABIO	Rzedowski J. y S. Zamudio. 2001. Etapa final de la captura y catalogación del Herbario del Instituto de Ecología A. C., Centro Regional del Bajío. Herbario IEB. Centro Regional del Bajío. Bases de datos SNIB-CONABIO, proyectos HA010, FS002, Q017, J097 y F014. México, D. F.	IUCN Red List CWR Workshop	1
Capsicum rhomboideum	25.34	-105.722	CONABIO	Rzedowski J. y S. Zamudio. 2001. Etapa final de la captura y catalogación del Herbario del Instituto de Ecología A. C., Centro Regional del Bajío. Herbario IEB. Centro Regional del Bajío. Bases de datos SNIB-CONABIO, proyectos HA010, FS002, Q017, J097 y F014. México, D. F.	IUCN Red List CWR Workshop	1
Capsicum rhomboideum	19.6017	-104.437	CONABIO	Rzedowski J. y S. Zamudio. 2001. Etapa final de la captura y catalogación del Herbario del Instituto de Ecología A. C., Centro Regional del Bajío. Herbario IEB. Centro Regional del Bajío. Bases de datos SNIB-CONABIO, proyectos HA010, FS002, Q017, J097 y F014. México, D. F.	IUCN Red List CWR Workshop	1
Capsicum rhomboideum	19.3087	-103.855	CONABIO	Rzedowski J. y S. Zamudio. 2001. Etapa final de la captura y catalogación del Herbario del Instituto de Ecología A. C., Centro Regional del Bajío. Herbario IEB. Centro Regional del Bajío. Bases de datos SNIB-CONABIO, proyectos HA010, FS002, Q017, J097 y F014. México, D. F.	IUCN Red List CWR Workshop	1
Capsicum rhomboideum	20.7233	-103.293	CONABIO	Rzedowski J. y S. Zamudio. 2001. Etapa final de la captura y catalogación del Herbario del Instituto de Ecología A. C., Centro Regional del Bajío. Herbario IEB. Centro Regional del Bajío. Bases de datos SNIB-CONABIO, proyectos HA010, FS002, Q017, J097 y F014. México, D. F.	IUCN Red List CWR Workshop	1
Capsicum rhomboideum	21.3467	-100.09	CONABIO	Rzedowski J. y S. Zamudio. 2001. Etapa final de la captura y catalogación del Herbario del Instituto de Ecología A. C., Centro Regional del Bajío. Herbario IEB. Centro Regional del Bajío. Bases de datos SNIB-CONABIO, proyectos HA010, FS002, Q017, J097 y F014. México, D. F.	IUCN Red List CWR Workshop	1
Capsicum rhomboideum	21.2558	-100.078	CONABIO	Rzedowski J. y S. Zamudio. 2001. Etapa final de la captura y catalogación del Herbario del Instituto de Ecología A. C., Centro Regional del Bajío. Herbario IEB. Centro Regional del Bajío. Bases de datos SNIB-CONABIO, proyectos HA010, FS002, Q017, J097 y F014. México, D. F.	IUCN Red List CWR Workshop	1
Capsicum rhomboideum	21.2986	-100.056	CONABIO	Rzedowski J. y S. Zamudio. 2001. Etapa final de la captura y catalogación del Herbario del Instituto de Ecología A. C., Centro Regional del Bajío. Herbario IEB. Centro Regional del Bajío. Bases de datos SNIB-CONABIO, proyectos HA010, FS002, Q017, J097 y F014. México, D. F.	IUCN Red List CWR Workshop	1
Capsicum rhomboideum	24.0245	-99.9251	CONABIO	Rzedowski J. y S. Zamudio. 2001. Etapa final de la captura y catalogación del Herbario del Instituto de Ecología A. C., Centro Regional del Bajío. Herbario IEB. Centro Regional del Bajío. Bases de datos SNIB-CONABIO, proyectos HA010, FS002, Q017, J097 y F014. México, D. F.	IUCN Red List CWR Workshop	1
Capsicum rhomboideum	21.2533	-99.7083	CONABIO	Rzedowski J. y S. Zamudio. 2001. Etapa final de la captura y catalogación del Herbario del Instituto de Ecología A. C., Centro Regional del Bajío. Herbario IEB. Centro Regional del Bajío. Bases de datos SNIB-CONABIO, proyectos HA010, FS002, Q017, J097 y F014. México, D. F.	IUCN Red List CWR Workshop	0
Capsicum rhomboideum	20.9267	-99.6967	CONABIO	Rzedowski J. y S. Zamudio. 2001. Etapa final de la captura y catalogación del Herbario del Instituto de Ecología A. C., Centro Regional del Bajío. Herbario IEB. Centro Regional del Bajío. Bases de datos SNIB-CONABIO, proyectos HA010, FS002, Q017, J097 y F014. México, D. F.	IUCN Red List CWR Workshop	0
Capsicum rhomboideum	21.0725	-99.6817	CONABIO	Rzedowski J. y S. Zamudio. 2001. Etapa final de la captura y catalogación del Herbario del Instituto de Ecología A. C., Centro Regional del Bajío. Herbario IEB. Centro Regional del Bajío. Bases de datos SNIB-CONABIO, proyectos HA010, FS002, Q017, J097 y F014. México, D. F.	IUCN Red List CWR Workshop	0
Capsicum rhomboideum	21.3167	-99.6317	CONABIO	Rzedowski J. y S. Zamudio. 2001. Etapa final de la captura y catalogación del Herbario del Instituto de Ecología A. C., Centro Regional del Bajío. Herbario IEB. Centro Regional del Bajío. Bases de datos SNIB-CONABIO, proyectos HA010, FS002, Q017, J097 y F014. México, D. F.	IUCN Red List CWR Workshop	0
Capsicum rhomboideum	21.15	-99.55	CONABIO	Rzedowski J. y S. Zamudio. 2001. Etapa final de la captura y catalogación del Herbario del Instituto de Ecología A. C., Centro Regional del Bajío. Herbario IEB. Centro Regional del Bajío. Bases de datos SNIB-CONABIO, proyectos HA010, FS002, Q017, J097 y F014. México, D. F.	IUCN Red List CWR Workshop	1
Capsicum rhomboideum	21.15	-99.5167	CONABIO	Rzedowski J. y S. Zamudio. 2001. Etapa final de la captura y catalogación del Herbario del Instituto de Ecología A. C., Centro Regional del Bajío. Herbario IEB. Centro Regional del Bajío. Bases de datos SNIB-CONABIO, proyectos HA010, FS002, Q017, J097 y F014. México, D. F.	IUCN Red List CWR Workshop	1
Capsicum rhomboideum	21.2217	-99.4733	CONABIO	Rzedowski J. y S. Zamudio. 2001. Etapa final de la captura y catalogación del Herbario del Instituto de Ecología A. C., Centro Regional del Bajío. Herbario IEB. Centro Regional del Bajío. Bases de datos SNIB-CONABIO, proyectos HA010, FS002, Q017, J097 y F014. México, D. F.	IUCN Red List CWR Workshop	1
Capsicum rhomboideum	21.3333	-99.3833	CONABIO	Rzedowski J. y S. Zamudio. 2001. Etapa final de la captura y catalogación del Herbario del Instituto de Ecología A. C., Centro Regional del Bajío. Herbario IEB. Centro Regional del Bajío. Bases de datos SNIB-CONABIO, proyectos HA010, FS002, Q017, J097 y F014. México, D. F.	IUCN Red List CWR Workshop	0
Capsicum rhomboideum	21.3983	-99.3292	CONABIO	Rzedowski J. y S. Zamudio. 2001. Etapa final de la captura y catalogación del Herbario del Instituto de Ecología A. C., Centro Regional del Bajío. Herbario IEB. Centro Regional del Bajío. Bases de datos SNIB-CONABIO, proyectos HA010, FS002, Q017, J097 y F014. México, D. F.	IUCN Red List CWR Workshop	1
Capsicum rhomboideum	21.3317	-99.2733	CONABIO	Rzedowski J. y S. Zamudio. 2001. Etapa final de la captura y catalogación del Herbario del Instituto de Ecología A. C., Centro Regional del Bajío. Herbario IEB. Centro Regional del Bajío. Bases de datos SNIB-CONABIO, proyectos HA010, FS002, Q017, J097 y F014. México, D. F.	IUCN Red List CWR Workshop	0
Capsicum rhomboideum	21.2064	-99.1881	CONABIO	Rzedowski J. y S. Zamudio. 2001. Etapa final de la captura y catalogación del Herbario del Instituto de Ecología A. C., Centro Regional del Bajío. Herbario IEB. Centro Regional del Bajío. Bases de datos SNIB-CONABIO, proyectos HA010, FS002, Q017, J097 y F014. México, D. F.	IUCN Red List CWR Workshop	0
Capsicum rhomboideum	21.1589	-99.1081	CONABIO	Rzedowski J. y S. Zamudio. 2001. Etapa final de la captura y catalogación del Herbario del Instituto de Ecología A. C., Centro Regional del Bajío. Herbario IEB. Centro Regional del Bajío. Bases de datos SNIB-CONABIO, proyectos HA010, FS002, Q017, J097 y F014. México, D. F.	IUCN Red List CWR Workshop	1
Capsicum rhomboideum	21.2183	-99.095	CONABIO	Rzedowski J. y S. Zamudio. 2001. Etapa final de la captura y catalogación del Herbario del Instituto de Ecología A. C., Centro Regional del Bajío. Herbario IEB. Centro Regional del Bajío. Bases de datos SNIB-CONABIO, proyectos HA010, FS002, Q017, J097 y F014. México, D. F.	IUCN Red List CWR Workshop	1
Capsicum rhomboideum	20.3083	-98.7417	CONABIO	Rzedowski J. y S. Zamudio. 2001. Etapa final de la captura y catalogación del Herbario del Instituto de Ecología A. C., Centro Regional del Bajío. Herbario IEB. Centro Regional del Bajío. Bases de datos SNIB-CONABIO, proyectos HA010, FS002, Q017, J097 y F014. México, D. F.	IUCN Red List CWR Workshop	1
Capsicum rhomboideum	20.535	-98.4783	CONABIO	Rzedowski J. y S. Zamudio. 2001. Etapa final de la captura y catalogación del Herbario del Instituto de Ecología A. C., Centro Regional del Bajío. Herbario IEB. Centro Regional del Bajío. Bases de datos SNIB-CONABIO, proyectos HA010, FS002, Q017, J097 y F014. México, D. F.	IUCN Red List CWR Workshop	1
Capsicum rhomboideum	18.1681	-97.4792	CONABIO	Rzedowski J. y S. Zamudio. 2001. Etapa final de la captura y catalogación del Herbario del Instituto de Ecología A. C., Centro Regional del Bajío. Herbario IEB. Centro Regional del Bajío. Bases de datos SNIB-CONABIO, proyectos HA010, FS002, Q017, J097 y F014. México, D. F.	IUCN Red List CWR Workshop	1
Capsicum rhomboideum	18.0533	-97.345	CONABIO	Rzedowski J. y S. Zamudio. 2001. Etapa final de la captura y catalogación del Herbario del Instituto de Ecología A. C., Centro Regional del Bajío. Herbario IEB. Centro Regional del Bajío. Bases de datos SNIB-CONABIO, proyectos HA010, FS002, Q017, J097 y F014. México, D. F.	IUCN Red List CWR Workshop	1
Capsicum rhomboideum	19.1917	-96.725	CONABIO	Rzedowski J. y S. Zamudio. 2001. Etapa final de la captura y catalogación del Herbario del Instituto de Ecología A. C., Centro Regional del Bajío. Herbario IEB. Centro Regional del Bajío. Bases de datos SNIB-CONABIO, proyectos HA010, FS002, Q017, J097 y F014. México, D. F.	IUCN Red List CWR Workshop	1
Capsicum rhomboideum	19.6725	-104.421	CONABIO	Santana-Michel, F. J., Cuevas Guzmán, R. y Guzmán Hernández, L. 2003. Actualización de la base de datos sobre la flora de la Reserva de la Biósfera Sierra de Manantlán, Jalisco-Colima, México. Universidad de Guadalajara. Centro Universitario de la Costa Sur. Bases de datos SNIB-CONABIO proyectos No. U011 y A007. México, D.F.	IUCN Red List CWR Workshop	1
Capsicum rhomboideum	19.7578	-104.421	CONABIO	Santana-Michel, F. J., Cuevas Guzmán, R. y Guzmán Hernández, L. 2003. Actualización de la base de datos sobre la flora de la Reserva de la Biósfera Sierra de Manantlán, Jalisco-Colima, México. Universidad de Guadalajara. Centro Universitario de la Costa Sur. Bases de datos SNIB-CONABIO proyectos No. U011 y A007. México, D.F.	IUCN Red List CWR Workshop	0
Capsicum rhomboideum	19.6436	-104.369	CONABIO	Santana-Michel, F. J., Cuevas Guzmán, R. y Guzmán Hernández, L. 2003. Actualización de la base de datos sobre la flora de la Reserva de la Biósfera Sierra de Manantlán, Jalisco-Colima, México. Universidad de Guadalajara. Centro Universitario de la Costa Sur. Bases de datos SNIB-CONABIO proyectos No. U011 y A007. México, D.F.	IUCN Red List CWR Workshop	1
Capsicum rhomboideum	19.6878	-104.035	CONABIO	Santana-Michel, F. J., Cuevas Guzmán, R. y Guzmán Hernández, L. 2003. Actualización de la base de datos sobre la flora de la Reserva de la Biósfera Sierra de Manantlán, Jalisco-Colima, México. Universidad de Guadalajara. Centro Universitario de la Costa Sur. Bases de datos SNIB-CONABIO proyectos No. U011 y A007. México, D.F.	IUCN Red List CWR Workshop	1
Capsicum rhomboideum	19.6778	-104.019	CONABIO	Santana-Michel, F. J., Cuevas Guzmán, R. y Guzmán Hernández, L. 2003. Actualización de la base de datos sobre la flora de la Reserva de la Biósfera Sierra de Manantlán, Jalisco-Colima, México. Universidad de Guadalajara. Centro Universitario de la Costa Sur. Bases de datos SNIB-CONABIO proyectos No. U011 y A007. México, D.F.	IUCN Red List CWR Workshop	1
Capsicum rhomboideum	19.6742	-104.007	CONABIO	Santana-Michel, F. J., Cuevas Guzmán, R. y Guzmán Hernández, L. 2003. Actualización de la base de datos sobre la flora de la Reserva de la Biósfera Sierra de Manantlán, Jalisco-Colima, México. Universidad de Guadalajara. Centro Universitario de la Costa Sur. Bases de datos SNIB-CONABIO proyectos No. U011 y A007. México, D.F.	IUCN Red List CWR Workshop	1
Capsicum rhomboideum	19.3583	-103.858	CONABIO	Santana-Michel, F. J., Cuevas Guzmán, R. y Guzmán Hernández, L. 2003. Actualización de la base de datos sobre la flora de la Reserva de la Biósfera Sierra de Manantlán, Jalisco-Colima, México. Universidad de Guadalajara. Centro Universitario de la Costa Sur. Bases de datos SNIB-CONABIO proyectos No. U011 y A007. México, D.F.	IUCN Red List CWR Workshop	0
Capsicum rhomboideum	25.278	-99.4128	CONABIO	Staatliche Naturwissenschaftliche Sammlungen Bayerns, The Vascular Plant Collection at the Botanische Staatssammlung München (accessed through GBIF data portal, http://data.gbif.org/datasets/resource/11996, 2012-12-04)	IUCN Red List CWR Workshop	1
Capsicum rhomboideum	19.01	-100.29	CONABIO	The Herbarium Catalogue, Royal Botanic Gardens, Kew. Published on the Internet http://www.kew.org/herbcat	IUCN Red List CWR Workshop	0
Capsicum rhomboideum	25.6258	-100.2	CONABIO	The New York Botanical Garden, Herbarium of The New York Botanical Garden (accessed through GBIF data portal, http://data.gbif.org/datasets/resource/8967, 2012-12-04)	IUCN Red List CWR Workshop	1
Capsicum rhomboideum	20.4	-100.2	CONABIO	GBIF	IUCN Red List CWR Workshop	1
Capsicum rhomboideum	16.7167	-94.1333	CONABIO	SNIB-CONABIO	IUCN Red List CWR Workshop	1
Capsicum rhomboideum	16.7	-94.1333	CONABIO	SNIB-CONABIO	IUCN Red List CWR Workshop	1
Capsicum rhomboideum	18.4067	-102.374	CONABIO	University of Arizona Herbarium, UA Herbarium (accessed through GBIF data portal, http://data.gbif.org/datasets/resource/7900, 2012-12-04)	IUCN Red List CWR Workshop	1
Capsicum rhomboideum	16.7518	-93.337	CONABIO	Valdez-Hernández M. 2013. Base de datos del Herbario CIQR de El Colegio de la Frontera Sur, Unidad Chetumal. Herbario CIQR. Unidad Chetumal. El Colegio de la Frontera Sur. Bases de datos SNIB-CONABIO, proyecto EC018. México, D. F.	IUCN Red List CWR Workshop	0
Capsicum rhomboideum	16.1571	-92.2028	CONABIO	Valdez-Hernández M. 2013. Base de datos del Herbario CIQR de El Colegio de la Frontera Sur, Unidad Chetumal. Herbario CIQR. Unidad Chetumal. El Colegio de la Frontera Sur. Bases de datos SNIB-CONABIO, proyecto EC018. México, D. F.	IUCN Red List CWR Workshop	1
Capsicum rhomboideum	16.1334	-92.1948	CONABIO	Valdez-Hernández M. 2013. Base de datos del Herbario CIQR de El Colegio de la Frontera Sur, Unidad Chetumal. Herbario CIQR. Unidad Chetumal. El Colegio de la Frontera Sur. Bases de datos SNIB-CONABIO, proyecto EC018. México, D. F.	IUCN Red List CWR Workshop	1
Capsicum rhomboideum	16.5381	-95.6617	CONABIO	Villaseñor Ríos J L, Comisión nacional para el conocimiento y uso de la biodiversidad C 2020. La familia Asteraceae en México. Fase VI. Version 1.7. Comisión nacional para el conocimiento y uso de la biodiversidad. Occurrence dataset https://doi.org/10.15468/e38eyz accessed via GBIF.org on 2020-06-11.	IUCN Red List CWR Workshop	1
Capsicum rhomboideum	16.7528	-95.4603	CONABIO	Villaseñor Ríos J L, Comisión nacional para el conocimiento y uso de la biodiversidad C 2020. La familia Asteraceae en México. Fase VI. Version 1.7. Comisión nacional para el conocimiento y uso de la biodiversidad. Occurrence dataset https://doi.org/10.15468/e38eyz accessed via GBIF.org on 2020-06-11.	IUCN Red List CWR Workshop	0
Capsicum rhomboideum	16.3386	-95.4144	CONABIO	Villaseñor Ríos J L, Comisión nacional para el conocimiento y uso de la biodiversidad C 2020. La familia Asteraceae en México. Fase VI. Version 1.7. Comisión nacional para el conocimiento y uso de la biodiversidad. Occurrence dataset https://doi.org/10.15468/e38eyz accessed via GBIF.org on 2020-06-11.	IUCN Red List CWR Workshop	1
Capsicum rhomboideum	16.2794	-95.3975	CONABIO	Villaseñor Ríos J L, Comisión nacional para el conocimiento y uso de la biodiversidad C 2020. La familia Asteraceae en México. Fase VI. Version 1.7. Comisión nacional para el conocimiento y uso de la biodiversidad. Occurrence dataset https://doi.org/10.15468/e38eyz accessed via GBIF.org on 2020-06-11.	IUCN Red List CWR Workshop	0
Cucurbita argyrosperma var sororia	14.9141	-90.0981	Emma Gomez (CONABIO)	Atlas Guatemala	IUCN Red List CWR Workshop	1
Cucurbita argyrosperma var sororia	14.9815	-89.5281	Emma Gomez (CONABIO)	Atlas Guatemala	IUCN Red List CWR Workshop	0
Cucurbita argyrosperma var sororia	14.2701	-89.8923	Emma Gomez (CONABIO)	Atlas Guatemala	IUCN Red List CWR Workshop	1
Cucurbita argyrosperma var sororia	14.2925	-91.8176	Emma Gomez (CONABIO)	Atlas Guatemala	IUCN Red List CWR Workshop	1
Cucurbita argyrosperma var sororia	14.5361	-91.6778	Emma Gomez (CONABIO)	Atlas Guatemala	IUCN Red List CWR Workshop	0
Cucurbita argyrosperma var sororia	14.6755	-92.1448	Emma Gomez (CONABIO)	Atlas Guatemala	IUCN Red List CWR Workshop	1
Cucurbita argyrosperma var sororia	27.4003	-108.845	CONABIO	Lira Saade R, Comisión nacional para el conocimiento y uso de la biodiversidad C 2020. Diversidad genética de las especies de cucurbita en México e hibridación entre plantas genéticamente modificadas y especies silvestres de cucurbita. Version 1.1. Comisión nacional para el conocimiento y uso de la biodiversidad. Occurrence dataset https://doi.org/10.15468/etuupn accessed via GBIF.org on 2021-06-…	IUCN Red List CWR Workshop	0
Cucurbita argyrosperma var sororia	19.2431	-103.731	CONABIO	Lira Saade R, Comisión nacional para el conocimiento y uso de la biodiversidad C 2020. Diversidad genética de las especies de cucurbita en México e hibridación entre plantas genéticamente modificadas y especies silvestres de cucurbita. Version 1.1. Comisión nacional para el conocimiento y uso de la biodiversidad. Occurrence dataset https://doi.org/10.15468/etuupn accessed via GBIF.org on 2021-06-…	IUCN Red List CWR Workshop	1
Cucurbita argyrosperma var sororia	19.4481	-103.719	CONABIO	Lira Saade R, Comisión nacional para el conocimiento y uso de la biodiversidad C 2020. Diversidad genética de las especies de cucurbita en México e hibridación entre plantas genéticamente modificadas y especies silvestres de cucurbita. Version 1.1. Comisión nacional para el conocimiento y uso de la biodiversidad. Occurrence dataset https://doi.org/10.15468/etuupn accessed via GBIF.org on 2021-06-…	IUCN Red List CWR Workshop	0
Cucurbita argyrosperma var sororia	19.0517	-104.316	CONABIO	Lira Saade R, Comisión nacional para el conocimiento y uso de la biodiversidad C 2020. Diversidad genética de las especies de cucurbita en México e hibridación entre plantas genéticamente modificadas y especies silvestres de cucurbita. Version 1.1. Comisión nacional para el conocimiento y uso de la biodiversidad. Occurrence dataset https://doi.org/10.15468/etuupn accessed via GBIF.org on 2021-06-…	IUCN Red List CWR Workshop	1
Cucurbita argyrosperma var sororia	19.7708	-104.369	CONABIO	Lira Saade R, Comisión nacional para el conocimiento y uso de la biodiversidad C 2020. Diversidad genética de las especies de cucurbita en México e hibridación entre plantas genéticamente modificadas y especies silvestres de cucurbita. Version 1.1. Comisión nacional para el conocimiento y uso de la biodiversidad. Occurrence dataset https://doi.org/10.15468/etuupn accessed via GBIF.org on 2021-06-…	IUCN Red List CWR Workshop	1
Cucurbita argyrosperma var sororia	21.5161	-104.894	CONABIO	Lira Saade R, Comisión nacional para el conocimiento y uso de la biodiversidad C 2020. Diversidad genética de las especies de cucurbita en México e hibridación entre plantas genéticamente modificadas y especies silvestres de cucurbita. Version 1.1. Comisión nacional para el conocimiento y uso de la biodiversidad. Occurrence dataset https://doi.org/10.15468/etuupn accessed via GBIF.org on 2021-06-…	IUCN Red List CWR Workshop	1
Cucurbita argyrosperma var sororia	23.2361	-106.415	CONABIO	Lira Saade R, Comisión nacional para el conocimiento y uso de la biodiversidad C 2020. Diversidad genética de las especies de cucurbita en México e hibridación entre plantas genéticamente modificadas y especies silvestres de cucurbita. Version 1.1. Comisión nacional para el conocimiento y uso de la biodiversidad. Occurrence dataset https://doi.org/10.15468/etuupn accessed via GBIF.org on 2021-06-…	IUCN Red List CWR Workshop	1
Cucurbita argyrosperma var sororia	19.54	-96.9275	CONABIO	Lira Saade R, Comisión nacional para el conocimiento y uso de la biodiversidad C 2020. Diversidad genética de las especies de cucurbita en México e hibridación entre plantas genéticamente modificadas y especies silvestres de cucurbita. Version 1.1. Comisión nacional para el conocimiento y uso de la biodiversidad. Occurrence dataset https://doi.org/10.15468/etuupn accessed via GBIF.org on 2021-06-…	IUCN Red List CWR Workshop	0
Cucurbita argyrosperma var sororia	17.6444	-101.551	CONABIO	Lira Saade R, Comisión nacional para el conocimiento y uso de la biodiversidad C 2020. Diversidad genética de las especies de cucurbita en México e hibridación entre plantas genéticamente modificadas y especies silvestres de cucurbita. Version 1.1. Comisión nacional para el conocimiento y uso de la biodiversidad. Occurrence dataset https://doi.org/10.15468/etuupn accessed via GBIF.org on 2021-06-…	IUCN Red List CWR Workshop	0
Cucurbita argyrosperma var sororia	15.8625	-97.0667	CONABIO	Lira Saade R, Comisión nacional para el conocimiento y uso de la biodiversidad C 2020. Diversidad genética de las especies de cucurbita en México e hibridación entre plantas genéticamente modificadas y especies silvestres de cucurbita. Version 1.1. Comisión nacional para el conocimiento y uso de la biodiversidad. Occurrence dataset https://doi.org/10.15468/etuupn accessed via GBIF.org on 2021-06-…	IUCN Red List CWR Workshop	1
Cucurbita argyrosperma var sororia	19.5267	-105.073	CONABIO	Lira Saade R, Comisión nacional para el conocimiento y uso de la biodiversidad C 2020. Diversidad genética de las especies de cucurbita en México e hibridación entre plantas genéticamente modificadas y especies silvestres de cucurbita. Version 1.1. Comisión nacional para el conocimiento y uso de la biodiversidad. Occurrence dataset https://doi.org/10.15468/etuupn accessed via GBIF.org on 2021-06-…	IUCN Red List CWR Workshop	1
Cucurbita argyrosperma var sororia	28.4606	-109.527	CONABIO	Lira Saade R, Comisión nacional para el conocimiento y uso de la biodiversidad C 2020. Diversidad genética de las especies de cucurbita en México e hibridación entre plantas genéticamente modificadas y especies silvestres de cucurbita. Version 1.1. Comisión nacional para el conocimiento y uso de la biodiversidad. Occurrence dataset https://doi.org/10.15468/etuupn accessed via GBIF.org on 2021-06-…	IUCN Red List CWR Workshop	1
Cucurbita argyrosperma var sororia	28.6458	-109.107	CONABIO	Lira Saade R, Comisión nacional para el conocimiento y uso de la biodiversidad C 2020. Diversidad genética de las especies de cucurbita en México e hibridación entre plantas genéticamente modificadas y especies silvestres de cucurbita. Version 1.1. Comisión nacional para el conocimiento y uso de la biodiversidad. Occurrence dataset https://doi.org/10.15468/etuupn accessed via GBIF.org on 2021-06-…	IUCN Red List CWR Workshop	1
Cucurbita argyrosperma var sororia	27.5	-108.917	CONABIO	Lira Saade R, Comisión nacional para el conocimiento y uso de la biodiversidad C 2020. Diversidad genética de las especies de cucurbita en México e hibridación entre plantas genéticamente modificadas y especies silvestres de cucurbita. Version 1.1. Comisión nacional para el conocimiento y uso de la biodiversidad. Occurrence dataset https://doi.org/10.15468/etuupn accessed via GBIF.org on 2021-06-…	IUCN Red List CWR Workshop	1
Cucurbita argyrosperma var sororia	21.5614	-104.882	CONABIO	Lira Saade R, Comisión nacional para el conocimiento y uso de la biodiversidad C 2020. Diversidad genética de las especies de cucurbita en México e hibridación entre plantas genéticamente modificadas y especies silvestres de cucurbita. Version 1.1. Comisión nacional para el conocimiento y uso de la biodiversidad. Occurrence dataset https://doi.org/10.15468/etuupn accessed via GBIF.org on 2021-06-…	IUCN Red List CWR Workshop	0
Cucurbita argyrosperma var sororia	19.3203	-96.6286	CONABIO	Lira Saade R, Comisión nacional para el conocimiento y uso de la biodiversidad C 2020. Diversidad genética de las especies de cucurbita en México e hibridación entre plantas genéticamente modificadas y especies silvestres de cucurbita. Version 1.1. Comisión nacional para el conocimiento y uso de la biodiversidad. Occurrence dataset https://doi.org/10.15468/etuupn accessed via GBIF.org on 2021-06-…	IUCN Red List CWR Workshop	0
Cucurbita argyrosperma var sororia	18.8114	-96.72	CONABIO	Lira Saade R, Comisión nacional para el conocimiento y uso de la biodiversidad C 2020. Diversidad genética de las especies de cucurbita en México e hibridación entre plantas genéticamente modificadas y especies silvestres de cucurbita. Version 1.1. Comisión nacional para el conocimiento y uso de la biodiversidad. Occurrence dataset https://doi.org/10.15468/etuupn accessed via GBIF.org on 2021-06-…	IUCN Red List CWR Workshop	0
Cucurbita argyrosperma var sororia	19.7439	-104.252	CONABIO	Lira Saade R, Comisión nacional para el conocimiento y uso de la biodiversidad C 2020. Diversidad genética de las especies de cucurbita en México e hibridación entre plantas genéticamente modificadas y especies silvestres de cucurbita. Version 1.1. Comisión nacional para el conocimiento y uso de la biodiversidad. Occurrence dataset https://doi.org/10.15468/etuupn accessed via GBIF.org on 2021-06-…	IUCN Red List CWR Workshop	1
Cucurbita argyrosperma var sororia	28.4719	-109.106	CONABIO	Lira Saade R, Comisión nacional para el conocimiento y uso de la biodiversidad C 2020. Diversidad genética de las especies de cucurbita en México e hibridación entre plantas genéticamente modificadas y especies silvestres de cucurbita. Version 1.1. Comisión nacional para el conocimiento y uso de la biodiversidad. Occurrence dataset https://doi.org/10.15468/etuupn accessed via GBIF.org on 2021-06-…	IUCN Red List CWR Workshop	1
Cucurbita argyrosperma var sororia	27.4167	-108.833	CONABIO	Lira Saade R, Comisión nacional para el conocimiento y uso de la biodiversidad C 2020. Diversidad genética de las especies de cucurbita en México e hibridación entre plantas genéticamente modificadas y especies silvestres de cucurbita. Version 1.1. Comisión nacional para el conocimiento y uso de la biodiversidad. Occurrence dataset https://doi.org/10.15468/etuupn accessed via GBIF.org on 2021-06-…	IUCN Red List CWR Workshop	0
Cucurbita argyrosperma var sororia	26.6653	-108.341	CONABIO	Lira Saade R, Comisión nacional para el conocimiento y uso de la biodiversidad C 2020. Diversidad genética de las especies de cucurbita en México e hibridación entre plantas genéticamente modificadas y especies silvestres de cucurbita. Version 1.1. Comisión nacional para el conocimiento y uso de la biodiversidad. Occurrence dataset https://doi.org/10.15468/etuupn accessed via GBIF.org on 2021-06-…	IUCN Red List CWR Workshop	1
Cucurbita argyrosperma var sororia	25.3333	-107.5	CONABIO	Lira Saade R, Comisión nacional para el conocimiento y uso de la biodiversidad C 2020. Diversidad genética de las especies de cucurbita en México e hibridación entre plantas genéticamente modificadas y especies silvestres de cucurbita. Version 1.1. Comisión nacional para el conocimiento y uso de la biodiversidad. Occurrence dataset https://doi.org/10.15468/etuupn accessed via GBIF.org on 2021-06-…	IUCN Red List CWR Workshop	0
Cucurbita argyrosperma var sororia	24	-106.417	CONABIO	Lira Saade R, Comisión nacional para el conocimiento y uso de la biodiversidad C 2020. Diversidad genética de las especies de cucurbita en México e hibridación entre plantas genéticamente modificadas y especies silvestres de cucurbita. Version 1.1. Comisión nacional para el conocimiento y uso de la biodiversidad. Occurrence dataset https://doi.org/10.15468/etuupn accessed via GBIF.org on 2021-06-…	IUCN Red List CWR Workshop	0
Cucurbita argyrosperma var sororia	22.5	-105.367	CONABIO	Lira Saade R, Comisión nacional para el conocimiento y uso de la biodiversidad C 2020. Diversidad genética de las especies de cucurbita en México e hibridación entre plantas genéticamente modificadas y especies silvestres de cucurbita. Version 1.1. Comisión nacional para el conocimiento y uso de la biodiversidad. Occurrence dataset https://doi.org/10.15468/etuupn accessed via GBIF.org on 2021-06-…	IUCN Red List CWR Workshop	1
Cucurbita argyrosperma var sororia	16.599	-98.8211	CONABIO	Lira Saade R, Comisión nacional para el conocimiento y uso de la biodiversidad C 2020. Diversidad genética de las especies de cucurbita en México e hibridación entre plantas genéticamente modificadas y especies silvestres de cucurbita. Version 1.1. Comisión nacional para el conocimiento y uso de la biodiversidad. Occurrence dataset https://doi.org/10.15468/etuupn accessed via GBIF.org on 2021-06-…	IUCN Red List CWR Workshop	1
Cucurbita argyrosperma var sororia	15.7444	-96.4653	CONABIO	Lira Saade R, Comisión nacional para el conocimiento y uso de la biodiversidad C 2020. Diversidad genética de las especies de cucurbita en México e hibridación entre plantas genéticamente modificadas y especies silvestres de cucurbita. Version 1.1. Comisión nacional para el conocimiento y uso de la biodiversidad. Occurrence dataset https://doi.org/10.15468/etuupn accessed via GBIF.org on 2021-06-…	IUCN Red List CWR Workshop	0
Cucurbita argyrosperma var sororia	16.7819	-99.2036	CONABIO	Lira Saade R, Comisión nacional para el conocimiento y uso de la biodiversidad C 2020. Diversidad genética de las especies de cucurbita en México e hibridación entre plantas genéticamente modificadas y especies silvestres de cucurbita. Version 1.1. Comisión nacional para el conocimiento y uso de la biodiversidad. Occurrence dataset https://doi.org/10.15468/etuupn accessed via GBIF.org on 2021-06-…	IUCN Red List CWR Workshop	1
Cucurbita argyrosperma var sororia	19.8053	-104.217	CONABIO	Lira Saade R, Comisión nacional para el conocimiento y uso de la biodiversidad C 2020. Diversidad genética de las especies de cucurbita en México e hibridación entre plantas genéticamente modificadas y especies silvestres de cucurbita. Version 1.1. Comisión nacional para el conocimiento y uso de la biodiversidad. Occurrence dataset https://doi.org/10.15468/etuupn accessed via GBIF.org on 2021-06-…	IUCN Red List CWR Workshop	0
Cucurbita argyrosperma var sororia	19.8717	-104.218	CONABIO	Lira Saade R, Comisión nacional para el conocimiento y uso de la biodiversidad C 2020. Diversidad genética de las especies de cucurbita en México e hibridación entre plantas genéticamente modificadas y especies silvestres de cucurbita. Version 1.1. Comisión nacional para el conocimiento y uso de la biodiversidad. Occurrence dataset https://doi.org/10.15468/etuupn accessed via GBIF.org on 2021-06-…	IUCN Red List CWR Workshop	1
Cucurbita argyrosperma var sororia	19.9572	-103.989	CONABIO	Lira Saade R, Comisión nacional para el conocimiento y uso de la biodiversidad C 2020. Diversidad genética de las especies de cucurbita en México e hibridación entre plantas genéticamente modificadas y especies silvestres de cucurbita. Version 1.1. Comisión nacional para el conocimiento y uso de la biodiversidad. Occurrence dataset https://doi.org/10.15468/etuupn accessed via GBIF.org on 2021-06-…	IUCN Red List CWR Workshop	1
Cucurbita argyrosperma var sororia	19.7181	-104.203	CONABIO	Lira Saade R, Comisión nacional para el conocimiento y uso de la biodiversidad C 2020. Diversidad genética de las especies de cucurbita en México e hibridación entre plantas genéticamente modificadas y especies silvestres de cucurbita. Version 1.1. Comisión nacional para el conocimiento y uso de la biodiversidad. Occurrence dataset https://doi.org/10.15468/etuupn accessed via GBIF.org on 2021-06-…	IUCN Red List CWR Workshop	1
Cucurbita argyrosperma var sororia	19.6769	-104.327	CONABIO	Lira Saade R, Comisión nacional para el conocimiento y uso de la biodiversidad C 2020. Diversidad genética de las especies de cucurbita en México e hibridación entre plantas genéticamente modificadas y especies silvestres de cucurbita. Version 1.1. Comisión nacional para el conocimiento y uso de la biodiversidad. Occurrence dataset https://doi.org/10.15468/etuupn accessed via GBIF.org on 2021-06-…	IUCN Red List CWR Workshop	1
Cucurbita argyrosperma var sororia	19.9544	-104.268	CONABIO	Lira Saade R, Comisión nacional para el conocimiento y uso de la biodiversidad C 2020. Diversidad genética de las especies de cucurbita en México e hibridación entre plantas genéticamente modificadas y especies silvestres de cucurbita. Version 1.1. Comisión nacional para el conocimiento y uso de la biodiversidad. Occurrence dataset https://doi.org/10.15468/etuupn accessed via GBIF.org on 2021-06-…	IUCN Red List CWR Workshop	1
Cucurbita argyrosperma var sororia	14.9981	-89.5497	Gabriel Ceren	Museo de Historia Natural de El Salvador	IUCN Red List CWR Workshop	1
Cucurbita argyrosperma var sororia	14.2825	-89.8833	Gabriel Ceren	Museo de Historia Natural de El Salvador	IUCN Red List CWR Workshop	0
Cucurbita argyrosperma var sororia	14.2928	-91.9122	Gabriel Ceren	Museo de Historia Natural de El Salvador	IUCN Red List CWR Workshop	1
Cucurbita argyrosperma var sororia	14.0167	-87.0228	Gabriel Ceren	Museo de Historia Natural de El Salvador	IUCN Red List CWR Workshop	1
Cucurbita argyrosperma var sororia	13.9619	-86.9931	Gabriel Ceren	Museo de Historia Natural de El Salvador	IUCN Red List CWR Workshop	1
Cucurbita argyrosperma var sororia	13.3	-87.1833	Gabriel Ceren	Museo de Historia Natural de El Salvador	IUCN Red List CWR Workshop	1
Cucurbita argyrosperma var sororia	13.6333	-88.8	Gabriel Ceren	Museo de Historia Natural de El Salvador	IUCN Red List CWR Workshop	1
Cucurbita argyrosperma var sororia	13.5833	-87.3667	Gabriel Ceren	Museo de Historia Natural de El Salvador	IUCN Red List CWR Workshop	1
Cucurbita argyrosperma var sororia	12.9	-83.6	Gabriel Ceren	Museo de Historia Natural de El Salvador	IUCN Red List CWR Workshop	1
Cucurbita argyrosperma var sororia	14.0281	-87.0469	Gabriel Ceren	Museo de Historia Natural de El Salvador	IUCN Red List CWR Workshop	1
Cucurbita argyrosperma var sororia	18.4167	-95.1667	CONABIO	SNIB	IUCN Red List CWR Workshop	0
Cucurbita argyrosperma var sororia	22.925	-105.808	CONABIO	SNIB	IUCN Red List CWR Workshop	0
Cucurbita argyrosperma var sororia	23.1583	-106.075	CONABIO	SNIB	IUCN Red List CWR Workshop	0
Cucurbita argyrosperma var sororia	19.625	-105.092	CONABIO	SNIB	IUCN Red List CWR Workshop	1
Cucurbita argyrosperma var sororia	19.4583	-105.042	CONABIO	SNIB	IUCN Red List CWR Workshop	1
Cucurbita argyrosperma var sororia	15.6847	-96.4658	CONABIO	SNIB	IUCN Red List CWR Workshop	0
Cucurbita argyrosperma var sororia	15.4875	-92.0833	CONABIO	SNIB	IUCN Red List CWR Workshop	1
Cucurbita argyrosperma var sororia	23.8417	-106.425	CONABIO	SNIB	IUCN Red List CWR Workshop	1
Cucurbita argyrosperma var sororia	18.9417	-103.592	CONABIO	SNIB	IUCN Red List CWR Workshop	0
Cucurbita argyrosperma var sororia	27.5083	-108.925	CONABIO	SNIB	IUCN Red List CWR Workshop	0
Cucurbita argyrosperma var sororia	15.8383	-96.4833	CONABIO	SNIB	IUCN Red List CWR Workshop	0
Cucurbita argyrosperma var sororia	17.0417	-100.075	CONABIO	SNIB	IUCN Red List CWR Workshop	0
Cucurbita argyrosperma var sororia	19.475	-103.775	CONABIO	SNIB	IUCN Red List CWR Workshop	1
Cucurbita argyrosperma var sororia	16.175	-93.275	CONABIO	SNIB	IUCN Red List CWR Workshop	0
Cucurbita argyrosperma var sororia	18.825	-100.958	CONABIO	SNIB	IUCN Red List CWR Workshop	1
Cucurbita argyrosperma var sororia	18.825	-100.975	CONABIO	SNIB	IUCN Red List CWR Workshop	1
Cucurbita argyrosperma var sororia	17.85	-101.33	CONABIO	SNIB	IUCN Red List CWR Workshop	1
Cucurbita argyrosperma var sororia	28.5417	-109.592	CONABIO	SNIB	IUCN Red List CWR Workshop	1
Cucurbita argyrosperma var sororia	19.5078	-105.033	CONABIO	SNIB	IUCN Red List CWR Workshop	0
Cucurbita argyrosperma var sororia	23.2583	-106.425	CONABIO	SNIB	IUCN Red List CWR Workshop	1
Cucurbita argyrosperma var sororia	19.325	-96.525	CONABIO	SNIB	IUCN Red List CWR Workshop	0
Cucurbita argyrosperma var sororia	16.975	-93.1583	CONABIO	SNIB	IUCN Red List CWR Workshop	1
Cucurbita argyrosperma var sororia	16.8083	-99.4083	CONABIO	SNIB	IUCN Red List CWR Workshop	1
Cucurbita argyrosperma var sororia	15.5417	-92.125	CONABIO	SNIB	IUCN Red List CWR Workshop	1
Cucurbita argyrosperma var sororia	15.325	-92.675	CONABIO	SNIB	IUCN Red List CWR Workshop	1
Cucurbita argyrosperma var sororia	23.925	-106.458	CONABIO	SNIB	IUCN Red List CWR Workshop	0
Cucurbita argyrosperma var sororia	15.5083	-92.9417	CONABIO	SNIB	IUCN Red List CWR Workshop	0
Cucurbita argyrosperma var sororia	17.85	-101.35	CONABIO	SNIB	IUCN Red List CWR Workshop	1
Cucurbita argyrosperma var sororia	28.4917	-109.392	CONABIO	SNIB	IUCN Red List CWR Workshop	0
Cucurbita argyrosperma var sororia	24.825	-107.408	CONABIO	SNIB	IUCN Red List CWR Workshop	0
Cucurbita argyrosperma var sororia	18.6417	-100.908	CONABIO	SNIB	IUCN Red List CWR Workshop	1
Cucurbita argyrosperma var sororia	18.1417	-102.308	CONABIO	SNIB	IUCN Red List CWR Workshop	0
Cucurbita argyrosperma var sororia	24.3603	-107.076	CONABIO	SNIB	IUCN Red List CWR Workshop	1
Cucurbita argyrosperma var sororia	16.6083	-98.5083	CONABIO	SNIB	IUCN Red List CWR Workshop	1
Cucurbita argyrosperma var sororia	15.3917	-92.2917	CONABIO	SNIB	IUCN Red List CWR Workshop	1
Cucurbita argyrosperma var sororia	19.2878	-103.252	CONABIO	SNIB	IUCN Red List CWR Workshop	1
Cucurbita argyrosperma var sororia	19.1583	-96.125	CONABIO	SNIB	IUCN Red List CWR Workshop	1
Cucurbita argyrosperma var sororia	18.7333	-103.25	CONABIO	SNIB	IUCN Red List CWR Workshop	0
Cucurbita argyrosperma var sororia	16.9	-99.8883	CONABIO	SNIB	IUCN Red List CWR Workshop	1
Cucurbita argyrosperma var sororia	15.6833	-92.0167	CONABIO	SNIB	IUCN Red List CWR Workshop	0
Cucurbita argyrosperma var sororia	17.8833	-101.35	CONABIO	SNIB	IUCN Red List CWR Workshop	1
Cucurbita argyrosperma var sororia	24.8581	-107.195	CONABIO	SNIB	IUCN Red List CWR Workshop	1
Cucurbita argyrosperma var sororia	17.925	-101.325	CONABIO	SNIB	IUCN Red List CWR Workshop	1
Cucurbita argyrosperma var sororia	18.825	-101.625	CONABIO	SNIB	IUCN Red List CWR Workshop	1
Cucurbita argyrosperma var sororia	19.5583	-96.425	CONABIO	SNIB	IUCN Red List CWR Workshop	1
Cucurbita argyrosperma var sororia	18.465	-99.0425	CONABIO	SNIB	IUCN Red List CWR Workshop	0
Cucurbita argyrosperma var sororia	17.1417	-99.7083	CONABIO	SNIB	IUCN Red List CWR Workshop	1
Cucurbita argyrosperma var sororia	19.7083	-103.35	CONABIO	SNIB	IUCN Red List CWR Workshop	1
Cucurbita argyrosperma var sororia	19.7083	-103.425	CONABIO	SNIB	IUCN Red List CWR Workshop	0
Cucurbita argyrosperma var sororia	15.9083	-96.175	CONABIO	SNIB	IUCN Red List CWR Workshop	0
Cucurbita argyrosperma var sororia	19.3886	-103.526	CONABIO	SNIB	IUCN Red List CWR Workshop	1
Cucurbita argyrosperma var sororia	28.8864	-109.748	CONABIO	SNIB	IUCN Red List CWR Workshop	1
Cucurbita argyrosperma var sororia	24.7833	-107.425	CONABIO	SNIB	IUCN Red List CWR Workshop	1
Cucurbita argyrosperma var sororia	15.8083	-96.4917	CONABIO	SNIB	IUCN Red List CWR Workshop	1
Cucurbita argyrosperma var sororia	15.5	-92.9333	CONABIO	SNIB	IUCN Red List CWR Workshop	0
Cucurbita argyrosperma var sororia	18.425	-95.1917	CONABIO	SNIB	IUCN Red List CWR Workshop	1
Cucurbita argyrosperma var sororia	15.6667	-96.5	CONABIO	SNIB	IUCN Red List CWR Workshop	1
Cucurbita argyrosperma var sororia	16.825	-95.1083	CONABIO	SNIB	IUCN Red List CWR Workshop	0
Cucurbita argyrosperma var sororia	22.5083	-105.375	CONABIO	SNIB	IUCN Red List CWR Workshop	0
Cucurbita argyrosperma var sororia	17.7	-101.525	CONABIO	SNIB	IUCN Red List CWR Workshop	0
Cucurbita argyrosperma var sororia	24.8022	-107.41	CONABIO	SNIB	IUCN Red List CWR Workshop	1
Cucurbita argyrosperma var sororia	27.075	-108.942	CONABIO	SNIB	IUCN Red List CWR Workshop	1
Cucurbita argyrosperma var sororia	14.975	-92.3917	CONABIO	SNIB	IUCN Red List CWR Workshop	0
Cucurbita argyrosperma var sororia	15.6917	-92.025	CONABIO	SNIB	IUCN Red List CWR Workshop	1
Cucurbita argyrosperma var sororia	19.4417	-96.6917	CONABIO	SNIB	IUCN Red List CWR Workshop	1
Cucurbita argyrosperma var sororia	24.8083	-107.392	CONABIO	SNIB	IUCN Red List CWR Workshop	0
Cucurbita argyrosperma var sororia	17.175	-99.5417	CONABIO	SNIB	IUCN Red List CWR Workshop	1
Cucurbita argyrosperma var sororia	19.25	-103.75	CONABIO	SNIB	IUCN Red List CWR Workshop	1
Cucurbita argyrosperma var sororia	24.3083	-106.558	CONABIO	SNIB	IUCN Red List CWR Workshop	1
Cucurbita argyrosperma var sororia	21.475	-104.842	CONABIO	SNIB	IUCN Red List CWR Workshop	1
Cucurbita argyrosperma var sororia	16.0083	-93.775	CONABIO	SNIB	IUCN Red List CWR Workshop	0
Cucurbita argyrosperma var sororia	21.5417	-104.892	CONABIO	SNIB	IUCN Red List CWR Workshop	1
Cucurbita argyrosperma var sororia	17.7583	-96.34	CONABIO	SNIB	IUCN Red List CWR Workshop	1
Cucurbita argyrosperma var sororia	23.8542	-106.612	CONABIO	SNIB	IUCN Red List CWR Workshop	0
Cucurbita argyrosperma var sororia	15.8417	-97.0417	CONABIO	SNIB	IUCN Red List CWR Workshop	1
Cucurbita argyrosperma var sororia	19.6583	-104.075	CONABIO	SNIB	IUCN Red List CWR Workshop	1
Cucurbita argyrosperma var sororia	16.0083	-95.775	CONABIO	SNIB	IUCN Red List CWR Workshop	0
Cucurbita argyrosperma var sororia	27.08	-108.97	CONABIO	SNIB	IUCN Red List CWR Workshop	0
Cucurbita argyrosperma var sororia	17.5417	-101.342	CONABIO	SNIB	IUCN Red List CWR Workshop	1
Cucurbita argyrosperma var sororia	18.5583	-99.3583	CONABIO	SNIB	IUCN Red List CWR Workshop	1
Cucurbita argyrosperma var sororia	19.4417	-104.625	CONABIO	SNIB	IUCN Red List CWR Workshop	1
Cucurbita argyrosperma var sororia	24.8167	-107.319	CONABIO	SNIB	IUCN Red List CWR Workshop	0
Cucurbita argyrosperma var sororia	19.475	-103.358	CONABIO	SNIB	IUCN Red List CWR Workshop	0
Cucurbita argyrosperma var sororia	16.1417	-97.6083	CONABIO	SNIB	IUCN Red List CWR Workshop	1
Cucurbita argyrosperma var sororia	16.7083	-93.775	CONABIO	SNIB	IUCN Red List CWR Workshop	1
Cucurbita argyrosperma var sororia	19.0917	-96.125	CONABIO	SNIB	IUCN Red List CWR Workshop	0
Cucurbita argyrosperma var sororia	21.7186	-105.335	CONABIO	SNIB	IUCN Red List CWR Workshop	1
Cucurbita argyrosperma var sororia	15.675	-96.4917	CONABIO	SNIB	IUCN Red List CWR Workshop	1
Cucurbita argyrosperma var sororia	19.175	-103.692	CONABIO	SNIB	IUCN Red List CWR Workshop	1
Cucurbita argyrosperma var sororia	26.7917	-109.235	CONABIO	SNIB	IUCN Red List CWR Workshop	1
Cucurbita argyrosperma var sororia	17.575	-99.5083	CONABIO	SNIB	IUCN Red List CWR Workshop	1
Cucurbita argyrosperma var sororia	19.5083	-105.058	CONABIO	SNIB	IUCN Red List CWR Workshop	1
Cucurbita argyrosperma var sororia	16.1219	-91.7578	CONABIO	SNIB	IUCN Red List CWR Workshop	1
Cucurbita argyrosperma var sororia	19.3417	-96.4917	CONABIO	SNIB	IUCN Red List CWR Workshop	0
Cucurbita argyrosperma var sororia	29.0083	-109.508	CONABIO	SNIB	IUCN Red List CWR Workshop	1
Cucurbita argyrosperma var sororia	19.4167	-103.75	CONABIO	SNIB	IUCN Red List CWR Workshop	1
Cucurbita argyrosperma var sororia	20.425	-104.758	CONABIO	SNIB	IUCN Red List CWR Workshop	0
Cucurbita argyrosperma var sororia	18.7583	-96.475	CONABIO	SNIB	IUCN Red List CWR Workshop	1
Cucurbita argyrosperma var sororia	18.9583	-103.892	CONABIO	SNIB	IUCN Red List CWR Workshop	1
Cucurbita argyrosperma var sororia	16.3333	-98.0833	CONABIO	SNIB	IUCN Red List CWR Workshop	0
Cucurbita argyrosperma var sororia	19.6583	-104.125	CONABIO	SNIB	IUCN Red List CWR Workshop	0
Cucurbita argyrosperma var sororia	24.8	-107.383	CONABIO	SNIB	IUCN Red List CWR Workshop	1
Cucurbita argyrosperma var sororia	19.1833	-103.45	CONABIO	SNIB	IUCN Red List CWR Workshop	0
Cucurbita argyrosperma var sororia	16.9417	-91.375	CONABIO	SNIB	IUCN Red List CWR Workshop	0
Cucurbita argyrosperma var sororia	19.2583	-103.742	CONABIO	SNIB	IUCN Red List CWR Workshop	1
Cucurbita argyrosperma var sororia	21.5083	-104.908	CONABIO	SNIB	IUCN Red List CWR Workshop	1
Cucurbita argyrosperma var sororia	19.1583	-104.475	CONABIO	SNIB	IUCN Red List CWR Workshop	1
Cucurbita argyrosperma var sororia	16.6417	-92.9583	CONABIO	SNIB	IUCN Red List CWR Workshop	0
Cucurbita argyrosperma var sororia	15.8331	-96.4658	CONABIO	SNIB	IUCN Red List CWR Workshop	1
Cucurbita argyrosperma var sororia	15.7083	-92.0083	CONABIO	SNIB	IUCN Red List CWR Workshop	1
Cucurbita argyrosperma var sororia	19.4583	-96.7417	CONABIO	SNIB	IUCN Red List CWR Workshop	1
Cucurbita argyrosperma var sororia	23.17	-106.119	CONABIO	SNIB	IUCN Red List CWR Workshop	1
Cucurbita argyrosperma var sororia	19.6417	-105.192	CONABIO	SNIB	IUCN Red List CWR Workshop	0
Cucurbita argyrosperma var sororia	26.7861	-109.242	CONABIO	SNIB	IUCN Red List CWR Workshop	1
Cucurbita argyrosperma var sororia	19.125	-96.425	CONABIO	SNIB	IUCN Red List CWR Workshop	1
Cucurbita argyrosperma var sororia	22.725	-105.608	CONABIO	SNIB	IUCN Red List CWR Workshop	1
Cucurbita argyrosperma var sororia	16.625	-95.2417	CONABIO	SNIB	IUCN Red List CWR Workshop	1
Cucurbita argyrosperma var sororia	19.2417	-103.442	CONABIO	SNIB	IUCN Red List CWR Workshop	1
Cucurbita argyrosperma var sororia	24.775	-107.825	CONABIO	SNIB	IUCN Red List CWR Workshop	1
Cucurbita argyrosperma var sororia	18.6083	-96.4083	CONABIO	SNIB	IUCN Red List CWR Workshop	1
Cucurbita argyrosperma var sororia	19.875	-104.425	CONABIO	SNIB	IUCN Red List CWR Workshop	1
Cucurbita argyrosperma var sororia	21.5917	-104.875	CONABIO	SNIB	IUCN Red List CWR Workshop	1
Cucurbita argyrosperma var sororia	18.8167	-100.95	CONABIO	SNIB	IUCN Red List CWR Workshop	1
Cucurbita argyrosperma var sororia	21.1583	-104.908	CONABIO	SNIB	IUCN Red List CWR Workshop	1
Cucurbita argyrosperma var sororia	15.875	-97.0583	CONABIO	SNIB	IUCN Red List CWR Workshop	1
Cucurbita argyrosperma var sororia	15.4083	-92.175	CONABIO	SNIB	IUCN Red List CWR Workshop	1
Cucurbita argyrosperma var sororia	18.9569	-102.104	CONABIO	SNIB	IUCN Red List CWR Workshop	1
Cucurbita argyrosperma var sororia	14.8192	-92.4189	CONABIO	SNIB	IUCN Red List CWR Workshop	1
Cucurbita argyrosperma var sororia	27.425	-108.842	CONABIO	SNIB	IUCN Red List CWR Workshop	1
Cucurbita argyrosperma var sororia	21.4375	-104.932	CONABIO	SNIB	IUCN Red List CWR Workshop	1
Cucurbita argyrosperma var sororia	15.325	-92.425	CONABIO	SNIB	IUCN Red List CWR Workshop	1
Cucurbita argyrosperma var sororia	26.9139	-108.917	CONABIO	SNIB	IUCN Red List CWR Workshop	1
Cucurbita argyrosperma var sororia	27.0167	-108.933	CONABIO	SNIB	IUCN Red List CWR Workshop	1
Cucurbita argyrosperma var sororia	23.2981	-106.415	CONABIO	SNIB	IUCN Red List CWR Workshop	1
Cucurbita argyrosperma var sororia	21.2083	-105.075	CONABIO	SNIB	IUCN Red List CWR Workshop	1
Cucurbita argyrosperma var sororia	21.4417	-105.092	CONABIO	SNIB	IUCN Red List CWR Workshop	1
Cucurbita argyrosperma var sororia	15.7797	-96.1553	CONABIO	SNIB	IUCN Red List CWR Workshop	1
Cucurbita argyrosperma var sororia	17.675	-101.642	CONABIO	SNIB	IUCN Red List CWR Workshop	1
Cucurbita argyrosperma var sororia	19.225	-103.758	CONABIO	SNIB	IUCN Red List CWR Workshop	1
Cucurbita argyrosperma var sororia	26.9375	-108.888	CONABIO	SNIB	IUCN Red List CWR Workshop	1
Cucurbita argyrosperma var sororia	23.2828	-106.091	CONABIO	SNIB	IUCN Red List CWR Workshop	0
Cucurbita argyrosperma var sororia	19.7583	-104.342	CONABIO	SNIB	IUCN Red List CWR Workshop	1
Cucurbita argyrosperma var sororia	19.3417	-96.625	CONABIO	SNIB	IUCN Red List CWR Workshop	0
Cucurbita argyrosperma var sororia	16.4417	-92.3417	CONABIO	SNIB	IUCN Red List CWR Workshop	1
Cucurbita argyrosperma var sororia	21.43	-105.08	CONABIO	SNIB	IUCN Red List CWR Workshop	0
Cucurbita argyrosperma var sororia	21.3439	-103.203	CONABIO	SNIB	IUCN Red List CWR Workshop	1
Cucurbita argyrosperma var sororia	28.0083	-109.592	CONABIO	SNIB	IUCN Red List CWR Workshop	1
Cucurbita argyrosperma var sororia	18.7917	-96.7417	CONABIO	SNIB	IUCN Red List CWR Workshop	1
Cucurbita argyrosperma var sororia	18.0569	-101.102	CONABIO	SNIB	IUCN Red List CWR Workshop	1
Cucurbita argyrosperma var sororia	19.5917	-102.442	CONABIO	SNIB	IUCN Red List CWR Workshop	0
Cucurbita argyrosperma var sororia	23.9497	-106.433	CONABIO	SNIB	IUCN Red List CWR Workshop	1
Cucurbita argyrosperma var sororia	15.3133	-92.3333	CONABIO	SNIB	IUCN Red List CWR Workshop	1
Cucurbita argyrosperma var sororia	19.725	-103.358	CONABIO	SNIB	IUCN Red List CWR Workshop	1
Cucurbita argyrosperma var sororia	26.5917	-108.342	CONABIO	SNIB	IUCN Red List CWR Workshop	0
Cucurbita argyrosperma var sororia	28.2917	-109.292	CONABIO	SNIB	IUCN Red List CWR Workshop	0
Cucurbita argyrosperma var sororia	14.8417	-92.425	CONABIO	SNIB	IUCN Red List CWR Workshop	1
Cucurbita argyrosperma var sororia	21.1417	-104.758	CONABIO	SNIB	IUCN Red List CWR Workshop	1
Cucurbita argyrosperma var sororia	17.6417	-101.508	CONABIO	SNIB	IUCN Red List CWR Workshop	1
Cucurbita argyrosperma var sororia	19.3883	-103.514	CONABIO	SNIB	IUCN Red List CWR Workshop	1
Cucurbita argyrosperma var sororia	16.6917	-93.725	CONABIO	SNIB	IUCN Red List CWR Workshop	1
Cucurbita argyrosperma var sororia	19.1917	-103.458	CONABIO	SNIB	IUCN Red List CWR Workshop	1
Cucurbita argyrosperma var sororia	23.0689	-105.577	CONABIO	SNIB	IUCN Red List CWR Workshop	0
Cucurbita argyrosperma var sororia	18.7212	-103.695	CONABIO	SNIB	IUCN Red List CWR Workshop	1
Cucurbita argyrosperma var sororia	21.7417	-105.075	CONABIO	SNIB	IUCN Red List CWR Workshop	0
Cucurbita argyrosperma var sororia	16.3	-92.4833	CONABIO	SNIB	IUCN Red List CWR Workshop	1
Cucurbita argyrosperma var sororia	19.3333	-96.5	CONABIO	SNIB	IUCN Red List CWR Workshop	1
Cucurbita argyrosperma var sororia	18.4339	-95.1769	CONABIO	SNIB	IUCN Red List CWR Workshop	0
Cucurbita argyrosperma var sororia	16.125	-92.2083	CONABIO	SNIB	IUCN Red List CWR Workshop	0
Cucurbita argyrosperma var sororia	22.27	-104.53	CONABIO	SNIB	IUCN Red List CWR Workshop	1
Cucurbita argyrosperma var sororia	21.225	-104.908	CONABIO	SNIB	IUCN Red List CWR Workshop	1
Cucurbita argyrosperma var sororia	15.5417	-92.1417	CONABIO	SNIB	IUCN Red List CWR Workshop	1
Cucurbita argyrosperma var sororia	16.3417	-98.0583	CONABIO	SNIB	IUCN Red List CWR Workshop	0
Cucurbita argyrosperma var sororia	19.2917	-96.4417	CONABIO	SNIB	IUCN Red List CWR Workshop	1
Cucurbita argyrosperma var sororia	19.1083	-96.1083	CONABIO	SNIB	IUCN Red List CWR Workshop	1
Cucurbita argyrosperma var sororia	23.3083	-106.092	CONABIO	SNIB	IUCN Red List CWR Workshop	0
Cucurbita argyrosperma var sororia	19.1181	-102.517	CONABIO	SNIB	IUCN Red List CWR Workshop	1
Cucurbita argyrosperma var sororia	15.38	-92.28	CONABIO	SNIB	IUCN Red List CWR Workshop	1
Cucurbita argyrosperma var sororia	19.425	-96.675	CONABIO	SNIB	IUCN Red List CWR Workshop	0
Cucurbita argyrosperma var sororia	21.43	-105.06	CONABIO	SNIB	IUCN Red List CWR Workshop	0
Cucurbita argyrosperma var sororia	19.4439	-104.97	CONABIO	SNIB	IUCN Red List CWR Workshop	1
Cucurbita argyrosperma var sororia	16.3417	-95.2417	CONABIO	SNIB	IUCN Red List CWR Workshop	1
Cucurbita argyrosperma var sororia	18.7583	-96.6417	CONABIO	SNIB	IUCN Red List CWR Workshop	1
Cucurbita argyrosperma var sororia	19.4544	-103.213	CONABIO	SNIB	IUCN Red List CWR Workshop	0
Cucurbita argyrosperma var sororia	19.5417	-96.9417	CONABIO	SNIB	IUCN Red List CWR Workshop	0
Cucurbita argyrosperma var sororia	15.725	-96.6917	CONABIO	SNIB	IUCN Red List CWR Workshop	1
Cucurbita argyrosperma var sororia	16.3833	-94.1333	CONABIO	SNIB	IUCN Red List CWR Workshop	1
Cucurbita argyrosperma var sororia	15.7167	-96.6883	CONABIO	SNIB	IUCN Red List CWR Workshop	1
Cucurbita argyrosperma var sororia	14.925	-92.275	CONABIO	SNIB	IUCN Red List CWR Workshop	0
Cucurbita argyrosperma var sororia	18.803	-96.061	CONABIO	SNIB	IUCN Red List CWR Workshop	1
Cucurbita argyrosperma var sororia	21.535	-104.946	CONABIO	SNIB	IUCN Red List CWR Workshop	1
Cucurbita argyrosperma var sororia	19.2333	-104.7	CONABIO	SNIB	IUCN Red List CWR Workshop	1
Cucurbita argyrosperma var sororia	16.3917	-94.1417	CONABIO	SNIB	IUCN Red List CWR Workshop	0
Cucurbita argyrosperma var sororia	19.2417	-104.708	CONABIO	SNIB	IUCN Red List CWR Workshop	1
Cucurbita argyrosperma var sororia	15.8292	-91.8981	CONABIO	SNIB	IUCN Red List CWR Workshop	1
Cucurbita argyrosperma var sororia	28.3417	-109.858	CONABIO	SNIB	IUCN Red List CWR Workshop	1
Cucurbita argyrosperma var sororia	15.7042	-96.6194	CONABIO	SNIB	IUCN Red List CWR Workshop	1
Cucurbita argyrosperma var sororia	17.6667	-100	CONABIO	SNIB	IUCN Red List CWR Workshop	1
Cucurbita argyrosperma var sororia	19.5142	-104.841	CONABIO	SNIB	IUCN Red List CWR Workshop	1
Cucurbita argyrosperma var sororia	27.5083	-108.842	CONABIO	SNIB	IUCN Red List CWR Workshop	0
Cucurbita argyrosperma var sororia	19.8211	-105.286	CONABIO	SNIB	IUCN Red List CWR Workshop	0
Cucurbita argyrosperma var sororia	18.7417	-95.9917	CONABIO	SNIB	IUCN Red List CWR Workshop	1
Cucurbita argyrosperma var sororia	24.275	-106.525	CONABIO	SNIB	IUCN Red List CWR Workshop	0
Cucurbita argyrosperma var sororia	16.3917	-93.3083	CONABIO	SNIB	IUCN Red List CWR Workshop	0
Cucurbita argyrosperma var sororia	18.9417	-101.908	CONABIO	SNIB	IUCN Red List CWR Workshop	1
Cucurbita argyrosperma var sororia	17.8583	-101.358	CONABIO	SNIB	IUCN Red List CWR Workshop	1
Cucurbita argyrosperma var sororia	24.0083	-106.425	CONABIO	SNIB	IUCN Red List CWR Workshop	0
Cucurbita argyrosperma var sororia	19.24	-103.696	CONABIO	SNIB	IUCN Red List CWR Workshop	1
Cucurbita argyrosperma var sororia	15.8219	-97.0139	CONABIO	SNIB	IUCN Red List CWR Workshop	1
Cucurbita argyrosperma var sororia	21.5861	-104.716	CONABIO	SNIB	IUCN Red List CWR Workshop	1
Cucurbita argyrosperma var sororia	19.525	-105.008	CONABIO	SNIB	IUCN Red List CWR Workshop	1
Cucurbita argyrosperma var sororia	28.4917	-109.508	CONABIO	SNIB	IUCN Red List CWR Workshop	1
Cucurbita argyrosperma var sororia	21.7917	-105.092	CONABIO	SNIB	IUCN Red List CWR Workshop	1
Cucurbita argyrosperma var sororia	18.7417	-103.092	CONABIO	SNIB	IUCN Red List CWR Workshop	1
Cucurbita argyrosperma var sororia	19.4928	-103.691	CONABIO	SNIB	IUCN Red List CWR Workshop	1
Cucurbita argyrosperma var sororia	16.0028	-97.5594	CONABIO	SNIB	IUCN Red List CWR Workshop	1
Cucurbita argyrosperma var sororia	16.6917	-98.425	CONABIO	SNIB	IUCN Red List CWR Workshop	1
Cucurbita argyrosperma var sororia	21.53	-104.88	CONABIO	SNIB	IUCN Red List CWR Workshop	1
Cucurbita argyrosperma var sororia	18.5917	-102.408	CONABIO	SNIB	IUCN Red List CWR Workshop	1
Cucurbita argyrosperma var sororia	17.8917	-101.342	CONABIO	SNIB	IUCN Red List CWR Workshop	1
Cucurbita argyrosperma var sororia	28.5681	-109.731	CONABIO	SNIB	IUCN Red List CWR Workshop	1
Cucurbita argyrosperma var sororia	19.1583	-104.358	CONABIO	SNIB	IUCN Red List CWR Workshop	1
Cucurbita argyrosperma var sororia	17.0583	-100.258	CONABIO	SNIB	IUCN Red List CWR Workshop	1
Cucurbita argyrosperma var sororia	16.3333	-98.05	CONABIO	SNIB	IUCN Red List CWR Workshop	1
Cucurbita argyrosperma var sororia	15.8417	-96.4917	CONABIO	SNIB	IUCN Red List CWR Workshop	1
Cucurbita argyrosperma var sororia	18.4514	-99.0306	CONABIO	SNIB	IUCN Red List CWR Workshop	0
Cucurbita argyrosperma var sororia	18.325	-102.308	CONABIO	SNIB	IUCN Red List CWR Workshop	1
Cucurbita argyrosperma var sororia	16.8231	-99.5936	CONABIO	SNIB	IUCN Red List CWR Workshop	1
Cucurbita argyrosperma var sororia	15.2583	-92.775	CONABIO	SNIB	IUCN Red List CWR Workshop	0
Cucurbita argyrosperma var sororia	22.0175	-105.383	CONABIO	SNIB	IUCN Red List CWR Workshop	0
Cucurbita argyrosperma var sororia	17.2028	-100.617	CONABIO	SNIB	IUCN Red List CWR Workshop	1
Cucurbita argyrosperma var sororia	19.3828	-104.083	CONABIO	SNIB	IUCN Red List CWR Workshop	1
Cucurbita argyrosperma var sororia	16.925	-93.1583	CONABIO	SNIB	IUCN Red List CWR Workshop	1
Cucurbita argyrosperma var sororia	27.01	-108.78	CONABIO	SNIB	IUCN Red List CWR Workshop	1
Cucurbita argyrosperma var sororia	16.4175	-95.0181	CONABIO	SNIB	IUCN Red List CWR Workshop	0
Cucurbita argyrosperma var sororia	28.3022	-109.275	CONABIO	SNIB	IUCN Red List CWR Workshop	0
Cucurbita argyrosperma var sororia	19.3158	-103.035	CONABIO	SNIB	IUCN Red List CWR Workshop	1
Cucurbita argyrosperma var sororia	18.6911	-96.0186	CONABIO	SNIB	IUCN Red List CWR Workshop	1
Cucurbita argyrosperma var sororia	27.7708	-109.304	CONABIO	SNIB	IUCN Red List CWR Workshop	1
Cucurbita argyrosperma var sororia	18.4566	-99.0081	CONABIO	SNIB	IUCN Red List CWR Workshop	1
Cucurbita argyrosperma var sororia	20.0872	-103.204	CONABIO	SNIB	IUCN Red List CWR Workshop	0
Cucurbita argyrosperma var sororia	16.425	-93.0083	CONABIO	SNIB	IUCN Red List CWR Workshop	1
Cucurbita argyrosperma var sororia	21.3417	-104.858	CONABIO	SNIB	IUCN Red List CWR Workshop	1
Cucurbita argyrosperma var sororia	27.825	-109.292	CONABIO	SNIB	IUCN Red List CWR Workshop	1
Cucurbita argyrosperma var sororia	26.7389	-109.272	CONABIO	SNIB	IUCN Red List CWR Workshop	1
Cucurbita argyrosperma var sororia	16.125	-92.0583	CONABIO	SNIB	IUCN Red List CWR Workshop	1
Cucurbita argyrosperma var sororia	16.7	-93	CONABIO	SNIB	IUCN Red List CWR Workshop	0
Cucurbita argyrosperma var sororia	16.9083	-99.8917	CONABIO	SNIB	IUCN Red List CWR Workshop	1
Cucurbita argyrosperma var sororia	19.6583	-104.092	CONABIO	SNIB	IUCN Red List CWR Workshop	1
Cucurbita argyrosperma var sororia	15.825	-96.9083	CONABIO	SNIB	IUCN Red List CWR Workshop	1
Cucurbita argyrosperma var sororia	27.0667	-108.933	CONABIO	SNIB	IUCN Red List CWR Workshop	0
Cucurbita argyrosperma var sororia	19.2583	-103.558	CONABIO	SNIB	IUCN Red List CWR Workshop	1
Cucurbita argyrosperma var sororia	16.5083	-93.9917	CONABIO	SNIB	IUCN Red List CWR Workshop	1
Cucurbita argyrosperma var sororia	24.775	-107.158	CONABIO	SNIB	IUCN Red List CWR Workshop	1
Cucurbita argyrosperma var sororia	24.8086	-107.326	CONABIO	SNIB	IUCN Red List CWR Workshop	1
Cucurbita argyrosperma var sororia	17.8917	-101.358	CONABIO	SNIB	IUCN Red List CWR Workshop	1
Cucurbita argyrosperma var sororia	20.46	-97.2894	CONABIO	SNIB	IUCN Red List CWR Workshop	0
Cucurbita argyrosperma var sororia	15.9769	-97.2464	CONABIO	SNIB	IUCN Red List CWR Workshop	0
Cucurbita argyrosperma var sororia	19.5233	-105.05	CONABIO	SNIB	IUCN Red List CWR Workshop	1
Cucurbita argyrosperma var sororia	20.1583	-104.475	CONABIO	SNIB	IUCN Red List CWR Workshop	1
Cucurbita argyrosperma var sororia	18.7583	-96.525	CONABIO	SNIB	IUCN Red List CWR Workshop	1
Cucurbita argyrosperma var sororia	15.7583	-96.1417	CONABIO	SNIB	IUCN Red List CWR Workshop	1
Cucurbita argyrosperma var sororia	16.4167	-92.7167	CONABIO	SNIB	IUCN Red List CWR Workshop	0
Cucurbita argyrosperma var sororia	22.9681	-105.839	CONABIO	SNIB	IUCN Red List CWR Workshop	1
Cucurbita argyrosperma var sororia	23.6528	-106.714	CONABIO	SNIB	IUCN Red List CWR Workshop	1
Cucurbita argyrosperma var sororia	14.8511	-92.4947	CONABIO	SNIB	IUCN Red List CWR Workshop	1
Cucurbita argyrosperma var sororia	24.8086	-107.401	CONABIO	SNIB	IUCN Red List CWR Workshop	1
Cucurbita argyrosperma var sororia	29.1817	-110.136	CONABIO	SNIB	IUCN Red List CWR Workshop	1
Cucurbita argyrosperma var sororia	19.4333	-96.6833	CONABIO	SNIB	IUCN Red List CWR Workshop	1
Cucurbita argyrosperma var sororia	18.9589	-103.622	CONABIO	SNIB	IUCN Red List CWR Workshop	1
Cucurbita argyrosperma var sororia	15.8067	-96.4833	CONABIO	SNIB	IUCN Red List CWR Workshop	1
Cucurbita argyrosperma var sororia	19.6917	-103.42	CONABIO	SNIB	IUCN Red List CWR Workshop	1
Cucurbita argyrosperma var sororia	15.2628	-92.4036	CONABIO	SNIB	IUCN Red List CWR Workshop	1
Cucurbita argyrosperma var sororia	15.4917	-92.125	CONABIO	SNIB	IUCN Red List CWR Workshop	0
Cucurbita argyrosperma var sororia	17.6583	-99.5417	CONABIO	SNIB	IUCN Red List CWR Workshop	0
Cucurbita argyrosperma var sororia	16.5833	-92.8333	CONABIO	SNIB	IUCN Red List CWR Workshop	1
Cucurbita argyrosperma var sororia	19.4361	-104.617	CONABIO	SNIB	IUCN Red List CWR Workshop	0
Cucurbita argyrosperma var sororia	21.0917	-104.875	CONABIO	SNIB	IUCN Red List CWR Workshop	0
Cucurbita argyrosperma var sororia	17.6667	-101.583	CONABIO	SNIB	IUCN Red List CWR Workshop	1
Cucurbita argyrosperma var sororia	20.1357	-103.175	CONABIO	SNIB	IUCN Red List CWR Workshop	0
Cucurbita argyrosperma var sororia	24.775	-107.258	CONABIO	SNIB	IUCN Red List CWR Workshop	1
Cucurbita argyrosperma var sororia	21.45	-104.93	CONABIO	SNIB	IUCN Red List CWR Workshop	1
Cucurbita argyrosperma var sororia	19.525	-103.508	CONABIO	SNIB	IUCN Red List CWR Workshop	0
Cucurbita argyrosperma var sororia	16.7083	-93.0083	CONABIO	SNIB	IUCN Red List CWR Workshop	0
Cucurbita argyrosperma var sororia	25.3417	-107.508	CONABIO	SNIB	IUCN Red List CWR Workshop	1
Cucurbita argyrosperma var sororia	19.3719	-96.3661	CONABIO	SNIB	IUCN Red List CWR Workshop	0
Cucurbita argyrosperma var sororia	17.775	-96.3417	CONABIO	SNIB	IUCN Red List CWR Workshop	0
Cucurbita argyrosperma var sororia	19.0842	-96.1167	CONABIO	SNIB	IUCN Red List CWR Workshop	0
Cucurbita argyrosperma var sororia	19.3836	-104.981	CONABIO	SNIB	IUCN Red List CWR Workshop	1
Cucurbita argyrosperma var sororia	18.75	-96.5167	CONABIO	SNIB	IUCN Red List CWR Workshop	1
Cucurbita argyrosperma var sororia	15.6917	-92.1417	CONABIO	SNIB	IUCN Red List CWR Workshop	1
Cucurbita argyrosperma var sororia	18.4011	-95.3725	CONABIO	SNIB	IUCN Red List CWR Workshop	1
Cucurbita argyrosperma var sororia	23.5975	-106.594	CONABIO	SNIB	IUCN Red List CWR Workshop	1
Cucurbita argyrosperma var sororia	18.545	-99.355	CONABIO	SNIB	IUCN Red List CWR Workshop	1
Cucurbita argyrosperma var sororia	19.1083	-102.492	CONABIO	SNIB	IUCN Red List CWR Workshop	1
Cucurbita argyrosperma var sororia	20.525	-103.425	CONABIO	SNIB	IUCN Red List CWR Workshop	1
Cucurbita argyrosperma var sororia	17.4938	-101.253	CONABIO	SNIB	IUCN Red List CWR Workshop	1
Cucurbita argyrosperma var sororia	16.6954	-98.7125	CONABIO	SNIB	IUCN Red List CWR Workshop	0
Cucurbita argyrosperma var sororia	19.75	-104.333	CONABIO	SNIB	IUCN Red List CWR Workshop	1
Cucurbita argyrosperma var sororia	19.4811	-103.317	CONABIO	SNIB	IUCN Red List CWR Workshop	1
Cucurbita argyrosperma var sororia	15.675	-96.475	CONABIO	SNIB	IUCN Red List CWR Workshop	0
Cucurbita argyrosperma var sororia	20.325	-105.375	CONABIO	SNIB	IUCN Red List CWR Workshop	0
Cucurbita argyrosperma var sororia	16.775	-93.175	CONABIO	SNIB	IUCN Red List CWR Workshop	0
Cucurbita argyrosperma var sororia	18.4075	-100.683	CONABIO	SNIB	IUCN Red List CWR Workshop	0
Cucurbita argyrosperma var sororia	21.425	-104.692	CONABIO	SNIB	IUCN Red List CWR Workshop	0
Cucurbita argyrosperma var sororia	19.45	-96.73	CONABIO	SNIB	IUCN Red List CWR Workshop	1
Cucurbita argyrosperma var sororia	15.4417	-92.1083	CONABIO	SNIB	IUCN Red List CWR Workshop	0
Cucurbita argyrosperma var sororia	16.7103	-98.7489	CONABIO	SNIB	IUCN Red List CWR Workshop	1
Cucurbita argyrosperma var sororia	18.8083	-96.7417	CONABIO	SNIB	IUCN Red List CWR Workshop	1
Cucurbita cordata	28.9583	-113.575	CONABIO	SNIB	IUCN Red List CWR Workshop	1
Cucurbita cordata	28.6417	-114.024	CONABIO	SNIB	IUCN Red List CWR Workshop	0
Cucurbita cordata	26.875	-111.942	CONABIO	SNIB	IUCN Red List CWR Workshop	1
Cucurbita cordata	30.0594	-115.723	CONABIO	SNIB	IUCN Red List CWR Workshop	0
Cucurbita cordata	25.925	-111.958	CONABIO	SNIB	IUCN Red List CWR Workshop	1
Cucurbita cordata	27.3417	-112.292	CONABIO	SNIB	IUCN Red List CWR Workshop	1
Cucurbita cordata	24.0917	-110.992	CONABIO	SNIB	IUCN Red List CWR Workshop	0
Cucurbita cordata	28.6583	-113.992	CONABIO	SNIB	IUCN Red List CWR Workshop	1
Cucurbita cordata	23.6083	-110.108	CONABIO	SNIB	IUCN Red List CWR Workshop	1
Cucurbita cordata	29.6752	-114.832	CONABIO	SNIB	IUCN Red List CWR Workshop	1
Cucurbita cordata	26.3583	-111.792	CONABIO	SNIB	IUCN Red List CWR Workshop	0
Cucurbita cordata	28.6166	-113.45	CONABIO	SNIB	IUCN Red List CWR Workshop	0
Cucurbita cordata	25.6764	-111.563	CONABIO	SNIB	IUCN Red List CWR Workshop	1
Cucurbita cordata	28.8191	-113.53	CONABIO	SNIB	IUCN Red List CWR Workshop	1
Cucurbita cordata	23.0583	-110.025	CONABIO	SNIB	IUCN Red List CWR Workshop	1
Cucurbita cordata	28.8331	-113.567	CONABIO	SNIB	IUCN Red List CWR Workshop	1
Cucurbita cordata	26	-111.35	CONABIO	SNIB	IUCN Red List CWR Workshop	1
Cucurbita cordata	29.7294	-114.697	CONABIO	SNIB	IUCN Red List CWR Workshop	1
Cucurbita cordata	31.6417	-116.025	CONABIO	SNIB	IUCN Red List CWR Workshop	1
Cucurbita cordata	28.475	-113.425	CONABIO	SNIB	IUCN Red List CWR Workshop	0
Cucurbita cordata	26.3583	-112.608	CONABIO	SNIB	IUCN Red List CWR Workshop	0
Cucurbita cordata	28.75	-113.783	CONABIO	SNIB	IUCN Red List CWR Workshop	1
Cucurbita cordata	27.6917	-113.025	CONABIO	SNIB	IUCN Red List CWR Workshop	1
Cucurbita cordata	25.9167	-111.542	CONABIO	SNIB	IUCN Red List CWR Workshop	0
Cucurbita cordata	24.1417	-110.842	CONABIO	SNIB	IUCN Red List CWR Workshop	1
Cucurbita cordata	25.925	-111.558	CONABIO	SNIB	IUCN Red List CWR Workshop	1
Cucurbita cordata	27.0834	-112.317	CONABIO	SNIB	IUCN Red List CWR Workshop	1
Cucurbita cordata	25.925	-111.408	CONABIO	SNIB	IUCN Red List CWR Workshop	1
Cucurbita cordata	23.375	-109.775	CONABIO	SNIB	IUCN Red List CWR Workshop	1
Cucurbita cordata	27.4917	-113.308	CONABIO	SNIB	IUCN Red List CWR Workshop	1
Cucurbita cordata	26.35	-112.6	CONABIO	SNIB	IUCN Red List CWR Workshop	1
Cucurbita cordata	28.2417	-113.408	CONABIO	SNIB	IUCN Red List CWR Workshop	1
Cucurbita cordata	27.0917	-112.325	CONABIO	SNIB	IUCN Red List CWR Workshop	1
Cucurbita cordata	28.0917	-113.592	CONABIO	SNIB	IUCN Red List CWR Workshop	1
Cucurbita cordata	25.9167	-111.392	CONABIO	SNIB	IUCN Red List CWR Workshop	1
Cucurbita cordata	23.5	-110.083	CONABIO	SNIB	IUCN Red List CWR Workshop	0
Cucurbita cordata	28.775	-113.625	CONABIO	SNIB	IUCN Red List CWR Workshop	1
Cucurbita cordata	27.3033	-112.903	CONABIO	SNIB	IUCN Red List CWR Workshop	0
Cucurbita cordata	27.5586	-113.096	CONABIO	SNIB	IUCN Red List CWR Workshop	1
Cucurbita cordata	28.9333	-113.55	CONABIO	SNIB	IUCN Red List CWR Workshop	0
Cucurbita cordata	29.7417	-114.692	CONABIO	SNIB	IUCN Red List CWR Workshop	1
Cucurbita cordata	27.2917	-112.825	CONABIO	SNIB	IUCN Red List CWR Workshop	1
Cucurbita cordata	27.6083	-113.075	CONABIO	SNIB	IUCN Red List CWR Workshop	0
Cucurbita cordata	28.7917	-113.325	CONABIO	SNIB	IUCN Red List CWR Workshop	0
Cucurbita cordata	26.3583	-111.775	CONABIO	SNIB	IUCN Red List CWR Workshop	0
Cucurbita cordata	28.205	-114.044	CONABIO	SNIB	IUCN Red List CWR Workshop	0
Cucurbita cordata	28.9417	-113.558	CONABIO	SNIB	IUCN Red List CWR Workshop	1
Cucurbita cordata	28.375	-113.508	CONABIO	SNIB	IUCN Red List CWR Workshop	1
Cucurbita cordata	32.5388	-116.449	CONABIO	SNIB	IUCN Red List CWR Workshop	1
Cucurbita cordata	26.2606	-112.473	CONABIO	SNIB	IUCN Red List CWR Workshop	1
Cucurbita cordata	28.725	-113.642	CONABIO	SNIB	IUCN Red List CWR Workshop	1
Cucurbita cordata	25.93	-111.53	CONABIO	SNIB	IUCN Red List CWR Workshop	0
Cucurbita cordata	24.0831	-110.983	CONABIO	SNIB	IUCN Red List CWR Workshop	1
Cucurbita cordata	29.3583	-114.425	CONABIO	SNIB	IUCN Red List CWR Workshop	1
Cucurbita cordata	29.1835	-113.85	CONABIO	SNIB	IUCN Red List CWR Workshop	1
Cucurbita cordata	26.3583	-112.442	CONABIO	SNIB	IUCN Red List CWR Workshop	1
Cucurbita cordata	27.1417	-114.158	CONABIO	SNIB	IUCN Red List CWR Workshop	1
Cucurbita cordata	27.1083	-112.992	CONABIO	SNIB	IUCN Red List CWR Workshop	1
Cucurbita cordata	28.3917	-113.325	CONABIO	SNIB	IUCN Red List CWR Workshop	1
Cucurbita cordata	28.6177	-113.985	CONABIO	SNIB	IUCN Red List CWR Workshop	1
Cucurbita cordata	25.9033	-111.369	CONABIO	SNIB	IUCN Red List CWR Workshop	1
Cucurbita cordata	28.7167	-113.8	CONABIO	SNIB	IUCN Red List CWR Workshop	0
Cucurbita cordata	27.675	-112.992	CONABIO	SNIB	IUCN Red List CWR Workshop	0
Cucurbita cordata	26.025	-111.358	CONABIO	SNIB	IUCN Red List CWR Workshop	1
Cucurbita cordata	28.3042	-112.877	CONABIO	SNIB	IUCN Red List CWR Workshop	0
Cucurbita cordata	28.7583	-113.625	CONABIO	SNIB	IUCN Red List CWR Workshop	1
Cucurbita cordata	28.4668	-113.417	CONABIO	SNIB	IUCN Red List CWR Workshop	1
Cucurbita cordata	25.975	-111.942	CONABIO	SNIB	IUCN Red List CWR Workshop	1
Cucurbita cordata	24.875	-110.975	CONABIO	SNIB	IUCN Red List CWR Workshop	0
Cucurbita cordata	25.4917	-111.925	CONABIO	SNIB	IUCN Red List CWR Workshop	1
Cucurbita cordata	28.2611	-113.875	CONABIO	SNIB	IUCN Red List CWR Workshop	1
Cucurbita cordata	27.1953	-112.999	CONABIO	SNIB	IUCN Red List CWR Workshop	0
Cucurbita cordata	28.6083	-113.408	CONABIO	SNIB	IUCN Red List CWR Workshop	0
Cucurbita cordata	28.3417	-113.725	CONABIO	SNIB	IUCN Red List CWR Workshop	1
Cucurbita cordata	28.3083	-113.708	CONABIO	SNIB	IUCN Red List CWR Workshop	0
Cucurbita cordata	28.1499	-113.745	CONABIO	SNIB	IUCN Red List CWR Workshop	0
Cucurbita cordata	28.0083	-113.008	CONABIO	SNIB	IUCN Red List CWR Workshop	1
Cucurbita cordata	23.2269	-109.963	CONABIO	SNIB	IUCN Red List CWR Workshop	0
Cucurbita cordata	28.0209	-113.231	CONABIO	SNIB	IUCN Red List CWR Workshop	1
Cucurbita cordata	28.6439	-114.046	CONABIO	SNIB	IUCN Red List CWR Workshop	1
Cucurbita cordata	28.6665	-113.45	CONABIO	SNIB	IUCN Red List CWR Workshop	1
Cucurbita cordata	27.1	-112.975	CONABIO	SNIB	IUCN Red List CWR Workshop	0
Cucurbita cordata	29.25	-114.2	CONABIO	SNIB	IUCN Red List CWR Workshop	1
Cucurbita cordata	28.7421	-114.207	CONABIO	SNIB	IUCN Red List CWR Workshop	1
Cucurbita digitata	31.6779	-110.656	Marcelo Tognelli		IUCN Red List CWR Workshop	1
Cucurbita digitata	30.8069	-110.591	Marcelo Tognelli		IUCN Red List CWR Workshop	1
Cucurbita digitata	34.1468	-112.003	Marcelo Tognelli		IUCN Red List CWR Workshop	1
Cucurbita digitata	30.8553	-110.662	Marcelo Tognelli		IUCN Red List CWR Workshop	0
Cucurbita digitata	31.2628	-110.585	Marcelo Tognelli		IUCN Red List CWR Workshop	0
Cucurbita digitata	30.95	-110.85	Marcelo Tognelli		IUCN Red List CWR Workshop	1
Cucurbita digitata	32.0767	-110.45	Marcelo Tognelli		IUCN Red List CWR Workshop	1
Cucurbita digitata	30.6783	-108.293	Marcelo Tognelli		IUCN Red List CWR Workshop	1
Cucurbita digitata	30.8367	-108.51	Marcelo Tognelli		IUCN Red List CWR Workshop	0
Cucurbita digitata	30.9067	-108.422	Marcelo Tognelli		IUCN Red List CWR Workshop	1
Cucurbita digitata	30.603	-110.102	Marcelo Tognelli		IUCN Red List CWR Workshop	0
Cucurbita digitata	31.8333	-113.5	Marcelo Tognelli		IUCN Red List CWR Workshop	0
Cucurbita digitata	31.942	-113.233	Marcelo Tognelli		IUCN Red List CWR Workshop	1
Cucurbita digitata	31.0011	-108.068	Marcelo Tognelli		IUCN Red List CWR Workshop	1
Cucurbita digitata	32.3497	-108.709	Marcelo Tognelli		IUCN Red List CWR Workshop	1
Cucurbita digitata	31.3333	-115.75	Marcelo Tognelli		IUCN Red List CWR Workshop	0
Cucurbita digitata	30.7583	-115.225	Marcelo Tognelli		IUCN Red List CWR Workshop	0
Cucurbita digitata	29.771	-109.199	Marcelo Tognelli		IUCN Red List CWR Workshop	1
Cucurbita digitata	31.8583	-116.092	Marcelo Tognelli		IUCN Red List CWR Workshop	1
Cucurbita digitata	30.1917	-107.658	Marcelo Tognelli		IUCN Red List CWR Workshop	1
Cucurbita digitata	30.0078	-110.216	Marcelo Tognelli		IUCN Red List CWR Workshop	0
Cucurbita digitata	30.0167	-110.217	Marcelo Tognelli		IUCN Red List CWR Workshop	1
Cucurbita digitata	31.2958	-115.583	Marcelo Tognelli		IUCN Red List CWR Workshop	0
Cucurbita digitata	31.2958	-115.592	Marcelo Tognelli		IUCN Red List CWR Workshop	1
Cucurbita digitata	31.4917	-115.358	Marcelo Tognelli		IUCN Red List CWR Workshop	0
Cucurbita digitata	31.875	-107.675	Marcelo Tognelli		IUCN Red List CWR Workshop	0
Cucurbita digitata	31.625	-108.475	Marcelo Tognelli		IUCN Red List CWR Workshop	1
Cucurbita digitata	31.5917	-115.858	Marcelo Tognelli		IUCN Red List CWR Workshop	1
Cucurbita digitata	31.7083	-115.842	Marcelo Tognelli		IUCN Red List CWR Workshop	0
Cucurbita digitata	33.85	-113.5	Marcelo Tognelli		IUCN Red List CWR Workshop	1
Cucurbita digitata	31.6083	-115.708	Marcelo Tognelli		IUCN Red List CWR Workshop	1
Cucurbita digitata	30.2083	-107.975	Marcelo Tognelli		IUCN Red List CWR Workshop	1
Cucurbita digitata	32.3069	-114.331	Marcelo Tognelli		IUCN Red List CWR Workshop	1
Cucurbita digitata	32.2811	-114.231	Marcelo Tognelli		IUCN Red List CWR Workshop	0
Cucurbita digitata	32.3167	-114.217	Marcelo Tognelli		IUCN Red List CWR Workshop	0
Cucurbita digitata	30.795	-110.856	Marcelo Tognelli		IUCN Red List CWR Workshop	0
Cucurbita digitata	30.949	-110.883	Marcelo Tognelli		IUCN Red List CWR Workshop	0
Cucurbita digitata	30.9119	-110.86	Marcelo Tognelli		IUCN Red List CWR Workshop	1
Cucurbita digitata	30.8917	-110.858	Marcelo Tognelli		IUCN Red List CWR Workshop	1
Cucurbita digitata	30.2417	-107.742	Marcelo Tognelli		IUCN Red List CWR Workshop	1
Cucurbita digitata	29.64	-109.949	Marcelo Tognelli		IUCN Red List CWR Workshop	1
Cucurbita digitata	30.2917	-107.808	Marcelo Tognelli		IUCN Red List CWR Workshop	0
Cucurbita digitata	30.2839	-107.788	Marcelo Tognelli		IUCN Red List CWR Workshop	1
Cucurbita digitata	29.9167	-111.653	Marcelo Tognelli		IUCN Red List CWR Workshop	1
Cucurbita digitata	30.1083	-115.675	Marcelo Tognelli		IUCN Red List CWR Workshop	0
Cucurbita digitata	31.9677	-110.465	Marcelo Tognelli		IUCN Red List CWR Workshop	1
Cucurbita digitata	32.7697	-116.491	Marcelo Tognelli		IUCN Red List CWR Workshop	1
Cucurbita digitata	32.92	-111.42	Marcelo Tognelli		IUCN Red List CWR Workshop	1
Cucurbita digitata	30.0917	-115.692	Marcelo Tognelli		IUCN Red List CWR Workshop	1
Cucurbita digitata	30.8269	-109.224	Marcelo Tognelli		IUCN Red List CWR Workshop	1
Cucurbita digitata	29.8828	-109.301	Marcelo Tognelli		IUCN Red List CWR Workshop	1
Cucurbita digitata	28.0653	-109.386	Marcelo Tognelli		IUCN Red List CWR Workshop	1
Cucurbita digitata	31.0142	-110.197	Marcelo Tognelli		IUCN Red List CWR Workshop	1
Cucurbita digitata	29.5622	-110.891	Marcelo Tognelli		IUCN Red List CWR Workshop	1
Cucurbita digitata	30.6947	-110.931	Marcelo Tognelli		IUCN Red List CWR Workshop	1
Cucurbita digitata	29.5884	-110.887	Marcelo Tognelli		IUCN Red List CWR Workshop	0
Cucurbita digitata	33.9274	-116.633	Marcelo Tognelli		IUCN Red List CWR Workshop	0
Cucurbita digitata	29.8206	-112.571	Marcelo Tognelli		IUCN Red List CWR Workshop	0
Cucurbita digitata	29.7914	-112.558	Marcelo Tognelli		IUCN Red List CWR Workshop	1
Cucurbita digitata	30.8583	-111.242	Marcelo Tognelli		IUCN Red List CWR Workshop	1
Cucurbita digitata	33.3592	-114.711	Marcelo Tognelli		IUCN Red List CWR Workshop	1
Cucurbita digitata	29.8161	-111.075	Marcelo Tognelli		IUCN Red List CWR Workshop	1
Cucurbita digitata	30.9311	-109.571	Marcelo Tognelli		IUCN Red List CWR Workshop	1
Cucurbita digitata	31.0583	-110.892	Marcelo Tognelli		IUCN Red List CWR Workshop	1
Cucurbita digitata	29.2436	-109.744	Marcelo Tognelli		IUCN Red List CWR Workshop	1
Cucurbita digitata	29.1979	-109.746	Marcelo Tognelli		IUCN Red List CWR Workshop	1
Cucurbita digitata	30.91	-110.85	CONABIO	SNIB	IUCN Red List CWR Workshop	0
Cucurbita digitata	30.0594	-115.723	CONABIO	SNIB	IUCN Red List CWR Workshop	1
Cucurbita digitata	31.9343	-112.999	CONABIO	SNIB	IUCN Red List CWR Workshop	0
Cucurbita digitata	30.5425	-111.212	CONABIO	SNIB	IUCN Red List CWR Workshop	1
Cucurbita digitata	32.2717	-114.114	CONABIO	SNIB	IUCN Red List CWR Workshop	1
Cucurbita digitata	29.95	-109.117	CONABIO	SNIB	IUCN Red List CWR Workshop	1
Cucurbita digitata	31.7861	-113.487	CONABIO	SNIB	IUCN Red List CWR Workshop	1
Cucurbita digitata	31.3286	-115.542	CONABIO	SNIB	IUCN Red List CWR Workshop	1
Cucurbita digitata	30.0968	-115.667	CONABIO	SNIB	IUCN Red List CWR Workshop	0
Cucurbita digitata	30.8708	-110.721	CONABIO	SNIB	IUCN Red List CWR Workshop	0
Cucurbita digitata	30.0453	-111.23	CONABIO	SNIB	IUCN Red List CWR Workshop	0
Cucurbita digitata	31.875	-116.142	CONABIO	SNIB	IUCN Red List CWR Workshop	1
Cucurbita digitata	29.865	-110.218	CONABIO	SNIB	IUCN Red List CWR Workshop	1
Cucurbita digitata	30.81	-108.45	CONABIO	SNIB	IUCN Red List CWR Workshop	1
Cucurbita digitata	29.5333	-112.383	CONABIO	SNIB	IUCN Red List CWR Workshop	1
Cucurbita digitata	30.675	-110.908	CONABIO	SNIB	IUCN Red List CWR Workshop	1
Cucurbita digitata	29.5325	-110.119	CONABIO	SNIB	IUCN Red List CWR Workshop	0
Cucurbita digitata	30.125	-107.625	CONABIO	SNIB	IUCN Red List CWR Workshop	1
Cucurbita digitata	31.9417	-113.242	CONABIO	SNIB	IUCN Red List CWR Workshop	0
Cucurbita digitata	29.55	-110.417	CONABIO	SNIB	IUCN Red List CWR Workshop	1
Cucurbita digitata	32.3236	-114.255	CONABIO	SNIB	IUCN Red List CWR Workshop	1
Cucurbita digitata	31.2656	-110.383	CONABIO	SNIB	IUCN Red List CWR Workshop	1
Cucurbita digitata	30.9577	-110.861	CONABIO	SNIB	IUCN Red List CWR Workshop	1
Cucurbita digitata	30.3	-111.099	CONABIO	SNIB	IUCN Red List CWR Workshop	1
Cucurbita digitata	31.775	-116.025	CONABIO	SNIB	IUCN Red List CWR Workshop	0
Cucurbita digitata	31.7097	-113.525	CONABIO	SNIB	IUCN Red List CWR Workshop	1
Cucurbita digitata	30.325	-110.81	CONABIO	SNIB	IUCN Red List CWR Workshop	0
Cucurbita digitata	31.7851	-113.532	CONABIO	SNIB	IUCN Red List CWR Workshop	1
Cucurbita digitata	32.2624	-114.102	CONABIO	SNIB	IUCN Red List CWR Workshop	1
Cucurbita digitata	31.8	-113.7	CONABIO	SNIB	IUCN Red List CWR Workshop	1
Cucurbita digitata	31.2331	-109.631	CONABIO	SNIB	IUCN Red List CWR Workshop	1
Cucurbita digitata	30.0766	-115.701	CONABIO	SNIB	IUCN Red List CWR Workshop	0
Cucurbita digitata	30.025	-110.175	CONABIO	SNIB	IUCN Red List CWR Workshop	1
Cucurbita digitata	30.735	-108.38	CONABIO	SNIB	IUCN Red List CWR Workshop	1
Cucurbita digitata	30.3712	-107.963	CONABIO	SNIB	IUCN Red List CWR Workshop	0
Cucurbita digitata	30.0805	-111.097	CONABIO	SNIB	IUCN Red List CWR Workshop	1
Cucurbita digitata	31.125	-116.158	CONABIO	SNIB	IUCN Red List CWR Workshop	1
Cucurbita digitata	31.875	-116.275	CONABIO	SNIB	IUCN Red List CWR Workshop	1
Cucurbita digitata	30.9438	-108.159	CONABIO	SNIB	IUCN Red List CWR Workshop	1
Cucurbita digitata	31.22	-115.6	CONABIO	SNIB	IUCN Red List CWR Workshop	1
Cucurbita digitata	29.6039	-109.966	CONABIO	SNIB	IUCN Red List CWR Workshop	1
Cucurbita digitata	31.0159	-110.889	CONABIO	SNIB	IUCN Red List CWR Workshop	0
Cucurbita digitata	30.9588	-108.339	CONABIO	SNIB	IUCN Red List CWR Workshop	1
Cucurbita digitata	31.25	-110.792	CONABIO	SNIB	IUCN Red List CWR Workshop	1
Cucurbita digitata	30.8775	-109.211	CONABIO	SNIB	IUCN Red List CWR Workshop	0
Cucurbita foetidissima	34.9776	-119.185	Marcelo Tognelli		IUCN Red List CWR Workshop	1
Cucurbita foetidissima	30.0198	-97.8785	Marcelo Tognelli		IUCN Red List CWR Workshop	0
Cucurbita foetidissima	33.488	-101.878	Marcelo Tognelli		IUCN Red List CWR Workshop	0
Cucurbita foetidissima	33.9731	-117.955	Marcelo Tognelli		IUCN Red List CWR Workshop	1
Cucurbita foetidissima	33.5714	-101.805	Marcelo Tognelli		IUCN Red List CWR Workshop	0
Cucurbita foetidissima	33.9691	-117.915	Marcelo Tognelli		IUCN Red List CWR Workshop	1
Cucurbita foetidissima	33.4213	-101.89	Marcelo Tognelli		IUCN Red List CWR Workshop	0
Cucurbita foetidissima	34.0808	-98.2753	Marcelo Tognelli		IUCN Red List CWR Workshop	0
Cucurbita foetidissima	30.6647	-97.3791	Marcelo Tognelli		IUCN Red List CWR Workshop	1
Cucurbita foetidissima	30.0826	-97.3207	Marcelo Tognelli		IUCN Red List CWR Workshop	1
Cucurbita foetidissima	32.8313	-97.4744	Marcelo Tognelli		IUCN Red List CWR Workshop	1
Cucurbita foetidissima	30.455	-104.33	Marcelo Tognelli		IUCN Red List CWR Workshop	1
Cucurbita foetidissima	34.7506	-112.01	Marcelo Tognelli		IUCN Red List CWR Workshop	1
Cucurbita foetidissima	29.9032	-97.968	Marcelo Tognelli		IUCN Red List CWR Workshop	1
Cucurbita foetidissima	34.6468	-111.765	Marcelo Tognelli		IUCN Red List CWR Workshop	1
Cucurbita foetidissima	30.6209	-98.0729	Marcelo Tognelli		IUCN Red List CWR Workshop	1
Cucurbita foetidissima	32.7353	-97.5104	Marcelo Tognelli		IUCN Red List CWR Workshop	1
Cucurbita foetidissima	33.6227	-101.89	Marcelo Tognelli		IUCN Red List CWR Workshop	1
Cucurbita foetidissima	33.6983	-101.832	Marcelo Tognelli		IUCN Red List CWR Workshop	1
Cucurbita foetidissima	35.1937	-106.638	Marcelo Tognelli		IUCN Red List CWR Workshop	1
Cucurbita foetidissima	38.2501	-104.671	Marcelo Tognelli		IUCN Red List CWR Workshop	1
Cucurbita foetidissima	32.8498	-97.4912	Marcelo Tognelli		IUCN Red List CWR Workshop	1
Cucurbita foetidissima	33.6858	-117.659	Marcelo Tognelli		IUCN Red List CWR Workshop	1
Cucurbita foetidissima	30.5545	-103.981	Marcelo Tognelli		IUCN Red List CWR Workshop	1
Cucurbita foetidissima	32.5565	-97.5252	Marcelo Tognelli		IUCN Red List CWR Workshop	0
Cucurbita foetidissima	30.5962	-103.931	Marcelo Tognelli		IUCN Red List CWR Workshop	1
Cucurbita foetidissima	32.7885	-97.1171	Marcelo Tognelli		IUCN Red List CWR Workshop	1
Cucurbita foetidissima	33.7289	-101.898	Marcelo Tognelli		IUCN Red List CWR Workshop	1
Cucurbita foetidissima	30.1977	-97.8831	Marcelo Tognelli		IUCN Red List CWR Workshop	1
Cucurbita foetidissima	31.0625	-104.983	Marcelo Tognelli		IUCN Red List CWR Workshop	0
Cucurbita foetidissima	30.2294	-97.594	Marcelo Tognelli		IUCN Red List CWR Workshop	1
Cucurbita foetidissima	32.8907	-97.3521	Marcelo Tognelli		IUCN Red List CWR Workshop	1
Cucurbita foetidissima	33.8548	-102.763	Marcelo Tognelli		IUCN Red List CWR Workshop	1
Cucurbita foetidissima	20.399	-100.081	Marcelo Tognelli		IUCN Red List CWR Workshop	0
Cucurbita foetidissima	33.7434	-117.679	Marcelo Tognelli		IUCN Red List CWR Workshop	1
Cucurbita foetidissima	33.9909	-118.012	Marcelo Tognelli		IUCN Red List CWR Workshop	0
Cucurbita foetidissima	29.2941	-100.434	Marcelo Tognelli		IUCN Red List CWR Workshop	0
Cucurbita foetidissima	33.9486	-116.861	Marcelo Tognelli		IUCN Red List CWR Workshop	0
Cucurbita foetidissima	32.8351	-97.3953	Marcelo Tognelli		IUCN Red List CWR Workshop	1
Cucurbita foetidissima	33.9759	-117.939	Marcelo Tognelli		IUCN Red List CWR Workshop	0
Cucurbita foetidissima	31.5469	-110.14	Marcelo Tognelli		IUCN Red List CWR Workshop	0
Cucurbita foetidissima	30.3764	-97.6016	Marcelo Tognelli		IUCN Red List CWR Workshop	1
Cucurbita foetidissima	24.64	-100.203	Marcelo Tognelli		IUCN Red List CWR Workshop	0
Cucurbita foetidissima	31.5678	-111.051	Marcelo Tognelli		IUCN Red List CWR Workshop	1
Cucurbita foetidissima	35.4698	-101.88	Marcelo Tognelli		IUCN Red List CWR Workshop	0
Cucurbita foetidissima	32.9071	-117.197	Marcelo Tognelli		IUCN Red List CWR Workshop	1
Cucurbita foetidissima	34.3062	-118.553	Marcelo Tognelli		IUCN Red List CWR Workshop	1
Cucurbita foetidissima	37.1224	-104.719	Marcelo Tognelli		IUCN Red List CWR Workshop	0
Cucurbita foetidissima	28.9042	-107.789	Marcelo Tognelli		IUCN Red List CWR Workshop	1
Cucurbita foetidissima	33.049	-117.296	Marcelo Tognelli		IUCN Red List CWR Workshop	0
Cucurbita foetidissima	32.7743	-117.192	Marcelo Tognelli		IUCN Red List CWR Workshop	1
Cucurbita foetidissima	30.5418	-97.6639	Marcelo Tognelli		IUCN Red List CWR Workshop	1
Cucurbita foetidissima	35.5503	-105.688	Marcelo Tognelli		IUCN Red List CWR Workshop	1
Cucurbita foetidissima	34.099	-118.725	Marcelo Tognelli		IUCN Red List CWR Workshop	1
Cucurbita foetidissima	31.9983	-105.336	Marcelo Tognelli		IUCN Red List CWR Workshop	1
Cucurbita foetidissima	33.7612	-101.974	Marcelo Tognelli		IUCN Red List CWR Workshop	0
Cucurbita foetidissima	23.8574	-102.996	Marcelo Tognelli		IUCN Red List CWR Workshop	1
Cucurbita foetidissima	31.7737	-104.86	Marcelo Tognelli		IUCN Red List CWR Workshop	0
Cucurbita foetidissima	36.1004	-115.021	Marcelo Tognelli		IUCN Red List CWR Workshop	1
Cucurbita foetidissima	33.9705	-117.487	Marcelo Tognelli		IUCN Red List CWR Workshop	1
Cucurbita foetidissima	33.9682	-117.978	Marcelo Tognelli		IUCN Red List CWR Workshop	1
Cucurbita foetidissima	33.9753	-117.972	Marcelo Tognelli		IUCN Red List CWR Workshop	1
Cucurbita foetidissima	34.931	-118.566	Marcelo Tognelli		IUCN Red List CWR Workshop	0
Cucurbita foetidissima	34.8527	-118.692	Marcelo Tognelli		IUCN Red List CWR Workshop	0
Cucurbita foetidissima	30.0153	-97.8654	Marcelo Tognelli		IUCN Red List CWR Workshop	1
Cucurbita foetidissima	33.916	-117.821	Marcelo Tognelli		IUCN Red List CWR Workshop	1
Cucurbita foetidissima	33.9905	-118.021	Marcelo Tognelli		IUCN Red List CWR Workshop	0
Cucurbita foetidissima	30.2006	-98.1134	Marcelo Tognelli		IUCN Red List CWR Workshop	1
Cucurbita foetidissima	33.7762	-117.762	Marcelo Tognelli		IUCN Red List CWR Workshop	1
Cucurbita foetidissima	30.1848	-97.8744	Marcelo Tognelli		IUCN Red List CWR Workshop	1
Cucurbita foetidissima	35.3119	-120.866	Marcelo Tognelli		IUCN Red List CWR Workshop	0
Cucurbita foetidissima	32.9639	-97.6846	Marcelo Tognelli		IUCN Red List CWR Workshop	1
Cucurbita foetidissima	33.3132	-116.576	Marcelo Tognelli		IUCN Red List CWR Workshop	0
Cucurbita foetidissima	33.8794	-117.737	Marcelo Tognelli		IUCN Red List CWR Workshop	1
Cucurbita foetidissima	33.0636	-97.4949	Marcelo Tognelli		IUCN Red List CWR Workshop	1
Cucurbita foetidissima	32.3829	-96.8505	Marcelo Tognelli		IUCN Red List CWR Workshop	1
Cucurbita foetidissima	20.7802	-99.721	Marcelo Tognelli		IUCN Red List CWR Workshop	1
Cucurbita foetidissima	33.8511	-99.1905	Marcelo Tognelli		IUCN Red List CWR Workshop	1
Cucurbita foetidissima	33.0937	-96.6416	Marcelo Tognelli		IUCN Red List CWR Workshop	0
Cucurbita foetidissima	29.4763	-98.7395	Marcelo Tognelli		IUCN Red List CWR Workshop	0
Cucurbita foetidissima	32.8432	-117.001	Marcelo Tognelli		IUCN Red List CWR Workshop	1
Cucurbita foetidissima	22.1732	-101.029	Marcelo Tognelli		IUCN Red List CWR Workshop	0
Cucurbita foetidissima	33.547	-117.723	Marcelo Tognelli		IUCN Red List CWR Workshop	0
Cucurbita foetidissima	34.2198	-118.906	Marcelo Tognelli		IUCN Red List CWR Workshop	0
Cucurbita foetidissima	33.5751	-117.812	Marcelo Tognelli		IUCN Red List CWR Workshop	1
Cucurbita foetidissima	25.2725	-100.579	Marcelo Tognelli		IUCN Red List CWR Workshop	1
Cucurbita foetidissima	30.249	-98.9182	Marcelo Tognelli		IUCN Red List CWR Workshop	1
Cucurbita foetidissima	33.6005	-101.981	Marcelo Tognelli		IUCN Red List CWR Workshop	0
Cucurbita foetidissima	33.6654	-117.941	Marcelo Tognelli		IUCN Red List CWR Workshop	1
Cucurbita foetidissima	32.8361	-97.4049	Marcelo Tognelli		IUCN Red List CWR Workshop	0
Cucurbita foetidissima	33.7636	-101.835	Marcelo Tognelli		IUCN Red List CWR Workshop	0
Cucurbita foetidissima	33.8276	-117.76	Marcelo Tognelli		IUCN Red List CWR Workshop	1
Cucurbita foetidissima	34.3038	-119.286	Marcelo Tognelli		IUCN Red List CWR Workshop	1
Cucurbita foetidissima	33.9918	-118.03	Marcelo Tognelli		IUCN Red List CWR Workshop	1
Cucurbita foetidissima	31.3134	-97.4516	Marcelo Tognelli		IUCN Red List CWR Workshop	0
Cucurbita foetidissima	33.6081	-117.764	Marcelo Tognelli		IUCN Red List CWR Workshop	0
Cucurbita foetidissima	34.9609	-101.672	Marcelo Tognelli		IUCN Red List CWR Workshop	1
Cucurbita foetidissima	34.4105	-101.053	Marcelo Tognelli		IUCN Red List CWR Workshop	0
Cucurbita foetidissima	33.9733	-117.926	Marcelo Tognelli		IUCN Red List CWR Workshop	1
Cucurbita foetidissima	30.2714	-98.8726	Marcelo Tognelli		IUCN Red List CWR Workshop	1
Cucurbita foetidissima	33.5264	-101.708	Marcelo Tognelli		IUCN Red List CWR Workshop	1
Cucurbita foetidissima	32.7678	-116.835	Marcelo Tognelli		IUCN Red List CWR Workshop	0
Cucurbita foetidissima	32.7035	-96.7053	Marcelo Tognelli		IUCN Red List CWR Workshop	0
Cucurbita foetidissima	33.2516	-117.3	Marcelo Tognelli		IUCN Red List CWR Workshop	0
Cucurbita foetidissima	30.2349	-97.6415	Marcelo Tognelli		IUCN Red List CWR Workshop	1
Cucurbita foetidissima	32.866	-96.9182	Marcelo Tognelli		IUCN Red List CWR Workshop	1
Cucurbita foetidissima	32.7317	-116.941	Marcelo Tognelli		IUCN Red List CWR Workshop	1
Cucurbita foetidissima	29.9008	-97.8998	Marcelo Tognelli		IUCN Red List CWR Workshop	1
Cucurbita foetidissima	33.2789	-117.319	Marcelo Tognelli		IUCN Red List CWR Workshop	1
Cucurbita foetidissima	33.439	-117.572	Marcelo Tognelli		IUCN Red List CWR Workshop	1
Cucurbita foetidissima	31.4678	-110.992	Marcelo Tognelli		IUCN Red List CWR Workshop	0
Cucurbita foetidissima	30.3485	-97.8037	Marcelo Tognelli		IUCN Red List CWR Workshop	1
Cucurbita foetidissima	30.8845	-97.71	Marcelo Tognelli		IUCN Red List CWR Workshop	1
Cucurbita foetidissima	38.1956	-103.656	Marcelo Tognelli		IUCN Red List CWR Workshop	1
Cucurbita foetidissima	37.5377	-97.6794	Marcelo Tognelli		IUCN Red List CWR Workshop	0
Cucurbita foetidissima	32.0568	-97.4668	Marcelo Tognelli		IUCN Red List CWR Workshop	1
Cucurbita foetidissima	37.1242	-101.79	Marcelo Tognelli		IUCN Red List CWR Workshop	1
Cucurbita foetidissima	34.1536	-118.734	Marcelo Tognelli		IUCN Red List CWR Workshop	1
Cucurbita foetidissima	23.8627	-101.713	Marcelo Tognelli		IUCN Red List CWR Workshop	1
Cucurbita foetidissima	25.0835	-100.713	Marcelo Tognelli		IUCN Red List CWR Workshop	1
Cucurbita foetidissima	25.0635	-100.721	Marcelo Tognelli		IUCN Red List CWR Workshop	0
Cucurbita foetidissima	36.71	-98.2753	Marcelo Tognelli		IUCN Red List CWR Workshop	1
Cucurbita foetidissima	30.6989	-97.086	Marcelo Tognelli		IUCN Red List CWR Workshop	1
Cucurbita foetidissima	32.8805	-97.2788	Marcelo Tognelli		IUCN Red List CWR Workshop	1
Cucurbita foetidissima	32.7348	-97.6363	Marcelo Tognelli		IUCN Red List CWR Workshop	1
Cucurbita foetidissima	31.8805	-102.274	Marcelo Tognelli		IUCN Red List CWR Workshop	1
Cucurbita foetidissima	30.1798	-97.9146	Marcelo Tognelli		IUCN Red List CWR Workshop	1
Cucurbita foetidissima	34.1427	-118.168	Marcelo Tognelli		IUCN Red List CWR Workshop	0
Cucurbita foetidissima	33.439	-116.847	Marcelo Tognelli		IUCN Red List CWR Workshop	0
Cucurbita foetidissima	32.6389	-96.959	Marcelo Tognelli		IUCN Red List CWR Workshop	1
Cucurbita foetidissima	30.0582	-99.4712	Marcelo Tognelli		IUCN Red List CWR Workshop	1
Cucurbita foetidissima	30.6829	-97.3875	Marcelo Tognelli		IUCN Red List CWR Workshop	1
Cucurbita foetidissima	33.4894	-116.804	Marcelo Tognelli		IUCN Red List CWR Workshop	1
Cucurbita foetidissima	32.8907	-97.2863	Marcelo Tognelli		IUCN Red List CWR Workshop	0
Cucurbita foetidissima	33.54	-116.756	Marcelo Tognelli		IUCN Red List CWR Workshop	1
Cucurbita foetidissima	38.1605	-121.417	Marcelo Tognelli		IUCN Red List CWR Workshop	0
Cucurbita foetidissima	33.9656	-117.468	Marcelo Tognelli		IUCN Red List CWR Workshop	1
Cucurbita foetidissima	32.0004	-110.434	Marcelo Tognelli		IUCN Red List CWR Workshop	1
Cucurbita foetidissima	33.2363	-116.761	Marcelo Tognelli		IUCN Red List CWR Workshop	1
Cucurbita foetidissima	38.3407	-105.208	Marcelo Tognelli		IUCN Red List CWR Workshop	1
Cucurbita foetidissima	34.696	-98.7417	Marcelo Tognelli		IUCN Red List CWR Workshop	1
Cucurbita foetidissima	35.5991	-118.092	Marcelo Tognelli		IUCN Red List CWR Workshop	1
Cucurbita foetidissima	30.3482	-103.674	Marcelo Tognelli		IUCN Red List CWR Workshop	1
Cucurbita foetidissima	24.9133	-100.729	Marcelo Tognelli		IUCN Red List CWR Workshop	1
Cucurbita foetidissima	30.6887	-97.6463	Marcelo Tognelli		IUCN Red List CWR Workshop	1
Cucurbita foetidissima	37.1377	-104.612	Marcelo Tognelli		IUCN Red List CWR Workshop	1
Cucurbita foetidissima	33.5997	-117.857	Marcelo Tognelli		IUCN Red List CWR Workshop	1
Cucurbita foetidissima	38.315	-104.662	Marcelo Tognelli		IUCN Red List CWR Workshop	0
Cucurbita foetidissima	25.3689	-100.429	Marcelo Tognelli		IUCN Red List CWR Workshop	0
Cucurbita foetidissima	34.0949	-118.19	Marcelo Tognelli		IUCN Red List CWR Workshop	1
Cucurbita foetidissima	34.0556	-117.183	Marcelo Tognelli		IUCN Red List CWR Workshop	1
Cucurbita foetidissima	33.3557	-117.478	Marcelo Tognelli		IUCN Red List CWR Workshop	0
Cucurbita foetidissima	34.1933	-117.274	Marcelo Tognelli		IUCN Red List CWR Workshop	1
Cucurbita foetidissima	33.2141	-98.1588	Marcelo Tognelli		IUCN Red List CWR Workshop	1
Cucurbita foetidissima	30.2915	-98.0559	Marcelo Tognelli		IUCN Red List CWR Workshop	0
Cucurbita foetidissima	30.1799	-97.7402	Marcelo Tognelli		IUCN Red List CWR Workshop	0
Cucurbita foetidissima	35.0084	-120.494	Marcelo Tognelli		IUCN Red List CWR Workshop	1
Cucurbita foetidissima	33.4794	-117.643	Marcelo Tognelli		IUCN Red List CWR Workshop	0
Cucurbita foetidissima	33.3484	-117.027	Marcelo Tognelli		IUCN Red List CWR Workshop	1
Cucurbita foetidissima	33.9653	-117.272	Marcelo Tognelli		IUCN Red List CWR Workshop	0
Cucurbita foetidissima	33.6946	-117.685	Marcelo Tognelli		IUCN Red List CWR Workshop	1
Cucurbita foetidissima	34.6355	-120.24	Marcelo Tognelli		IUCN Red List CWR Workshop	0
Cucurbita foetidissima	33.7304	-101.965	Marcelo Tognelli		IUCN Red List CWR Workshop	1
Cucurbita foetidissima	30.2612	-97.6998	Marcelo Tognelli		IUCN Red List CWR Workshop	0
Cucurbita foetidissima	33.4549	-101.81	Marcelo Tognelli		IUCN Red List CWR Workshop	0
Cucurbita foetidissima	33.4641	-101.947	Marcelo Tognelli		IUCN Red List CWR Workshop	1
Cucurbita foetidissima	35.064	-119.494	Marcelo Tognelli		IUCN Red List CWR Workshop	1
Cucurbita foetidissima	35.3028	-115.506	Marcelo Tognelli		IUCN Red List CWR Workshop	0
Cucurbita foetidissima	31.5175	-110.3	Marcelo Tognelli		IUCN Red List CWR Workshop	1
Cucurbita foetidissima	34.2537	-118.771	Marcelo Tognelli		IUCN Red List CWR Workshop	1
Cucurbita foetidissima	32.619	-116.404	Marcelo Tognelli		IUCN Red List CWR Workshop	1
Cucurbita foetidissima	30.2187	-103.033	Marcelo Tognelli		IUCN Red List CWR Workshop	1
Cucurbita foetidissima	33.4164	-116.744	Marcelo Tognelli		IUCN Red List CWR Workshop	1
Cucurbita foetidissima	33.8261	-118.343	Marcelo Tognelli		IUCN Red List CWR Workshop	0
Cucurbita foetidissima	37.1703	-100.432	Marcelo Tognelli		IUCN Red List CWR Workshop	1
Cucurbita foetidissima	33.3946	-117.508	Marcelo Tognelli		IUCN Red List CWR Workshop	0
Cucurbita foetidissima	34.0339	-118.04	Marcelo Tognelli		IUCN Red List CWR Workshop	0
Cucurbita foetidissima	33.0936	-116.528	Marcelo Tognelli		IUCN Red List CWR Workshop	1
Cucurbita foetidissima	34.0347	-118.07	Marcelo Tognelli		IUCN Red List CWR Workshop	1
Cucurbita foetidissima	39.7615	-104.86	Marcelo Tognelli		IUCN Red List CWR Workshop	1
Cucurbita foetidissima	33.12	-116.604	Marcelo Tognelli		IUCN Red List CWR Workshop	1
Cucurbita foetidissima	32.9669	-116.595	Marcelo Tognelli		IUCN Red List CWR Workshop	0
Cucurbita foetidissima	33.2199	-116.605	Marcelo Tognelli		IUCN Red List CWR Workshop	1
Cucurbita foetidissima	33.7711	-117.75	Marcelo Tognelli		IUCN Red List CWR Workshop	1
Cucurbita foetidissima	33.3151	-117.336	Marcelo Tognelli		IUCN Red List CWR Workshop	0
Cucurbita foetidissima	33.2415	-117.385	Marcelo Tognelli		IUCN Red List CWR Workshop	1
Cucurbita foetidissima	33.2713	-117.382	Marcelo Tognelli		IUCN Red List CWR Workshop	0
Cucurbita foetidissima	32.9914	-116.657	Marcelo Tognelli		IUCN Red List CWR Workshop	1
Cucurbita foetidissima	33.3094	-117.356	Marcelo Tognelli		IUCN Red List CWR Workshop	1
Cucurbita foetidissima	33.005	-116.55	Marcelo Tognelli		IUCN Red List CWR Workshop	1
Cucurbita foetidissima	33.4133	-117.214	Marcelo Tognelli		IUCN Red List CWR Workshop	1
Cucurbita foetidissima	37.1844	-120.404	Marcelo Tognelli		IUCN Red List CWR Workshop	0
Cucurbita foetidissima	38.0261	-122.105	Marcelo Tognelli		IUCN Red List CWR Workshop	1
Cucurbita foetidissima	34.424	-118.54	Marcelo Tognelli		IUCN Red List CWR Workshop	1
Cucurbita foetidissima	33.4635	-117.483	Marcelo Tognelli		IUCN Red List CWR Workshop	1
Cucurbita foetidissima	33.4143	-117.245	Marcelo Tognelli		IUCN Red List CWR Workshop	0
Cucurbita foetidissima	33.0792	-116.528	Marcelo Tognelli		IUCN Red List CWR Workshop	0
Cucurbita foetidissima	33.3246	-117.448	Marcelo Tognelli		IUCN Red List CWR Workshop	0
Cucurbita foetidissima	34.6747	-117.352	Marcelo Tognelli		IUCN Red List CWR Workshop	0
Cucurbita foetidissima	35.3172	-112.851	Marcelo Tognelli		IUCN Red List CWR Workshop	1
Cucurbita foetidissima	30.3218	-97.5276	Marcelo Tognelli		IUCN Red List CWR Workshop	0
Cucurbita foetidissima	33.0279	-108.15	Marcelo Tognelli		IUCN Red List CWR Workshop	1
Cucurbita foetidissima	33.6803	-116.839	Marcelo Tognelli		IUCN Red List CWR Workshop	1
Cucurbita foetidissima	33.1458	-116.542	Marcelo Tognelli		IUCN Red List CWR Workshop	1
Cucurbita foetidissima	38.25	-112.53	Marcelo Tognelli		IUCN Red List CWR Workshop	1
Cucurbita foetidissima	33.3744	-116.783	Marcelo Tognelli		IUCN Red List CWR Workshop	0
Cucurbita foetidissima	33.2409	-117.241	Marcelo Tognelli		IUCN Red List CWR Workshop	0
Cucurbita foetidissima	32.9177	-117.195	Marcelo Tognelli		IUCN Red List CWR Workshop	1
Cucurbita foetidissima	33.7411	-116.844	Marcelo Tognelli		IUCN Red List CWR Workshop	0
Cucurbita foetidissima	31.5442	-110.525	Marcelo Tognelli		IUCN Red List CWR Workshop	1
Cucurbita foetidissima	32.8245	-116.764	Marcelo Tognelli		IUCN Red List CWR Workshop	1
Cucurbita foetidissima	33.0644	-117.081	Marcelo Tognelli		IUCN Red List CWR Workshop	0
Cucurbita foetidissima	33.0951	-116.663	Marcelo Tognelli		IUCN Red List CWR Workshop	1
Cucurbita foetidissima	37.0389	-114.247	Marcelo Tognelli		IUCN Red List CWR Workshop	1
Cucurbita foetidissima	33.2875	-116.645	Marcelo Tognelli		IUCN Red List CWR Workshop	1
Cucurbita foetidissima	34.42	-118.781	Marcelo Tognelli		IUCN Red List CWR Workshop	1
Cucurbita foetidissima	33.7583	-116.879	Marcelo Tognelli		IUCN Red List CWR Workshop	0
Cucurbita foetidissima	32.8548	-117.224	Marcelo Tognelli		IUCN Red List CWR Workshop	1
Cucurbita foetidissima	32.9664	-117.23	Marcelo Tognelli		IUCN Red List CWR Workshop	1
Cucurbita foetidissima	38.4022	-96.5497	Marcelo Tognelli		IUCN Red List CWR Workshop	0
Cucurbita foetidissima	32.7558	-116.901	Marcelo Tognelli		IUCN Red List CWR Workshop	0
Cucurbita foetidissima	33.4747	-117.563	Marcelo Tognelli		IUCN Red List CWR Workshop	0
Cucurbita foetidissima	34.2717	-118.585	Marcelo Tognelli		IUCN Red List CWR Workshop	1
Cucurbita foetidissima	33.6397	-117.845	Marcelo Tognelli		IUCN Red List CWR Workshop	1
Cucurbita foetidissima	33.4355	-101.073	Marcelo Tognelli		IUCN Red List CWR Workshop	0
Cucurbita foetidissima	34.4122	-118.674	Marcelo Tognelli		IUCN Red List CWR Workshop	1
Cucurbita foetidissima	38.6833	-97.8872	Marcelo Tognelli		IUCN Red List CWR Workshop	1
Cucurbita foetidissima	37.9914	-103.571	Marcelo Tognelli		IUCN Red List CWR Workshop	1
Cucurbita foetidissima	39.5323	-104.325	Marcelo Tognelli		IUCN Red List CWR Workshop	0
Cucurbita foetidissima	35.6933	-117.93	Marcelo Tognelli		IUCN Red List CWR Workshop	0
Cucurbita foetidissima	32.6744	-116.868	Marcelo Tognelli		IUCN Red List CWR Workshop	1
Cucurbita foetidissima	33.2219	-116.751	Marcelo Tognelli		IUCN Red List CWR Workshop	0
Cucurbita foetidissima	34.3958	-118.65	Marcelo Tognelli		IUCN Red List CWR Workshop	0
Cucurbita foetidissima	38.453	-104.607	Marcelo Tognelli		IUCN Red List CWR Workshop	1
Cucurbita foetidissima	38.7554	-105.382	Marcelo Tognelli		IUCN Red List CWR Workshop	1
Cucurbita foetidissima	34.4278	-118.608	Marcelo Tognelli		IUCN Red List CWR Workshop	0
Cucurbita foetidissima	34.219	-119.25	Marcelo Tognelli		IUCN Red List CWR Workshop	1
Cucurbita foetidissima	37.1767	-113.747	Marcelo Tognelli		IUCN Red List CWR Workshop	1
Cucurbita foetidissima	37.17	-113.74	Marcelo Tognelli		IUCN Red List CWR Workshop	0
Cucurbita foetidissima	34.0256	-118.101	Marcelo Tognelli		IUCN Red List CWR Workshop	1
Cucurbita foetidissima	33.7025	-116.955	Marcelo Tognelli		IUCN Red List CWR Workshop	1
Cucurbita foetidissima	35.5608	-99.7181	Marcelo Tognelli		IUCN Red List CWR Workshop	1
Cucurbita foetidissima	36.5158	-99.3894	Marcelo Tognelli		IUCN Red List CWR Workshop	0
Cucurbita foetidissima	35.5383	-99.7178	Marcelo Tognelli		IUCN Red List CWR Workshop	0
Cucurbita foetidissima	35.5964	-99.7269	Marcelo Tognelli		IUCN Red List CWR Workshop	1
Cucurbita foetidissima	31.9262	-109.006	Marcelo Tognelli		IUCN Red List CWR Workshop	1
Cucurbita foetidissima	38.3667	-96.5917	Marcelo Tognelli		IUCN Red List CWR Workshop	1
Cucurbita foetidissima	38.6771	-103.261	Marcelo Tognelli		IUCN Red List CWR Workshop	1
Cucurbita foetidissima	38.8231	-103	Marcelo Tognelli		IUCN Red List CWR Workshop	0
Cucurbita foetidissima	24.972	-100.451	Marcelo Tognelli		IUCN Red List CWR Workshop	0
Cucurbita foetidissima	39.3022	-102.743	Marcelo Tognelli		IUCN Red List CWR Workshop	1
Cucurbita foetidissima	38.3164	-103.349	Marcelo Tognelli		IUCN Red List CWR Workshop	1
Cucurbita foetidissima	24.82	-100.07	Marcelo Tognelli		IUCN Red List CWR Workshop	1
Cucurbita foetidissima	38.5414	-102.496	Marcelo Tognelli		IUCN Red List CWR Workshop	1
Cucurbita foetidissima	38.5089	-102.676	Marcelo Tognelli		IUCN Red List CWR Workshop	1
Cucurbita foetidissima	21.8819	-101.524	Marcelo Tognelli		IUCN Red List CWR Workshop	0
Cucurbita foetidissima	33.6333	-117.075	Marcelo Tognelli		IUCN Red List CWR Workshop	1
Cucurbita foetidissima	34.3167	-118.567	Marcelo Tognelli		IUCN Red List CWR Workshop	0
Cucurbita foetidissima	34.033	-117.496	Marcelo Tognelli		IUCN Red List CWR Workshop	0
Cucurbita foetidissima	34.2458	-118.846	Marcelo Tognelli		IUCN Red List CWR Workshop	1
Cucurbita foetidissima	33.9653	-116.864	Marcelo Tognelli		IUCN Red List CWR Workshop	1
Cucurbita foetidissima	33.9589	-116.826	Marcelo Tognelli		IUCN Red List CWR Workshop	0
Cucurbita foetidissima	34.0553	-107.12	Marcelo Tognelli		IUCN Red List CWR Workshop	1
Cucurbita foetidissima	34.0242	-117.35	Marcelo Tognelli		IUCN Red List CWR Workshop	1
Cucurbita foetidissima	37.9402	-104.844	Marcelo Tognelli		IUCN Red List CWR Workshop	0
Cucurbita foetidissima	34.6817	-118.669	Marcelo Tognelli		IUCN Red List CWR Workshop	0
Cucurbita foetidissima	32.8417	-117.029	Marcelo Tognelli		IUCN Red List CWR Workshop	1
Cucurbita foetidissima	39.4549	-98.113	Marcelo Tognelli		IUCN Red List CWR Workshop	0
Cucurbita foetidissima	39.1193	-97.7121	Marcelo Tognelli		IUCN Red List CWR Workshop	1
Cucurbita foetidissima	39.4675	-98.812	Marcelo Tognelli		IUCN Red List CWR Workshop	0
Cucurbita foetidissima	38.6933	-102.515	Marcelo Tognelli		IUCN Red List CWR Workshop	0
Cucurbita foetidissima	40.1317	-104.758	Marcelo Tognelli		IUCN Red List CWR Workshop	1
Cucurbita foetidissima	33.675	-117.033	Marcelo Tognelli		IUCN Red List CWR Workshop	1
Cucurbita foetidissima	33.4669	-117.042	Marcelo Tognelli		IUCN Red List CWR Workshop	1
Cucurbita foetidissima	21.219	-100.798	Marcelo Tognelli		IUCN Red List CWR Workshop	1
Cucurbita foetidissima	38.8181	-100.955	Marcelo Tognelli		IUCN Red List CWR Workshop	1
Cucurbita foetidissima	34.025	-117.083	Marcelo Tognelli		IUCN Red List CWR Workshop	1
Cucurbita foetidissima	34.5025	-118.434	Marcelo Tognelli		IUCN Red List CWR Workshop	0
Cucurbita foetidissima	39.2083	-98.149	Marcelo Tognelli		IUCN Red List CWR Workshop	1
Cucurbita foetidissima	38.3069	-104.612	Marcelo Tognelli		IUCN Red List CWR Workshop	1
Cucurbita foetidissima	37.8826	-101.034	Marcelo Tognelli		IUCN Red List CWR Workshop	0
Cucurbita foetidissima	38.4787	-105.232	Marcelo Tognelli		IUCN Red List CWR Workshop	0
Cucurbita foetidissima	38.1	-104.033	Marcelo Tognelli		IUCN Red List CWR Workshop	1
Cucurbita foetidissima	30.5333	-103.967	Marcelo Tognelli		IUCN Red List CWR Workshop	0
Cucurbita foetidissima	33.1289	-116.606	Marcelo Tognelli		IUCN Red List CWR Workshop	1
Cucurbita foetidissima	28.492	-109.383	Marcelo Tognelli		IUCN Red List CWR Workshop	0
Cucurbita foetidissima	39.7147	-104.806	Marcelo Tognelli		IUCN Red List CWR Workshop	1
Cucurbita foetidissima	37.4667	-114.55	Marcelo Tognelli		IUCN Red List CWR Workshop	1
Cucurbita foetidissima	33.4392	-116.861	Marcelo Tognelli		IUCN Red List CWR Workshop	1
Cucurbita foetidissima	34.2692	-117.462	Marcelo Tognelli		IUCN Red List CWR Workshop	0
Cucurbita foetidissima	29.4333	-100.983	Marcelo Tognelli		IUCN Red List CWR Workshop	1
Cucurbita foetidissima	30.9	-100.617	Marcelo Tognelli		IUCN Red List CWR Workshop	1
Cucurbita foetidissima	21.2033	-100.617	Marcelo Tognelli		IUCN Red List CWR Workshop	1
Cucurbita foetidissima	21.5017	-100.44	Marcelo Tognelli		IUCN Red List CWR Workshop	1
Cucurbita foetidissima	20.7317	-99.6533	Marcelo Tognelli		IUCN Red List CWR Workshop	1
Cucurbita foetidissima	37.207	-101.632	Marcelo Tognelli		IUCN Red List CWR Workshop	1
Cucurbita foetidissima	33.4953	-116.944	Marcelo Tognelli		IUCN Red List CWR Workshop	1
Cucurbita foetidissima	21.3	-100.5	Marcelo Tognelli		IUCN Red List CWR Workshop	1
Cucurbita foetidissima	31.7	-106	Marcelo Tognelli		IUCN Red List CWR Workshop	1
Cucurbita foetidissima	20.375	-100.275	Marcelo Tognelli		IUCN Red List CWR Workshop	1
Cucurbita foetidissima	20.7403	-100.449	Marcelo Tognelli		IUCN Red List CWR Workshop	1
Cucurbita foetidissima	32.1994	-110.968	Marcelo Tognelli		IUCN Red List CWR Workshop	1
Cucurbita foetidissima	33.8917	-116.693	Marcelo Tognelli		IUCN Red List CWR Workshop	1
Cucurbita foetidissima	31.4333	-110.917	Marcelo Tognelli		IUCN Red List CWR Workshop	1
Cucurbita foetidissima	26.0297	-102.737	Marcelo Tognelli		IUCN Red List CWR Workshop	1
Cucurbita foetidissima	23.6	-104.05	Marcelo Tognelli		IUCN Red List CWR Workshop	1
Cucurbita foetidissima	20.267	-98.945	Marcelo Tognelli		IUCN Red List CWR Workshop	0
Cucurbita foetidissima	39.6047	-121.784	Marcelo Tognelli		IUCN Red List CWR Workshop	0
Cucurbita foetidissima	37.835	-98.2559	Marcelo Tognelli		IUCN Red List CWR Workshop	0
Cucurbita foetidissima	24.033	-104.233	Marcelo Tognelli		IUCN Red List CWR Workshop	1
Cucurbita foetidissima	38.0224	-103.457	Marcelo Tognelli		IUCN Red List CWR Workshop	1
Cucurbita foetidissima	37.0951	-101.963	Marcelo Tognelli		IUCN Red List CWR Workshop	1
Cucurbita foetidissima	38.9839	-98.2123	Marcelo Tognelli		IUCN Red List CWR Workshop	0
Cucurbita foetidissima	28.333	-100.85	Marcelo Tognelli		IUCN Red List CWR Workshop	1
Cucurbita foetidissima	37.4552	-98.9693	Marcelo Tognelli		IUCN Red List CWR Workshop	0
Cucurbita foetidissima	33.4833	-117.05	Marcelo Tognelli		IUCN Red List CWR Workshop	1
Cucurbita foetidissima	33.6789	-117.622	Marcelo Tognelli		IUCN Red List CWR Workshop	1
Cucurbita foetidissima	23.75	-104.05	Marcelo Tognelli		IUCN Red List CWR Workshop	1
Cucurbita foetidissima	33.6167	-116.55	Marcelo Tognelli		IUCN Red List CWR Workshop	0
Cucurbita foetidissima	38.6544	-100.916	Marcelo Tognelli		IUCN Red List CWR Workshop	0
Cucurbita foetidissima	39.4933	-121.823	Marcelo Tognelli		IUCN Red List CWR Workshop	0
Cucurbita foetidissima	33.7775	-116.304	Marcelo Tognelli		IUCN Red List CWR Workshop	0
Cucurbita foetidissima	33.8167	-117.254	Marcelo Tognelli		IUCN Red List CWR Workshop	1
Cucurbita foetidissima	34.3617	-116.859	Marcelo Tognelli		IUCN Red List CWR Workshop	1
Cucurbita foetidissima	20.9983	-100.789	Marcelo Tognelli		IUCN Red List CWR Workshop	1
Cucurbita foetidissima	38.6713	-90.1456	Marcelo Tognelli		IUCN Red List CWR Workshop	0
Cucurbita foetidissima	35.5176	-115.631	Marcelo Tognelli		IUCN Red List CWR Workshop	0
Cucurbita foetidissima	34.9228	-115.586	Marcelo Tognelli		IUCN Red List CWR Workshop	0
Cucurbita foetidissima	38.1774	-100.333	Marcelo Tognelli		IUCN Red List CWR Workshop	0
Cucurbita foetidissima	20.8333	-99.7183	Marcelo Tognelli		IUCN Red List CWR Workshop	1
Cucurbita foetidissima	38.4963	-95.4338	Marcelo Tognelli		IUCN Red List CWR Workshop	1
Cucurbita foetidissima	39.3564	-97.0982	Marcelo Tognelli		IUCN Red List CWR Workshop	1
Cucurbita foetidissima	39.3633	-104.858	Marcelo Tognelli		IUCN Red List CWR Workshop	1
Cucurbita foetidissima	37.3989	-99.8314	Marcelo Tognelli		IUCN Red List CWR Workshop	1
Cucurbita foetidissima	37.0496	-97.3919	Marcelo Tognelli		IUCN Red List CWR Workshop	0
Cucurbita foetidissima	37.2014	-99.5018	Marcelo Tognelli		IUCN Red List CWR Workshop	1
Cucurbita foetidissima	37.9009	-99.4102	Marcelo Tognelli		IUCN Red List CWR Workshop	0
Cucurbita foetidissima	37.9017	-98.1718	Marcelo Tognelli		IUCN Red List CWR Workshop	1
Cucurbita foetidissima	38.4657	-99.0687	Marcelo Tognelli		IUCN Red List CWR Workshop	1
Cucurbita foetidissima	39.0008	-96.2886	Marcelo Tognelli		IUCN Red List CWR Workshop	0
Cucurbita foetidissima	39.7571	-98.8413	Marcelo Tognelli		IUCN Red List CWR Workshop	0
Cucurbita foetidissima	39.0398	-101.75	Marcelo Tognelli		IUCN Red List CWR Workshop	1
Cucurbita foetidissima	37.4977	-101.75	Marcelo Tognelli		IUCN Red List CWR Workshop	1
Cucurbita foetidissima	39.4626	-98.0632	Marcelo Tognelli		IUCN Red List CWR Workshop	1
Cucurbita foetidissima	39.4588	-100.759	Marcelo Tognelli		IUCN Red List CWR Workshop	1
Cucurbita foetidissima	39.4793	-100.647	Marcelo Tognelli		IUCN Red List CWR Workshop	0
Cucurbita foetidissima	39.178	-98.6948	Marcelo Tognelli		IUCN Red List CWR Workshop	0
Cucurbita foetidissima	37.9811	-101.122	Marcelo Tognelli		IUCN Red List CWR Workshop	1
Cucurbita foetidissima	37.9845	-100.986	Marcelo Tognelli		IUCN Red List CWR Workshop	0
Cucurbita foetidissima	39.2043	-96.3048	Marcelo Tognelli		IUCN Red List CWR Workshop	0
Cucurbita foetidissima	39.0957	-99.4112	Marcelo Tognelli		IUCN Red List CWR Workshop	1
Cucurbita foetidissima	39.3634	-101.711	Marcelo Tognelli		IUCN Red List CWR Workshop	1
Cucurbita foetidissima	39.495	-97.6773	Marcelo Tognelli		IUCN Red List CWR Workshop	1
Cucurbita foetidissima	37.8084	-100.329	Marcelo Tognelli		IUCN Red List CWR Workshop	1
Cucurbita foetidissima	38.6579	-101.33	Marcelo Tognelli		IUCN Red List CWR Workshop	1
Cucurbita foetidissima	39.9886	-102.025	Marcelo Tognelli		IUCN Red List CWR Workshop	1
Cucurbita foetidissima	38.5191	-95.9682	Marcelo Tognelli		IUCN Red List CWR Workshop	1
Cucurbita foetidissima	38.5224	-95.685	Marcelo Tognelli		IUCN Red List CWR Workshop	1
Cucurbita foetidissima	38.0711	-97.4045	Marcelo Tognelli		IUCN Red List CWR Workshop	0
Cucurbita foetidissima	33.9414	-118.419	Marcelo Tognelli		IUCN Red List CWR Workshop	1
Cucurbita foetidissima	36.1161	-98.2449	Marcelo Tognelli		IUCN Red List CWR Workshop	1
Cucurbita foetidissima	35.4056	-100.959	Marcelo Tognelli		IUCN Red List CWR Workshop	1
Cucurbita foetidissima	35.3717	-100.529	Marcelo Tognelli		IUCN Red List CWR Workshop	1
Cucurbita foetidissima	37.7511	-99.9553	Marcelo Tognelli		IUCN Red List CWR Workshop	0
Cucurbita foetidissima	37.6097	-99.1716	Marcelo Tognelli		IUCN Red List CWR Workshop	1
Cucurbita foetidissima	38.0471	-99.8264	Marcelo Tognelli		IUCN Red List CWR Workshop	1
Cucurbita foetidissima	39.8181	-100.283	Marcelo Tognelli		IUCN Red List CWR Workshop	0
Cucurbita foetidissima	38.495	-97.8867	Marcelo Tognelli		IUCN Red List CWR Workshop	0
Cucurbita foetidissima	39.6845	-99.5702	Marcelo Tognelli		IUCN Red List CWR Workshop	1
Cucurbita foetidissima	37.3872	-98.6059	Marcelo Tognelli		IUCN Red List CWR Workshop	1
Cucurbita foetidissima	34.5358	-101.855	Marcelo Tognelli		IUCN Red List CWR Workshop	0
Cucurbita foetidissima	34.0827	-102.223	Marcelo Tognelli		IUCN Red List CWR Workshop	0
Cucurbita foetidissima	34.2142	-103.615	Marcelo Tognelli		IUCN Red List CWR Workshop	0
Cucurbita foetidissima	33.9733	-102.726	Marcelo Tognelli		IUCN Red List CWR Workshop	0
Cucurbita foetidissima	34.6223	-103.266	Marcelo Tognelli		IUCN Red List CWR Workshop	0
Cucurbita foetidissima	35.0182	-102.398	Marcelo Tognelli		IUCN Red List CWR Workshop	1
Cucurbita foetidissima	36.8972	-98.7814	Marcelo Tognelli		IUCN Red List CWR Workshop	1
Cucurbita foetidissima	36.6166	-101.003	Marcelo Tognelli		IUCN Red List CWR Workshop	1
Cucurbita foetidissima	35.3716	-100.414	Marcelo Tognelli		IUCN Red List CWR Workshop	1
Cucurbita foetidissima	38.7854	-100.19	Marcelo Tognelli		IUCN Red List CWR Workshop	1
Cucurbita foetidissima	35.4364	-100.787	Marcelo Tognelli		IUCN Red List CWR Workshop	0
Cucurbita foetidissima	35.4473	-102.107	Marcelo Tognelli		IUCN Red List CWR Workshop	0
Cucurbita foetidissima	34.8851	-100.222	Marcelo Tognelli		IUCN Red List CWR Workshop	0
Cucurbita foetidissima	34.6769	-100.736	Marcelo Tognelli		IUCN Red List CWR Workshop	1
Cucurbita foetidissima	38.4761	-101.79	Marcelo Tognelli		IUCN Red List CWR Workshop	1
Cucurbita foetidissima	34.7419	-100.888	Marcelo Tognelli		IUCN Red List CWR Workshop	1
Cucurbita foetidissima	36.0361	-104.082	Marcelo Tognelli		IUCN Red List CWR Workshop	1
Cucurbita foetidissima	36.2606	-101.824	Marcelo Tognelli		IUCN Red List CWR Workshop	1
Cucurbita foetidissima	35.6914	-100.638	Marcelo Tognelli		IUCN Red List CWR Workshop	1
Cucurbita foetidissima	35.8548	-100.382	Marcelo Tognelli		IUCN Red List CWR Workshop	1
Cucurbita foetidissima	36.1968	-100.982	Marcelo Tognelli		IUCN Red List CWR Workshop	0
Cucurbita foetidissima	35.8632	-101.442	Marcelo Tognelli		IUCN Red List CWR Workshop	1
Cucurbita foetidissima	37.4728	-96.2614	Marcelo Tognelli		IUCN Red List CWR Workshop	1
Cucurbita foetidissima	32.9508	-117.254	Marcelo Tognelli		IUCN Red List CWR Workshop	0
Cucurbita foetidissima	39.1121	-97.5669	Marcelo Tognelli		IUCN Red List CWR Workshop	1
Cucurbita foetidissima	38.2683	-99.4393	Marcelo Tognelli		IUCN Red List CWR Workshop	0
Cucurbita foetidissima	39.3932	-99.3122	Marcelo Tognelli		IUCN Red List CWR Workshop	1
Cucurbita foetidissima	39.8067	-101.013	Marcelo Tognelli		IUCN Red List CWR Workshop	1
Cucurbita foetidissima	37.7794	-98.5272	Marcelo Tognelli		IUCN Red List CWR Workshop	0
Cucurbita foetidissima	37.4064	-101.01	Marcelo Tognelli		IUCN Red List CWR Workshop	1
Cucurbita foetidissima	37.6555	-98.2097	Marcelo Tognelli		IUCN Red List CWR Workshop	0
Cucurbita foetidissima	37.5829	-100.716	Marcelo Tognelli		IUCN Red List CWR Workshop	1
Cucurbita foetidissima	38.4394	-100.3	Marcelo Tognelli		IUCN Red List CWR Workshop	1
Cucurbita foetidissima	37.6558	-99.7528	Marcelo Tognelli		IUCN Red List CWR Workshop	0
Cucurbita foetidissima	37.45	-98.064	Marcelo Tognelli		IUCN Red List CWR Workshop	1
Cucurbita foetidissima	39.3628	-100.231	Marcelo Tognelli		IUCN Red List CWR Workshop	0
Cucurbita foetidissima	37.3148	-101.475	Marcelo Tognelli		IUCN Red List CWR Workshop	1
Cucurbita foetidissima	38.4121	-99.906	Marcelo Tognelli		IUCN Red List CWR Workshop	1
Cucurbita foetidissima	38.0332	-101.822	Marcelo Tognelli		IUCN Red List CWR Workshop	1
Cucurbita foetidissima	38.0692	-99.8126	Marcelo Tognelli		IUCN Red List CWR Workshop	1
Cucurbita foetidissima	38.6833	-100.925	Marcelo Tognelli		IUCN Red List CWR Workshop	1
Cucurbita foetidissima	37.3017	-98.5821	Marcelo Tognelli		IUCN Red List CWR Workshop	1
Cucurbita foetidissima	37.1221	-96.8063	Marcelo Tognelli		IUCN Red List CWR Workshop	0
Cucurbita foetidissima	38.9268	-101.222	Marcelo Tognelli		IUCN Red List CWR Workshop	1
Cucurbita foetidissima	38.6396	-99.6616	Marcelo Tognelli		IUCN Red List CWR Workshop	1
Cucurbita foetidissima	39.7002	-98.2666	Marcelo Tognelli		IUCN Red List CWR Workshop	1
Cucurbita foetidissima	39.2223	-98.8106	Marcelo Tognelli		IUCN Red List CWR Workshop	0
Cucurbita foetidissima	38.8254	-98.4562	Marcelo Tognelli		IUCN Red List CWR Workshop	1
Cucurbita foetidissima	39.3449	-99.8457	Marcelo Tognelli		IUCN Red List CWR Workshop	0
Cucurbita foetidissima	39.5961	-99.9645	Marcelo Tognelli		IUCN Red List CWR Workshop	1
Cucurbita foetidissima	38.9172	-97.2512	Marcelo Tognelli		IUCN Red List CWR Workshop	1
Cucurbita foetidissima	41.2878	-88.2856	Marcelo Tognelli		IUCN Red List CWR Workshop	1
Cucurbita foetidissima	34.1744	-117.534	Marcelo Tognelli		IUCN Red List CWR Workshop	1
Cucurbita foetidissima	37.4324	-101.332	Marcelo Tognelli		IUCN Red List CWR Workshop	0
Cucurbita foetidissima	39.0341	-97.4448	Marcelo Tognelli		IUCN Red List CWR Workshop	0
Cucurbita foetidissima	39.0012	-97.0225	Marcelo Tognelli		IUCN Red List CWR Workshop	0
Cucurbita foetidissima	37.7947	-95.8445	Marcelo Tognelli		IUCN Red List CWR Workshop	1
Cucurbita foetidissima	34.49	-118.326	Marcelo Tognelli		IUCN Red List CWR Workshop	1
Cucurbita foetidissima	38.3644	-98.8018	Marcelo Tognelli		IUCN Red List CWR Workshop	1
Cucurbita foetidissima	37.9661	-101.752	Marcelo Tognelli		IUCN Red List CWR Workshop	1
Cucurbita foetidissima	37.069	-98.0376	Marcelo Tognelli		IUCN Red List CWR Workshop	1
Cucurbita foetidissima	37.8402	-97.9088	Marcelo Tognelli		IUCN Red List CWR Workshop	1
Cucurbita foetidissima	37.5119	-98.8239	Marcelo Tognelli		IUCN Red List CWR Workshop	1
Cucurbita foetidissima	38.4555	-105.118	Marcelo Tognelli		IUCN Red List CWR Workshop	1
Cucurbita foetidissima	34.353	-119.308	Marcelo Tognelli		IUCN Red List CWR Workshop	1
Cucurbita foetidissima	38.5419	-97.4833	Marcelo Tognelli		IUCN Red List CWR Workshop	1
Cucurbita foetidissima	25.6752	-100.468	Marcelo Tognelli		IUCN Red List CWR Workshop	1
Cucurbita foetidissima	38.4094	-96.2929	Marcelo Tognelli		IUCN Red List CWR Workshop	1
Cucurbita foetidissima	38.9392	-101.964	Marcelo Tognelli		IUCN Red List CWR Workshop	0
Cucurbita foetidissima	38.1435	-96.9138	Marcelo Tognelli		IUCN Red List CWR Workshop	1
Cucurbita foetidissima	36.5108	-104.825	Marcelo Tognelli		IUCN Red List CWR Workshop	1
Cucurbita foetidissima	38.5434	-105.4	Marcelo Tognelli		IUCN Red List CWR Workshop	1
Cucurbita foetidissima	32.8969	-116.23	Marcelo Tognelli		IUCN Red List CWR Workshop	1
Cucurbita foetidissima	37.0451	-101.9	Marcelo Tognelli		IUCN Red List CWR Workshop	0
Cucurbita foetidissima	32.6412	-116.996	Marcelo Tognelli		IUCN Red List CWR Workshop	1
Cucurbita foetidissima	34.2561	-117.489	Marcelo Tognelli		IUCN Red List CWR Workshop	0
Cucurbita foetidissima	30.2204	-104.59	Marcelo Tognelli		IUCN Red List CWR Workshop	1
Cucurbita foetidissima	33.33	-117.191	Marcelo Tognelli		IUCN Red List CWR Workshop	1
Cucurbita foetidissima	33.6167	-116.467	Marcelo Tognelli		IUCN Red List CWR Workshop	1
Cucurbita foetidissima	39.5214	-95.1762	Marcelo Tognelli		IUCN Red List CWR Workshop	0
Cucurbita foetidissima	38.1703	-95.7388	Marcelo Tognelli		IUCN Red List CWR Workshop	1
Cucurbita foetidissima	38.6372	-98.0659	Marcelo Tognelli		IUCN Red List CWR Workshop	1
Cucurbita foetidissima	38.9259	-98.2216	Marcelo Tognelli		IUCN Red List CWR Workshop	0
Cucurbita foetidissima	38.7097	-98.212	Marcelo Tognelli		IUCN Red List CWR Workshop	0
Cucurbita foetidissima	34.4331	-118.395	Marcelo Tognelli		IUCN Red List CWR Workshop	1
Cucurbita foetidissima	37.0916	-96.8622	Marcelo Tognelli		IUCN Red List CWR Workshop	0
Cucurbita foetidissima	33.52	-117.221	Marcelo Tognelli		IUCN Red List CWR Workshop	1
Cucurbita foetidissima	39.6311	-96.2594	Marcelo Tognelli		IUCN Red List CWR Workshop	1
Cucurbita foetidissima	38.1256	-96.7397	Marcelo Tognelli		IUCN Red List CWR Workshop	0
Cucurbita foetidissima	37.1221	-96.7162	Marcelo Tognelli		IUCN Red List CWR Workshop	1
Cucurbita foetidissima	37.154	-96.8786	Marcelo Tognelli		IUCN Red List CWR Workshop	1
Cucurbita foetidissima	37.4385	-97.7815	Marcelo Tognelli		IUCN Red List CWR Workshop	1
Cucurbita foetidissima	30.7003	-104.084	Marcelo Tognelli		IUCN Red List CWR Workshop	1
Cucurbita foetidissima	39.1664	-97.9073	Marcelo Tognelli		IUCN Red List CWR Workshop	0
Cucurbita foetidissima	30.1083	-98.375	Marcelo Tognelli		IUCN Red List CWR Workshop	1
Cucurbita foetidissima	38.3968	-96.5905	Marcelo Tognelli		IUCN Red List CWR Workshop	1
Cucurbita foetidissima	38.4194	-96.2057	Marcelo Tognelli		IUCN Red List CWR Workshop	1
Cucurbita foetidissima	39.3433	-95.4225	Marcelo Tognelli		IUCN Red List CWR Workshop	0
Cucurbita foetidissima	35.6629	-118.307	Marcelo Tognelli		IUCN Red List CWR Workshop	0
Cucurbita foetidissima	37.7308	-121.111	Marcelo Tognelli		IUCN Red List CWR Workshop	1
Cucurbita foetidissima	37.6667	-121.262	Marcelo Tognelli		IUCN Red List CWR Workshop	1
Cucurbita foetidissima	37.0562	-101.708	Marcelo Tognelli		IUCN Red List CWR Workshop	1
[truncated: 11,104 more rows]
