# Supplementary material for: Incorporating evolutionary and threat processes into crop wild relatives conservation
Source: Nat Commun. 2022 Oct 21;13:6254. doi: 10.1038/s41467-022-33703-0 (PMC9587227; doi:10.1038/s41467-022-33703-0)
Supplement: Supplementary file 9 — Supplementary Data 5 [file 41467_2022_33703_MOESM9_ESM.xlsx]

## Sheet: Hoja1
Taxa	Training records	Testing records	AUC value	Testing omission rate
Capsicum annuum	205	88	0.81	0.13
Capsicum frutescens	282	121	0.77	0.18
Capsicum lanceolatum	37	17	0.9	0.06
Capsicum rhomboideum	157	68	0.85	0.16
Cucurbita argyrosperma	249	108	0.84	0.14
Cucurbita cordata	58	26	0.74	0.12
Cucurbita digitata	77	34	0.87	0.09
Cucurbita foetidissima	585	251	0.82	0.13
Cucurbita lundelliana	32	14	0.73	0.21
Cucurbita okeechobeensis subsp. martinezii	72	31	0.9	0.19
Cucurbita palmata	189	82	0.91	0.23
Cucurbita pedatifolia	44	20	0.87	0.15
Cucurbita pepo subsp. fraterna	20	9	0.75	0.33
Cucurbita radicans	54	24	0.89	0.17
Gossypium aridum	103	45	0.92	0*
Gossypium davidsonii	35	15	0.93	0.14
Gossypium gossypioides	23	10	0.98	0.1
Gossypium harknessii	39	18	0.95	0.07
Gossypium hirsutum	157	68	0.85	0.05*
Gossypium thurberi	62	28	0.93	0.11
Persea albida	16	8	0.74	0.63
Persea americana	49	21	0.8	0
Persea caerulea	214	92	0.9	0.1
Persea donnell-smithii	42	18	0.81	0.28
Persea hintonii	56	25	0.96	0
Persea liebmannii	119	52	0.91	0.12
Persea longipes	23	10	0.91	0.1
Persea pallescens	14	7	0.81	0.29
Persea podadenia	17	8	0.78	0.13
Persea purpusii	25	11	0.98	0.09
Persea schiedeana	118	52	0.93	0.06
Persea vesticula	23	11	0.94	0
Physalis acutifolia	113	49	0.88	0.1
Physalis angulata	277	120	0.75	0.12
Physalis angustiphysa	31	14	0.84	0*
Physalis campechiana	18	8	0.74	0.25
Physalis caudella	32	14	0.78	0.31
Physalis chenopodiifolia	97	42	0.89	0.14
Physalis cinerascens	118	52	0.85	0.25
Physalis cordata	89	39	0.84	0.14
Physalis coztomatl	74	33	0.9	0.06
Physalis crassifolia	503	214	0.96	0.1
Physalis glutinosa	28	13	0.84	0.15
Physalis gracilis	119	52	0.77	0.15
Physalis hederifolia	171	74	0.82	0*
Physalis ignota	65	29	0.96
Physalis lagascae	140	60	0.86	0.17
Physalis leptophylla	59	26	0.87	0.12
Physalis melanocystis	37	17	0.83	0.06
Physalis minuta	23	11	0.83	0*
Physalis nicandroides	159	69	0.86	0.13
Physalis orizabae	146	63	0.82	0.17
Physalis patula	100	44	0.87	0*
Physalis philadelphica	359	155	0.89	0.1
Physalis pruinosa	116	50	0.88	0.2
Physalis pubescens	421	181	0.78	0.09
Physalis solanacea	58	25	0.75	0.2*
Physalis sordida	22	10	0.84	0*
Physalis sulphurea	37	16	0.91	0.19
Physalis virginiana	43	19	0.83	0.11
Physalis volubilis	49	22	0.92	0.14
Physalis waterfallii	20	10	0.92	0.1
Solanum agrimonifolium	34	15	0.97	0
Solanum bulbocastanum	214	93	0.91	0.13
Solanum cardiophyllum	111	48	0.9	0.17
Solanum clarum	23	11	0.95	0.27
Solanum demissum	274	118	0.97	0.14
Solanum ehrenbergii	84	36	0.85	0.25
Solanum hjertingii	35	16	0.94	0.13
Solanum hougasii	49	22	0.92	0.18
Solanum iopetalum	184	80	0.94	0.06
Solanum morelliforme	68	30	0.88	0.13
Solanum oxycarpum	49	10	0.94	0.11
Solanum pinnatisectum	49	21	0.86	0.14
Solanum polyadenium	56	24	0.84	0.17
Solanum schenckii	41	18	0.94	0.11
Solanum stenophyllidium	70	31	0.87	0.16
Solanum stoloniferum	691	297	0.9	0.15
Solanum trifidum	63	28	0.91	0.21
Solanum verrucosum	174	75	0.93	0.17
Tripsacum lanceolatum	142	62	0.81	0.18
Tripsacum latifolium	25	11	0.7	0.27
Tripsacum pilosum	27	12	0.87	0.25
Vanilla odorata	28	12	0.69	0.13
Vanilla pompona	17	10	0.79	0.11
