# Supplementary material for: Incorporating evolutionary and threat processes into crop wild relatives conservation
Source: Nat Commun. 2022 Oct 21;13:6254. doi: 10.1038/s41467-022-33703-0 (PMC9587227; doi:10.1038/s41467-022-33703-0)
Supplement: Supplementary file 10 — Supplementary Data 6 [file 41467_2022_33703_MOESM10_ESM.xlsx]

## Sheet: hoja1
Title of potential distribution model	Complete reference	Direct download link
Capsicum annuum var. glabriusculum Distribución potencial de chiles	Cuervo-Robayo, A. P., J. M. Barrios, J. Alarcón, W. Tobón, A. Aguilar, E. Gomez, C. Enríquez, M. A. Orjuela, O. Oliveros (2020). 'Capsicum annuum var. glabriusculum Distribución potencial de chiles', escala 1:1000000. edición: 1. Comisión Nacional para el Conocimiento y Uso de la Biodiversidad - Unión Internacional para la Conservación de la Naturaleza. CONABIO - UICN (coords.). Proyecto: 23-007.…	http://www.conabio.gob.mx/informacion/gis/?vns=gis_root/biodiv/bidspag/bdagpsilve/capannglagw
Capsicum frutescens Distribución potencial de chiles	Cuervo-Robayo, A. P., J. M. Barrios, J. Alarcón, W. Tobón, A. Aguilar, E. Gomez, C. Enríquez, M. A. Orjuela, O. Oliveros (2020). 'Capsicum frutescens Distribución potencial de chiles', escala 1:1000000. edición: 1. Comisión Nacional para el Conocimiento y Uso de la Biodiversidad - Unión Internacional para la Conservación de la Naturaleza. CONABIO - UICN (coords.). Proyecto: 23-007. Salvaguardar l…	http://www.conabio.gob.mx/informacion/gis/?vns=gis_root/biodiv/bidspag/bdagpsilve/capfrugw
Capsicum lanceolatum Distribución potencial de chiles	Cuervo-Robayo, A. P., J. M. Barrios, J. Alarcón, W. Tobón, A. Aguilar, E. Gomez, C. Enríquez, M. A. Orjuela, O. Oliveros (2020). 'Capsicum lanceolatum Distribución potencial de chiles', escala 1:1000000. edición: 1. Comisión Nacional para el Conocimiento y Uso de la Biodiversidad - Unión Internacional para la Conservación de la Naturaleza. CONABIO - UICN (coords.). Proyecto: 23-007. Salvaguardar …	http://www.conabio.gob.mx/informacion/gis/?vns=gis_root/biodiv/bidspag/bdagpsilve/caplangw
Capsicum rhomboideum Distribución potencial de chiles	Cuervo-Robayo, A. P., J. M. Barrios, J. Alarcón, W. Tobón, A. Aguilar, E. Gomez, C. Enríquez, M. A. Orjuela, O. Oliveros (2020). 'Capsicum rhomboideum Distribución potencial de chiles', escala 1:1000000. edición: 1. Comisión Nacional para el Conocimiento y Uso de la Biodiversidad - Unión Internacional para la Conservación de la Naturaleza. CONABIO - UICN (coords.). Proyecto: 23-007. Salvaguardar …	http://www.conabio.gob.mx/informacion/gis/?vns=gis_root/biodiv/bidspag/bdagpsilve/caprhogw
Cucurbita argyrosperma subsp. sororia Distribución potencial de calabazas	Cuervo-Robayo, A. P., J. M. Barrios, J. Alarcón, W. Tobón, A. Aguilar, E. Gomez, C. Enríquez, M. A. Orjuela, O. Oliveros (2020). 'Cucurbita argyrosperma subsp. sororia Distribución potencial de calabazas', escala 1:1000000. edición: 1. Comisión Nacional para el Conocimiento y Uso de la Biodiversidad - Unión Internacional para la Conservación de la Naturaleza. CONABIO - UICN (coords.). Proyecto: 2…	http://www.conabio.gob.mx/informacion/gis/?vns=gis_root/biodiv/bidspag/bdagpsilve/cucargsorgw
Cucurbita cordata Distribución potencial de calabazas	Cuervo-Robayo, A. P., J. M. Barrios, J. Alarcón, W. Tobón, A. Aguilar, E. Gomez, C. Enríquez, M. A. Orjuela, O. Oliveros (2020). 'Cucurbita cordata Distribución potencial de calabazas', escala 1:1000000. edición: 1. Comisión Nacional para el Conocimiento y Uso de la Biodiversidad - Unión Internacional para la Conservación de la Naturaleza. CONABIO - UICN (coords.). Proyecto: 23-007. Salvaguardar …	http://www.conabio.gob.mx/informacion/gis/?vns=gis_root/biodiv/bidspag/bdagpsilve/cuccorgw
Cucurbita digitata Distribución potencial de calabazas	Cuervo-Robayo, A. P., J. M. Barrios, J. Alarcón, W. Tobón, A. Aguilar, E. Gomez, C. Enríquez, M. A. Orjuela, O. Oliveros (2020). 'Cucurbita digitata Distribución potencial de calabazas', escala 1:1000000. edición: 1. Comisión Nacional para el Conocimiento y Uso de la Biodiversidad - Unión Internacional para la Conservación de la Naturaleza. CONABIO - UICN (coords.). Proyecto: 23-007. Salvaguardar…	http://www.conabio.gob.mx/informacion/gis/?vns=gis_root/biodiv/bidspag/bdagpsilve/cucdiggw
Cucurbita foetidissima Distribución potencial de calabazas	Cuervo-Robayo, A. P., J. M. Barrios, J. Alarcón, W. Tobón, A. Aguilar, E. Gomez, C. Enríquez, M. A. Orjuela, O. Oliveros (2020). 'Cucurbita foetidissima Distribución potencial de calabazas', escala 1:1000000. edición: 1. Comisión Nacional para el Conocimiento y Uso de la Biodiversidad - Unión Internacional para la Conservación de la Naturaleza. CONABIO - UICN (coords.). Proyecto: 23-007. Salvagua…	http://www.conabio.gob.mx/informacion/gis/?vns=gis_root/biodiv/bidspag/bdagpsilve/cucfoegw
Cucurbita lundelliana Distribución potencial de calabazas	Cuervo-Robayo, A. P., J. M. Barrios, J. Alarcón, W. Tobón, A. Aguilar, E. Gomez, C. Enríquez, M. A. Orjuela, O. Oliveros (2020). 'Cucurbita lundelliana Distribución potencial de calabazas', escala 1:1000000. edición: 1. Comisión Nacional para el Conocimiento y Uso de la Biodiversidad - Unión Internacional para la Conservación de la Naturaleza. CONABIO - UICN (coords.). Proyecto: 23-007. Salvaguar…	http://www.conabio.gob.mx/informacion/gis/?vns=gis_root/biodiv/bidspag/bdagpsilve/cuclungw
Cucurbita okeechobeensis subsp. martinezii Distribución potencial de calabazas	Cuervo-Robayo, A. P., J. M. Barrios, J. Alarcón, W. Tobón, A. Aguilar, E. Gomez, C. Enríquez, M. A. Orjuela, O. Oliveros (2020). 'Cucurbita okeechobeensis subsp. martinezii Distribución potencial de calabazas', escala 1:1000000. edición: 1. Comisión Nacional para el Conocimiento y Uso de la Biodiversidad - Unión Internacional para la Conservación de la Naturaleza. CONABIO - UICN (coords.). Proyec…	http://www.conabio.gob.mx/informacion/gis/?vns=gis_root/biodiv/bidspag/bdagpsilve/cucokemargw
Cucurbita palmata Distribución potencial de calabazas	Cuervo-Robayo, A. P., J. M. Barrios, J. Alarcón, W. Tobón, A. Aguilar, E. Gomez, C. Enríquez, M. A. Orjuela, O. Oliveros (2020). 'Cucurbita palmata Distribución potencial de calabazas', escala 1:1000000. edición: 1. Comisión Nacional para el Conocimiento y Uso de la Biodiversidad - Unión Internacional para la Conservación de la Naturaleza. CONABIO - UICN (coords.). Proyecto: 23-007. Salvaguardar …	http://www.conabio.gob.mx/informacion/gis/?vns=gis_root/biodiv/bidspag/bdagpsilve/cucpalgw
Cucurbita pedatifolia Distribución potencial de calabazas	Cuervo-Robayo, A. P., J. M. Barrios, J. Alarcón, W. Tobón, A. Aguilar, E. Gomez, C. Enríquez, M. A. Orjuela, O. Oliveros (2020). 'Cucurbita pedatifolia Distribución potencial de calabazas', escala 1:1000000. edición: 1. Comisión Nacional para el Conocimiento y Uso de la Biodiversidad - Unión Internacional para la Conservación de la Naturaleza. CONABIO - UICN (coords.). Proyecto: 23-007. Salvaguar…	http://www.conabio.gob.mx/informacion/gis/?vns=gis_root/biodiv/bidspag/bdagpsilve/cucpedgw
Cucurbita pepo subsp. fraterna Distribución potencial de calabazas	Cuervo-Robayo, A. P., J. M. Barrios, J. Alarcón, W. Tobón, A. Aguilar, E. Gomez, C. Enríquez, M. A. Orjuela, O. Oliveros (2020). 'Cucurbita pepo subsp. fraterna Distribución potencial de calabazas', escala 1:1000000. edición: 1. Comisión Nacional para el Conocimiento y Uso de la Biodiversidad - Unión Internacional para la Conservación de la Naturaleza. CONABIO - UICN (coords.). Proyecto: 23-007. …	http://www.conabio.gob.mx/informacion/gis/?vns=gis_root/biodiv/bidspag/bdagpsilve/cucpepfragw
Cucurbita radicans Distribución potencial de calabazas	Cuervo-Robayo, A. P., J. M. Barrios, J. Alarcón, W. Tobón, A. Aguilar, E. Gomez, C. Enríquez, M. A. Orjuela, O. Oliveros (2020). 'Cucurbita radicans Distribución potencial de calabazas', escala 1:1000000. edición: 1. Comisión Nacional para el Conocimiento y Uso de la Biodiversidad - Unión Internacional para la Conservación de la Naturaleza. CONABIO - UICN (coords.). Proyecto: 23-007. Salvaguardar…	http://www.conabio.gob.mx/informacion/gis/?vns=gis_root/biodiv/bidspag/bdagpsilve/cucradgw
Gossypium aridum Distribución potencial de algodones	Cuervo-Robayo, A. P., J. M. Barrios, J. Alarcón, W. Tobón, A. Aguilar, E. Gomez, C. Enríquez, M. A. Orjuela, O. Oliveros (2020). 'Gossypium aridum Distribución potencial de algodones', escala 1:1000000. edición: 1. Comisión Nacional para el Conocimiento y Uso de la Biodiversidad - Unión Internacional para la Conservación de la Naturaleza. CONABIO - UICN (coords.). Proyecto: 23-007. Salvaguardar l…	http://www.conabio.gob.mx/informacion/gis/?vns=gis_root/biodiv/bidspag/bdagpsilve/gosarigw
Gossypium davidsonii Distribución potencial de algodones	Cuervo-Robayo, A. P., J. M. Barrios, J. Alarcón, W. Tobón, A. Aguilar, E. Gomez, C. Enríquez, M. A. Orjuela, O. Oliveros (2020). 'Gossypium davidsonii Distribución potencial de algodones', escala 1:1000000. edición: 1. Comisión Nacional para el Conocimiento y Uso de la Biodiversidad - Unión Internacional para la Conservación de la Naturaleza. CONABIO - UICN (coords.). Proyecto: 23-007. Salvaguard…	http://www.conabio.gob.mx/informacion/gis/?vns=gis_root/biodiv/bidspag/bdagpsilve/gosdavgw
Gossypium gossypioides Distribución potencial de algodones	Cuervo-Robayo, A. P., J. M. Barrios, J. Alarcón, W. Tobón, A. Aguilar, E. Gomez, C. Enríquez, M. A. Orjuela, O. Oliveros (2020). 'Gossypium gossypioides Distribución potencial de algodones', escala 1:1000000. edición: 1. Comisión Nacional para el Conocimiento y Uso de la Biodiversidad - Unión Internacional para la Conservación de la Naturaleza. CONABIO - UICN (coords.). Proyecto: 23-007. Salvagua…	http://www.conabio.gob.mx/informacion/gis/?vns=gis_root/biodiv/bidspag/bdagpsilve/gosgosgw
Gossypium harknesii Distribución potencial de algodones	Cuervo-Robayo, A. P., J. M. Barrios, J. Alarcón, W. Tobón, A. Aguilar, E. Gomez, C. Enríquez, M. A. Orjuela, O. Oliveros (2020). 'Gossypium harknesii Distribución potencial de algodones', escala 1:1000000. edición: 1. Comisión Nacional para el Conocimiento y Uso de la Biodiversidad - Unión Internacional para la Conservación de la Naturaleza. CONABIO - UICN (coords.). Proyecto: 23-007. Salvaguarda…	http://www.conabio.gob.mx/informacion/gis/?vns=gis_root/biodiv/bidspag/bdagpsilve/goshargw
Gossypium hirsutum Distribución potencial de algodones	Cuervo-Robayo, A. P., J. M. Barrios, J. Alarcón, W. Tobón, A. Aguilar, E. Gomez, C. Enríquez, M. A. Orjuela, O. Oliveros (2020). 'Gossypium hirsutum Distribución potencial de algodones', escala 1:1000000. edición: 1. Comisión Nacional para el Conocimiento y Uso de la Biodiversidad - Unión Internacional para la Conservación de la Naturaleza. CONABIO - UICN (coords.). Proyecto: 23-007. Salvaguardar…	http://www.conabio.gob.mx/informacion/gis/?vns=gis_root/biodiv/bidspag/bdagpsilve/goshirgw
Gossypium thurberi Distribución potencial de algodones	Cuervo-Robayo, A. P., J. M. Barrios, J. Alarcón, W. Tobón, A. Aguilar, E. Gomez, C. Enríquez, M. A. Orjuela, O. Oliveros (2020). 'Gossypium thurberi Distribución potencial de algodones', escala 1:1000000. edición: 1. Comisión Nacional para el Conocimiento y Uso de la Biodiversidad - Unión Internacional para la Conservación de la Naturaleza. CONABIO - UICN (coords.). Proyecto: 23-007. Salvaguardar…	http://www.conabio.gob.mx/informacion/gis/?vns=gis_root/biodiv/bidspag/bdagpsilve/gosthugw
Persea albida Distribución potencial de aguacates	Cuervo-Robayo, A. P., J. M. Barrios, J. Alarcón, W. Tobón, A. Aguilar, E. Gomez, C. Enríquez, M. A. Orjuela, O. Oliveros (2020). 'Persea albida Distribución potencial de aguacates', escala 1:1000000. edición: 1. Comisión Nacional para el Conocimiento y Uso de la Biodiversidad - Unión Internacional para la Conservación de la Naturaleza. CONABIO - UICN (coords.). Proyecto: 23-007. Salvaguardar los …	http://www.conabio.gob.mx/informacion/gis/?vns=gis_root/biodiv/bidspag/bdagpsilve/peralbgw
Persea americana Distribución potencial de aguacates	Cuervo-Robayo, A. P., J. M. Barrios, J. Alarcón, W. Tobón, A. Aguilar, E. Gomez, C. Enríquez, M. A. Orjuela, O. Oliveros (2020). 'Persea americana Distribución potencial de aguacates', escala 1:1000000. edición: 1. Comisión Nacional para el Conocimiento y Uso de la Biodiversidad - Unión Internacional para la Conservación de la Naturaleza. CONABIO - UICN (coords.). Proyecto: 23-007. Salvaguardar l…	http://www.conabio.gob.mx/informacion/gis/?vns=gis_root/biodiv/bidspag/bdagpsilve/peramegw
Persea caerulea Distribución potencial de aguacates	Cuervo-Robayo, A. P., J. M. Barrios, J. Alarcón, W. Tobón, A. Aguilar, E. Gomez, C. Enríquez, M. A. Orjuela, O. Oliveros (2020). 'Persea caerulea Distribución potencial de aguacates', escala 1:1000000. edición: 1. Comisión Nacional para el Conocimiento y Uso de la Biodiversidad - Unión Internacional para la Conservación de la Naturaleza. CONABIO - UICN (coords.). Proyecto: 23-007. Salvaguardar lo…	http://www.conabio.gob.mx/informacion/gis/?vns=gis_root/biodiv/bidspag/bdagpsilve/percaegw
Persea donnell-smithii Distribución potencial de aguacates	Cuervo-Robayo, A. P., J. M. Barrios, J. Alarcón, W. Tobón, A. Aguilar, E. Gomez, C. Enríquez, M. A. Orjuela, O. Oliveros (2020). 'Persea donnell-smithii Distribución potencial de aguacates', escala 1:1000000. edición: 1. Comisión Nacional para el Conocimiento y Uso de la Biodiversidad - Unión Internacional para la Conservación de la Naturaleza. CONABIO - UICN (coords.). Proyecto: 23-007. Salvagua…	http://www.conabio.gob.mx/informacion/gis/?vns=gis_root/biodiv/bidspag/bdagpsilve/perdonsmigw
Persea hintonii Distribución potencial de aguacates	Cuervo-Robayo, A. P., J. M. Barrios, J. Alarcón, W. Tobón, A. Aguilar, E. Gomez, C. Enríquez, M. A. Orjuela, O. Oliveros (2020). 'Persea hintonii Distribución potencial de aguacates', escala 1:1000000. edición: 1. Comisión Nacional para el Conocimiento y Uso de la Biodiversidad - Unión Internacional para la Conservación de la Naturaleza. CONABIO - UICN (coords.). Proyecto: 23-007. Salvaguardar lo…	http://www.conabio.gob.mx/informacion/gis/?vns=gis_root/biodiv/bidspag/bdagpsilve/perhingw
Persea liebmannii Distribución potencial de aguacates	Cuervo-Robayo, A. P., J. M. Barrios, J. Alarcón, W. Tobón, A. Aguilar, E. Gomez, C. Enríquez, M. A. Orjuela, O. Oliveros (2020). 'Persea liebmannii Distribución potencial de aguacates', escala 1:1000000. edición: 1. Comisión Nacional para el Conocimiento y Uso de la Biodiversidad - Unión Internacional para la Conservación de la Naturaleza. CONABIO - UICN (coords.). Proyecto: 23-007. Salvaguardar …	http://www.conabio.gob.mx/informacion/gis/?vns=gis_root/biodiv/bidspag/bdagpsilve/perliegw
Persea longipes Distribución potencial de aguacates	Cuervo-Robayo, A. P., J. M. Barrios, J. Alarcón, W. Tobón, A. Aguilar, E. Gomez, C. Enríquez, M. A. Orjuela, O. Oliveros (2020). 'Persea longipes Distribución potencial de aguacates', escala 1:1000000. edición: 1. Comisión Nacional para el Conocimiento y Uso de la Biodiversidad - Unión Internacional para la Conservación de la Naturaleza. CONABIO - UICN (coords.). Proyecto: 23-007. Salvaguardar lo…	http://www.conabio.gob.mx/informacion/gis/?vns=gis_root/biodiv/bidspag/bdagpsilve/perlongw
Persea pallescens Distribución potencial de aguacates	Cuervo-Robayo, A. P., J. M. Barrios, J. Alarcón, W. Tobón, A. Aguilar, E. Gomez, C. Enríquez, M. A. Orjuela, O. Oliveros (2020). 'Persea pallescens Distribución potencial de aguacates', escala 1:1000000. edición: 1. Comisión Nacional para el Conocimiento y Uso de la Biodiversidad - Unión Internacional para la Conservación de la Naturaleza. CONABIO - UICN (coords.). Proyecto: 23-007. Salvaguardar …	http://www.conabio.gob.mx/informacion/gis/?vns=gis_root/biodiv/bidspag/bdagpsilve/perpalgw
Persea podadenia Distribución potencial de aguacates	Cuervo-Robayo, A. P., J. M. Barrios, J. Alarcón, W. Tobón, A. Aguilar, E. Gomez, C. Enríquez, M. A. Orjuela, O. Oliveros (2020). 'Persea podadenia Distribución potencial de aguacates', escala 1:1000000. edición: 1. Comisión Nacional para el Conocimiento y Uso de la Biodiversidad - Unión Internacional para la Conservación de la Naturaleza. CONABIO - UICN (coords.). Proyecto: 23-007. Salvaguardar l…	http://www.conabio.gob.mx/informacion/gis/?vns=gis_root/biodiv/bidspag/bdagpsilve/perpodgw
Persea purpusii Distribución potencial de aguacates	Cuervo-Robayo, A. P., J. M. Barrios, J. Alarcón, W. Tobón, A. Aguilar, E. Gomez, C. Enríquez, M. A. Orjuela, O. Oliveros (2020). 'Persea purpusii Distribución potencial de aguacates', escala 1:1000000. edición: 1. Comisión Nacional para el Conocimiento y Uso de la Biodiversidad - Unión Internacional para la Conservación de la Naturaleza. CONABIO - UICN (coords.). Proyecto: 23-007. Salvaguardar lo…	http://www.conabio.gob.mx/informacion/gis/?vns=gis_root/biodiv/bidspag/bdagpsilve/perpurgw
Persea schiedeana Distribución potencial de aguacates	Cuervo-Robayo, A. P., J. M. Barrios, J. Alarcón, W. Tobón, A. Aguilar, E. Gomez, C. Enríquez, M. A. Orjuela, O. Oliveros (2020). 'Persea schiedeana Distribución potencial de aguacates', escala 1:1000000. edición: 1. Comisión Nacional para el Conocimiento y Uso de la Biodiversidad - Unión Internacional para la Conservación de la Naturaleza. CONABIO - UICN (coords.). Proyecto: 23-007. Salvaguardar …	http://www.conabio.gob.mx/informacion/gis/?vns=gis_root/biodiv/bidspag/bdagpsilve/perschgw
Persea vesticula Distribución potencial de aguacates	Cuervo-Robayo, A. P., J. M. Barrios, J. Alarcón, W. Tobón, A. Aguilar, E. Gomez, C. Enríquez, M. A. Orjuela, O. Oliveros (2020). 'Persea vesticula Distribución potencial de aguacates', escala 1:1000000. edición: 1. Comisión Nacional para el Conocimiento y Uso de la Biodiversidad - Unión Internacional para la Conservación de la Naturaleza. CONABIO - UICN (coords.). Proyecto: 23-007. Salvaguardar l…	http://www.conabio.gob.mx/informacion/gis/?vns=gis_root/biodiv/bidspag/bdagpsilve/pervesgw
Physalis acutifolia Distribución potencial de tomates verdes	Cuervo-Robayo, A. P., J. M. Barrios, J. Alarcón, W. Tobón, A. Aguilar, E. Gomez, C. Enríquez, M. A. Orjuela, O. Oliveros (2020). 'Physalis acutifolia Distribución potencial de tomates verdes', escala 1:1000000. edición: 1. Comisión Nacional para el Conocimiento y Uso de la Biodiversidad - Unión Internacional para la Conservación de la Naturaleza. CONABIO - UICN (coords.). Proyecto: 23-007. Salvag…	http://www.conabio.gob.mx/informacion/gis/?vns=gis_root/biodiv/bidspag/bdagpsilve/phyacugw
Physalis angulata Distribución potencial de tomates verdes	Cuervo-Robayo, A. P., J. M. Barrios, J. Alarcón, W. Tobón, A. Aguilar, E. Gomez, C. Enríquez, M. A. Orjuela, O. Oliveros (2020). 'Physalis angulata Distribución potencial de tomates verdes', escala 1:1000000. edición: 1. Comisión Nacional para el Conocimiento y Uso de la Biodiversidad - Unión Internacional para la Conservación de la Naturaleza. CONABIO - UICN (coords.). Proyecto: 23-007. Salvagua…	http://www.conabio.gob.mx/informacion/gis/?vns=gis_root/biodiv/bidspag/bdagpsilve/phyanggw
Physalis angustiphysa Distribución potencial de tomates verdes	Cuervo-Robayo, A. P., J. M. Barrios, J. Alarcón, W. Tobón, A. Aguilar, E. Gomez, C. Enríquez, M. A. Orjuela, O. Oliveros (2020). 'Physalis angustiphysa Distribución potencial de tomates verdes', escala 1:1000000. edición: 1. Comisión Nacional para el Conocimiento y Uso de la Biodiversidad - Unión Internacional para la Conservación de la Naturaleza. CONABIO - UICN (coords.). Proyecto: 23-007. Salv…	http://www.conabio.gob.mx/informacion/gis/?vns=gis_root/biodiv/bidspag/bdagpsilve/phyangusgw
Physalis campechiana Distribución potencial de tomates verdes	Cuervo-Robayo, A. P., J. M. Barrios, J. Alarcón, W. Tobón, A. Aguilar, E. Gomez, C. Enríquez, M. A. Orjuela, O. Oliveros (2020). 'Physalis campechiana Distribución potencial de tomates verdes', escala 1:1000000. edición: 1. Comisión Nacional para el Conocimiento y Uso de la Biodiversidad - Unión Internacional para la Conservación de la Naturaleza. CONABIO - UICN (coords.). Proyecto: 23-007. Salva…	http://www.conabio.gob.mx/informacion/gis/?vns=gis_root/biodiv/bidspag/bdagpsilve/phycamgw
Physalis caudella Distribución potencial de tomates verdes	Cuervo-Robayo, A. P., J. M. Barrios, J. Alarcón, W. Tobón, A. Aguilar, E. Gomez, C. Enríquez, M. A. Orjuela, O. Oliveros (2020). 'Physalis caudella Distribución potencial de tomates verdes', escala 1:1000000. edición: 1. Comisión Nacional para el Conocimiento y Uso de la Biodiversidad - Unión Internacional para la Conservación de la Naturaleza. CONABIO - UICN (coords.). Proyecto: 23-007. Salvagua…	http://www.conabio.gob.mx/informacion/gis/?vns=gis_root/biodiv/bidspag/bdagpsilve/phycaugw
Physalis cinerascens Distribución potencial de tomates verdes	Cuervo-Robayo, A. P., J. M. Barrios, J. Alarcón, W. Tobón, A. Aguilar, E. Gomez, C. Enríquez, M. A. Orjuela, O. Oliveros (2020). 'Physalis cinerascens Distribución potencial de tomates verdes', escala 1:1000000. edición: 1. Comisión Nacional para el Conocimiento y Uso de la Biodiversidad - Unión Internacional para la Conservación de la Naturaleza. CONABIO - UICN (coords.). Proyecto: 23-007. Salva…	http://www.conabio.gob.mx/informacion/gis/?vns=gis_root/biodiv/bidspag/bdagpsilve/phycingw
Physalis cordata Distribución potencial de tomates verdes	Cuervo-Robayo, A. P., J. M. Barrios, J. Alarcón, W. Tobón, A. Aguilar, E. Gomez, C. Enríquez, M. A. Orjuela, O. Oliveros (2020). 'Physalis cordata Distribución potencial de tomates verdes', escala 1:1000000. edición: 1. Comisión Nacional para el Conocimiento y Uso de la Biodiversidad - Unión Internacional para la Conservación de la Naturaleza. CONABIO - UICN (coords.). Proyecto: 23-007. Salvaguar…	http://www.conabio.gob.mx/informacion/gis/?vns=gis_root/biodiv/bidspag/bdagpsilve/phycorgw
Physalis coztomatl Distribución potencial de tomates verdes	Cuervo-Robayo, A. P., J. M. Barrios, J. Alarcón, W. Tobón, A. Aguilar, E. Gomez, C. Enríquez, M. A. Orjuela, O. Oliveros (2020). 'Physalis coztomatl Distribución potencial de tomates verdes', escala 1:1000000. edición: 1. Comisión Nacional para el Conocimiento y Uso de la Biodiversidad - Unión Internacional para la Conservación de la Naturaleza. CONABIO - UICN (coords.). Proyecto: 23-007. Salvagu…	http://www.conabio.gob.mx/informacion/gis/?vns=gis_root/biodiv/bidspag/bdagpsilve/phycozgw
Physalis crassifolia Distribución potencial de tomates verdes	Cuervo-Robayo, A. P., J. M. Barrios, J. Alarcón, W. Tobón, A. Aguilar, E. Gomez, C. Enríquez, M. A. Orjuela, O. Oliveros (2020). 'Physalis crassifolia Distribución potencial de tomates verdes', escala 1:1000000. edición: 1. Comisión Nacional para el Conocimiento y Uso de la Biodiversidad - Unión Internacional para la Conservación de la Naturaleza. CONABIO - UICN (coords.). Proyecto: 23-007. Salva…	http://www.conabio.gob.mx/informacion/gis/?vns=gis_root/biodiv/bidspag/bdagpsilve/phycragw
Physalis chenopodiifolia Distribución potencial de tomates verdes	Cuervo-Robayo, A. P., J. M. Barrios, J. Alarcón, W. Tobón, A. Aguilar, E. Gomez, C. Enríquez, M. A. Orjuela, O. Oliveros (2020). 'Physalis chenopodiifolia Distribución potencial de tomates verdes', escala 1:1000000. edición: 1. Comisión Nacional para el Conocimiento y Uso de la Biodiversidad - Unión Internacional para la Conservación de la Naturaleza. CONABIO - UICN (coords.). Proyecto: 23-007. S…	http://www.conabio.gob.mx/informacion/gis/?vns=gis_root/biodiv/bidspag/bdagpsilve/phychegw
Physalis glutinosa Distribución potencial de tomates verdes	Cuervo-Robayo, A. P., J. M. Barrios, J. Alarcón, W. Tobón, A. Aguilar, E. Gomez, C. Enríquez, M. A. Orjuela, O. Oliveros (2020). 'Physalis glutinosa Distribución potencial de tomates verdes', escala 1:1000000. edición: 1. Comisión Nacional para el Conocimiento y Uso de la Biodiversidad - Unión Internacional para la Conservación de la Naturaleza. CONABIO - UICN (coords.). Proyecto: 23-007. Salvagu…	http://www.conabio.gob.mx/informacion/gis/?vns=gis_root/biodiv/bidspag/bdagpsilve/phyglugw
Physalis gracilis Distribución potencial de tomates verdes	Cuervo-Robayo, A. P., J. M. Barrios, J. Alarcón, W. Tobón, A. Aguilar, E. Gomez, C. Enríquez, M. A. Orjuela, O. Oliveros (2020). 'Physalis gracilis Distribución potencial de tomates verdes', escala 1:1000000. edición: 1. Comisión Nacional para el Conocimiento y Uso de la Biodiversidad - Unión Internacional para la Conservación de la Naturaleza. CONABIO - UICN (coords.). Proyecto: 23-007. Salvagua…	http://www.conabio.gob.mx/informacion/gis/?vns=gis_root/biodiv/bidspag/bdagpsilve/phygragw
Physalis hederifolia Distribución potencial de tomates verdes	Cuervo-Robayo, A. P., J. M. Barrios, J. Alarcón, W. Tobón, A. Aguilar, E. Gomez, C. Enríquez, M. A. Orjuela, O. Oliveros (2020). 'Physalis hederifolia Distribución potencial de tomates verdes', escala 1:1000000. edición: 1. Comisión Nacional para el Conocimiento y Uso de la Biodiversidad - Unión Internacional para la Conservación de la Naturaleza. CONABIO - UICN (coords.). Proyecto: 23-007. Salva…	http://www.conabio.gob.mx/informacion/gis/?vns=gis_root/biodiv/bidspag/bdagpsilve/phyhedgw
Physalis ignota Distribución potencial de tomates verdes	Cuervo-Robayo, A. P., J. M. Barrios, J. Alarcón, W. Tobón, A. Aguilar, E. Gomez, C. Enríquez, M. A. Orjuela, O. Oliveros (2020). 'Physalis ignota Distribución potencial de tomates verdes', escala 1:1000000. edición: 1. Comisión Nacional para el Conocimiento y Uso de la Biodiversidad - Unión Internacional para la Conservación de la Naturaleza. CONABIO - UICN (coords.). Proyecto: 23-007. Salvaguard…	http://www.conabio.gob.mx/informacion/gis/?vns=gis_root/biodiv/bidspag/bdagpsilve/phyigngw
Physalis lagascae Distribución potencial de tomates verdes	Cuervo-Robayo, A. P., J. M. Barrios, J. Alarcón, W. Tobón, A. Aguilar, E. Gomez, C. Enríquez, M. A. Orjuela, O. Oliveros (2020). 'Physalis lagascae Distribución potencial de tomates verdes', escala 1:1000000. edición: 1. Comisión Nacional para el Conocimiento y Uso de la Biodiversidad - Unión Internacional para la Conservación de la Naturaleza. CONABIO - UICN (coords.). Proyecto: 23-007. Salvagua…	http://www.conabio.gob.mx/informacion/gis/?vns=gis_root/biodiv/bidspag/bdagpsilve/phylaggw
Physalis leptophylla Distribución potencial de tomates verdes	Cuervo-Robayo, A. P., J. M. Barrios, J. Alarcón, W. Tobón, A. Aguilar, E. Gomez, C. Enríquez, M. A. Orjuela, O. Oliveros (2020). 'Physalis leptophylla Distribución potencial de tomates verdes', escala 1:1000000. edición: 1. Comisión Nacional para el Conocimiento y Uso de la Biodiversidad - Unión Internacional para la Conservación de la Naturaleza. CONABIO - UICN (coords.). Proyecto: 23-007. Salva…	http://www.conabio.gob.mx/informacion/gis/?vns=gis_root/biodiv/bidspag/bdagpsilve/phylepgw
Physalis melanocystis Distribución potencial de tomates verdes	Cuervo-Robayo, A. P., J. M. Barrios, J. Alarcón, W. Tobón, A. Aguilar, E. Gomez, C. Enríquez, M. A. Orjuela, O. Oliveros (2020). 'Physalis melanocystis Distribución potencial de tomates verdes', escala 1:1000000. edición: 1. Comisión Nacional para el Conocimiento y Uso de la Biodiversidad - Unión Internacional para la Conservación de la Naturaleza. CONABIO - UICN (coords.). Proyecto: 23-007. Salv…	http://www.conabio.gob.mx/informacion/gis/?vns=gis_root/biodiv/bidspag/bdagpsilve/phymelgw
Physalis minuta Distribución potencial de tomates verdes	Cuervo-Robayo, A. P., J. M. Barrios, J. Alarcón, W. Tobón, A. Aguilar, E. Gomez, C. Enríquez, M. A. Orjuela, O. Oliveros (2020). 'Physalis minuta Distribución potencial de tomates verdes', escala 1:1000000. edición: 1. Comisión Nacional para el Conocimiento y Uso de la Biodiversidad - Unión Internacional para la Conservación de la Naturaleza. CONABIO - UICN (coords.). Proyecto: 23-007. Salvaguard…	http://www.conabio.gob.mx/informacion/gis/?vns=gis_root/biodiv/bidspag/bdagpsilve/phymingw
Physalis nicandroides Distribución potencial de tomates verdes	Cuervo-Robayo, A. P., J. M. Barrios, J. Alarcón, W. Tobón, A. Aguilar, E. Gomez, C. Enríquez, M. A. Orjuela, O. Oliveros (2020). 'Physalis nicandroides Distribución potencial de tomates verdes', escala 1:1000000. edición: 1. Comisión Nacional para el Conocimiento y Uso de la Biodiversidad - Unión Internacional para la Conservación de la Naturaleza. CONABIO - UICN (coords.). Proyecto: 23-007. Salv…	http://www.conabio.gob.mx/informacion/gis/?vns=gis_root/biodiv/bidspag/bdagpsilve/phynicgw
Physalis orizabae Distribución potencial de tomates verdes	Cuervo-Robayo, A. P., J. M. Barrios, J. Alarcón, W. Tobón, A. Aguilar, E. Gomez, C. Enríquez, M. A. Orjuela, O. Oliveros (2020). 'Physalis orizabae Distribución potencial de tomates verdes', escala 1:1000000. edición: 1. Comisión Nacional para el Conocimiento y Uso de la Biodiversidad - Unión Internacional para la Conservación de la Naturaleza. CONABIO - UICN (coords.). Proyecto: 23-007. Salvagua…	http://www.conabio.gob.mx/informacion/gis/?vns=gis_root/biodiv/bidspag/bdagpsilve/phyorigw
Physalis patula Distribución potencial de tomates verdes	Cuervo-Robayo, A. P., J. M. Barrios, J. Alarcón, W. Tobón, A. Aguilar, E. Gomez, C. Enríquez, M. A. Orjuela, O. Oliveros (2020). 'Physalis patula Distribución potencial de tomates verdes', escala 1:1000000. edición: 1. Comisión Nacional para el Conocimiento y Uso de la Biodiversidad - Unión Internacional para la Conservación de la Naturaleza. CONABIO - UICN (coords.). Proyecto: 23-007. Salvaguard…	http://www.conabio.gob.mx/informacion/gis/?vns=gis_root/biodiv/bidspag/bdagpsilve/phypatgw
Physalis philadelphica Distribución potencial de tomates verdes	Cuervo-Robayo, A. P., J. M. Barrios, J. Alarcón, W. Tobón, A. Aguilar, E. Gomez, C. Enríquez, M. A. Orjuela, O. Oliveros (2020). 'Physalis philadelphica Distribución potencial de tomates verdes', escala 1:1000000. edición: 1. Comisión Nacional para el Conocimiento y Uso de la Biodiversidad - Unión Internacional para la Conservación de la Naturaleza. CONABIO - UICN (coords.). Proyecto: 23-007. Sal…	http://www.conabio.gob.mx/informacion/gis/?vns=gis_root/biodiv/bidspag/bdagpsilve/phyphigw
Physalis pruinosa Distribución potencial de tomates verdes	Cuervo-Robayo, A. P., J. M. Barrios, J. Alarcón, W. Tobón, A. Aguilar, E. Gomez, C. Enríquez, M. A. Orjuela, O. Oliveros (2020). 'Physalis pruinosa Distribución potencial de tomates verdes', escala 1:1000000. edición: 1. Comisión Nacional para el Conocimiento y Uso de la Biodiversidad - Unión Internacional para la Conservación de la Naturaleza. CONABIO - UICN (coords.). Proyecto: 23-007. Salvagua…	http://www.conabio.gob.mx/informacion/gis/?vns=gis_root/biodiv/bidspag/bdagpsilve/phyprugw
Physalis pubescens Distribución potencial de tomates verdes	Cuervo-Robayo, A. P., J. M. Barrios, J. Alarcón, W. Tobón, A. Aguilar, E. Gomez, C. Enríquez, M. A. Orjuela, O. Oliveros (2020). 'Physalis pubescens Distribución potencial de tomates verdes', escala 1:1000000. edición: 1. Comisión Nacional para el Conocimiento y Uso de la Biodiversidad - Unión Internacional para la Conservación de la Naturaleza. CONABIO - UICN (coords.). Proyecto: 23-007. Salvagu…	http://www.conabio.gob.mx/informacion/gis/?vns=gis_root/biodiv/bidspag/bdagpsilve/phypubgw
Physalis solanaceus Distribución potencial de tomates verdes	Cuervo-Robayo, A. P., J. M. Barrios, J. Alarcón, W. Tobón, A. Aguilar, E. Gomez, C. Enríquez, M. A. Orjuela, O. Oliveros (2020). 'Physalis solanaceus Distribución potencial de tomates verdes', escala 1:1000000. edición: 1. Comisión Nacional para el Conocimiento y Uso de la Biodiversidad - Unión Internacional para la Conservación de la Naturaleza. CONABIO - UICN (coords.). Proyecto: 23-007. Salvag…	http://www.conabio.gob.mx/informacion/gis/?vns=gis_root/biodiv/bidspag/bdagpsilve/physolgw
Physalis sordida Distribución potencial de tomates verdes	Cuervo-Robayo, A. P., J. M. Barrios, J. Alarcón, W. Tobón, A. Aguilar, E. Gomez, C. Enríquez, M. A. Orjuela, O. Oliveros (2020). 'Physalis sordida Distribución potencial de tomates verdes', escala 1:1000000. edición: 1. Comisión Nacional para el Conocimiento y Uso de la Biodiversidad - Unión Internacional para la Conservación de la Naturaleza. CONABIO - UICN (coords.). Proyecto: 23-007. Salvaguar…	http://www.conabio.gob.mx/informacion/gis/?vns=gis_root/biodiv/bidspag/bdagpsilve/physorgw
Physalis sulphurea Distribución potencial de tomates verdes	Cuervo-Robayo, A. P., J. M. Barrios, J. Alarcón, W. Tobón, A. Aguilar, E. Gomez, C. Enríquez, M. A. Orjuela, O. Oliveros (2020). 'Physalis sulphurea Distribución potencial de tomates verdes', escala 1:1000000. edición: 1. Comisión Nacional para el Conocimiento y Uso de la Biodiversidad - Unión Internacional para la Conservación de la Naturaleza. CONABIO - UICN (coords.). Proyecto: 23-007. Salvagu…	http://www.conabio.gob.mx/informacion/gis/?vns=gis_root/biodiv/bidspag/bdagpsilve/physulgw
Physalis virginiana Distribución potencial de tomates verdes	Cuervo-Robayo, A. P., J. M. Barrios, J. Alarcón, W. Tobón, A. Aguilar, E. Gomez, C. Enríquez, M. A. Orjuela, O. Oliveros (2020). 'Physalis virginiana Distribución potencial de tomates verdes', escala 1:1000000. edición: 1. Comisión Nacional para el Conocimiento y Uso de la Biodiversidad - Unión Internacional para la Conservación de la Naturaleza. CONABIO - UICN (coords.). Proyecto: 23-007. Salvag…	http://www.conabio.gob.mx/informacion/gis/?vns=gis_root/biodiv/bidspag/bdagpsilve/phyvirgw
Physalis volubilis Distribución potencial de tomates verdes	Cuervo-Robayo, A. P., J. M. Barrios, J. Alarcón, W. Tobón, A. Aguilar, E. Gomez, C. Enríquez, M. A. Orjuela, O. Oliveros (2020). 'Physalis volubilis Distribución potencial de tomates verdes', escala 1:1000000. edición: 1. Comisión Nacional para el Conocimiento y Uso de la Biodiversidad - Unión Internacional para la Conservación de la Naturaleza. CONABIO - UICN (coords.). Proyecto: 23-007. Salvagu…	http://www.conabio.gob.mx/informacion/gis/?vns=gis_root/biodiv/bidspag/bdagpsilve/phyvolgw
Physalis waterfallii Distribución potencial de tomates verdes	Cuervo-Robayo, A. P., J. M. Barrios, J. Alarcón, W. Tobón, A. Aguilar, E. Gomez, C. Enríquez, M. A. Orjuela, O. Oliveros (2020). 'Physalis waterfallii Distribución potencial de tomates verdes', escala 1:1000000. edición: 1. Comisión Nacional para el Conocimiento y Uso de la Biodiversidad - Unión Internacional para la Conservación de la Naturaleza. CONABIO - UICN (coords.). Proyecto: 23-007. Salva…	http://www.conabio.gob.mx/informacion/gis/?vns=gis_root/biodiv/bidspag/bdagpsilve/phywatgw
Solanum agrimonifolium Distribución potencial de papas	Cuervo-Robayo, A. P., J. M. Barrios, J. Alarcón, W. Tobón, A. Aguilar, E. Gomez, C. Enríquez, M. A. Orjuela, O. Oliveros (2020). 'Solanum agrimonifolium Distribución potencial de papas', escala 1:1000000. edición: 1. Comisión Nacional para el Conocimiento y Uso de la Biodiversidad - Unión Internacional para la Conservación de la Naturaleza. CONABIO - UICN (coords.). Proyecto: 23-007. Salvaguardar…	http://www.conabio.gob.mx/informacion/gis/?vns=gis_root/biodiv/bidspag/bdagpsilve/solagrgw
Solanum bulbocastanum Distribución potencial de papas	Cuervo-Robayo, A. P., J. M. Barrios, J. Alarcón, W. Tobón, A. Aguilar, E. Gomez, C. Enríquez, M. A. Orjuela, O. Oliveros (2020). 'Solanum bulbocastanum Distribución potencial de papas', escala 1:1000000. edición: 1. Comisión Nacional para el Conocimiento y Uso de la Biodiversidad - Unión Internacional para la Conservación de la Naturaleza. CONABIO - UICN (coords.). Proyecto: 23-007. Salvaguardar …	http://www.conabio.gob.mx/informacion/gis/?vns=gis_root/biodiv/bidspag/bdagpsilve/solbulgw
Solanum cardiophyllum Distribución potencial de papas	Cuervo-Robayo, A. P., J. M. Barrios, J. Alarcón, W. Tobón, A. Aguilar, E. Gomez, C. Enríquez, M. A. Orjuela, O. Oliveros (2020). 'Solanum cardiophyllum Distribución potencial de papas', escala 1:1000000. edición: 1. Comisión Nacional para el Conocimiento y Uso de la Biodiversidad - Unión Internacional para la Conservación de la Naturaleza. CONABIO - UICN (coords.). Proyecto: 23-007. Salvaguardar …	http://www.conabio.gob.mx/informacion/gis/?vns=gis_root/biodiv/bidspag/bdagpsilve/solcargw
Solanum clarum Distribución potencial de papas	Cuervo-Robayo, A. P., J. M. Barrios, J. Alarcón, W. Tobón, A. Aguilar, E. Gomez, C. Enríquez, M. A. Orjuela, O. Oliveros (2020). 'Solanum clarum Distribución potencial de papas', escala 1:1000000. edición: 1. Comisión Nacional para el Conocimiento y Uso de la Biodiversidad - Unión Internacional para la Conservación de la Naturaleza. CONABIO - UICN (coords.). Proyecto: 23-007. Salvaguardar los Par…	http://www.conabio.gob.mx/informacion/gis/?vns=gis_root/biodiv/bidspag/bdagpsilve/solclagw
Solanum demissum Distribución potencial de papas	Cuervo-Robayo, A. P., J. M. Barrios, J. Alarcón, W. Tobón, A. Aguilar, E. Gomez, C. Enríquez, M. A. Orjuela, O. Oliveros (2020). 'Solanum demissum Distribución potencial de papas', escala 1:1000000. edición: 1. Comisión Nacional para el Conocimiento y Uso de la Biodiversidad - Unión Internacional para la Conservación de la Naturaleza. CONABIO - UICN (coords.). Proyecto: 23-007. Salvaguardar los P…	http://www.conabio.gob.mx/informacion/gis/?vns=gis_root/biodiv/bidspag/bdagpsilve/soldemgw
Solanum ehrenbergii Distribución potencial de papas	Cuervo-Robayo, A. P., J. M. Barrios, J. Alarcón, W. Tobón, A. Aguilar, E. Gomez, C. Enríquez, M. A. Orjuela, O. Oliveros (2020). 'Solanum ehrenbergii Distribución potencial de papas', escala 1:1000000. edición: 1. Comisión Nacional para el Conocimiento y Uso de la Biodiversidad - Unión Internacional para la Conservación de la Naturaleza. CONABIO - UICN (coords.). Proyecto: 23-007. Salvaguardar lo…	http://www.conabio.gob.mx/informacion/gis/?vns=gis_root/biodiv/bidspag/bdagpsilve/solehrgw
Solanum hjertingii Distribución potencial de papas	Cuervo-Robayo, A. P., J. M. Barrios, J. Alarcón, W. Tobón, A. Aguilar, E. Gomez, C. Enríquez, M. A. Orjuela, O. Oliveros (2020). 'Solanum hjertingii Distribución potencial de papas', escala 1:1000000. edición: 1. Comisión Nacional para el Conocimiento y Uso de la Biodiversidad - Unión Internacional para la Conservación de la Naturaleza. CONABIO - UICN (coords.). Proyecto: 23-007. Salvaguardar los…	http://www.conabio.gob.mx/informacion/gis/?vns=gis_root/biodiv/bidspag/bdagpsilve/solhjegw
Solanum hougasii Distribución potencial de papas	Cuervo-Robayo, A. P., J. M. Barrios, J. Alarcón, W. Tobón, A. Aguilar, E. Gomez, C. Enríquez, M. A. Orjuela, O. Oliveros (2020). 'Solanum hougasii Distribución potencial de papas', escala 1:1000000. edición: 1. Comisión Nacional para el Conocimiento y Uso de la Biodiversidad - Unión Internacional para la Conservación de la Naturaleza. CONABIO - UICN (coords.). Proyecto: 23-007. Salvaguardar los P…	http://www.conabio.gob.mx/informacion/gis/?vns=gis_root/biodiv/bidspag/bdagpsilve/solhougw
Solanum iopetalum Distribución potencial de papas	Cuervo-Robayo, A. P., J. M. Barrios, J. Alarcón, W. Tobón, A. Aguilar, E. Gomez, C. Enríquez, M. A. Orjuela, O. Oliveros (2020). 'Solanum iopetalum Distribución potencial de papas', escala 1:1000000. edición: 1. Comisión Nacional para el Conocimiento y Uso de la Biodiversidad - Unión Internacional para la Conservación de la Naturaleza. CONABIO - UICN (coords.). Proyecto: 23-007. Salvaguardar los …	http://www.conabio.gob.mx/informacion/gis/?vns=gis_root/biodiv/bidspag/bdagpsilve/soliopgw
Solanum morelliforme Distribución potencial de papas	Cuervo-Robayo, A. P., J. M. Barrios, J. Alarcón, W. Tobón, A. Aguilar, E. Gomez, C. Enríquez, M. A. Orjuela, O. Oliveros (2020). 'Solanum morelliforme Distribución potencial de papas', escala 1:1000000. edición: 1. Comisión Nacional para el Conocimiento y Uso de la Biodiversidad - Unión Internacional para la Conservación de la Naturaleza. CONABIO - UICN (coords.). Proyecto: 23-007. Salvaguardar l…	http://www.conabio.gob.mx/informacion/gis/?vns=gis_root/biodiv/bidspag/bdagpsilve/solmorgw
Solanum oxycarpum Distribución potencial de papas	Cuervo-Robayo, A. P., J. M. Barrios, J. Alarcón, W. Tobón, A. Aguilar, E. Gomez, C. Enríquez, M. A. Orjuela, O. Oliveros (2020). 'Solanum oxycarpum Distribución potencial de papas', escala 1:1000000. edición: 1. Comisión Nacional para el Conocimiento y Uso de la Biodiversidad - Unión Internacional para la Conservación de la Naturaleza. CONABIO - UICN (coords.). Proyecto: 23-007. Salvaguardar los …	http://www.conabio.gob.mx/informacion/gis/?vns=gis_root/biodiv/bidspag/bdagpsilve/soloxygw
Solanum pinnatisectum Distribución potencial de papas	Cuervo-Robayo, A. P., J. M. Barrios, J. Alarcón, W. Tobón, A. Aguilar, E. Gomez, C. Enríquez, M. A. Orjuela, O. Oliveros (2020). 'Solanum pinnatisectum Distribución potencial de papas', escala 1:1000000. edición: 1. Comisión Nacional para el Conocimiento y Uso de la Biodiversidad - Unión Internacional para la Conservación de la Naturaleza. CONABIO - UICN (coords.). Proyecto: 23-007. Salvaguardar …	http://www.conabio.gob.mx/informacion/gis/?vns=gis_root/biodiv/bidspag/bdagpsilve/solpingw
Solanum polyadenium Distribución potencial de papas	Cuervo-Robayo, A. P., J. M. Barrios, J. Alarcón, W. Tobón, A. Aguilar, E. Gomez, C. Enríquez, M. A. Orjuela, O. Oliveros (2020). 'Solanum polyadenium Distribución potencial de papas', escala 1:1000000. edición: 1. Comisión Nacional para el Conocimiento y Uso de la Biodiversidad - Unión Internacional para la Conservación de la Naturaleza. CONABIO - UICN (coords.). Proyecto: 23-007. Salvaguardar lo…	http://www.conabio.gob.mx/informacion/gis/?vns=gis_root/biodiv/bidspag/bdagpsilve/solpolgw
Solanum schenckii Distribución potencial de papas	Cuervo-Robayo, A. P., J. M. Barrios, J. Alarcón, W. Tobón, A. Aguilar, E. Gomez, C. Enríquez, M. A. Orjuela, O. Oliveros (2020). 'Solanum schenckii Distribución potencial de papas', escala 1:1000000. edición: 1. Comisión Nacional para el Conocimiento y Uso de la Biodiversidad - Unión Internacional para la Conservación de la Naturaleza. CONABIO - UICN (coords.). Proyecto: 23-007. Salvaguardar los …	http://www.conabio.gob.mx/informacion/gis/?vns=gis_root/biodiv/bidspag/bdagpsilve/solschgw
Solanum stenophyllidium Distribución potencial de papas	Cuervo-Robayo, A. P., J. M. Barrios, J. Alarcón, W. Tobón, A. Aguilar, E. Gomez, C. Enríquez, M. A. Orjuela, O. Oliveros (2020). 'Solanum stenophyllidium Distribución potencial de papas', escala 1:1000000. edición: 1. Comisión Nacional para el Conocimiento y Uso de la Biodiversidad - Unión Internacional para la Conservación de la Naturaleza. CONABIO - UICN (coords.). Proyecto: 23-007. Salvaguarda…	http://www.conabio.gob.mx/informacion/gis/?vns=gis_root/biodiv/bidspag/bdagpsilve/solstegw
Solanum stoloniferum Distribución potencial de papas	Cuervo-Robayo, A. P., J. M. Barrios, J. Alarcón, W. Tobón, A. Aguilar, E. Gomez, C. Enríquez, M. A. Orjuela, O. Oliveros (2020). 'Solanum stoloniferum Distribución potencial de papas', escala 1:1000000. edición: 1. Comisión Nacional para el Conocimiento y Uso de la Biodiversidad - Unión Internacional para la Conservación de la Naturaleza. CONABIO - UICN (coords.). Proyecto: 23-007. Salvaguardar l…	http://www.conabio.gob.mx/informacion/gis/?vns=gis_root/biodiv/bidspag/bdagpsilve/solstogw
Solanum trifidum Distribución potencial de papas	Cuervo-Robayo, A. P., J. M. Barrios, J. Alarcón, W. Tobón, A. Aguilar, E. Gomez, C. Enríquez, M. A. Orjuela, O. Oliveros (2020). 'Solanum trifidum Distribución potencial de papas', escala 1:1000000. edición: 1. Comisión Nacional para el Conocimiento y Uso de la Biodiversidad - Unión Internacional para la Conservación de la Naturaleza. CONABIO - UICN (coords.). Proyecto: 23-007. Salvaguardar los P…	http://www.conabio.gob.mx/informacion/gis/?vns=gis_root/biodiv/bidspag/bdagpsilve/soltrigw
Solanum verrucosum Distribución potencial de papas	Cuervo-Robayo, A. P., J. M. Barrios, J. Alarcón, W. Tobón, A. Aguilar, E. Gomez, C. Enríquez, M. A. Orjuela, O. Oliveros (2020). 'Solanum verrucosum Distribución potencial de papas', escala 1:1000000. edición: 1. Comisión Nacional para el Conocimiento y Uso de la Biodiversidad - Unión Internacional para la Conservación de la Naturaleza. CONABIO - UICN (coords.). Proyecto: 23-007. Salvaguardar los…	http://www.conabio.gob.mx/informacion/gis/?vns=gis_root/biodiv/bidspag/bdagpsilve/solvergw
Tripsacum lanceolatum Distribución potencial de maíces	Cuervo-Robayo, A. P., J. M. Barrios, J. Alarcón, W. Tobón, A. Aguilar, E. Gomez, C. Enríquez, M. A. Orjuela, O. Oliveros (2020). 'Tripsacum lanceolatum Distribución potencial de maíces', escala 1:1000000. edición: 1. Comisión Nacional para el Conocimiento y Uso de la Biodiversidad - Unión Internacional para la Conservación de la Naturaleza. CONABIO - UICN (coords.). Proyecto: 23-007. Salvaguardar…	http://www.conabio.gob.mx/informacion/gis/?vns=gis_root/biodiv/bidspag/bdagpsilve/trilangw
Tripsacum latifolium Distribución potencial de maíces	Cuervo-Robayo, A. P., J. M. Barrios, J. Alarcón, W. Tobón, A. Aguilar, E. Gomez, C. Enríquez, M. A. Orjuela, O. Oliveros (2020). 'Tripsacum latifolium Distribución potencial de maíces', escala 1:1000000. edición: 1. Comisión Nacional para el Conocimiento y Uso de la Biodiversidad - Unión Internacional para la Conservación de la Naturaleza. CONABIO - UICN (coords.). Proyecto: 23-007. Salvaguardar …	http://www.conabio.gob.mx/informacion/gis/?vns=gis_root/biodiv/bidspag/bdagpsilve/trilatgw
Tripsacum pilosum Distribución potencial de maíces	Cuervo-Robayo, A. P., J. M. Barrios, J. Alarcón, W. Tobón, A. Aguilar, E. Gomez, C. Enríquez, M. A. Orjuela, O. Oliveros (2020). 'Tripsacum pilosum Distribución potencial de maíces', escala 1:1000000. edición: 1. Comisión Nacional para el Conocimiento y Uso de la Biodiversidad - Unión Internacional para la Conservación de la Naturaleza. CONABIO - UICN (coords.). Proyecto: 23-007. Salvaguardar los…	http://www.conabio.gob.mx/informacion/gis/?vns=gis_root/biodiv/bidspag/bdagpsilve/tripilgw
Vanilla odorata Distribución potencial de vainillas	Cuervo-Robayo, A. P., J. M. Barrios, J. Alarcón, W. Tobón, A. Aguilar, E. Gomez, C. Enríquez, M. A. Orjuela, O. Oliveros (2020). 'Vanilla odorata Distribución potencial de vainillas', escala 1:1000000. edición: 1. Comisión Nacional para el Conocimiento y Uso de la Biodiversidad - Unión Internacional para la Conservación de la Naturaleza. CONABIO - UICN (coords.). Proyecto: 23-007. Salvaguardar lo…	http://www.conabio.gob.mx/informacion/gis/?vns=gis_root/biodiv/bidspag/bdagpsilve/vanodogw
Vanilla pompona Distribución potencial de vainillas	Cuervo-Robayo, A. P., J. M. Barrios, J. Alarcón, W. Tobón, A. Aguilar, E. Gomez, C. Enríquez, M. A. Orjuela, O. Oliveros (2020). 'Vanilla pompona Distribución potencial de vainillas', escala 1:1000000. edición: 1. Comisión Nacional para el Conocimiento y Uso de la Biodiversidad - Unión Internacional para la Conservación de la Naturaleza. CONABIO - UICN (coords.). Proyecto: 23-007. Salvaguardar lo…
	http://www.conabio.gob.mx/informacion/gis/?vns=gis_root/biodiv/bidspag/bdagpsilve/vanpomgw
