# Supplementary material for: Incorporating evolutionary and threat processes into crop wild relatives conservation
Source: Nat Commun. 2022 Oct 21;13:6254. doi: 10.1038/s41467-022-33703-0 (PMC9587227; doi:10.1038/s41467-022-33703-0)
Supplement: Supplementary file 11 — Supplementary Data 7 [file 41467_2022_33703_MOESM11_ESM.xlsx]

## Sheet: Data x PA
ID	ID_PA	Name of natural protected areas (PA)	Official extension (km2)	number of occurrences	number of taxa based on occurrences	number of taxa based on species distribution models
1	2.1.01.104	Alto Golfo de California y Delta del Río Colorado	9347.56	6	2	11
2	9.3.03.111	Arrecife Alacranes	3337.69	NA	NA	NA
3	9.3.07.128	Arrecife de Puerto Morelos	90.6663	NA	NA	NA
4	9.3.05.123	Arrecifes de Cozumel	119.879	NA	NA	NA
5	9.1.04.127	Arrecifes de Sian Ka'an	349.272	NA	NA	NA
6	9.3.08.145	Arrecifes de Xcalak	179.495	NA	NA	NA
7	1.3.04.122	Bahía de Loreto	2065.81	27	4	5
8	9.7.04.159	Bala'an K'aax	1283.9	0	0	17
9	1.7.03.176	Balandra	25.1273	1	1	6
10	9.1.03.124	Banco Chinchorro	1443.6	NA	NA	NA
11	6.1.05.144	Barranca de Metztitlán	960.429	10	7	52
12	5.3.03.033	Barranca del Cupatitzio	4.5821	1	1	46
13	2.7.04.182	Bavispe	2009.01	20	5	28
14	8.3.02.023	Benito Juárez	25.9152	4	4	45
15	8.4.01.099	Bonampak	43.574	0	0	21
16	8.7.05.166	Boquerón de Tonalá	39.1232	1	1	38
17	6.3.20.040	Bosencheve	145.996	22	6	52
18	5.6.02.149	C.A.D.N.R. 001 Pabellón	976.997	12	5	48
19	4.6.01.150	C.A.D.N.R. 004 Don Martín	15193.9	31	5	29
20	4.6.02.151	C.A.D.N.R. 026 Bajo Río San Juan	1971.57	29	5	40
21	5.6.03.152	C.A.D.N.R. 043 Estado de Nayarit	23290.3	192	46	83
22	4.7.03.113	Cañón de Santa Elena	2772.1	1	1	26
23	7.3.03.025	Cañón del Río Blanco	487.998	72	23	62
24	8.3.04.060	Cañón del Sumidero	217.894	25	14	47
25	7.7.03.165	Cañon del Usumacinta	461.285	0	0	24
26	1.3.03.117	Cabo Pulmo	71.1101	0	0	5
27	1.7.01.050	Cabo San Lucas	39.9605	2	1	0
28	9.1.02.095	Calakmul	7231.85	21	13	20
29	3.7.02.024	Campo Verde	1080.67	0	0	24
30	9.1.09.178	Caribe Mexicano	57540.6	NA	NA	NA
31	8.7.01.057	Cascada de Agua Azul	25.8	0	0	19
32	3.3.02.062	Cascada de Bassaseachic	58.0285	18	5	30
33	5.3.01.005	Cerro de Garnica	19.36	7	4	47
34	6.3.16.028	Cerro de La Estrella	11.8334	1	1	40
35	4.4.01.097	Cerro de la Silla	60.394	7	2	26
36	6.3.11.019	Cerro de Las Campanas	0.584933	0	0	30
37	3.7.05.177	Cerro Mohinora	91.2636	4	3	28
38	5.1.02.106	Chamela-Cuixmala	131.417	30	13	29
39	8.7.02.100	Chan-Kin	121.85	0	0	16
40	6.7.03.153	Ciénegas del Lerma	30.2396	3	3	48
41	7.3.02.017	Cofre de Perote o Nauhcampatépetl	115.307	17	4	39
42	1.1.01.049	Complejo Lagunar Ojo de Liebre	793.29	0	0	6
43	1.3.02.047	Constitución de 1857	50.0949	0	0	3
44	6.7.02.093	Corredor Biológico Chichinautzin	373.024	82	17	67
45	9.3.04.120	Costa Occ. de I. Mujeres, Pta. Cancún y Pta. Nizuc	86.7306	1	1	0
46	4.7.05.115	Cuatrociénegas	843.475	0	0	11
47	3.3.01.037	Cumbres de Majalca	47.0128	22	8	24
48	4.3.05.139	Cumbres de Monterrey	1773.96	66	14	40
49	6.3.06.011	Cumbres del Ajusco	9.2	21	7	35
50	6.3.01.001	Desierto de los Leones	15.29	35	4	42
51	6.3.21.043	Desierto del Carmen o de Nixcongo	5.29	0	0	49
52	9.3.02.091	Dzibilchantún	5.39439	7	2	13
53	6.3.25.069	El Chico	27.3903	46	8	33
54	6.3.26.070	El Cimatario	24.4787	3	2	44
55	6.3.17.030	El Histórico Coyoacán	0.397695	4	2	0
56	5.7.03.068	El Jabalí	51.7856	40	14	64
57	2.1.02.105	El Pinacate y Gran Desierto de Altar	7145.56	57	6	9
58	4.3.01.008	El Potosí	20	0	0	32
59	4.3.03.029	El Sabinal	0.08	0	0	0
60	6.3.10.016	El Tepeyac	15	3	2	40
61	6.3.09.015	El Tepozteco	232.587	57	12	66
62	8.1.03.096	El Triunfo	1191.77	30	9	42
63	6.3.23.059	El Veladero	36.1741	0	0	26
64	1.1.02.094	El Vizcaíno	25467.9	45	4	13
65	6.3.07.012	Fuentes Brotantes de Tlalpan	1.29	0	0	0
66	6.3.22.048	General Juan Álvarez	5.28	0	0	30
67	4.3.02.010	Gogorrón	380.1	4	2	40
68	6.3.03.004	Grutas de Cacahuamilpa	16	1	1	36
69	8.3.06.129	Huatulco	118.91	19	3	25
70	5.3.04.034	Insurgente José María Morelos	71.9177	15	5	62
71	6.3.05.009	Insurgente Miguel Hidalgo y Costilla	18.8997	3	3	43
72	9.3.06.126	Isla Contoy	51.2626	ND	ND	ND
73	1.1.05.157	Isla Guadalupe	4769.71	ND	ND	ND
74	5.3.07.061	Isla Isabel	1.9417	ND	ND	ND
75	2.1.03.147	Isla San Pedro Mártir	301.652	ND	ND	ND
76	2.7.01.052	Islas del Golfo de California	3745.54	67	6	ND
77	1.1.07.179	Islas del Pacífico de la Península de Baja California	11612.2	36	4	ND
78	5.8.08.148	Islas La Pajarera, Cocinas, Mamut, Colorada, San Pedro, San Agustín, San Andrés y Negrita y los Islotes Los Anegados, Novillas, Mosca y Submarino	19.8144	5	4	ND
79	5.1.03.142	Islas Marías	6412.85	1	1	ND
80	5.3.08.158	Islas Marietas	13.8302	ND	ND	ND
81	6.3.02.002	Iztaccíhuatl-Popocatépetl	398.191	94	7	47
82	3.1.02.173	Janos	5264.82	13	5	24
83	8.1.05.118	La Encrucijada	1448.68	0	0	12
84	3.1.01.054	La Michilía	350	7	3	35
85	6.3.18.031	La Montaña Malinche o Matlalcuéyatl	461.122	57	6	52
86	9.7.06.175	La porción norte y la franja costera oriental, terrestres y marinas de la Isla de Cozumel	378.292	NA	NA	NA
87	5.7.02.056	La Primavera	305	37	19	58
88	8.1.06.119	La Sepultura	1673.1	32	12	57
89	8.1.04.101	Lacan-Tun	618.74	0	0	24
90	5.3.05.041	Lago de Camácuaro	0.0542678	NA	NA	NA
91	7.7.01.112	Laguna de Términos	7061.48	11	4	16
92	7.7.02.155	Laguna Madre y Delta del Río Bravo	5728.09	3	3	23
93	8.3.01.020	Lagunas de Chacahua	148.961	1	1	26
94	8.3.03.046	Lagunas de Montebello	64.2549	18	8	30
95	6.3.08.013	Lagunas de Zempoala	47.9	44	8	45
96	5.6.01.092	Las Huertas	1.6701	2	1	28
97	6.3.15.027	Lomas de Padierna	11.6121	14	7	46
98	6.3.04.007	Los Mármoles	231.5	43	9	45
99	4.3.04.038	Los Novillos	0.382141	0	0	3
100	9.1.06.136	Los Petenes	2828.58	2	2	18
101	6.3.14.026	Los Remedios	4.00163	0	0	44
102	7.1.02.133	Los Tuxtlas	1551.22	39	12	14
103	3.7.04.167	Médanos de Samalayuca	631.823	0	0	11
104	4.7.04.114	Maderas del Carmen	2083.81	18	4	26
105	9.7.05.164	Manglares de Nichupté	42.575	0	0	12
106	4.1.01.055	Mapimí	3423.88	10	3	15
107	6.1.04.138	Mariposa Monarca	562.591	63	13	59
108	5.1.05.174	Marismas Nacionales Nayarit	1338.54	3	1	31
109	2.7.03.140	Meseta de Cacaxtla	508.623	2	1	30
110	8.7.04.132	Metzabok	33.6836	0	0	22
111	6.3.12.021	Molino de Flores Netzahualcóyotl	0.456621	0	0	0
112	8.1.01.051	Montes Azules	3312	21	9	32
113	8.7.03.131	Nahá	38.4742	3	2	25
114	6.7.01.003	Nevado de Toluca	535.907	112	6	48
115	4.7.06.168	Ocampo	3442.38	2	1	14
116	9.7.03.146	Otoch Ma'ax Yetel Kooh	53.6742	0	0	12
117	1.1.08.180	Pacífico Mexicano Profundo	436141	NA	NA	NA
118	8.3.05.066	Palenque	17.7195	0	0	16
119	7.1.01.098	Pantanos de Centla	3027.07	1	1	12
120	3.7.03.035	Papigochic	2227.64	20	4	30
121	7.3.01.014	Pico de Orizaba	197.5	18	4	38
122	5.7.01.039	Pico de Tancítaro	234.059	24	7	52
123	9.8.01.085	Playa adyacente a la localidad denominada RÍo Lagartos	6.064	0	0	0
124	2.8.01.078	Playa Ceuta	1.44153	0	0	0
125	5.8.05.082	Playa Cuitzmala	0.209273	0	0	2
126	8.8.03.087	Playa de Escobilla	1.46095	0	0	0
127	8.8.04.089	Playa de la BahÍa de Chacahua	0.926507	0	0	6
128	9.8.02.086	Playa de la Isla Contoy	0.10214	0	0	ND
129	5.8.02.075	Playa de Maruata y Colola	2.19937	0	0	0
130	5.8.06.084	Playa de Mismaloya	6.28447	0	0	6
131	8.8.02.083	Playa de Puerto Arista	2.12486	0	0	2
132	7.8.01.076	Playa de Rancho Nuevo	0.906527	0	0	0
133	8.8.01.080	Playa de Tierra Colorada	1.38575	0	0	0
134	5.8.07.088	Playa El Tecuán	0.363383	0	0	0
135	2.8.02.079	Playa El Verde Camacho	0.966463	0	0	0
136	5.8.01.074	Playa Mexiquillo	0.736378	0	0	0
137	5.8.03.077	Playa Piedra de Tlacoyunque	0.995938	0	0	0
138	5.8.04.081	Playa Teopa	0.302859	0	0	0
139	1.3.07.107	Revillagigedo	148088	12	3	4
140	9.1.07.143	Ría Celestún	814.823	7	1	15
141	9.1.05.134	Ría Lagartos	603.478	11	4	15
142	4.4.02.172	Río Bravo del Norte	21.75	0	0	6
143	5.3.06.045	Rayón	0.252107	0	0	0
144	6.3.19.036	Sacromonte	0.437342	6	2	0
145	8.1.02.072	Selva El Ocote	1012.88	10	4	42
146	9.1.01.073	Sian Ka'an	5281.48	5	3	15
147	3.3.03.141	Sierra de Árganos	11.2466	0	0	26
148	2.7.02.121	Sierra de Álamos-Río Cuchujaqui	928.897	63	10	39
149	4.7.01.063	Sierra de Álvarez	169	23	6	40
150	6.1.03.137	Sierra de Huautla	590.309	6	6	60
151	5.1.01.090	Sierra de Manantlán	1395.77	255	42	72
152	5.7.04.071	Sierra de Quila	151.925	6	4	65
153	1.3.01.044	Sierra de San Pedro MÃ¡rtir	729.107	0	0	7
154	7.1.03.181	Sierra de Tamaulipas	3088.88	17	6	36
155	4.1.02.108	Sierra del Abra Tanchipa	214.644	0	0	30
156	6.1.01.125	Sierra Gorda	3835.67	215	32	58
157	6.1.06.160	Sierra Gorda de Guanajuato	2368.83	54	22	61
158	1.1.04.109	Sierra La Laguna	1124.37	25	7	11
159	4.7.02.067	Sierra La Mojonera	92.015	0	0	10
160	7.7.04.169	Sistema Arrecifal Lobos-Tuxpan	305.712	NA	NA	NA
161	7.3.04.103	Sistema Arrecifal Veracruzano	655.165	NA	NA	NA
162	6.1.02.130	Tehuacán-Cuicatlán	4901.87	87	23	62
163	9.1.08.170	Tiburón Ballena	1459.88	NA	NA	NA
164	6.3.24.065	Tula	0.995003	1	1	0
165	9.3.01.064	Tulum	6.64321	0	0	9
166	3.7.01.018	Tutuaca	4369.86	62	14	37
167	9.7.02.116	Uaymil	891.182	0	0	14
168	1.7.02.058	Valle de los Cirios	25219.9	73	4	11
169	1.8.01.171	Ventilas Hidrotermales de la Cuenca de Guaymas y de la Dorsal del Pac├¡fico Oriental	1455.65	NA	NA	NA
170	5.3.02.006	Volcán Nevado de Colima	65.5475	38	9	51
171	8.1.07.154	Volcán Tacaná	63.7837	7	5	25
172	6.3.13.022	Xicoténcatl	8.51303	4	2	48
173	8.4.03.135	Yagul	10.7606	2	2	38
174	8.4.02.102	Yaxchilán	26.2125	2	2	13
175	9.7.01.110	Yum Balam	1540.52	0	0	16
176	8.6.01.053	Z.P.F. en los terrenos que se encuentran en los mpios. de La Concordia, Ángel Albino Corzo, Villa Flores y Jiquipilas	1775.46	19	9	44
177	6.6.01.042	Z.P.F.T.C.C. de los ríos Valle de Bravo, Malacatepec, Tilostoc y Temascaltepec	1402.34	143	25	67
178	7.6.01.032	Z.P.F.V. la Cuenca Hidrográfica del Río Necaxa	421.294	20	8	56
179	5.1.04.163	Zicuirán-Infiernillo	2651.18	33	13	55
180	1.1.06.162	Zona marina Bahía de los Ángeles, canales de Ballenas y de Salsipuedes	3879.57	4	1	ND
181	1.3.06.161	Zona marina del Archipiélago de EspÍritu Santo	486.548	NA	NA	NA
182	1.3.05.156	Zona marina del Archipiélago de San Lorenzo	584.428	NA	NA	NA
