# Supplementary material for: Incorporating evolutionary and threat processes into crop wild relatives conservation
Source: Nat Commun. 2022 Oct 21;13:6254. doi: 10.1038/s41467-022-33703-0 (PMC9587227; doi:10.1038/s41467-022-33703-0)
Supplement: Supplementary file 12 — Supplementary Data 8 [file 41467_2022_33703_MOESM12_ESM.xlsx]

## Sheet: Hoja1
Id_Life zone	Number of pixels	Biotemperature (°C)	Precipitation (mm)	Potential evapotranspiration
117	18	< 1.5	< 125.00	0.5- 1.0
216	19	1.5-3.0	< 125.00	1.0- 2.0
359	186	3.0-6.0	1000.0-2000.0	> 0.25
436	1788	6.0-12.0	250.0-500.0	1.0- 2.0
447	28338	6.0-12.0	500.0-1000.0	0.5- 1.0
458	12068	6.0-12.0	1000.0-2000.0	0.25-0.5
469	260	6.0-12.0	2000.0-4000.0	> 0.25
513	1833	12.0-18.0	< 125.00	8.0- 16.0
524	51925	12.0-18.0	125.0-250.0	4.0- 8.0
535	325328	12.0-18.0	250.0-500.0	2.0- 4.0
546	295130	12.0-18.0	500.0-1000.0	1.0- 2.0
557	99810	12.0-18.0	1000.0-2000.0	0.5- 1.0
568	6461	12.0-18.0	2000.0-4000.0	0.25-0.5
613	99765	18.0-24.0	< 125.00	8.0- 16.0
624	130464	18.0-24.0	125.0-250.0	4.0- 8.0
635	392772	18.0-24.0	250.0-500.0	2.0- 4.0
646	377532	18.0-24.0	500.0-1000.0	1.0- 2.0
657	464074	18.0-24.0	1000.0-2000.0	0.5- 1.0
668	119652	18.0-24.0	2000.0-4000.0	0.25-0.5
679	3561	18.0-24.0	4000.0-8000.0	> 0.25
712	13	> 24.0	< 125.00	16.0- 32.0
723	11222	> 24.0	125.0-250.0	8.0- 16.0
734	30360	> 24.0	250.0-500.0	4.0- 8.0
745	88949	> 24.0	500.0-1000.0	2.0- 4.0
756	256350	> 24.0	1000.0-2000.0	1.0- 2.0
767	164201	> 24.0	2000.0-4000.0	0.5- 1.0
778	9728	> 24.0	4000.0-8000.0	0.25-0.5
