# Supplementary material for: Incorporating evolutionary and threat processes into crop wild relatives conservation
Source: Nat Commun. 2022 Oct 21;13:6254. doi: 10.1038/s41467-022-33703-0 (PMC9587227; doi:10.1038/s41467-022-33703-0)
Supplement: Supplementary file 13 — Supplementary Data 9 [file 41467_2022_33703_MOESM13_ESM.xlsx]

## Sheet: Hoja1
ID	Complete reference
1	Mastretta-Yanes, A., Moreno-Letelier, A., Piñero, D., Jorgensen, T. H. & Emerson, B. C. Biodiversity in the Mexican highlands and the interaction of geology, geography and climate within the Trans-Mexican Volcanic Belt. J. Biogeogr 42, 1586–1600 (2015).
2	Jaeger, J. R., Riddle, B. R. & Bradford, D. F. Cryptic Neogene vicariance and Quaternary dispersal of the red-spotted toad (Bufo punctatus): insights on the evolution of North American warm desert biotas. Mol. Ecol. 14, 3033–3048 (2005).
3	O’Connell, K. A., Streicher, J. W., Smith, E. N. & Fujita, M. K. Geographical features are the predominant driver of molecular diversification in widely distributed North American whipsnakes. Mol. Ecol. 26, 5729–5751 (2017).
4	Riddle, B. R. & Hafner, D. J. A step-wise approach to integrating phylogeographic and phylogenetic biogeographic perspectives on the history of a core North American warm deserts biota. J. Arid Environ 66, 435–461 (2006).
5	Wilson, J. S. & Pitts, J. P. Identifying Pleistocene refugia in North American cold deserts using phylogeographic analyses and ecological niche modelling. Divers. Distrib 18, 1139–1152 (2012).
6	Loera, I., Ickert-Bond, S. M. & Sosa, V. Pleistocene refugia in the Chihuahuan Desert: the phylogeographic and demographic history of the gymnosperm Ephedra compacta. J. Biogeogr. 44, 2706–2716 (2017).
7	Vásquez-Cruz, M. & Sosa, V. New insights on the origin of the woody flora of the Chihuahuan Desert: The case of Lindleya. Am. J. Bot. 103, 1694–1707 (2016).
8	Nason, J. D., Hamrick, J. L. & Fleming, T. H. Historical vicariance and postglacial colonization effects on the evolution of genetic structure in Lophocereus, a Sonoran Desert columnar cactus. Evolution 56, 2214–2226 (2002).
9	Riddle, B. Phylogeography and systematics of the Peromyscus eremicus species group and the historical biogeography of North American warm regional deserts. Mol. Phylogenet. Evol. 17, 145–160 (2000).
10	Rodríguez-Robles, J. A. & De Jesús-Escobar, J. M. Molecular systematics of new world gopher, bull, and pinesnakes (Pituophis: Colubridae), a transcontinental species complex. Mol. Phylogenet. Evol. 14, 35–50 (2000).
11	Bernardi, G. Baja California disjunctions and phylogeographic patterns in sympatric California blennies. Front. Ecol. Evol. 2, 53 (2014).
12	Stepien, C. A., Rosenblatt, R. H. & Bargmeyer, B. A. Phylogeography of the spotted sand bass, Paralabrax maculatofasciatus: divergence of Gulf of California and Pacific Coast populations. Evolution 55, 1852–1862 (2001).
13	González-Rubio, C., García-De León, F. J. & Rodríguez-Estrella, R. Phylogeography of endemic Xantus’ hummingbird (Hylocharis xantusii) shows a different history of vicariance in the Baja California Peninsula. Mol. Phylogenet. Evol. 102, 265–277 (2016).
14	Mathis, V. L., Hafner, M. S. & Hafner, D. J. Evolution and phylogeography of the Thomomys umbrinus species complex (Rodentia: Geomyidae). J. Mammal. 95, 754–771 (2014).
15	Bryson, R. W., Murphy, R. W., Graham, M. R., Lathrop, A. & Lazcano, D. Ephemeral Pleistocene woodlands connect the dots for highland rattlesnakes of the Crotalus intermedius group. J. Biogeogr. 38, 2299–2310 (2011).
16	Bryson, R. W., García-Vázquez, U. O. & Riddle, B. R. Diversification in the Mexican horned lizard Phrynosoma orbiculare across a dynamic landscape. Mol. Phylogenet. Evol. 62, 87–96 (2012).
17	Bryson, R. W., García-Vázquez, U. O. & Riddle, B. R. Relative roles of Neogene vicariance and Quaternary climate change on the historical diversification of bunchgrass lizards (Sceloporus scalaris group) in Mexico. Mol. Phylogenet. Evol. 62, 447–457 (2012).
18	Bryson, R. W. & Riddle, B. R. Tracing the origins of widespread highland species: a case of Neogene diversification across the Mexican sierras in an endemic lizard. Biol. J. Linn. Soc. 105, 382–394 (2011).
19	Friis, G., Aleixandre, P., Rodríguez‐Estrella, R., Navarro‐Sigüenza, A. G. & Milá, B. Rapid postglacial diversification and long-term stasis within the songbird genus Junco: phylogeographic and phylogenomic evidence. Mol. Ecol. 25, 6175–6195 (2016).
20	Gugger, P. F., González‐Rodríguez, A., Rodríguez‐Correa, H., Sugita, S. & Cavender‐Bares, J. Southward Pleistocene migration of Douglas‐fir into Mexico: phylogeography, ecological niche modeling, and conservation of ‘rear edge’ populations. New Phytol. 189, 1185–1199 (2011)
21	Jaramillo-Correa, J. P., Beaulieu, J., Ledig, F. T. & Bousquet, J. Decoupled mitochondrial and chloroplast DNA population structure reveals Holocene collapse and population isolation in a threatened Mexican-endemic conifer. Mol. Ecol. 15, 2787–2800 (2006).
22	Jaramillo-Correa, J. P. et al. Ancestry and divergence of subtropical montane forest isolates: molecular biogeography of the genus Abies (Pinaceae) in southern México and Guatemala. Mol. Ecol. 17, 2476–2490 (2008).
23	Moreno-Letelier, A., Mastretta-Yanes, A. & Barraclough, T. G. Late Miocene lineage divergence and ecological differentiation of rare endemic Juniperus blancoi: clues for the diversification of North American conifers. New Phytol. 203, 335–347 (2014).
24	Moreno-Letelier, A. & Piñero, D. Phylogeographic structure of Pinus strobiformis Engelm. across the Chihuahuan Desert filter-barrier. J. Biogeogr. 36, 121–131 (2009).
25	Ortíz-Medrano, A., Moreno-Letelier, A. & Piñero, D. Fragmentación y expansión demográfica en las poblaciones mexicanas de Pinus ayacahuite var. ayacahuite. Bol. Soc. Bot. México 83, 25–36 (2008).
26	Parra-Olea, G., Windfield, J. C., Velo-Antón, G. & Zamudio, K. R. Isolation in habitat refugia promotes rapid diversification in a montane tropical salamander. J. Biogeogr. 39, 353–370 (2012).
27	Peñaloza-Ramírez, J. M., Rodríguez-Correa, H., González-Rodríguez, A., Rocha-Ramírez, V. & Oyama, K. High genetic diversity and stable Pleistocene distributional ranges in the widespread Mexican red oak Quercus castanea Née (1801) (Fagaceae). Ecol. Evol. 10, 4204–4219 (2020).
28	Rodríguez-Banderas, A., Vargas-Mendoza, C. F., Buonamici, A. & Vendramin, G. G. Genetic diversity and phylogeographic analysis of Pinus leiophylla: a post-glacial range expansion. JJ. Biogeogr. 36, 1807–1820 (2009).
29	Ruiz-Sanchez, E. & Specht, C. D. Ecological speciation in Nolina parviflora (Asparagaceae): lacking spatial connectivity along of the Trans-Mexican Volcanic Belt. PLoS ONE 9, e98754 (2014).
30	Wood, D. A., Vandergast, A. G., Lemos Espinal, J. A., Fisher, R. N. & Holycross, A. T. Refugial isolation and divergence in the narrowheaded gartersnake species complex (Thamnophis rufipunctatus) as revealed by multilocus DNA sequence data. Mol. Ecol. 20, 3856–3878 (2011).
31	Zhao, Y. et al. Comparative phylogeography of the Smilax hispida group (Smilacaceae) in eastern Asia and North America – Implications for allopatric speciation, causes of diversity disparity, and origins of temperate elements in Mexico. Mol. Phylogenet. Evol. 68, 300–311 (2013).
32	Quintero-Corrales, C. et al. Allopatric instead of parapatric divergence in an ectomycorrhizal fungus (Laccaria trichodermophora) in tropical sky-islands. Fungal Ecol. 47, 100966 (2020).
33	Andersen, J. J. & Light, J. E. Phylogeography and subspecies revision of the hispid pocket mouse, Chaetodipus hispidus (Rodentia: Heteromyidae). J. Mammal. 93, 1195–1215 (2012).
34	Rodríguez-Correa, H. et al. Complex phylogeographic patterns indicate Central American origin of two widespread Mesoamerican Quercus (Fagaceae) species. Tree Genet. Genomes. 13, (2017).
35	Smith, B. T. et al. The role of historical and contemporary processes on phylogeographic structure and genetic diversity in the Northern Cardinal, Cardinalis cardinalis. BMC Evol. Biol. 11, 136 (2011).
36	Zarza, E., Reynoso, V. H. & Emerson, B. C. Diversification in the northern neotropics: mitochondrial and nuclear DNA phylogeography of the iguana Ctenosaura pectinata and related species. Mol. Ecol. 17, 3259–3275 (2008).
37	Castillo-Chora, V. D. J., Sánchez-González, L. A., Mastretta-Yanes, A., Prieto-Torres, D. A. & Navarro-Sigüenza, A. G. Insights into the importance of areas of climatic stability in the evolution and maintenance of avian diversity in the Mesoamerican dry forests. Biol. J. Linn. Soc. 132, 741–758 (2021).
38	Hasbun, C. R., Gomez, A., Kohler, G. & Lunt, D. H. Mitochondrial DNA phylogeography of the Mesoamerican spiny-tailed lizards (Ctenosaura quinquecarinata complex): historical biogeography, species status and conservation. Mol. Ecol. 14, 3095–3107 (2005).
39	Suárez-Atilano, M., Burbrink, F. & Vázquez-Domínguez, E. Phylogeographical structure within Boa constrictor imperator across the lowlands and mountains of Central America and Mexico. J. Biogeogr. 41, 2371–2384 (2014).
40	Leaché, A. D., Palacios, J. A., Minin, V. N. & Bryson, R. W. Phylogeography of the Trans-Volcanic bunchgrass lizard (Sceloporus bicanthalis) across the highlands of south-eastern Mexico. Biol. J. Linn. Soc. 110, 852–865 (2013).
41	Mastretta-Yanes, A. et al. Gene duplication, population genomics, and species-level differentiation within a tropical mountain shrub. Genome. Biol. Evol. 6, 2611–2624 (2014).
42	Castillo-Chora, V. de J., Zamudio-Beltrán, L. E., Pozo, C. & Hernández-Baños, B. E. Phylogeography of Habia fuscicauda (Cardinalidae) indicates population isolation, genetic divergence and demographic changes during the Quaternary climate shifts in the Mesoamerican rainforest. J Ornithol. 162, 961–976 (2021).
43	Nigenda-Morales, S. F. et al. Phylogeographic and diversification patterns of the white-nosed coati (Nasua narica): Evidence for south-to-north colonization of North America. Mol. Phylogenet. Evol. 131, 149–163 (2019).
44	Nolasco-Soto, J., González-Astorga, J., Espinosa de los Monteros, A., Galante-Patiño, E. & Favila, M. E. Phylogeographic structure of Canthon cyanellus (Coleoptera: Scarabaeidae), a Neotropical dung beetle in the Mexican Transition Zone: Insights on its origin and the impacts of Pleistocene climatic fluctuations on population dynamics. Mol. Phylogenet. Evol. 109, 180–190 (2017).
45	Ortiz-Rodriguez, A. E. et al. Genetic differentiation among Psittacanthus rhynchanthus (Loranthaceae) populations: novel phylogeographic patterns in the Mesoamerican tropical lowlands. Plant Syst. Evol. 306, 10 (2020).
46	Rocha-Méndez, A., Sánchez-González, L. A., González, C. & Navarro-Sigüenza, A. G. The geography of evolutionary divergence in the highly endemic avifauna from the Sierra Madre del Sur, Mexico. BMC Evol. Biol. 19, 237 (2019).
47	Wüster, W. et al. Tracing an invasion: landbridges, refugia, and the phylogeography of the Neotropical rattlesnake (Serpentes: Viperidae: Crotalus durissus). Mol. Ecol. 14, 1095–1108 (2005).
48	Cavers, S., Navarro, C. & Lowe, A. J. Chloroplast DNA phylogeography reveals colonization history of a Neotropical tree, Cedrela odorata L., in Mesoamerica. Mol. Ecol. 12, 1451–1460 (2003).
49	Guevara-Chumacero, L. M. et al. Molecular phylogeography of Pteronotus davyi (Chiroptera: Mormoopidae) in Mexico. J. Mamm. 91, 220–232 (2010).
50	Montalvo-Fernández, G. et al. Impact of Late Pleistocene-Holocene climatic fluctuations on the phylogeographic structure and historical demographics of Zamia prasina (Cycadales: Zamiaceae). Bot. Sci. 97, 588–608 (2019).
51	Ramírez-Barrera, S. M., Velasco, J. A., Orozco-Téllez, T. M., Vázquez-López, A. M. & Hernández-Baños, B. E. What drives genetic and phenotypic divergence in the Red-crowned Ant tanager (Habia rubica, Aves: Cardinalidae), a polytypic species? Ecol. Evol. 9, 12339–12352 (2019).
52	Vázquez-Miranda, H., Navarro-Sigüenza, A. G. & Omland, K. E. Phylogeography of the Rufous-Naped Wren (Campylorhynchus rufinucha ): Speciation and Hybridization in Mesoamerica. The Auk 126, 765–778 (2009).
53	Ruiz-García, M. et al. Phylogeography of the mantled howler monkey (Alouatta palliata; Atelidae, Primates) across its geographicalrRange by means of mitochondrial genetic analyses and new Insights about the phylogeny of Alouatta. Folia Primatol. 88, 421–454 (2017).
54	Arbeláez-Cortés, E., Nyári, Á. S. & Navarro-Sigüenza, A. G. The differential effect of lowlands on the phylogeographic pattern of a Mesoamerican montane species (Lepidocolaptes affinis, Aves: Furnariidae). Mol. Phylogenet. Evol. 57, 658–668 (2010).
55	Ornelas, J. F. et al. Comparative phylogeographic analyses illustrate the complex evolutionary history of threatened cloud forests of Northern Mesoamerica. PLoS ONE 8, e56283 (2013).
56	Pérez Consuegra, S. G. & Vázquez-Domínguez, E. Mitochondrial diversification of the Peromyscus mexicanus species group in Nuclear Central America: biogeographic and taxonomic implications. J. Zool. Syst. Evol. Res. 53, 300–311 (2015).
57	Rodríguez-Gómez, F. & Ornelas, J. F. Genetic divergence of the Mesoamerican azure-crowned hummingbird (Amazilia cyanocephala, Trochilidae) across the Motagua-Polochic-Jocotán fault system. J. Zool. Syst. Evol. Res. 52, 142–153 (2014).
58	Daza, J. M., Castoe, T. A. & Parkinson, C. L. Using regional comparative phylogeographic data from snake lineages to infer historical processes in Middle America. Ecography (2010) doi:10.1111/j.1600-0587.2010.06281.x.
59	Ornelas, J. F. & González, C. Interglacial genetic diversification of Moussonia deppeana (Gesneriaceae), a hummingbird-pollinated, cloud forest shrub in northern Mesoamerica. Mol. Ecol. 23, 4119–4136 (2014).
60	Mastretta-Yanes, A. et al. Long-term in situ persistence of biodiversity in tropical sky islands revealed by landscape genomics. Mol. Ecol. 27, 432–448 (2018).
61	Uscanga, A., López, H., Piñero, D., Emerson, B. C. & Mastretta-Yanes, A. Evaluating species origins within tropical sky-islands arthropod communities. J. Biogeogr. 48: 2199-2210 (2021).
