# Supplementary material for: Incorporating evolutionary and threat processes into crop wild relatives conservation
Source: Nat Commun. 2022 Oct 21;13:6254. doi: 10.1038/s41467-022-33703-0 (PMC9587227; doi:10.1038/s41467-022-33703-0)
Supplement: Supplementary file 14 — Supplementary Data 10 [file 41467_2022_33703_MOESM14_ESM.xlsx]

## Sheet: Hoja1
Taxonomic group	References (see Supp Data File 8)
Plants
Conifers	1, 6, 20, 21, 22, 23, 24, 25, 28, 60
Flowering plants	1, 7, 8, 27, 29, 31, 34, 41, 48, 50, 55, 60
Animals
Arthropods	1, 5, 44, 51, 61
Fishes	11, 12
Amphibians	2, 26
Reptiles	1, 3, 4, 10, 15, 16, 17, 18, 30, 36, 38, 39, 40, 47, 58
Birds	1, 13, 19, 35, 37, 42, 45, 46, 52, 54, 55, 57, 59
Mammals	1, 9, 14, 33, 43, 49, 53, 55, 56
Fungi	1, 32
