# Supplementary material for: Incorporating evolutionary and threat processes into crop wild relatives conservation
Source: Nat Commun. 2022 Oct 21;13:6254. doi: 10.1038/s41467-022-33703-0 (PMC9587227; doi:10.1038/s41467-022-33703-0)
Supplement: Supplementary file 15 — Supplementary Data 11 [file 41467_2022_33703_MOESM15_ESM.xlsx]

## Sheet: Hoja1
Taxon	Well conserved vegetation	Human impacted vegetation	Less intensive rainfed and moisture agriculture	Intensive rainfed and moisture agriculture	Irrigated agriculture	Induced and cultivated grasslands and forests	Urban areas	1: High preference 0.5: los preference 0.1: no preference
Capsicum annuum	1	1	1	0.1	0.1	0.1	1
Capsicum frutescens	1	1	1	0.1	0.1	0.1	1
Capsicum lanceolatum	1	0.5	0.1	0.1	0.1	0.1	0.1
Capsicum rhomboideum	1	1	0.1	0.1	0.1	0.1	0.1
Cucurbita argyrosperma	1	1	1	1	0.1	1	1
Cucurbita cordata	1	0.5	0.5	0.1	0.1	0.1	0.1
Cucurbita digitata	1	1	0.5	0.1	0.1	0.1	1
Cucurbita foetidissima	1	1	1	1	0.1	1	1
Cucurbita lundelliana	1	1	1	1	0.1	0.5	1
Cucurbita okeechobeensis subsp. martinezii	1	1	1	0.5	0.1	1	1
Cucurbita palmata	1	0.5	0.5	0.1	0.1	0.1	0.5
Cucurbita pedatifolia	1	1	1	0.1	0.1	0.1	1
Cucurbita pepo subsp. fraterna	1	1	1	0.5	0.1	0.1	0.5
Cucurbita radicans	1	1	1	0.1	0.1	0.1	0.5
Gossypium aridum	1	1	1	0.1	0.1	1	0.1
Gossypium davidsonii	1	1	1	0.1	0.1	0.1	0.1
Gossypium gossypioides	1	0.1	0.1	0.1	0.1	0.1	0.1
Gossypium harknessii	1	1	0.1	0.1	0.1	0.1	0.1
Gossypium hirsutum	1	1	1	1	0.1	1	1
Gossypium thurberi	1	1	0.1	0.1	0.1	0.1	0.1
Persea albida	1	0.1	0.1	0.1	0.1	0.1	0.1
Persea americana	1	1	0.5	0.5	0.5	0.5	0.5
Persea caerulea	1	1	0.1	0.1	0.1	0.1	0.1
Persea donnell-smithii	1	1	0.1	0.1	0.1	0.1	0.1
Persea hintonii	1	0.1	0.1	0.1	0.1	0.1	0.1
Persea liebmannii	1	0.1	0.1	0.1	0.1	0.1	0.1
Persea longipes	1	1	0.1	0.1	0.1	0.1	0.1
Persea pallescens	1	0.1	0.1	0.1	0.1	0.1	0.1
Persea podadenia	1	1	0.1	0.1	0.1	0.1	0.1
Persea purpusii	1	0.1	0.1	0.1	0.1	0.1	0.1
Persea schiedeana	1	1	1	0.1	0.1	0.1	0.1
Persea vesticula	1	0.1	0.1	0.1	0.1	0.1	0.1
Phaseolus acutifolius tenuifolius	0.5	0.5	0.1	0.1	0.1	1	0.1
Phaseolus albescens	0.1	0.5	0.1	0.1	0.1	0.1	0.1
Phaseolus angustissimus	1	1	0.1	0.1	0.1	0.1	0.1
Phaseolus chiapasanus	1	0.5	0.5	0.1	0.1	0.1	0.5
Phaseolus coccineus	0.5	0.5	0.5	0.5	0.1	0.5	0.5
Phaseolus filiformis	1	1	0.1	0.1	0.1	0.1	0.1
Phaseolus glabellus	1	0.1	0.1	0.1	0.1	0.1	0.5
Phaseolus jaliscanus	1	1	0.5	0.1	0.1	0.5	0.1
Phaseolus leptostachyus	1	1	0.5	0.5	0.1	0.1	0.1
Phaseolus lunatus	1	1	0.5	0.5	0.1	0.1	0.5
Phaseolus maculatus	0.5	1	0.5	0.1	0.1	0.5	0.1
Phaseolus micranthus	1	1	0.1	0.1	0.1	0.1	0.1
Phaseolus microcarpus	1	0.5	0.1	0.1	0.1	0.1	0.5
Phaseolus parvifolius	1	1	0.1	0.1	0.1	0.1	0.1
Phaseolus parvulus	1	1	0.1	0.1	0.1	0.1	0.1
Phaseolus pauciflorus	1	0.1	0.1	0.1	0.1	0.1	0.1
Phaseolus pedicellatus	1	1	0.1	0.1	0.1	0.1	0.1
Phaseolus perplexus	1	0.1	0.1	0.1	0.1	0.1	0.1
Phaseolus pluriflorus	1	0.5	0.1	0.1	0.1	0.5	0.1
Phaseolus ritensis	1	1	0.1	0.1	0.1	0.1	0.1
Phaseolus scabrellus	1	1	0.1	0.1	0.1	0.1	0.1
Phaseolus vulgaris	0.1	1	0.5	1	0.1	1	0.5
Physalis acutifolia	1	1	1	1	1	0.1	0.1
Physalis angulata	1	1	1	1	0.1	0.1	0.1
Physalis angustiphysa	1	0.1	0.1	0.5	0.1	0.1	0.1
Physalis campechiana	1	1	0.1	0.1	0.1	0.1	0.1
Physalis caudella	1	1	0.1	0.1	0.1	0.1	0.1
Physalis chenopodiifolia	1	1	0.1	0.1	0.1	0.5	0.1
Physalis cinerascens	1	1	0.1	0.1	0.1	1	0.1
Physalis cordata	1	1	0.1	1	0.1	0.1	0.1
Physalis coztomatl	1	0.1	0.1	0.1	0.1	0.1	0.1
Physalis crassifolia	1	1	0.1	0.1	0.1	0.1	0.1
Physalis glutinosa	1	1	0.1	0.1	0.1	0.1	0.1
Physalis gracilis	1	1	0.1	0.5	0.1	0.5	0.1
Physalis hederifolia	1	1	0.1	0.1	0.1	0.1	0.1
Physalis ignota	1	1	0.1	0.1	0.1	0.1	0.1
Physalis lagascae	1	1	0.1	1	0.1	0.1	1
Physalis leptophylla	1	1	0.1	0.1	0.1	0.1	0.1
Physalis melanocystis	1	1	0.1	0.1	0.1	0.1	0.1
Physalis minuta	1	0.1	0.1	0.1	0.1	0.1	0.1
Physalis nicandroides	1	1	0.1	1	0.1	1	0.1
Physalis orizabae	1	0.1	0.1	0.1	0.1	0.1	0.1
Physalis patula	1	1	0.1	1	0.1	0.1	1
Physalis philadelphica	1	1	1	1	0.1	0.1	1
Physalis pruinosa	1	1	0.1	1	0.1	0.1	0.1
Physalis pubescens	1	1	0.1	1	0.1	0.1	0.1
Physalis solanacea	1	1	0.1	1	0.1	0.1	0.1
Physalis sordida	1	1	0.1	0.1	0.1	0.1	0.1
Physalis sulphurea	1	1	0.1	0.1	0.1	0.1	0.1
Physalis virginiana	1	1	0.1	1	0.1	0.1	0.1
Physalis volubilis	1	0.1	0.1	0.1	0.1	0.1	0.1
Physalis waterfallii	1	0.1	0.1	0.1	0.1	0.1	0.1
Solanum agrimonifolium	1	1	1	0.1	0.1	0.1	0.1
Solanum bulbocastanum	1	1	1	0.1	0.1	0.1	0.1
Solanum cardiophyllum	1	1	1	0.1	0.1	0.1	0.1
Solanum clarum	1	1	0.1	0.1	0.1	0.1	0.1
Solanum demissum	1	1	1	0.1	0.1	0.1	0.1
Solanum ehrenbergii	1	1	1	0.1	0.1	0.1	0.1
Solanum hjertingii	1	1	1	0.1	0.1	0.1	0.1
Solanum hougasii	1	1	1	0.1	0.1	0.1	0.1
Solanum iopetalum	1	1	1	0.1	0.1	0.1	0.1
Solanum morelliforme	1	1	0.1	0.1	0.1	0.1	0.1
Solanum oxycarpum	1	1	1	0.1	0.1	0.1	0.1
Solanum pinnatisectum	1	1	1	0.1	0.1	0.1	0.1
Solanum polyadenium	1	1	1	0.1	0.1	0.1	0.1
Solanum schenckii	1	1	1	0.1	0.1	0.1	0.1
Solanum stenophyllidium	1	1	1	0.1	0.1	0.1	0.1
Solanum stoloniferum	1	1	1	0.1	0.1	0.1	0.1
Solanum trifidum	1	1	1	0.1	0.1	0.1	0.1
Solanum verrucosum	1	1	1	0.1	0.1	0.1	0.1
Tripsacum lanceolatum	1	1	0.1	0.1	0.1	0.1	0.1
Tripsacum latifolium	1	1	0.1	0.1	0.1	1	0.1
Tripsacum pilosum	1	1	0.1	0.1	0.1	0.1	0.1
Vanilla odorata	1	1	1	0.5	0.1	0.1	0.1
Vanilla pompona	1	1	1	1	0.1	0.1	0.1
Zea diploperennis	0.1	1	0.1	1	0.1	1	0.1
Zea luxurians	0.1	1	0.1	1	1	1	0.1
Zea mays subsp. huehuetenangensis	0.1	1	0.1	0.1	0.1	0.1	0.1
Zea mays subsp. mexicana Chalco subpopulation	0.1	1	1	1	0.1	0.1	0.1
Zea mays subsp. mexicana Durango subpopulation	0.1	1	1	1	0.1	0.1	0.1
Zea mays subsp. mexicana Mesa-Central subpopulation	0.1	1	1	1	1	0.1	0.1
Zea mays subsp. mexicana Nobogame subpopulation	0.1	1	1	1	0.1	0.1	0.1
Zea mays subsp. parviglumis	0.1	1	1	1	1	0.1	0.5
Zea perennis	0.1	1	0.5	1	0.1	0.1	0.1
