# Supplementary material for: Incorporating evolutionary and threat processes into crop wild relatives conservation
Source: Nat Commun. 2022 Oct 21;13:6254. doi: 10.1038/s41467-022-33703-0 (PMC9587227; doi:10.1038/s41467-022-33703-0)
Supplement: Supplementary file 16 — Supplementary Data 12 [file 41467_2022_33703_MOESM16_ESM.xlsx]

## Sheet: Hoja1
Scenario (20% area)	Area within protected areas km2( %)	Area within indigenous areas km2 (%)	Area within protected areass and indigenous areas km2 (%)
(a) all taxa	42714.6 (10.5)	165770.0 (40.8)	19334.4 (4.8)
(b) taxa exclusively distributing in natural vegetation	46060.8 (11.5)	154905.9 (38.8)	19861.9 (5.0)
(c) taxa associated to different habitats	40170.3 (9.8)	171405.4 (42.0)	18237.9 (4.5)
