# Supplementary material for: Incorporating evolutionary and threat processes into crop wild relatives conservation
Source: Nat Commun. 2022 Oct 21;13:6254. doi: 10.1038/s41467-022-33703-0 (PMC9587227; doi:10.1038/s41467-022-33703-0)
Supplement: Supplementary file 17 — Source Data [file 41467_2022_33703_MOESM17_ESM.zip]

Archive with 20 entries (16 files):
- Source_data/
- __MACOSX/._Source_data
- Source_data/.DS_Store
- __MACOSX/Source_data/._.DS_Store
- Source_data/Fig.6/
- __MACOSX/Source_data/._Fig.6
- Source_data/Fig.3d/
- Source_data/Readme.txt
- __MACOSX/Source_data/._Readme.txt
- Source_data/Fig.4/
- Source_data/Fig.6/E_final_VegPyS.curves.txt
- Source_data/Fig.6/E_final_HabVarios.features_info.txt
- Source_data/Fig.6/E_final_VegPyS.features_info.txt
- Source_data/Fig.6/IUCN_threat_category.csv
- Source_data/Fig.6/E_final_Todos.features_info.txt
- Source_data/Fig.6/E_final_Todos.curves.txt
- Source_data/Fig.6/E_final_HabVarios.curves.txt
- Source_data/Fig.3d/PGD_points_parvi.txt
- Source_data/Fig.3d/sols_summary_spp.txt
- Source_data/Fig.4/sols_summary_spp.txt
