# Supplementary material for: Incorporating evolutionary and threat processes into crop wild relatives conservation
Source: Nat Commun. 2022 Oct 21;13:6254. doi: 10.1038/s41467-022-33703-0 (PMC9587227; doi:10.1038/s41467-022-33703-0)
Supplement: Supplementary file 17 — Source Data [file 41467_2022_33703_MOESM17_ESM.zip › Source_data/Readme.txt]

For Figure 3d:
files: sols_summary_spp.txt and PGD_points_parvi.txt
to be used with script: plot_scenarios_PGD_parvi.R

Raster and genetic data used for pannels a, b and c is available at the Dryad database under accession https://doi.org/10.5061/dryad.7m0cfxpxm

For Figure 4:
file: sols_summary_spp.txt
to be used with script: plot_scenarios_PDG.R

For Figure 6:
files: E_final_HabVarios.curves.txt,  E_final_VegPyS.curves.txt, E_final_HabVarios.features_info.txt,  E_final_VegPyS.features_info.txt, E_final_Todos.curves.txt, IUCN_threat_category.csv, E_final_Todos.features_info.txt
to be used with script: plot_Zonation_curves.R 

Scripts and further documentation are available at 
https://github.com/CONABIO/analisisUniCons_proxiGen
