# Supplementary material for: Incorporating evolutionary and threat processes into crop wild relatives conservation
Source: Nat Commun. 2022 Oct 21;13:6254. doi: 10.1038/s41467-022-33703-0 (PMC9587227; doi:10.1038/s41467-022-33703-0)
Supplement: Supplementary file 17 — Source Data [file 41467_2022_33703_MOESM17_ESM.zip › Source_data/Fig.6/IUCN_threat_category.csv]

Nombre_	Taxa	IUCN threat category
Capsicum_annuum_glabriusculum	Capsicum annuum	LC
Capsicum_frutescens	Capsicum frutescens	LC
Capsicum_lanceolatum	Capsicum lanceolatum	EN
Capsicum_rhomboideum	Capsicum rhomboideum	LC
Cucurbita_argyrosperma_var_sororia	Cucurbita argyrosperma	LC
Cucurbita_cordata	Cucurbita cordata	DD
Cucurbita_digitata	Cucurbita digitata	LC
Cucurbita_foetidissima	Cucurbita foetidissima	LC
Cucurbita_lundelliana	Cucurbita lundelliana	LC
Cucurbita_okeechobeensis_martinezii	Cucurbita okeechobeensis subsp. martinezii	NT
Cucurbita_palmata	Cucurbita palmata	DD
Cucurbita_pedatifolia	Cucurbita pedatifolia	DD
Cucurbita_pepo_fraterna	Cucurbita pepo subsp. fraterna	NT
Cucurbita_radicans	Cucurbita radicans	EN
Gossypium_aridum	Gossypium aridum	VU
Gossypium_davidsonii	Gossypium davidsonii	VU
Gossypium_gossypioides	Gossypium gossypioides	VU
Gossypium_harknesii	Gossypium harknessii	EN
Gossypium_hirsutum	Gossypium hirsutum	VU
Gossypium_thurberi	Gossypium thurberi	EN
Persea_albida	Persea albida	EN
Persea_americana	Persea americana	LC
Persea_caerulea	Persea caerulea	LC
Persea_donnell_smithii	Persea donnell-smithii	VU
Persea_hintonii	Persea hintonii	VU
Persea_liebmannii	Persea liebmannii	LC
Persea_longipes	Persea longipes	EN
Persea_pallescens	Persea pallescens	EN
Persea_podadenia	Persea podadenia	NT
Persea_purpusii	Persea purpusii	DD
Persea_schiedeana	Persea schiedeana	EN
Persea_vesticula	Persea vesticula	LC
Phaseolus_acutifolius_acutifolius	Phaseolus acutifolius	LC
Phaseolus_acutifolius_tenuifolius	Phaseolus acutifolius	LC
Phaseolus_angustissimus	Phaseolus angustissimus	LC
Phaseolus_chiapasanus	Phaseolus chiapasanus	EN
Phaseolus_coccineus	Phaseolus coccineus	LC
Phaseolus_filiformis	Phaseolus filiformis	LC
Phaseolus_glabellus	Phaseolus glabellus	LC
Phaseolus_jaliscanus	Phaseolus jaliscanus	LC
Phaseolus_leptostachyus	Phaseolus leptostachyus	LC
Phaseolus_lunatus_silvester	Phaseolus lunatus	LC
Phaseolus_maculatus	Phaseolus maculatus	LC
Phaseolus_micranthus	Phaseolus micranthus	LC
Phaseolus_microcarpus	Phaseolus microcarpus	LC
Phaseolus_parvifolius	Phaseolus parvifolius	LC
Phaseolus_parvulus	Phaseolus parvulus	LC
Phaseolus_pauciflorus	Phaseolus pauciflorus	LC
Phaseolus_pedicellatus	Phaseolus pedicellatus	LC
Phaseolus_perplexus	Phaseolus perplexus	LC
Phaseolus_pluriflorus	Phaseolus pluriflorus	LC
Phaseolus_ritensis	Phaseolus ritensis	LC
Phaseolus_scabrellus	Phaseolus scabrellus	LC
Phaseolus_vulgaris	Phaseolus vulgaris	LC
Physalis_acutifolia	Physalis acutifolia	LC
Physalis_angulata	Physalis angulata	LC
Physalis_angustiphysa	Physalis angustiphysa	LC
Physalis_campechiana	Physalis campechiana	LC
Physalis_caudella	Physalis caudella	LC
Physalis_chenopodifolia	Physalis chenopodiifolia	LC
Physalis_cinerascens	Physalis cinerascens	LC
Physalis_cordata	Physalis cordata	LC
Physalis_coztomatl	Physalis coztomatl	LC
Physalis_crassifolia	Physalis crassifolia	LC
Physalis_glutinosa	Physalis glutinosa	LC
Physalis_gracilis	Physalis gracilis	LC
Physalis_hederifolia	Physalis hederifolia	LC
Physalis_ignota	Physalis ignota	LC
Physalis_ixocarpa		NO EVALUADA
Physalis_lagascae	Physalis lagascae	LC
Physalis_leptophylla	Physalis leptophylla	LC
Physalis_melanocystis	Physalis melanocystis	LC
Physalis_minuta	Physalis minuta	LC
Physalis_nicandroides	Physalis nicandroides	LC
Physalis_orizabae	Physalis orizabae	LC
Physalis_patula	Physalis patula	LC
Physalis_philadelphica	Physalis philadelphica	LC
Physalis_pruinosa	Physalis pruinosa	LC
Physalis_pubescens	Physalis pubescens	LC
Physalis_solanaceus	Physalis solanacea	LC
Physalis_sordida	Physalis sordida	LC
Physalis_sulphurea	Physalis sulphurea	LC
Physalis_virginiana	Physalis virginiana	LC
Physalis_volubilis	Physalis volubilis	LC
Physalis_waterfallii	Physalis waterfallii	LC
Solanum_agrimonifolium	Solanum agrimonifolium	LC
Solanum_bulbocastanum	Solanum bulbocastanum	LC
Solanum_cardiophyllum	Solanum cardiophyllum	LC
Solanum_clarum	Solanum clarum	VU
Solanum_demissum	Solanum demissum	LC
Solanum_ehrenbergii	Solanum ehrenbergii	LC
Solanum_endiense		NO EVALUADA
Solanum_hjertingii	Solanum hjertingii	LC
Solanum_hougasii	Solanum hougasii	LC
Solanum_iopetalum	Solanum iopetalum	LC
Solanum_morelliforme	Solanum morelliforme	LC
Solanum_oxycarpum	Solanum oxycarpum	EN
Solanum_pinnatisectum	Solanum pinnatisectum	LC
Solanum_polyadenium	Solanum polyadenium	LC
Solanum_schenckii	Solanum schenckii	EN
Solanum_stenophyllidium	Solanum stenophyllidium	LC
Solanum_stoloniferum	Solanum stoloniferum	LC
Solanum_trifidum	Solanum trifidum	NT
Solanum_verrucosum	Solanum verrucosum	LC
Tripsacum_lanceolatum	Tripsacum lanceolatum	LC
Tripsacum_latifolium	Tripsacum latifolium	LC
Tripsacum_pilosum	Tripsacum pilosum	LC
Vanilla_odorata	Vanilla odorata	EN
Vanilla_pompona	Vanilla pompona	EN
Zea_diploperennis	Zea diploperennis	EN
Zea_luxurians	Zea luxurians	VU
Zea_mays_huehuetenango	Zea mays subsp. huehuetenangensis	EN
Zea_mays_mexicana_race_chalco	Zea mays subsp. mexicana Chalco subpopulation	LC
Zea_mays_mexicana_race_durango	Zea mays subsp. mexicana Durango subpopulation	EN
Zea_mays_mexicana_race_mesa_central	Zea mays subsp. mexicana Mesa-Central subpopulation	LC
Zea_mays_mexicana_race_nobogame	Zea mays subsp. mexicana Nobogame subpopulation	CR
Zea_mays_parviglumis	Zea mays subsp. parviglumis	LC
Zea_perennis	Zea perennis	CR
