# Supplementary material for: Incorporating evolutionary and threat processes into crop wild relatives conservation
Source: Nat Commun. 2022 Oct 21;13:6254. doi: 10.1038/s41467-022-33703-0 (PMC9587227; doi:10.1038/s41467-022-33703-0)
Supplement: Supplementary file 17 — Source Data [file 41467_2022_33703_MOESM17_ESM.zip › Source_data/Fig.6/E_final_Todos.features_info.txt]

List of biodiversity features (e.g. species) and weights used in analysis in order of columns:
Weight distribution-sum IGRetained TviolationFractRem Distr-mean-X Distr-mean-Y MapFileName
0.200	835.646	835.65	0.00000	736.32	768.45	MDP_PDG/Capsicum_annuum_glabriusculum_zv_10a.tif
0.200	4031.757	4031.76	0.00000	856.47	1054.75	MDP_PDG/Capsicum_annuum_glabriusculum_zv_10b.tif
0.200	10447.955	10447.96	0.00000	1169.27	834.10	MDP_PDG/Capsicum_annuum_glabriusculum_zv_10c.tif
0.200	7769.615	7769.62	0.00000	1674.72	955.58	MDP_PDG/Capsicum_annuum_glabriusculum_zv_10d_5g.tif
0.200	3280.778	3280.78	0.00000	871.19	995.65	MDP_PDG/Capsicum_annuum_glabriusculum_zv_10e.tif
0.200	2482.494	2482.49	0.00000	991.87	1113.91	MDP_PDG/Capsicum_annuum_glabriusculum_zv_10f.tif
0.200	8191.041	8191.04	0.00000	1319.09	1204.70	MDP_PDG/Capsicum_annuum_glabriusculum_zv_10g.tif
0.200	3604.462	3604.46	0.00000	1159.33	1122.51	MDP_PDG/Capsicum_annuum_glabriusculum_zv_10h.tif
0.200	2967.587	2967.59	0.00000	1466.92	1206.76	MDP_PDG/Capsicum_annuum_glabriusculum_zv_10i.tif
0.200	3083.883	3083.88	0.00000	756.63	813.86	MDP_PDG/Capsicum_annuum_glabriusculum_zv_11a.tif
0.200	2678.444	2678.44	0.00000	906.46	1073.15	MDP_PDG/Capsicum_annuum_glabriusculum_zv_11b.tif
0.200	9303.540	9303.54	0.00000	1182.09	843.02	MDP_PDG/Capsicum_annuum_glabriusculum_zv_11c.tif
0.200	3253.779	3253.78	0.00000	1388.27	1216.59	MDP_PDG/Capsicum_annuum_glabriusculum_zv_11d.tif
0.200	1827.594	1827.59	0.00000	1752.52	928.90	MDP_PDG/Capsicum_annuum_glabriusculum_zv_11e_12d.tif
0.200	1002.516	1002.52	0.00000	1155.72	1131.61	MDP_PDG/Capsicum_annuum_glabriusculum_zv_11f_12c.tif
0.200	506.499	506.50	0.00000	1291.04	1047.40	MDP_PDG/Capsicum_annuum_glabriusculum_zv_11g.tif
0.200	6.426	6.43	0.00000	679.05	735.86	MDP_PDG/Capsicum_annuum_glabriusculum_zv_12a.tif
0.200	9.752	9.75	0.00000	788.70	813.42	MDP_PDG/Capsicum_annuum_glabriusculum_zv_14a.tif
0.200	0.659	0.66	0.00000	860.79	1015.67	MDP_PDG/Capsicum_annuum_glabriusculum_zv_14b.tif
0.200	131.001	131.00	0.00000	1264.04	1049.02	MDP_PDG/Capsicum_annuum_glabriusculum_zv_14d.tif
0.200	575.395	575.40	0.00000	1145.39	1187.99	MDP_PDG/Capsicum_annuum_glabriusculum_zv_14e_15g.tif
0.200	336.576	336.58	0.00000	1515.70	1244.88	MDP_PDG/Capsicum_annuum_glabriusculum_zv_14f.tif
0.200	2.291	2.29	0.00000	919.23	1092.53	MDP_PDG/Capsicum_annuum_glabriusculum_zv_14g.tif
0.200	4404.143	4404.14	0.00000	774.32	803.33	MDP_PDG/Capsicum_annuum_glabriusculum_zv_16a.tif
0.200	20761.379	20761.38	0.00000	1252.42	995.24	MDP_PDG/Capsicum_annuum_glabriusculum_zv_16c.tif
0.200	18527.086	18527.09	0.00000	1479.58	1227.21	MDP_PDG/Capsicum_annuum_glabriusculum_zv_16d.tif
0.200	48445.031	48445.03	0.00000	1672.22	1045.25	MDP_PDG/Capsicum_annuum_glabriusculum_zv_16e.tif
0.200	1068.904	1068.90	0.00000	824.14	1002.15	MDP_PDG/Capsicum_annuum_glabriusculum_zv_16f.tif
0.200	3029.147	3029.15	0.00000	1035.71	1086.55	MDP_PDG/Capsicum_annuum_glabriusculum_zv_16g.tif
0.200	2161.653	2161.65	0.00000	945.60	1111.18	MDP_PDG/Capsicum_annuum_glabriusculum_zv_16h.tif
0.200	970.001	970.00	0.00000	1291.83	1242.02	MDP_PDG/Capsicum_annuum_glabriusculum_zv_16i.tif
0.200	4576.422	4576.42	0.00000	1083.68	1173.12	MDP_PDG/Capsicum_annuum_glabriusculum_zv_16j.tif
0.200	1900.034	1900.03	0.00000	1327.62	1200.78	MDP_PDG/Capsicum_annuum_glabriusculum_zv_16k.tif
0.200	1591.995	1591.99	0.00000	785.36	836.12	MDP_PDG/Capsicum_annuum_glabriusculum_zv_18a.tif
0.200	3219.909	3219.91	0.00000	1175.16	1195.16	MDP_PDG/Capsicum_annuum_glabriusculum_zv_18b_19d.tif
0.200	16731.939	16731.94	0.00000	1218.38	949.29	MDP_PDG/Capsicum_annuum_glabriusculum_zv_18c_19b_19c.tif
0.200	11410.106	11410.11	0.00000	1409.84	1171.54	MDP_PDG/Capsicum_annuum_glabriusculum_zv_18d.tif
0.200	20166.373	20166.37	0.00000	1694.53	1085.50	MDP_PDG/Capsicum_annuum_glabriusculum_zv_18e.tif
0.200	9600.552	9600.55	0.00000	1782.67	957.04	MDP_PDG/Capsicum_annuum_glabriusculum_zv_18f.tif
0.200	3585.540	3585.54	0.00000	870.39	1046.17	MDP_PDG/Capsicum_annuum_glabriusculum_zv_18g_19a.tif
0.200	5664.766	5664.77	0.00000	1592.34	1209.75	MDP_PDG/Capsicum_annuum_glabriusculum_zv_19e.tif
0.200	1037.601	1037.60	0.00000	1487.24	1261.95	MDP_PDG/Capsicum_annuum_glabriusculum_zv_19f.tif
0.200	14224.204	14224.20	0.00000	1374.27	1145.08	MDP_PDG/Capsicum_annuum_glabriusculum_zv_19g.tif
0.200	1961.692	1961.69	0.00000	1210.60	982.24	MDP_PDG/Capsicum_annuum_glabriusculum_zv_20a.tif
0.200	6328.166	6328.17	0.00000	1326.68	1120.90	MDP_PDG/Capsicum_annuum_glabriusculum_zv_20b.tif
0.200	6714.348	6714.35	0.00000	1525.05	1169.73	MDP_PDG/Capsicum_annuum_glabriusculum_zv_20c.tif
0.200	40.901	40.90	0.00000	1254.48	1229.51	MDP_PDG/Capsicum_annuum_glabriusculum_zv_20d_21d.tif
0.200	4524.703	4524.70	0.00000	1502.16	1272.76	MDP_PDG/Capsicum_annuum_glabriusculum_zv_20e.tif
0.200	210.082	210.08	0.00000	1273.70	1096.34	MDP_PDG/Capsicum_annuum_glabriusculum_zv_21a.tif
0.200	2.260	2.26	0.00000	1372.21	1098.39	MDP_PDG/Capsicum_annuum_glabriusculum_zv_21b.tif
0.200	3.697	3.70	0.00000	1533.57	1251.34	MDP_PDG/Capsicum_annuum_glabriusculum_zv_21c.tif
0.200	234.530	234.53	0.00000	1292.80	1126.44	MDP_PDG/Capsicum_annuum_glabriusculum_zv_26_27a.tif
0.200	431.873	431.87	0.00000	1531.30	1297.65	MDP_PDG/Capsicum_annuum_glabriusculum_zv_26_27b.tif
0.200	12.362	12.36	0.00000	1237.74	1097.27	MDP_PDG/Capsicum_annuum_glabriusculum_zv_2d.tif
0.200	42.701	42.70	0.00000	708.90	771.15	MDP_PDG/Capsicum_annuum_glabriusculum_zv_5a.tif
0.200	907.117	907.12	0.00000	1274.53	1152.83	MDP_PDG/Capsicum_annuum_glabriusculum_zv_5c.tif
0.200	0.363	0.36	0.00000	1074.00	667.50	MDP_PDG/Capsicum_annuum_glabriusculum_zv_5d.tif
0.200	519.102	519.10	0.00000	1097.06	868.27	MDP_PDG/Capsicum_annuum_glabriusculum_zv_5e.tif
0.200	1.135	1.14	0.00000	1085.52	682.53	MDP_PDG/Capsicum_annuum_glabriusculum_zv_6a.tif
0.200	211.659	211.66	0.00000	1036.60	1140.40	MDP_PDG/Capsicum_annuum_glabriusculum_zv_6b.tif
0.200	44.816	44.82	0.00000	1534.22	1229.61	MDP_PDG/Capsicum_annuum_glabriusculum_zv_6c.tif
0.200	124.005	124.00	0.00000	1298.16	1195.59	MDP_PDG/Capsicum_annuum_glabriusculum_zv_6e.tif
0.200	2.763	2.76	0.00000	908.16	1006.56	MDP_PDG/Capsicum_annuum_glabriusculum_zv_6h.tif
0.200	5.999	6.00	0.00000	1248.01	1101.02	MDP_PDG/Capsicum_annuum_glabriusculum_zv_6i.tif
0.200	11339.443	11339.44	0.00000	1160.05	781.73	MDP_PDG/Capsicum_frutescens_zv_10c.tif
0.200	7765.434	7765.43	0.00000	1684.74	951.34	MDP_PDG/Capsicum_frutescens_zv_10d_5g.tif
0.200	731.080	731.08	0.00000	1011.00	1140.58	MDP_PDG/Capsicum_frutescens_zv_10f.tif
0.200	8008.576	8008.58	0.00000	1304.33	1198.82	MDP_PDG/Capsicum_frutescens_zv_10g.tif
0.200	2322.689	2322.69	0.00000	1199.07	1108.02	MDP_PDG/Capsicum_frutescens_zv_10h.tif
0.200	2655.528	2655.53	0.00000	1467.87	1206.41	MDP_PDG/Capsicum_frutescens_zv_10i.tif
0.200	94.623	94.62	0.00000	983.97	1110.03	MDP_PDG/Capsicum_frutescens_zv_11b.tif
0.200	8356.331	8356.33	0.00000	1183.81	838.90	MDP_PDG/Capsicum_frutescens_zv_11c.tif
0.200	2459.690	2459.69	0.00000	1389.80	1216.65	MDP_PDG/Capsicum_frutescens_zv_11d.tif
0.200	2923.630	2923.63	0.00000	1761.97	927.53	MDP_PDG/Capsicum_frutescens_zv_11e_12d.tif
0.200	200.620	200.62	0.00000	1251.62	1131.22	MDP_PDG/Capsicum_frutescens_zv_11f_12c.tif
0.200	533.909	533.91	0.00000	1290.96	1047.59	MDP_PDG/Capsicum_frutescens_zv_11g.tif
0.200	1.491	1.49	0.00000	1174.28	1079.32	MDP_PDG/Capsicum_frutescens_zv_14c.tif
0.200	1799.998	1800.00	0.00000	1254.81	1058.58	MDP_PDG/Capsicum_frutescens_zv_14d.tif
0.200	2519.224	2519.22	0.00000	1276.91	1179.07	MDP_PDG/Capsicum_frutescens_zv_14e_15g.tif
0.200	2728.054	2728.05	0.00000	1524.72	1209.26	MDP_PDG/Capsicum_frutescens_zv_14f.tif
0.200	7.720	7.72	0.00000	1263.28	1056.59	MDP_PDG/Capsicum_frutescens_zv_15d.tif
0.200	0.501	0.50	0.00000	1322.00	1177.90	MDP_PDG/Capsicum_frutescens_zv_15e.tif
0.200	1.052	1.05	0.00000	1512.13	1196.52	MDP_PDG/Capsicum_frutescens_zv_15f.tif
0.200	21518.369	21518.37	0.00000	1261.03	1006.34	MDP_PDG/Capsicum_frutescens_zv_16c.tif
0.200	13757.225	13757.22	0.00000	1484.28	1217.63	MDP_PDG/Capsicum_frutescens_zv_16d.tif
0.200	48766.547	48766.55	0.00000	1697.34	1029.29	MDP_PDG/Capsicum_frutescens_zv_16e.tif
0.200	178.793	178.79	0.00000	1143.51	1085.12	MDP_PDG/Capsicum_frutescens_zv_16g.tif
0.200	207.368	207.37	0.00000	979.40	1124.37	MDP_PDG/Capsicum_frutescens_zv_16h.tif
0.200	980.514	980.51	0.00000	1277.38	1242.78	MDP_PDG/Capsicum_frutescens_zv_16i.tif
0.200	3308.543	3308.54	0.00000	1149.80	1198.68	MDP_PDG/Capsicum_frutescens_zv_16j.tif
0.200	4271.840	4271.84	0.00000	1318.75	1194.08	MDP_PDG/Capsicum_frutescens_zv_16k.tif
0.200	2181.285	2181.29	0.00000	1251.32	1231.71	MDP_PDG/Capsicum_frutescens_zv_18b_19d.tif
0.200	18723.059	18723.06	0.00000	1227.14	959.75	MDP_PDG/Capsicum_frutescens_zv_18c_19b_19c.tif
0.200	9275.984	9275.98	0.00000	1397.17	1164.48	MDP_PDG/Capsicum_frutescens_zv_18d.tif
0.200	16152.740	16152.74	0.00000	1701.56	1076.43	MDP_PDG/Capsicum_frutescens_zv_18e.tif
0.200	15008.139	15008.14	0.00000	1782.47	957.26	MDP_PDG/Capsicum_frutescens_zv_18f.tif
0.200	4.700	4.70	0.00000	944.97	1102.86	MDP_PDG/Capsicum_frutescens_zv_18g_19a.tif
0.200	1909.212	1909.21	0.00000	1571.01	1198.47	MDP_PDG/Capsicum_frutescens_zv_19e.tif
0.200	259.021	259.02	0.00000	1483.71	1259.46	MDP_PDG/Capsicum_frutescens_zv_19f.tif
0.200	17448.691	17448.69	0.00000	1387.66	1147.69	MDP_PDG/Capsicum_frutescens_zv_19g.tif
0.200	3415.897	3415.90	0.00000	1224.88	993.72	MDP_PDG/Capsicum_frutescens_zv_20a.tif
0.200	8555.002	8555.00	0.00000	1323.39	1126.86	MDP_PDG/Capsicum_frutescens_zv_20b.tif
0.200	10015.183	10015.18	0.00000	1505.58	1168.78	MDP_PDG/Capsicum_frutescens_zv_20c.tif
0.200	49.133	49.13	0.00000	1238.48	1222.23	MDP_PDG/Capsicum_frutescens_zv_20d_21d.tif
0.200	1791.733	1791.73	0.00000	1499.40	1270.92	MDP_PDG/Capsicum_frutescens_zv_20e.tif
0.200	1288.688	1288.69	0.00000	1284.25	1107.88	MDP_PDG/Capsicum_frutescens_zv_21a.tif
0.200	12.591	12.59	0.00000	1380.14	1104.32	MDP_PDG/Capsicum_frutescens_zv_21b.tif
0.200	227.096	227.10	0.00000	1509.66	1180.18	MDP_PDG/Capsicum_frutescens_zv_21c.tif
0.200	284.553	284.55	0.00000	1290.82	1124.34	MDP_PDG/Capsicum_frutescens_zv_26_27a.tif
0.200	388.724	388.72	0.00000	1462.83	1169.29	MDP_PDG/Capsicum_frutescens_zv_26_27b.tif
0.200	12.798	12.80	0.00000	1066.32	630.00	MDP_PDG/Capsicum_frutescens_zv_2b.tif
0.200	613.009	613.01	0.00000	1079.35	718.06	MDP_PDG/Capsicum_frutescens_zv_2c.tif
0.200	0.506	0.51	0.00000	1255.00	1159.50	MDP_PDG/Capsicum_frutescens_zv_2d.tif
0.200	619.497	619.50	0.00000	1289.89	1182.00	MDP_PDG/Capsicum_frutescens_zv_5c.tif
0.200	195.099	195.10	0.00000	1076.47	653.98	MDP_PDG/Capsicum_frutescens_zv_5d.tif
0.200	168.241	168.24	0.00000	1120.45	784.60	MDP_PDG/Capsicum_frutescens_zv_5e.tif
0.200	136.661	136.66	0.00000	1069.85	647.46	MDP_PDG/Capsicum_frutescens_zv_5f.tif
0.200	1424.551	1424.55	0.00000	1096.29	724.41	MDP_PDG/Capsicum_frutescens_zv_6a.tif
0.200	26.837	26.84	0.00000	1084.55	1183.36	MDP_PDG/Capsicum_frutescens_zv_6b.tif
0.200	110.174	110.17	0.00000	1533.57	1228.23	MDP_PDG/Capsicum_frutescens_zv_6c.tif
0.200	2197.511	2197.51	0.00000	1278.07	1172.62	MDP_PDG/Capsicum_frutescens_zv_6e.tif
0.200	337.039	337.04	0.00000	1252.96	1090.98	MDP_PDG/Capsicum_frutescens_zv_6i.tif
0.200	50.664	50.66	0.00000	1195.66	1035.37	MDP_PDG/Capsicum_frutescens_zv_6k.tif
0.200	0.574	0.57	0.00000	1079.89	688.99	MDP_PDG/Capsicum_frutescens_zv_9d.tif
0.200	3.086	3.09	0.00000	1259.42	1032.88	MDP_PDG/Capsicum_frutescens_zv_9f.tif
1.000	108.543	108.54	0.00000	1529.15	1230.73	MDP_PDG/Capsicum_lanceolatum_zv_10i.tif
1.000	1261.822	1261.82	0.00000	1266.93	1059.36	MDP_PDG/Capsicum_lanceolatum_zv_14d.tif
1.000	763.792	763.79	0.00000	1305.47	1161.22	MDP_PDG/Capsicum_lanceolatum_zv_14e_15g.tif
1.000	4472.783	4472.78	0.00000	1520.36	1219.78	MDP_PDG/Capsicum_lanceolatum_zv_14f.tif
1.000	34.295	34.29	0.00000	1267.95	1057.93	MDP_PDG/Capsicum_lanceolatum_zv_15d.tif
1.000	35.215	35.21	0.00000	1320.94	1177.73	MDP_PDG/Capsicum_lanceolatum_zv_15e.tif
1.000	39.019	39.02	0.00000	1527.55	1265.23	MDP_PDG/Capsicum_lanceolatum_zv_15f.tif
1.000	465.910	465.91	0.00000	1266.55	1058.31	MDP_PDG/Capsicum_lanceolatum_zv_16c.tif
1.000	4995.312	4995.31	0.00000	1495.81	1220.92	MDP_PDG/Capsicum_lanceolatum_zv_16d.tif
1.000	233.664	233.66	0.00000	1330.11	1176.15	MDP_PDG/Capsicum_lanceolatum_zv_16k.tif
1.000	0.149	0.15	0.00000	1471.00	1253.00	MDP_PDG/Capsicum_lanceolatum_zv_18d.tif
1.000	1.782	1.78	0.00000	1572.39	1231.26	MDP_PDG/Capsicum_lanceolatum_zv_19e.tif
1.000	137.020	137.02	0.00000	1515.45	1283.37	MDP_PDG/Capsicum_lanceolatum_zv_19f.tif
1.000	19.789	19.79	0.00000	1364.60	1140.94	MDP_PDG/Capsicum_lanceolatum_zv_19g.tif
1.000	39.274	39.27	0.00000	1251.98	1019.08	MDP_PDG/Capsicum_lanceolatum_zv_20a.tif
1.000	3048.065	3048.06	0.00000	1302.95	1122.51	MDP_PDG/Capsicum_lanceolatum_zv_20b.tif
1.000	3232.365	3232.36	0.00000	1545.09	1199.31	MDP_PDG/Capsicum_lanceolatum_zv_20c.tif
1.000	1397.673	1397.67	0.00000	1511.41	1270.69	MDP_PDG/Capsicum_lanceolatum_zv_20e.tif
1.000	1343.235	1343.24	0.00000	1292.43	1120.51	MDP_PDG/Capsicum_lanceolatum_zv_21a.tif
1.000	19.225	19.23	0.00000	1380.07	1104.25	MDP_PDG/Capsicum_lanceolatum_zv_21b.tif
1.000	339.721	339.72	0.00000	1510.21	1182.40	MDP_PDG/Capsicum_lanceolatum_zv_21c.tif
1.000	5.745	5.75	0.00000	1295.46	1142.79	MDP_PDG/Capsicum_lanceolatum_zv_25.tif
1.000	210.275	210.28	0.00000	1286.67	1120.01	MDP_PDG/Capsicum_lanceolatum_zv_26_27a.tif
1.000	413.052	413.05	0.00000	1531.93	1297.92	MDP_PDG/Capsicum_lanceolatum_zv_26_27b.tif
1.000	111.025	111.03	0.00000	1533.34	1227.93	MDP_PDG/Capsicum_lanceolatum_zv_6c.tif
1.000	16.466	16.47	0.00000	1257.20	1033.91	MDP_PDG/Capsicum_lanceolatum_zv_6i.tif
1.000	6.104	6.10	0.00000	1259.40	1032.84	MDP_PDG/Capsicum_lanceolatum_zv_9f.tif
0.200	2039.938	2039.94	0.00000	723.90	695.81	MDP_PDG/Capsicum_rhomboideum_zv_10a.tif
0.200	130.694	130.69	0.00000	894.06	1076.26	MDP_PDG/Capsicum_rhomboideum_zv_10b.tif
0.200	36893.184	36893.18	0.00000	1128.18	805.95	MDP_PDG/Capsicum_rhomboideum_zv_10c.tif
0.200	581.562	581.56	0.00000	1668.27	958.57	MDP_PDG/Capsicum_rhomboideum_zv_10d_5g.tif
0.200	7774.954	7774.95	0.00000	886.72	961.58	MDP_PDG/Capsicum_rhomboideum_zv_10e.tif
0.200	609.282	609.28	0.00000	1021.63	1073.46	MDP_PDG/Capsicum_rhomboideum_zv_10f.tif
0.200	8309.026	8309.03	0.00000	1292.13	1184.20	MDP_PDG/Capsicum_rhomboideum_zv_10g.tif
0.200	5039.387	5039.39	0.00000	1193.27	1122.32	MDP_PDG/Capsicum_rhomboideum_zv_10h.tif
0.200	2777.679	2777.68	0.00000	1465.49	1205.60	MDP_PDG/Capsicum_rhomboideum_zv_10i.tif
0.200	391.433	391.43	0.00000	763.36	818.12	MDP_PDG/Capsicum_rhomboideum_zv_11a.tif
0.200	658.514	658.51	0.00000	917.88	1084.04	MDP_PDG/Capsicum_rhomboideum_zv_11b.tif
0.200	6201.262	6201.26	0.00000	1180.08	845.25	MDP_PDG/Capsicum_rhomboideum_zv_11c.tif
0.200	1308.203	1308.20	0.00000	1396.44	1213.23	MDP_PDG/Capsicum_rhomboideum_zv_11d.tif
0.200	27.049	27.05	0.00000	1675.37	940.42	MDP_PDG/Capsicum_rhomboideum_zv_11e_12d.tif
0.200	480.848	480.85	0.00000	1197.88	1129.19	MDP_PDG/Capsicum_rhomboideum_zv_11f_12c.tif
0.200	406.508	406.51	0.00000	1290.82	1047.19	MDP_PDG/Capsicum_rhomboideum_zv_11g.tif
0.200	713.275	713.27	0.00000	770.41	772.70	MDP_PDG/Capsicum_rhomboideum_zv_14a.tif
0.200	547.815	547.81	0.00000	855.33	992.41	MDP_PDG/Capsicum_rhomboideum_zv_14b.tif
0.200	36.690	36.69	0.00000	1088.26	1053.37	MDP_PDG/Capsicum_rhomboideum_zv_14c.tif
0.200	3857.714	3857.71	0.00000	1216.22	1007.74	MDP_PDG/Capsicum_rhomboideum_zv_14d.tif
0.200	2724.117	2724.12	0.00000	1301.62	1187.60	MDP_PDG/Capsicum_rhomboideum_zv_14e_15g.tif
0.200	1764.415	1764.41	0.00000	1519.13	1222.07	MDP_PDG/Capsicum_rhomboideum_zv_14f.tif
0.200	417.169	417.17	0.00000	948.31	1044.67	MDP_PDG/Capsicum_rhomboideum_zv_14g.tif
0.200	0.176	0.18	0.00000	792.31	790.77	MDP_PDG/Capsicum_rhomboideum_zv_15a.tif
0.200	1.482	1.48	0.00000	1261.03	1031.99	MDP_PDG/Capsicum_rhomboideum_zv_15d.tif
0.200	6100.052	6100.05	0.00000	755.08	765.30	MDP_PDG/Capsicum_rhomboideum_zv_16a.tif
0.200	19220.191	19220.19	0.00000	1194.36	937.05	MDP_PDG/Capsicum_rhomboideum_zv_16c.tif
0.200	13027.745	13027.75	0.00000	1482.56	1216.33	MDP_PDG/Capsicum_rhomboideum_zv_16d.tif
0.200	1188.507	1188.51	0.00000	1668.89	1002.61	MDP_PDG/Capsicum_rhomboideum_zv_16e.tif
0.200	2549.640	2549.64	0.00000	837.43	986.52	MDP_PDG/Capsicum_rhomboideum_zv_16f.tif
0.200	2349.975	2349.98	0.00000	991.42	1075.78	MDP_PDG/Capsicum_rhomboideum_zv_16g.tif
0.200	1962.451	1962.45	0.00000	936.45	1098.71	MDP_PDG/Capsicum_rhomboideum_zv_16h.tif
0.200	2115.368	2115.37	0.00000	1293.39	1239.22	MDP_PDG/Capsicum_rhomboideum_zv_16i.tif
0.200	1222.400	1222.40	0.00000	1129.90	1166.45	MDP_PDG/Capsicum_rhomboideum_zv_16j.tif
0.200	7414.764	7414.76	0.00000	1298.01	1197.03	MDP_PDG/Capsicum_rhomboideum_zv_16k.tif
0.200	324.605	324.60	0.00000	771.24	811.89	MDP_PDG/Capsicum_rhomboideum_zv_18a.tif
0.200	865.132	865.13	0.00000	1252.52	1228.79	MDP_PDG/Capsicum_rhomboideum_zv_18b_19d.tif
0.200	8467.736	8467.74	0.00000	1209.91	941.12	MDP_PDG/Capsicum_rhomboideum_zv_18c_19b_19c.tif
0.200	3448.551	3448.55	0.00000	1418.98	1189.88	MDP_PDG/Capsicum_rhomboideum_zv_18d.tif
0.200	107.234	107.23	0.00000	1679.45	1027.39	MDP_PDG/Capsicum_rhomboideum_zv_18e.tif
0.200	742.226	742.23	0.00000	1755.42	959.24	MDP_PDG/Capsicum_rhomboideum_zv_18f.tif
0.200	542.047	542.05	0.00000	910.86	1074.63	MDP_PDG/Capsicum_rhomboideum_zv_18g_19a.tif
0.200	1.382	1.38	0.00000	1559.88	1192.47	MDP_PDG/Capsicum_rhomboideum_zv_19e.tif
0.200	21.583	21.58	0.00000	1501.47	1252.32	MDP_PDG/Capsicum_rhomboideum_zv_19f.tif
0.200	349.790	349.79	0.00000	1324.81	1135.23	MDP_PDG/Capsicum_rhomboideum_zv_19g.tif
0.200	1784.859	1784.86	0.00000	1199.05	972.25	MDP_PDG/Capsicum_rhomboideum_zv_20a.tif
0.200	2666.420	2666.42	0.00000	1297.44	1125.77	MDP_PDG/Capsicum_rhomboideum_zv_20b.tif
0.200	437.220	437.22	0.00000	1529.43	1195.71	MDP_PDG/Capsicum_rhomboideum_zv_20c.tif
0.200	117.171	117.17	0.00000	1232.76	1210.24	MDP_PDG/Capsicum_rhomboideum_zv_20d_21d.tif
0.200	469.810	469.81	0.00000	1508.22	1260.15	MDP_PDG/Capsicum_rhomboideum_zv_20e.tif
0.200	960.276	960.28	0.00000	1257.56	1064.64	MDP_PDG/Capsicum_rhomboideum_zv_21a.tif
0.200	4.722	4.72	0.00000	1531.01	1194.18	MDP_PDG/Capsicum_rhomboideum_zv_21c.tif
0.200	2961.801	2961.80	0.00000	980.19	538.71	MDP_PDG/Capsicum_rhomboideum_zv_2b.tif
0.200	1180.655	1180.66	0.00000	1058.94	795.97	MDP_PDG/Capsicum_rhomboideum_zv_2c.tif
0.200	247.176	247.18	0.00000	1237.57	1098.89	MDP_PDG/Capsicum_rhomboideum_zv_2d.tif
0.200	963.708	963.71	0.00000	947.71	666.46	MDP_PDG/Capsicum_rhomboideum_zv_3a.tif
0.200	1161.533	1161.53	0.00000	1257.60	1129.11	MDP_PDG/Capsicum_rhomboideum_zv_5c.tif
0.200	1607.990	1607.99	0.00000	1072.97	625.12	MDP_PDG/Capsicum_rhomboideum_zv_5d.tif
0.200	10563.146	10563.15	0.00000	1021.77	787.11	MDP_PDG/Capsicum_rhomboideum_zv_5e.tif
0.200	5237.426	5237.43	0.00000	1006.33	530.17	MDP_PDG/Capsicum_rhomboideum_zv_5f.tif
0.200	3422.537	3422.54	0.00000	1111.17	755.16	MDP_PDG/Capsicum_rhomboideum_zv_6a.tif
0.200	141.961	141.96	0.00000	1533.48	1228.21	MDP_PDG/Capsicum_rhomboideum_zv_6c.tif
0.200	425.937	425.94	0.00000	810.06	800.87	MDP_PDG/Capsicum_rhomboideum_zv_6d.tif
0.200	4022.998	4023.00	0.00000	1270.51	1169.03	MDP_PDG/Capsicum_rhomboideum_zv_6e.tif
0.200	3.715	3.71	0.00000	649.78	556.89	MDP_PDG/Capsicum_rhomboideum_zv_6f.tif
0.200	1522.988	1522.99	0.00000	918.15	1012.87	MDP_PDG/Capsicum_rhomboideum_zv_6h.tif
0.200	896.096	896.10	0.00000	1238.32	1076.48	MDP_PDG/Capsicum_rhomboideum_zv_6i.tif
0.200	197.748	197.75	0.00000	1053.69	1027.29	MDP_PDG/Capsicum_rhomboideum_zv_6j.tif
0.200	2586.247	2586.25	0.00000	1165.83	995.38	MDP_PDG/Capsicum_rhomboideum_zv_6k.tif
0.200	1.980	1.98	0.00000	1083.20	691.99	MDP_PDG/Capsicum_rhomboideum_zv_9d.tif
0.200	0.215	0.21	0.00000	1259.00	1032.00	MDP_PDG/Capsicum_rhomboideum_zv_9f.tif
0.200	13128.673	13128.67	0.00000	627.69	603.34	MDP_PDG/Cucurbita_argyrosperma_var_sororia_zv_10a.tif
0.200	4841.213	4841.21	0.00000	854.24	1053.41	MDP_PDG/Cucurbita_argyrosperma_var_sororia_zv_10b.tif
0.200	1154.753	1154.75	0.00000	1171.14	845.88	MDP_PDG/Cucurbita_argyrosperma_var_sororia_zv_10c.tif
0.200	11530.703	11530.70	0.00000	873.13	960.18	MDP_PDG/Cucurbita_argyrosperma_var_sororia_zv_10e.tif
0.200	7611.691	7611.69	0.00000	1001.59	1097.55	MDP_PDG/Cucurbita_argyrosperma_var_sororia_zv_10f.tif
0.200	6571.229	6571.23	0.00000	1316.52	1210.10	MDP_PDG/Cucurbita_argyrosperma_var_sororia_zv_10g.tif
0.200	4633.288	4633.29	0.00000	1171.62	1109.90	MDP_PDG/Cucurbita_argyrosperma_var_sororia_zv_10h.tif
0.200	2312.011	2312.01	0.00000	1467.07	1206.32	MDP_PDG/Cucurbita_argyrosperma_var_sororia_zv_10i.tif
0.200	27151.424	27151.42	0.00000	674.84	697.07	MDP_PDG/Cucurbita_argyrosperma_var_sororia_zv_11a.tif
0.200	3794.558	3794.56	0.00000	918.51	1072.82	MDP_PDG/Cucurbita_argyrosperma_var_sororia_zv_11b.tif
0.200	1835.021	1835.02	0.00000	1178.78	857.51	MDP_PDG/Cucurbita_argyrosperma_var_sororia_zv_11c.tif
0.200	2338.854	2338.85	0.00000	1391.32	1217.87	MDP_PDG/Cucurbita_argyrosperma_var_sororia_zv_11d.tif
0.200	2930.094	2930.09	0.00000	1159.24	1113.17	MDP_PDG/Cucurbita_argyrosperma_var_sororia_zv_11f_12c.tif
0.200	485.662	485.66	0.00000	1291.02	1047.66	MDP_PDG/Cucurbita_argyrosperma_var_sororia_zv_11g.tif
0.200	6685.224	6685.22	0.00000	605.18	631.26	MDP_PDG/Cucurbita_argyrosperma_var_sororia_zv_12a.tif
0.200	1.332	1.33	0.00000	809.39	823.75	MDP_PDG/Cucurbita_argyrosperma_var_sororia_zv_14a.tif
0.200	99.675	99.68	0.00000	851.93	988.76	MDP_PDG/Cucurbita_argyrosperma_var_sororia_zv_14b.tif
0.200	11.164	11.16	0.00000	1169.42	1075.71	MDP_PDG/Cucurbita_argyrosperma_var_sororia_zv_14c.tif
0.200	13.067	13.07	0.00000	1262.22	1081.44	MDP_PDG/Cucurbita_argyrosperma_var_sororia_zv_14d.tif
0.200	2558.696	2558.70	0.00000	1146.98	1201.01	MDP_PDG/Cucurbita_argyrosperma_var_sororia_zv_14e_15g.tif
0.200	93.987	93.99	0.00000	1528.61	1220.08	MDP_PDG/Cucurbita_argyrosperma_var_sororia_zv_14f.tif
0.200	5.790	5.79	0.00000	950.03	1033.88	MDP_PDG/Cucurbita_argyrosperma_var_sororia_zv_14g.tif
0.200	7069.238	7069.24	0.00000	763.21	786.53	MDP_PDG/Cucurbita_argyrosperma_var_sororia_zv_16a.tif
0.200	7817.000	7817.00	0.00000	1297.12	1069.13	MDP_PDG/Cucurbita_argyrosperma_var_sororia_zv_16c.tif
0.200	10321.726	10321.73	0.00000	1485.72	1232.93	MDP_PDG/Cucurbita_argyrosperma_var_sororia_zv_16d.tif
0.200	308.336	308.34	0.00000	1586.08	1116.00	MDP_PDG/Cucurbita_argyrosperma_var_sororia_zv_16e.tif
0.200	9744.520	9744.52	0.00000	831.69	978.24	MDP_PDG/Cucurbita_argyrosperma_var_sororia_zv_16f.tif
0.200	7569.188	7569.19	0.00000	1033.57	1085.13	MDP_PDG/Cucurbita_argyrosperma_var_sororia_zv_16g.tif
0.200	2929.868	2929.87	0.00000	947.84	1111.85	MDP_PDG/Cucurbita_argyrosperma_var_sororia_zv_16h.tif
0.200	2140.092	2140.09	0.00000	1277.26	1241.70	MDP_PDG/Cucurbita_argyrosperma_var_sororia_zv_16i.tif
0.200	13628.172	13628.17	0.00000	1129.32	1185.93	MDP_PDG/Cucurbita_argyrosperma_var_sororia_zv_16j.tif
0.200	3743.228	3743.23	0.00000	1261.38	1210.98	MDP_PDG/Cucurbita_argyrosperma_var_sororia_zv_16k.tif
0.200	5430.922	5430.92	0.00000	784.78	844.64	MDP_PDG/Cucurbita_argyrosperma_var_sororia_zv_18a.tif
0.200	8631.078	8631.08	0.00000	1142.12	1168.74	MDP_PDG/Cucurbita_argyrosperma_var_sororia_zv_18b_19d.tif
0.200	4086.604	4086.60	0.00000	1258.04	1009.92	MDP_PDG/Cucurbita_argyrosperma_var_sororia_zv_18c_19b_19c.tif
0.200	7407.728	7407.73	0.00000	1416.82	1179.04	MDP_PDG/Cucurbita_argyrosperma_var_sororia_zv_18d.tif
0.200	10521.108	10521.11	0.00000	847.52	1005.50	MDP_PDG/Cucurbita_argyrosperma_var_sororia_zv_18g_19a.tif
0.200	27.065	27.06	0.00000	1580.91	1221.39	MDP_PDG/Cucurbita_argyrosperma_var_sororia_zv_19e.tif
0.200	423.245	423.25	0.00000	1485.43	1258.90	MDP_PDG/Cucurbita_argyrosperma_var_sororia_zv_19f.tif
0.200	2307.756	2307.76	0.00000	1341.13	1145.28	MDP_PDG/Cucurbita_argyrosperma_var_sororia_zv_19g.tif
0.200	8.092	8.09	0.00000	1213.83	985.56	MDP_PDG/Cucurbita_argyrosperma_var_sororia_zv_20a.tif
0.200	929.617	929.62	0.00000	1300.37	1101.81	MDP_PDG/Cucurbita_argyrosperma_var_sororia_zv_20b.tif
0.200	21.996	22.00	0.00000	1559.88	1223.86	MDP_PDG/Cucurbita_argyrosperma_var_sororia_zv_20c.tif
0.200	538.312	538.31	0.00000	1185.36	1194.78	MDP_PDG/Cucurbita_argyrosperma_var_sororia_zv_20d_21d.tif
0.200	3434.490	3434.49	0.00000	1498.16	1276.80	MDP_PDG/Cucurbita_argyrosperma_var_sororia_zv_20e.tif
0.200	2.151	2.15	0.00000	1305.94	1158.29	MDP_PDG/Cucurbita_argyrosperma_var_sororia_zv_21a.tif
0.200	0.247	0.25	0.00000	1536.50	1304.50	MDP_PDG/Cucurbita_argyrosperma_var_sororia_zv_26_27b.tif
0.200	0.446	0.45	0.00000	551.20	560.50	MDP_PDG/Cucurbita_argyrosperma_var_sororia_zv_3c.tif
0.200	916.898	916.90	0.00000	584.26	578.45	MDP_PDG/Cucurbita_argyrosperma_var_sororia_zv_5a.tif
0.200	316.534	316.53	0.00000	1311.78	1212.28	MDP_PDG/Cucurbita_argyrosperma_var_sororia_zv_5c.tif
0.200	7.449	7.45	0.00000	875.22	858.33	MDP_PDG/Cucurbita_argyrosperma_var_sororia_zv_5e.tif
0.200	4694.462	4694.46	0.00000	1005.16	1087.14	MDP_PDG/Cucurbita_argyrosperma_var_sororia_zv_6b.tif
0.200	39.140	39.14	0.00000	1534.28	1229.17	MDP_PDG/Cucurbita_argyrosperma_var_sororia_zv_6c.tif
0.200	32.534	32.53	0.00000	890.23	941.15	MDP_PDG/Cucurbita_argyrosperma_var_sororia_zv_6d.tif
0.200	99.410	99.41	0.00000	1276.94	1185.49	MDP_PDG/Cucurbita_argyrosperma_var_sororia_zv_6e.tif
0.200	1.656	1.66	0.00000	618.53	573.04	MDP_PDG/Cucurbita_argyrosperma_var_sororia_zv_6f.tif
0.200	46.577	46.58	0.00000	887.78	993.12	MDP_PDG/Cucurbita_argyrosperma_var_sororia_zv_6h.tif
0.200	4.289	4.29	0.00000	1255.60	1105.40	MDP_PDG/Cucurbita_argyrosperma_var_sororia_zv_6i.tif
0.200	1.130	1.13	0.00000	990.13	1021.56	MDP_PDG/Cucurbita_argyrosperma_var_sororia_zv_6j.tif
0.200	0.372	0.37	0.00000	1202.98	1096.36	MDP_PDG/Cucurbita_argyrosperma_var_sororia_zv_6k.tif
0.300	6757.470	6757.47	0.00000	279.52	418.57	MDP_PDG/Cucurbita_cordata_zv_1a.tif
0.300	2656.295	2656.30	0.00000	222.11	306.69	MDP_PDG/Cucurbita_cordata_zv_2a.tif
0.300	26381.824	26381.82	0.00000	405.16	594.38	MDP_PDG/Cucurbita_cordata_zv_3b_13b.tif
0.300	19156.506	19156.51	0.00000	363.55	575.47	MDP_PDG/Cucurbita_cordata_zv_4a.tif
0.300	8693.396	8693.40	0.00000	368.55	502.28	MDP_PDG/Cucurbita_cordata_zv_4b.tif
0.300	1427.328	1427.33	0.00000	490.79	707.60	MDP_PDG/Cucurbita_cordata_zv_5b_12b.tif
0.300	3.811	3.81	0.00000	231.15	311.10	MDP_PDG/Cucurbita_cordata_zv_7a.tif
0.300	465.074	465.07	0.00000	273.34	415.33	MDP_PDG/Cucurbita_cordata_zv_8.tif
0.200	24719.463	24719.46	0.00000	566.39	450.88	MDP_PDG/Cucurbita_digitata_zv_10a.tif
0.200	0.081	0.08	0.00000	873.00	911.00	MDP_PDG/Cucurbita_digitata_zv_10e.tif
0.200	2809.609	2809.61	0.00000	569.14	514.84	MDP_PDG/Cucurbita_digitata_zv_11a.tif
0.200	2421.029	2421.03	0.00000	546.25	542.12	MDP_PDG/Cucurbita_digitata_zv_12a.tif
0.200	475.121	475.12	0.00000	497.00	525.54	MDP_PDG/Cucurbita_digitata_zv_13a.tif
0.200	0.783	0.78	0.00000	602.04	503.77	MDP_PDG/Cucurbita_digitata_zv_14a.tif
0.200	11006.977	11006.98	0.00000	252.20	371.25	MDP_PDG/Cucurbita_digitata_zv_1a.tif
0.200	6854.009	6854.01	0.00000	695.87	325.62	MDP_PDG/Cucurbita_digitata_zv_1b.tif
0.200	12457.399	12457.40	0.00000	204.40	285.97	MDP_PDG/Cucurbita_digitata_zv_2a.tif
0.200	32997.059	32997.06	0.00000	629.72	357.27	MDP_PDG/Cucurbita_digitata_zv_2b.tif
0.200	7263.063	7263.06	0.00000	340.57	510.39	MDP_PDG/Cucurbita_digitata_zv_3b_13b.tif
0.200	16353.928	16353.93	0.00000	374.65	335.65	MDP_PDG/Cucurbita_digitata_zv_3c.tif
0.200	3243.188	3243.19	0.00000	301.41	467.82	MDP_PDG/Cucurbita_digitata_zv_4a.tif
0.200	16820.814	16820.81	0.00000	294.44	300.88	MDP_PDG/Cucurbita_digitata_zv_4b.tif
0.200	41624.727	41624.73	0.00000	487.83	380.76	MDP_PDG/Cucurbita_digitata_zv_5a.tif
0.200	205.585	205.58	0.00000	452.77	656.66	MDP_PDG/Cucurbita_digitata_zv_5b_12b.tif
0.200	392.092	392.09	0.00000	786.87	498.50	MDP_PDG/Cucurbita_digitata_zv_5f.tif
0.200	9932.963	9932.96	0.00000	546.49	377.89	MDP_PDG/Cucurbita_digitata_zv_6f.tif
0.200	0.554	0.55	0.00000	171.26	250.00	MDP_PDG/Cucurbita_digitata_zv_6g.tif
0.200	200.870	200.87	0.00000	217.63	280.93	MDP_PDG/Cucurbita_digitata_zv_7a.tif
0.200	0.952	0.95	0.00000	632.64	386.45	MDP_PDG/Cucurbita_digitata_zv_7b.tif
0.200	1023.739	1023.74	0.00000	268.01	380.61	MDP_PDG/Cucurbita_digitata_zv_8.tif
0.200	2.800	2.80	0.00000	236.40	329.07	MDP_PDG/Cucurbita_digitata_zv_9a.tif
0.200	38.243	38.24	0.00000	657.33	438.80	MDP_PDG/Cucurbita_digitata_zv_9b.tif
0.200	8858.082	8858.08	0.00000	588.86	476.92	MDP_PDG/Cucurbita_foetidissima_zv_10a.tif
0.200	34687.773	34687.77	0.00000	1128.56	745.42	MDP_PDG/Cucurbita_foetidissima_zv_10c.tif
0.200	19590.045	19590.04	0.00000	967.90	941.71	MDP_PDG/Cucurbita_foetidissima_zv_10e.tif
0.200	158.599	158.60	0.00000	1070.63	1045.25	MDP_PDG/Cucurbita_foetidissima_zv_10f.tif
0.200	592.091	592.09	0.00000	1186.82	1084.25	MDP_PDG/Cucurbita_foetidissima_zv_10h.tif
0.200	181.879	181.88	0.00000	739.89	793.61	MDP_PDG/Cucurbita_foetidissima_zv_11a.tif
0.200	0.429	0.43	0.00000	896.69	1069.00	MDP_PDG/Cucurbita_foetidissima_zv_11b.tif
0.200	135.775	135.77	0.00000	1187.61	774.71	MDP_PDG/Cucurbita_foetidissima_zv_11c.tif
0.200	1.095	1.09	0.00000	1143.66	1100.11	MDP_PDG/Cucurbita_foetidissima_zv_11f_12c.tif
0.200	696.777	696.78	0.00000	562.19	569.39	MDP_PDG/Cucurbita_foetidissima_zv_12a.tif
0.200	0.196	0.20	0.00000	478.50	521.50	MDP_PDG/Cucurbita_foetidissima_zv_13a.tif
0.200	350.748	350.75	0.00000	745.50	710.22	MDP_PDG/Cucurbita_foetidissima_zv_14a.tif
0.200	16.017	16.02	0.00000	884.20	1010.37	MDP_PDG/Cucurbita_foetidissima_zv_14b.tif
0.200	67.583	67.58	0.00000	1118.45	1059.31	MDP_PDG/Cucurbita_foetidissima_zv_14c.tif
0.200	153.092	153.09	0.00000	1173.64	978.39	MDP_PDG/Cucurbita_foetidissima_zv_14d.tif
0.200	24.303	24.30	0.00000	1014.55	1031.86	MDP_PDG/Cucurbita_foetidissima_zv_14g.tif
0.200	1.604	1.60	0.00000	813.12	793.78	MDP_PDG/Cucurbita_foetidissima_zv_15a.tif
0.200	0.827	0.83	0.00000	1193.67	994.35	MDP_PDG/Cucurbita_foetidissima_zv_15c.tif
0.200	7.452	7.45	0.00000	1253.16	1048.06	MDP_PDG/Cucurbita_foetidissima_zv_15d.tif
0.200	246.886	246.89	0.00000	713.84	694.51	MDP_PDG/Cucurbita_foetidissima_zv_16a.tif
0.200	303.369	303.37	0.00000	1167.58	837.68	MDP_PDG/Cucurbita_foetidissima_zv_16c.tif
0.200	23.699	23.70	0.00000	854.26	999.82	MDP_PDG/Cucurbita_foetidissima_zv_16f.tif
0.200	202.044	202.04	0.00000	1119.90	1083.95	MDP_PDG/Cucurbita_foetidissima_zv_16g.tif
0.200	5.660	5.66	0.00000	760.43	797.23	MDP_PDG/Cucurbita_foetidissima_zv_18a.tif
0.200	2.193	2.19	0.00000	1056.10	1049.20	MDP_PDG/Cucurbita_foetidissima_zv_18b_19d.tif
0.200	2480.716	2480.72	0.00000	208.14	300.55	MDP_PDG/Cucurbita_foetidissima_zv_1a.tif
0.200	558.306	558.31	0.00000	761.34	374.88	MDP_PDG/Cucurbita_foetidissima_zv_1b.tif
0.200	380.612	380.61	0.00000	1007.88	830.45	MDP_PDG/Cucurbita_foetidissima_zv_1c.tif
0.200	11903.515	11903.51	0.00000	197.55	276.56	MDP_PDG/Cucurbita_foetidissima_zv_2a.tif
0.200	59750.508	59750.51	0.00000	777.50	480.10	MDP_PDG/Cucurbita_foetidissima_zv_2b.tif
0.200	63828.773	63828.77	0.00000	1000.29	818.76	MDP_PDG/Cucurbita_foetidissima_zv_2c.tif
0.200	74.605	74.60	0.00000	1243.35	1036.88	MDP_PDG/Cucurbita_foetidissima_zv_2d.tif
0.200	5617.185	5617.19	0.00000	958.91	612.49	MDP_PDG/Cucurbita_foetidissima_zv_3a.tif
0.200	1347.936	1347.94	0.00000	238.51	263.54	MDP_PDG/Cucurbita_foetidissima_zv_3c.tif
0.200	132.167	132.17	0.00000	252.07	515.26	MDP_PDG/Cucurbita_foetidissima_zv_4a.tif
0.200	619.013	619.01	0.00000	262.31	289.96	MDP_PDG/Cucurbita_foetidissima_zv_4b.tif
0.200	11013.711	11013.71	0.00000	491.81	403.68	MDP_PDG/Cucurbita_foetidissima_zv_5a.tif
0.200	13451.962	13451.96	0.00000	1065.07	551.87	MDP_PDG/Cucurbita_foetidissima_zv_5d.tif
0.200	34019.695	34019.70	0.00000	1017.12	784.80	MDP_PDG/Cucurbita_foetidissima_zv_5e.tif
0.200	65676.320	65676.32	0.00000	917.15	561.77	MDP_PDG/Cucurbita_foetidissima_zv_5f.tif
0.200	5666.163	5666.16	0.00000	1099.95	749.39	MDP_PDG/Cucurbita_foetidissima_zv_6a.tif
0.200	38324.871	38324.87	0.00000	885.04	809.96	MDP_PDG/Cucurbita_foetidissima_zv_6d.tif
0.200	15951.373	15951.37	0.00000	625.15	454.82	MDP_PDG/Cucurbita_foetidissima_zv_6f.tif
0.200	2.880	2.88	0.00000	170.04	250.00	MDP_PDG/Cucurbita_foetidissima_zv_6g.tif
0.200	1256.909	1256.91	0.00000	913.78	1011.46	MDP_PDG/Cucurbita_foetidissima_zv_6h.tif
0.200	1823.321	1823.32	0.00000	1222.23	1031.01	MDP_PDG/Cucurbita_foetidissima_zv_6i.tif
0.200	6783.453	6783.45	0.00000	1073.75	1004.03	MDP_PDG/Cucurbita_foetidissima_zv_6j.tif
0.200	19357.020	19357.02	0.00000	1143.98	1002.23	MDP_PDG/Cucurbita_foetidissima_zv_6k.tif
0.200	401.756	401.76	0.00000	223.06	299.67	MDP_PDG/Cucurbita_foetidissima_zv_7a.tif
0.200	123.477	123.48	0.00000	653.69	402.56	MDP_PDG/Cucurbita_foetidissima_zv_7b.tif
0.200	91.262	91.26	0.00000	205.84	426.75	MDP_PDG/Cucurbita_foetidissima_zv_8.tif
0.200	410.217	410.22	0.00000	239.85	341.68	MDP_PDG/Cucurbita_foetidissima_zv_9a.tif
0.200	762.181	762.18	0.00000	661.60	450.69	MDP_PDG/Cucurbita_foetidissima_zv_9b.tif
0.200	270.073	270.07	0.00000	804.13	743.91	MDP_PDG/Cucurbita_foetidissima_zv_9c.tif
0.200	417.890	417.89	0.00000	1081.16	712.60	MDP_PDG/Cucurbita_foetidissima_zv_9d.tif
0.200	323.898	323.90	0.00000	1179.48	1018.53	MDP_PDG/Cucurbita_foetidissima_zv_9e.tif
0.200	180.048	180.05	0.00000	1242.07	1036.40	MDP_PDG/Cucurbita_foetidissima_zv_9f.tif
0.200	5745.377	5745.38	0.00000	1680.80	953.00	MDP_PDG/Cucurbita_lundelliana_zv_10d_5g.tif
0.200	1357.401	1357.40	0.00000	1748.62	929.05	MDP_PDG/Cucurbita_lundelliana_zv_11e_12d.tif
0.200	1.028	1.03	0.00000	1351.15	1117.38	MDP_PDG/Cucurbita_lundelliana_zv_16c.tif
0.200	27754.838	27754.84	0.00000	1676.40	1040.26	MDP_PDG/Cucurbita_lundelliana_zv_16e.tif
0.200	102.184	102.18	0.00000	1626.82	1217.17	MDP_PDG/Cucurbita_lundelliana_zv_18d.tif
0.200	20882.898	20882.90	0.00000	1692.51	1087.90	MDP_PDG/Cucurbita_lundelliana_zv_18e.tif
0.200	7008.265	7008.27	0.00000	1785.92	956.93	MDP_PDG/Cucurbita_lundelliana_zv_18f.tif
0.200	82.334	82.33	0.00000	1627.91	1223.77	MDP_PDG/Cucurbita_lundelliana_zv_19e.tif
0.200	149.823	149.82	0.00000	1573.88	1148.97	MDP_PDG/Cucurbita_lundelliana_zv_20c.tif
0.500	1021.501	1021.50	0.00000	1123.17	727.61	MDP_PDG/Cucurbita_okeechobeensis_martinezii_zv_10c.tif
0.500	310.053	310.05	0.00000	1287.06	1040.47	MDP_PDG/Cucurbita_okeechobeensis_martinezii_zv_10g.tif
0.500	173.107	173.11	0.00000	1461.16	1194.52	MDP_PDG/Cucurbita_okeechobeensis_martinezii_zv_10i.tif
0.500	1.038	1.04	0.00000	1152.13	823.69	MDP_PDG/Cucurbita_okeechobeensis_martinezii_zv_11c.tif
0.500	0.251	0.25	0.00000	1472.50	1191.00	MDP_PDG/Cucurbita_okeechobeensis_martinezii_zv_11d.tif
0.500	112.003	112.00	0.00000	1291.13	1047.08	MDP_PDG/Cucurbita_okeechobeensis_martinezii_zv_11g.tif
0.500	2.063	2.06	0.00000	813.20	987.95	MDP_PDG/Cucurbita_okeechobeensis_martinezii_zv_14b.tif
0.500	1065.442	1065.44	0.00000	1262.86	1043.48	MDP_PDG/Cucurbita_okeechobeensis_martinezii_zv_14d.tif
0.500	209.850	209.85	0.00000	1298.18	1152.96	MDP_PDG/Cucurbita_okeechobeensis_martinezii_zv_14e_15g.tif
0.500	550.036	550.04	0.00000	1519.23	1200.10	MDP_PDG/Cucurbita_okeechobeensis_martinezii_zv_14f.tif
0.500	8705.019	8705.02	0.00000	1256.07	1013.07	MDP_PDG/Cucurbita_okeechobeensis_martinezii_zv_16c.tif
0.500	2888.441	2888.44	0.00000	1473.09	1193.44	MDP_PDG/Cucurbita_okeechobeensis_martinezii_zv_16d.tif
0.500	19.422	19.42	0.00000	1466.35	1123.38	MDP_PDG/Cucurbita_okeechobeensis_martinezii_zv_16e.tif
0.500	263.660	263.66	0.00000	814.64	992.37	MDP_PDG/Cucurbita_okeechobeensis_martinezii_zv_16f.tif
0.500	278.657	278.66	0.00000	1336.78	1178.19	MDP_PDG/Cucurbita_okeechobeensis_martinezii_zv_16k.tif
0.500	4276.021	4276.02	0.00000	1256.73	1002.14	MDP_PDG/Cucurbita_okeechobeensis_martinezii_zv_18c_19b_19c.tif
0.500	882.134	882.13	0.00000	1370.81	1135.82	MDP_PDG/Cucurbita_okeechobeensis_martinezii_zv_18d.tif
0.500	72.200	72.20	0.00000	823.85	1004.77	MDP_PDG/Cucurbita_okeechobeensis_martinezii_zv_18g_19a.tif
0.500	117.319	117.32	0.00000	1540.79	1171.45	MDP_PDG/Cucurbita_okeechobeensis_martinezii_zv_19e.tif
0.500	0.125	0.12	0.00000	1524.00	1284.00	MDP_PDG/Cucurbita_okeechobeensis_martinezii_zv_19f.tif
0.500	931.688	931.69	0.00000	1366.73	1122.60	MDP_PDG/Cucurbita_okeechobeensis_martinezii_zv_19g.tif
0.500	3279.691	3279.69	0.00000	1225.58	994.60	MDP_PDG/Cucurbita_okeechobeensis_martinezii_zv_20a.tif
0.500	3241.146	3241.15	0.00000	1305.01	1105.28	MDP_PDG/Cucurbita_okeechobeensis_martinezii_zv_20b.tif
0.500	2228.970	2228.97	0.00000	1500.01	1171.25	MDP_PDG/Cucurbita_okeechobeensis_martinezii_zv_20c.tif
0.500	21.741	21.74	0.00000	1502.65	1259.20	MDP_PDG/Cucurbita_okeechobeensis_martinezii_zv_20e.tif
0.500	678.688	678.69	0.00000	1264.68	1070.73	MDP_PDG/Cucurbita_okeechobeensis_martinezii_zv_21a.tif
0.500	113.580	113.58	0.00000	1498.95	1177.95	MDP_PDG/Cucurbita_okeechobeensis_martinezii_zv_21c.tif
0.500	0.814	0.81	0.00000	1282.15	1115.55	MDP_PDG/Cucurbita_okeechobeensis_martinezii_zv_26_27a.tif
0.500	256.440	256.44	0.00000	1013.42	616.18	MDP_PDG/Cucurbita_okeechobeensis_martinezii_zv_2b.tif
0.500	134.342	134.34	0.00000	1074.25	701.75	MDP_PDG/Cucurbita_okeechobeensis_martinezii_zv_2c.tif
0.500	0.119	0.12	0.00000	1059.00	659.00	MDP_PDG/Cucurbita_okeechobeensis_martinezii_zv_3a.tif
0.500	38.227	38.23	0.00000	1067.65	604.34	MDP_PDG/Cucurbita_okeechobeensis_martinezii_zv_5d.tif
0.500	25.632	25.63	0.00000	1064.08	716.63	MDP_PDG/Cucurbita_okeechobeensis_martinezii_zv_5e.tif
0.500	382.197	382.20	0.00000	1009.15	603.45	MDP_PDG/Cucurbita_okeechobeensis_martinezii_zv_5f.tif
0.500	179.868	179.87	0.00000	1093.53	695.42	MDP_PDG/Cucurbita_okeechobeensis_martinezii_zv_6a.tif
0.500	5.007	5.01	0.00000	1253.05	1030.77	MDP_PDG/Cucurbita_okeechobeensis_martinezii_zv_6i.tif
0.500	0.148	0.15	0.00000	1175.00	966.50	MDP_PDG/Cucurbita_okeechobeensis_martinezii_zv_6k.tif
0.300	11080.129	11080.13	0.00000	255.59	374.34	MDP_PDG/Cucurbita_palmata_zv_1a.tif
0.300	10070.521	10070.52	0.00000	195.35	280.75	MDP_PDG/Cucurbita_palmata_zv_2a.tif
0.300	0.417	0.42	0.00000	292.50	425.00	MDP_PDG/Cucurbita_palmata_zv_2b.tif
0.300	4165.875	4165.87	0.00000	304.29	456.37	MDP_PDG/Cucurbita_palmata_zv_3b_13b.tif
0.300	8192.708	8192.71	0.00000	320.57	304.49	MDP_PDG/Cucurbita_palmata_zv_3c.tif
0.300	1761.208	1761.21	0.00000	279.19	438.35	MDP_PDG/Cucurbita_palmata_zv_4a.tif
0.300	17281.002	17281.00	0.00000	292.40	293.04	MDP_PDG/Cucurbita_palmata_zv_4b.tif
0.300	396.916	396.92	0.00000	288.18	259.20	MDP_PDG/Cucurbita_palmata_zv_5a.tif
0.300	2.184	2.18	0.00000	169.48	250.00	MDP_PDG/Cucurbita_palmata_zv_6g.tif
0.300	1.559	1.56	0.00000	234.44	325.61	MDP_PDG/Cucurbita_palmata_zv_7a.tif
0.300	1107.585	1107.58	0.00000	267.20	379.57	MDP_PDG/Cucurbita_palmata_zv_8.tif
0.300	2472.301	2472.30	0.00000	1104.96	918.80	MDP_PDG/Cucurbita_pedatifolia_zv_10c.tif
0.300	407.443	407.44	0.00000	1051.30	961.40	MDP_PDG/Cucurbita_pedatifolia_zv_10e.tif
0.300	336.821	336.82	0.00000	999.19	1089.14	MDP_PDG/Cucurbita_pedatifolia_zv_10f.tif
0.300	1351.581	1351.58	0.00000	1283.61	1194.46	MDP_PDG/Cucurbita_pedatifolia_zv_10g.tif
0.300	4297.034	4297.03	0.00000	1198.16	1109.60	MDP_PDG/Cucurbita_pedatifolia_zv_10h.tif
0.300	206.602	206.60	0.00000	997.10	1089.83	MDP_PDG/Cucurbita_pedatifolia_zv_11b.tif
0.300	28.658	28.66	0.00000	1335.21	1237.37	MDP_PDG/Cucurbita_pedatifolia_zv_11d.tif
0.300	114.763	114.76	0.00000	1171.27	1123.88	MDP_PDG/Cucurbita_pedatifolia_zv_11f_12c.tif
0.300	56.145	56.14	0.00000	1163.29	1065.72	MDP_PDG/Cucurbita_pedatifolia_zv_14c.tif
0.300	14.325	14.32	0.00000	1157.07	971.88	MDP_PDG/Cucurbita_pedatifolia_zv_14d.tif
0.300	347.202	347.20	0.00000	1283.03	1215.74	MDP_PDG/Cucurbita_pedatifolia_zv_14e_15g.tif
0.300	55.983	55.98	0.00000	1171.80	1056.54	MDP_PDG/Cucurbita_pedatifolia_zv_15c.tif
0.300	6.517	6.52	0.00000	1249.09	1060.04	MDP_PDG/Cucurbita_pedatifolia_zv_15d.tif
0.300	0.519	0.52	0.00000	1308.00	1228.00	MDP_PDG/Cucurbita_pedatifolia_zv_15e.tif
0.300	2.199	2.20	0.00000	1154.50	963.38	MDP_PDG/Cucurbita_pedatifolia_zv_16c.tif
0.300	214.341	214.34	0.00000	1109.29	1109.96	MDP_PDG/Cucurbita_pedatifolia_zv_16g.tif
0.300	1.709	1.71	0.00000	964.38	1109.84	MDP_PDG/Cucurbita_pedatifolia_zv_16h.tif
0.300	68.996	69.00	0.00000	1324.42	1236.71	MDP_PDG/Cucurbita_pedatifolia_zv_16i.tif
0.300	119.104	119.10	0.00000	1103.12	1159.63	MDP_PDG/Cucurbita_pedatifolia_zv_16j.tif
0.300	110.457	110.46	0.00000	1311.93	1224.24	MDP_PDG/Cucurbita_pedatifolia_zv_16k.tif
0.300	32.714	32.71	0.00000	1156.63	1171.48	MDP_PDG/Cucurbita_pedatifolia_zv_18b_19d.tif
0.300	0.434	0.43	0.00000	959.00	1118.00	MDP_PDG/Cucurbita_pedatifolia_zv_18g_19a.tif
0.300	561.845	561.84	0.00000	1008.12	830.34	MDP_PDG/Cucurbita_pedatifolia_zv_1c.tif
0.300	0.889	0.89	0.00000	1069.11	642.78	MDP_PDG/Cucurbita_pedatifolia_zv_2b.tif
0.300	19910.506	19910.51	0.00000	1036.13	870.51	MDP_PDG/Cucurbita_pedatifolia_zv_2c.tif
0.300	2562.360	2562.36	0.00000	1240.23	1062.68	MDP_PDG/Cucurbita_pedatifolia_zv_2d.tif
0.300	885.689	885.69	0.00000	1248.00	1111.68	MDP_PDG/Cucurbita_pedatifolia_zv_5c.tif
0.300	8973.634	8973.63	0.00000	1027.68	851.11	MDP_PDG/Cucurbita_pedatifolia_zv_5e.tif
0.300	1.780	1.78	0.00000	887.16	664.02	MDP_PDG/Cucurbita_pedatifolia_zv_5f.tif
0.300	1010.487	1010.49	0.00000	1096.05	733.77	MDP_PDG/Cucurbita_pedatifolia_zv_6a.tif
0.300	19.062	19.06	0.00000	1007.54	1096.07	MDP_PDG/Cucurbita_pedatifolia_zv_6b.tif
0.300	1374.104	1374.10	0.00000	1034.04	926.07	MDP_PDG/Cucurbita_pedatifolia_zv_6d.tif
0.300	3592.865	3592.87	0.00000	1246.81	1154.32	MDP_PDG/Cucurbita_pedatifolia_zv_6e.tif
0.300	6.296	6.30	0.00000	907.76	1000.58	MDP_PDG/Cucurbita_pedatifolia_zv_6h.tif
0.300	3822.942	3822.94	0.00000	1229.24	1057.14	MDP_PDG/Cucurbita_pedatifolia_zv_6i.tif
0.300	2670.837	2670.84	0.00000	1082.02	983.75	MDP_PDG/Cucurbita_pedatifolia_zv_6j.tif
0.300	19028.303	19028.30	0.00000	1151.31	1012.40	MDP_PDG/Cucurbita_pedatifolia_zv_6k.tif
0.300	0.677	0.68	0.00000	1051.00	792.50	MDP_PDG/Cucurbita_pedatifolia_zv_7b.tif
0.300	67.221	67.22	0.00000	1085.13	713.42	MDP_PDG/Cucurbita_pedatifolia_zv_9d.tif
0.300	666.741	666.74	0.00000	1173.21	1032.43	MDP_PDG/Cucurbita_pedatifolia_zv_9e.tif
0.300	162.850	162.85	0.00000	1235.36	1042.01	MDP_PDG/Cucurbita_pedatifolia_zv_9f.tif
0.500	15977.938	15977.94	0.00000	1151.41	799.89	MDP_PDG/Cucurbita_pepo_fraterna_zv_10c.tif
0.500	37.059	37.06	0.00000	1282.48	1045.30	MDP_PDG/Cucurbita_pepo_fraterna_zv_10g.tif
0.500	3915.046	3915.05	0.00000	1172.22	802.05	MDP_PDG/Cucurbita_pepo_fraterna_zv_11c.tif
0.500	0.933	0.93	0.00000	1285.00	1050.50	MDP_PDG/Cucurbita_pepo_fraterna_zv_11g.tif
0.500	101.901	101.90	0.00000	1154.18	949.45	MDP_PDG/Cucurbita_pepo_fraterna_zv_14d.tif
0.500	1697.739	1697.74	0.00000	1187.78	938.43	MDP_PDG/Cucurbita_pepo_fraterna_zv_16c.tif
0.500	585.828	585.83	0.00000	1205.26	926.44	MDP_PDG/Cucurbita_pepo_fraterna_zv_18c_19b_19c.tif
0.500	1781.703	1781.70	0.00000	1057.70	753.49	MDP_PDG/Cucurbita_pepo_fraterna_zv_2c.tif
0.500	365.759	365.76	0.00000	1102.05	835.21	MDP_PDG/Cucurbita_pepo_fraterna_zv_5e.tif
0.500	0.249	0.25	0.00000	1011.00	695.50	MDP_PDG/Cucurbita_pepo_fraterna_zv_5f.tif
0.500	4264.136	4264.14	0.00000	1103.15	751.00	MDP_PDG/Cucurbita_pepo_fraterna_zv_6a.tif
0.500	1092.884	1092.88	0.00000	1113.77	934.10	MDP_PDG/Cucurbita_pepo_fraterna_zv_6k.tif
0.500	0.360	0.36	0.00000	1038.50	737.50	MDP_PDG/Cucurbita_pepo_fraterna_zv_7b.tif
0.500	94.446	94.45	0.00000	1087.31	720.68	MDP_PDG/Cucurbita_pepo_fraterna_zv_9d.tif
1.000	23964.785	23964.79	0.00000	958.82	975.47	MDP_PDG/Cucurbita_radicans_zv_10e.tif
1.000	235.295	235.29	0.00000	1060.65	1052.25	MDP_PDG/Cucurbita_radicans_zv_10f.tif
1.000	249.270	249.27	0.00000	1147.40	1097.89	MDP_PDG/Cucurbita_radicans_zv_10h.tif
1.000	3.883	3.88	0.00000	899.27	951.48	MDP_PDG/Cucurbita_radicans_zv_11a.tif
1.000	70.047	70.05	0.00000	950.37	1076.68	MDP_PDG/Cucurbita_radicans_zv_11b.tif
1.000	275.876	275.88	0.00000	878.33	992.37	MDP_PDG/Cucurbita_radicans_zv_14b.tif
1.000	3220.951	3220.95	0.00000	1115.24	1055.30	MDP_PDG/Cucurbita_radicans_zv_14c.tif
1.000	25.065	25.06	0.00000	1215.10	1014.78	MDP_PDG/Cucurbita_radicans_zv_14d.tif
1.000	5812.624	5812.62	0.00000	984.66	1036.22	MDP_PDG/Cucurbita_radicans_zv_14g.tif
1.000	5.731	5.73	0.00000	982.25	1033.71	MDP_PDG/Cucurbita_radicans_zv_15b.tif
1.000	250.911	250.91	0.00000	1150.00	1058.07	MDP_PDG/Cucurbita_radicans_zv_15c.tif
1.000	604.649	604.65	0.00000	878.11	968.74	MDP_PDG/Cucurbita_radicans_zv_16f.tif
1.000	2700.455	2700.45	0.00000	1012.10	1060.81	MDP_PDG/Cucurbita_radicans_zv_16g.tif
1.000	177.598	177.60	0.00000	944.08	1091.00	MDP_PDG/Cucurbita_radicans_zv_16h.tif
1.000	2.187	2.19	0.00000	1129.13	1156.13	MDP_PDG/Cucurbita_radicans_zv_16j.tif
1.000	1.807	1.81	0.00000	1097.72	1100.44	MDP_PDG/Cucurbita_radicans_zv_18b_19d.tif
1.000	44.400	44.40	0.00000	944.63	1079.11	MDP_PDG/Cucurbita_radicans_zv_18g_19a.tif
1.000	341.106	341.11	0.00000	1100.41	961.41	MDP_PDG/Cucurbita_radicans_zv_2c.tif
1.000	2.142	2.14	0.00000	1073.19	949.04	MDP_PDG/Cucurbita_radicans_zv_5e.tif
1.000	8485.277	8485.28	0.00000	983.80	948.31	MDP_PDG/Cucurbita_radicans_zv_6d.tif
1.000	254.814	254.81	0.00000	1242.46	1151.17	MDP_PDG/Cucurbita_radicans_zv_6e.tif
1.000	4304.110	4304.11	0.00000	919.28	1003.75	MDP_PDG/Cucurbita_radicans_zv_6h.tif
1.000	103.436	103.44	0.00000	1212.43	1024.45	MDP_PDG/Cucurbita_radicans_zv_6i.tif
1.000	14019.760	14019.76	0.00000	1065.10	1016.14	MDP_PDG/Cucurbita_radicans_zv_6j.tif
1.000	13202.079	13202.08	0.00000	1152.36	1027.06	MDP_PDG/Cucurbita_radicans_zv_6k.tif
1.000	202.603	202.60	0.00000	1156.43	1039.07	MDP_PDG/Cucurbita_radicans_zv_9e.tif
0.800	4962.589	4962.59	0.00000	662.48	659.41	MDP_PDG/Gossypium_aridum_zv_10a.tif
0.800	4074.994	4074.99	0.00000	855.73	1053.79	MDP_PDG/Gossypium_aridum_zv_10b.tif
0.800	4895.410	4895.41	0.00000	865.57	932.56	MDP_PDG/Gossypium_aridum_zv_10e.tif
0.800	6628.722	6628.72	0.00000	995.07	1097.94	MDP_PDG/Gossypium_aridum_zv_10f.tif
0.800	6647.428	6647.43	0.00000	1329.83	1216.54	MDP_PDG/Gossypium_aridum_zv_10g.tif
0.800	3091.744	3091.74	0.00000	1178.84	1120.31	MDP_PDG/Gossypium_aridum_zv_10h.tif
0.800	16821.531	16821.53	0.00000	699.85	736.61	MDP_PDG/Gossypium_aridum_zv_11a.tif
0.800	3546.545	3546.55	0.00000	926.37	1077.91	MDP_PDG/Gossypium_aridum_zv_11b.tif
0.800	2322.934	2322.93	0.00000	1350.77	1220.33	MDP_PDG/Gossypium_aridum_zv_11d.tif
0.800	2168.930	2168.93	0.00000	1164.73	1116.39	MDP_PDG/Gossypium_aridum_zv_11f_12c.tif
0.800	357.353	357.35	0.00000	1291.23	1046.44	MDP_PDG/Gossypium_aridum_zv_11g.tif
0.800	1713.516	1713.52	0.00000	652.64	699.16	MDP_PDG/Gossypium_aridum_zv_12a.tif
0.800	4.850	4.85	0.00000	522.02	560.43	MDP_PDG/Gossypium_aridum_zv_13a.tif
0.800	16.114	16.11	0.00000	733.21	705.43	MDP_PDG/Gossypium_aridum_zv_14a.tif
0.800	2.504	2.50	0.00000	860.69	1006.13	MDP_PDG/Gossypium_aridum_zv_14b.tif
0.800	0.675	0.68	0.00000	1059.81	1042.43	MDP_PDG/Gossypium_aridum_zv_14c.tif
0.800	0.263	0.26	0.00000	1260.90	1115.35	MDP_PDG/Gossypium_aridum_zv_14d.tif
0.800	1241.481	1241.48	0.00000	1136.69	1199.59	MDP_PDG/Gossypium_aridum_zv_14e_15g.tif
0.800	0.989	0.99	0.00000	953.37	1035.56	MDP_PDG/Gossypium_aridum_zv_14g.tif
0.800	1780.630	1780.63	0.00000	745.23	757.04	MDP_PDG/Gossypium_aridum_zv_16a.tif
0.800	793.044	793.04	0.00000	1301.44	1073.15	MDP_PDG/Gossypium_aridum_zv_16c.tif
0.800	713.303	713.30	0.00000	1403.45	1219.78	MDP_PDG/Gossypium_aridum_zv_16d.tif
0.800	959.784	959.78	0.00000	841.15	991.97	MDP_PDG/Gossypium_aridum_zv_16f.tif
0.800	1812.372	1812.37	0.00000	1022.71	1089.76	MDP_PDG/Gossypium_aridum_zv_16g.tif
0.800	1614.276	1614.28	0.00000	948.48	1113.26	MDP_PDG/Gossypium_aridum_zv_16h.tif
0.800	500.523	500.52	0.00000	1275.17	1241.83	MDP_PDG/Gossypium_aridum_zv_16i.tif
0.800	4364.577	4364.58	0.00000	1103.70	1179.37	MDP_PDG/Gossypium_aridum_zv_16j.tif
0.800	782.425	782.42	0.00000	1272.18	1211.73	MDP_PDG/Gossypium_aridum_zv_16k.tif
0.800	989.704	989.70	0.00000	762.91	808.49	MDP_PDG/Gossypium_aridum_zv_18a.tif
0.800	1791.050	1791.05	0.00000	1142.54	1167.05	MDP_PDG/Gossypium_aridum_zv_18b_19d.tif
0.800	949.205	949.20	0.00000	1297.25	1056.10	MDP_PDG/Gossypium_aridum_zv_18c_19b_19c.tif
0.800	170.004	170.00	0.00000	1388.83	1203.36	MDP_PDG/Gossypium_aridum_zv_18d.tif
0.800	2589.607	2589.61	0.00000	887.71	1056.79	MDP_PDG/Gossypium_aridum_zv_18g_19a.tif
0.800	0.173	0.17	0.00000	1436.17	1226.77	MDP_PDG/Gossypium_aridum_zv_19f.tif
0.800	1.520	1.52	0.00000	1205.08	1198.84	MDP_PDG/Gossypium_aridum_zv_20d_21d.tif
0.800	0.242	0.24	0.00000	1441.38	1233.14	MDP_PDG/Gossypium_aridum_zv_20e.tif
0.800	170.038	170.04	0.00000	803.86	663.59	MDP_PDG/Gossypium_aridum_zv_2b.tif
0.800	0.896	0.90	0.00000	865.89	737.04	MDP_PDG/Gossypium_aridum_zv_2c.tif
0.800	0.001	0.00	0.00000	1255.00	1159.50	MDP_PDG/Gossypium_aridum_zv_2d.tif
0.800	0.363	0.36	0.00000	521.56	766.37	MDP_PDG/Gossypium_aridum_zv_3b_13b.tif
0.800	0.173	0.17	0.00000	554.35	604.08	MDP_PDG/Gossypium_aridum_zv_3c.tif
0.800	8.620	8.62	0.00000	447.39	737.79	MDP_PDG/Gossypium_aridum_zv_4a.tif
0.800	171.931	171.93	0.00000	693.49	750.41	MDP_PDG/Gossypium_aridum_zv_5a.tif
0.800	544.941	544.94	0.00000	1302.15	1196.67	MDP_PDG/Gossypium_aridum_zv_5c.tif
0.800	42.850	42.85	0.00000	878.81	860.78	MDP_PDG/Gossypium_aridum_zv_5e.tif
0.800	73.338	73.34	0.00000	808.32	672.31	MDP_PDG/Gossypium_aridum_zv_5f.tif
0.800	2484.178	2484.18	0.00000	1000.77	1087.68	MDP_PDG/Gossypium_aridum_zv_6b.tif
0.800	205.893	205.89	0.00000	823.24	731.34	MDP_PDG/Gossypium_aridum_zv_6d.tif
0.800	79.344	79.34	0.00000	1251.41	1160.27	MDP_PDG/Gossypium_aridum_zv_6e.tif
0.800	26.485	26.49	0.00000	641.94	557.47	MDP_PDG/Gossypium_aridum_zv_6f.tif
0.800	9.650	9.65	0.00000	894.94	992.80	MDP_PDG/Gossypium_aridum_zv_6h.tif
0.800	1.703	1.70	0.00000	1253.31	1103.83	MDP_PDG/Gossypium_aridum_zv_6i.tif
0.800	0.476	0.48	0.00000	1061.07	1039.33	MDP_PDG/Gossypium_aridum_zv_6j.tif
0.800	3.649	3.65	0.00000	1220.13	1112.31	MDP_PDG/Gossypium_aridum_zv_6k.tif
0.800	20.111	20.11	0.00000	534.51	525.93	MDP_PDG/Gossypium_davidsonii_zv_10a.tif
0.800	2424.122	2424.12	0.00000	512.43	510.66	MDP_PDG/Gossypium_davidsonii_zv_12a.tif
0.800	2235.586	2235.59	0.00000	479.62	504.77	MDP_PDG/Gossypium_davidsonii_zv_13a.tif
0.800	114.915	114.92	0.00000	309.22	470.32	MDP_PDG/Gossypium_davidsonii_zv_1a.tif
0.800	306.689	306.69	0.00000	359.87	545.32	MDP_PDG/Gossypium_davidsonii_zv_2a.tif
0.800	10839.926	10839.93	0.00000	477.17	707.82	MDP_PDG/Gossypium_davidsonii_zv_3b_13b.tif
0.800	621.496	621.50	0.00000	456.23	474.67	MDP_PDG/Gossypium_davidsonii_zv_3c.tif
0.800	7544.646	7544.65	0.00000	426.65	682.40	MDP_PDG/Gossypium_davidsonii_zv_4a.tif
0.800	668.219	668.22	0.00000	400.74	535.04	MDP_PDG/Gossypium_davidsonii_zv_4b.tif
0.800	1640.703	1640.70	0.00000	502.20	494.34	MDP_PDG/Gossypium_davidsonii_zv_5a.tif
0.800	7218.411	7218.41	0.00000	536.14	784.84	MDP_PDG/Gossypium_davidsonii_zv_5b_12b.tif
0.800	144.051	144.05	0.00000	546.22	801.96	MDP_PDG/Gossypium_davidsonii_zv_6g.tif
0.800	5822.973	5822.97	0.00000	1306.89	1198.62	MDP_PDG/Gossypium_gossypioides_zv_10g.tif
0.800	1.410	1.41	0.00000	1127.24	1154.24	MDP_PDG/Gossypium_gossypioides_zv_10h.tif
0.800	1501.012	1501.01	0.00000	1355.28	1210.76	MDP_PDG/Gossypium_gossypioides_zv_11d.tif
0.800	247.054	247.05	0.00000	1266.08	1135.05	MDP_PDG/Gossypium_gossypioides_zv_11f_12c.tif
0.800	7.431	7.43	0.00000	1258.39	1100.29	MDP_PDG/Gossypium_gossypioides_zv_14d.tif
0.800	151.951	151.95	0.00000	1310.78	1192.48	MDP_PDG/Gossypium_gossypioides_zv_14e_15g.tif
0.800	46.773	46.77	0.00000	1257.34	1075.94	MDP_PDG/Gossypium_gossypioides_zv_16c.tif
0.800	322.212	322.21	0.00000	1407.62	1206.10	MDP_PDG/Gossypium_gossypioides_zv_16d.tif
0.800	318.757	318.76	0.00000	1335.13	1234.83	MDP_PDG/Gossypium_gossypioides_zv_16i.tif
0.800	3138.541	3138.54	0.00000	1337.91	1195.32	MDP_PDG/Gossypium_gossypioides_zv_16k.tif
0.800	0.685	0.69	0.00000	1334.00	1240.00	MDP_PDG/Gossypium_gossypioides_zv_18b_19d.tif
0.800	501.006	501.01	0.00000	1374.64	1196.55	MDP_PDG/Gossypium_gossypioides_zv_18d.tif
0.800	6.640	6.64	0.00000	1350.58	1186.86	MDP_PDG/Gossypium_gossypioides_zv_20b.tif
0.800	1096.486	1096.49	0.00000	1262.35	1135.81	MDP_PDG/Gossypium_gossypioides_zv_5c.tif
0.800	1.055	1.06	0.00000	989.29	1089.29	MDP_PDG/Gossypium_gossypioides_zv_6b.tif
0.800	886.114	886.11	0.00000	1300.48	1196.14	MDP_PDG/Gossypium_gossypioides_zv_6e.tif
0.800	53.368	53.37	0.00000	1252.14	1090.26	MDP_PDG/Gossypium_gossypioides_zv_6i.tif
1.000	19.443	19.44	0.00000	750.57	826.17	MDP_PDG/Gossypium_harknesii_zv_11a.tif
1.000	4.961	4.96	0.00000	586.03	647.05	MDP_PDG/Gossypium_harknesii_zv_12a.tif
1.000	178.051	178.05	0.00000	514.17	555.74	MDP_PDG/Gossypium_harknesii_zv_13a.tif
1.000	5740.658	5740.66	0.00000	464.66	671.18	MDP_PDG/Gossypium_harknesii_zv_3b_13b.tif
1.000	6.645	6.64	0.00000	420.50	449.49	MDP_PDG/Gossypium_harknesii_zv_3c.tif
1.000	3251.355	3251.36	0.00000	447.52	710.45	MDP_PDG/Gossypium_harknesii_zv_4a.tif
1.000	4456.583	4456.58	0.00000	396.56	540.28	MDP_PDG/Gossypium_harknesii_zv_4b.tif
1.000	220.304	220.30	0.00000	516.93	759.28	MDP_PDG/Gossypium_harknesii_zv_5b_12b.tif
0.800	114.349	114.35	0.00000	717.22	774.02	MDP_PDG/Gossypium_hirsutum_zv_10a.tif
0.800	3910.435	3910.44	0.00000	854.41	1054.88	MDP_PDG/Gossypium_hirsutum_zv_10b.tif
0.800	1542.199	1542.20	0.00000	1198.51	839.81	MDP_PDG/Gossypium_hirsutum_zv_10c.tif
0.800	8963.038	8963.04	0.00000	1673.50	954.50	MDP_PDG/Gossypium_hirsutum_zv_10d_5g.tif
0.800	349.406	349.41	0.00000	816.02	972.24	MDP_PDG/Gossypium_hirsutum_zv_10e.tif
0.800	1299.551	1299.55	0.00000	1012.96	1142.30	MDP_PDG/Gossypium_hirsutum_zv_10f.tif
0.800	5725.466	5725.47	0.00000	1337.19	1223.93	MDP_PDG/Gossypium_hirsutum_zv_10g.tif
0.800	207.819	207.82	0.00000	1112.31	1159.35	MDP_PDG/Gossypium_hirsutum_zv_10h.tif
0.800	1402.204	1402.20	0.00000	1464.55	1205.74	MDP_PDG/Gossypium_hirsutum_zv_10i.tif
0.800	3273.182	3273.18	0.00000	760.52	828.92	MDP_PDG/Gossypium_hirsutum_zv_11a.tif
0.800	1455.252	1455.25	0.00000	883.51	1067.80	MDP_PDG/Gossypium_hirsutum_zv_11b.tif
0.800	2972.257	2972.26	0.00000	1189.86	868.00	MDP_PDG/Gossypium_hirsutum_zv_11c.tif
0.800	2254.795	2254.80	0.00000	1383.61	1216.79	MDP_PDG/Gossypium_hirsutum_zv_11d.tif
0.800	2363.153	2363.15	0.00000	1753.94	928.11	MDP_PDG/Gossypium_hirsutum_zv_11e_12d.tif
0.800	1.239	1.24	0.00000	1111.78	1134.71	MDP_PDG/Gossypium_hirsutum_zv_11f_12c.tif
0.800	227.248	227.25	0.00000	1291.48	1046.04	MDP_PDG/Gossypium_hirsutum_zv_11g.tif
0.800	185.148	185.15	0.00000	684.59	745.45	MDP_PDG/Gossypium_hirsutum_zv_12a.tif
0.800	23.431	23.43	0.00000	512.51	554.23	MDP_PDG/Gossypium_hirsutum_zv_13a.tif
0.800	0.035	0.04	0.00000	1284.00	1026.00	MDP_PDG/Gossypium_hirsutum_zv_14d.tif
0.800	2241.881	2241.88	0.00000	1148.13	1199.55	MDP_PDG/Gossypium_hirsutum_zv_14e_15g.tif
0.800	206.931	206.93	0.00000	1525.69	1225.62	MDP_PDG/Gossypium_hirsutum_zv_14f.tif
0.800	2.080	2.08	0.00000	934.68	1097.87	MDP_PDG/Gossypium_hirsutum_zv_14g.tif
0.800	2.129	2.13	0.00000	1306.94	1231.64	MDP_PDG/Gossypium_hirsutum_zv_15e.tif
0.800	0.654	0.65	0.00000	1529.97	1275.05	MDP_PDG/Gossypium_hirsutum_zv_15f.tif
0.800	408.331	408.33	0.00000	801.47	854.10	MDP_PDG/Gossypium_hirsutum_zv_16a.tif
0.800	4818.366	4818.37	0.00000	1292.42	1033.47	MDP_PDG/Gossypium_hirsutum_zv_16c.tif
0.800	5347.356	5347.36	0.00000	1458.64	1234.01	MDP_PDG/Gossypium_hirsutum_zv_16d.tif
0.800	24052.090	24052.09	0.00000	1707.04	1033.79	MDP_PDG/Gossypium_hirsutum_zv_16e.tif
0.800	1049.600	1049.60	0.00000	815.33	977.53	MDP_PDG/Gossypium_hirsutum_zv_16f.tif
0.800	769.834	769.83	0.00000	1038.44	1121.16	MDP_PDG/Gossypium_hirsutum_zv_16g.tif
0.800	1837.908	1837.91	0.00000	949.89	1115.39	MDP_PDG/Gossypium_hirsutum_zv_16h.tif
0.800	643.566	643.57	0.00000	1276.56	1242.72	MDP_PDG/Gossypium_hirsutum_zv_16i.tif
0.800	7254.339	7254.34	0.00000	1107.72	1182.32	MDP_PDG/Gossypium_hirsutum_zv_16j.tif
0.800	600.105	600.10	0.00000	1283.59	1225.31	MDP_PDG/Gossypium_hirsutum_zv_16k.tif
0.800	2410.347	2410.35	0.00000	796.65	876.31	MDP_PDG/Gossypium_hirsutum_zv_18a.tif
0.800	2016.612	2016.61	0.00000	1156.91	1193.48	MDP_PDG/Gossypium_hirsutum_zv_18b_19d.tif
0.800	5121.224	5121.22	0.00000	1240.26	963.62	MDP_PDG/Gossypium_hirsutum_zv_18c_19b_19c.tif
0.800	2131.729	2131.73	0.00000	1413.77	1180.83	MDP_PDG/Gossypium_hirsutum_zv_18d.tif
0.800	9277.772	9277.77	0.00000	1702.97	1086.69	MDP_PDG/Gossypium_hirsutum_zv_18e.tif
0.800	7188.400	7188.40	0.00000	1786.98	955.77	MDP_PDG/Gossypium_hirsutum_zv_18f.tif
0.800	3417.992	3417.99	0.00000	847.77	1005.76	MDP_PDG/Gossypium_hirsutum_zv_18g_19a.tif
0.800	557.123	557.12	0.00000	1603.79	1214.70	MDP_PDG/Gossypium_hirsutum_zv_19e.tif
0.800	62.294	62.29	0.00000	1464.73	1246.45	MDP_PDG/Gossypium_hirsutum_zv_19f.tif
0.800	379.007	379.01	0.00000	1348.11	1144.67	MDP_PDG/Gossypium_hirsutum_zv_19g.tif
0.800	6.937	6.94	0.00000	1229.25	986.78	MDP_PDG/Gossypium_hirsutum_zv_20a.tif
0.800	121.390	121.39	0.00000	1344.34	1108.61	MDP_PDG/Gossypium_hirsutum_zv_20b.tif
0.800	230.047	230.05	0.00000	1545.14	1160.32	MDP_PDG/Gossypium_hirsutum_zv_20c.tif
0.800	9.459	9.46	0.00000	1204.47	1209.31	MDP_PDG/Gossypium_hirsutum_zv_20d_21d.tif
0.800	622.934	622.93	0.00000	1494.67	1279.48	MDP_PDG/Gossypium_hirsutum_zv_20e.tif
0.800	0.051	0.05	0.00000	1537.00	1292.00	MDP_PDG/Gossypium_hirsutum_zv_21c.tif
0.800	1.377	1.38	0.00000	1536.78	1297.88	MDP_PDG/Gossypium_hirsutum_zv_26_27b.tif
0.800	1992.153	1992.15	0.00000	512.42	764.47	MDP_PDG/Gossypium_hirsutum_zv_3b_13b.tif
0.800	1005.310	1005.31	0.00000	458.97	742.69	MDP_PDG/Gossypium_hirsutum_zv_4a.tif
0.800	40.428	40.43	0.00000	454.68	619.56	MDP_PDG/Gossypium_hirsutum_zv_4b.tif
0.800	63.255	63.25	0.00000	705.83	768.38	MDP_PDG/Gossypium_hirsutum_zv_5a.tif
0.800	533.965	533.97	0.00000	541.82	803.08	MDP_PDG/Gossypium_hirsutum_zv_5b_12b.tif
0.800	322.312	322.31	0.00000	1330.32	1244.23	MDP_PDG/Gossypium_hirsutum_zv_5c.tif
0.800	143.914	143.91	0.00000	1083.81	1183.41	MDP_PDG/Gossypium_hirsutum_zv_6b.tif
0.800	25.400	25.40	0.00000	1533.74	1228.39	MDP_PDG/Gossypium_hirsutum_zv_6c.tif
0.800	124.153	124.15	0.00000	1306.03	1212.28	MDP_PDG/Gossypium_hirsutum_zv_6e.tif
0.800	0.249	0.25	0.00000	892.66	1031.86	MDP_PDG/Gossypium_hirsutum_zv_6h.tif
1.000	28972.379	28972.38	0.00000	575.57	458.50	MDP_PDG/Gossypium_thurberi_zv_10a.tif
1.000	45.879	45.88	0.00000	861.02	957.57	MDP_PDG/Gossypium_thurberi_zv_10e.tif
1.000	683.988	683.99	0.00000	577.11	499.31	MDP_PDG/Gossypium_thurberi_zv_11a.tif
1.000	5.408	5.41	0.00000	527.24	494.09	MDP_PDG/Gossypium_thurberi_zv_12a.tif
1.000	11.909	11.91	0.00000	596.07	509.52	MDP_PDG/Gossypium_thurberi_zv_14a.tif
1.000	27.013	27.01	0.00000	792.82	816.56	MDP_PDG/Gossypium_thurberi_zv_16a.tif
1.000	5.605	5.60	0.00000	825.84	957.83	MDP_PDG/Gossypium_thurberi_zv_16f.tif
1.000	0.393	0.39	0.00000	828.48	954.28	MDP_PDG/Gossypium_thurberi_zv_18g_19a.tif
1.000	12615.017	12615.02	0.00000	551.72	339.81	MDP_PDG/Gossypium_thurberi_zv_2b.tif
1.000	22473.846	22473.85	0.00000	512.30	380.52	MDP_PDG/Gossypium_thurberi_zv_5a.tif
1.000	15265.844	15265.84	0.00000	544.24	372.52	MDP_PDG/Gossypium_thurberi_zv_6f.tif
1.000	3.848	3.85	0.00000	611.78	323.04	MDP_PDG/Gossypium_thurberi_zv_7b.tif
1.000	38.932	38.93	0.00000	570.90	336.95	MDP_PDG/Gossypium_thurberi_zv_9b.tif
1.000	257.623	257.62	0.00000	1479.27	1211.24	MDP_PDG/Persea_albida_zv_10i.tif
1.000	4.034	4.03	0.00000	1460.83	1211.46	MDP_PDG/Persea_albida_zv_11d.tif
1.000	863.191	863.19	0.00000	1265.99	1060.82	MDP_PDG/Persea_albida_zv_14d.tif
1.000	704.887	704.89	0.00000	1304.56	1160.47	MDP_PDG/Persea_albida_zv_14e_15g.tif
1.000	4243.912	4243.91	0.00000	1524.32	1226.35	MDP_PDG/Persea_albida_zv_14f.tif
1.000	37.235	37.24	0.00000	1267.70	1058.20	MDP_PDG/Persea_albida_zv_15d.tif
1.000	36.559	36.56	0.00000	1320.99	1177.76	MDP_PDG/Persea_albida_zv_15e.tif
1.000	60.493	60.49	0.00000	1530.45	1275.42	MDP_PDG/Persea_albida_zv_15f.tif
1.000	265.808	265.81	0.00000	1266.98	1056.75	MDP_PDG/Persea_albida_zv_16c.tif
1.000	4669.836	4669.84	0.00000	1500.10	1228.81	MDP_PDG/Persea_albida_zv_16d.tif
1.000	186.671	186.67	0.00000	1326.56	1174.74	MDP_PDG/Persea_albida_zv_16k.tif
1.000	8.133	8.13	0.00000	1507.51	1236.14	MDP_PDG/Persea_albida_zv_18d.tif
1.000	1.421	1.42	0.00000	1561.19	1199.09	MDP_PDG/Persea_albida_zv_19e.tif
1.000	19.148	19.15	0.00000	1519.57	1280.48	MDP_PDG/Persea_albida_zv_19f.tif
1.000	0.695	0.69	0.00000	1388.46	1173.20	MDP_PDG/Persea_albida_zv_19g.tif
1.000	15.418	15.42	0.00000	1252.09	1020.12	MDP_PDG/Persea_albida_zv_20a.tif
1.000	741.809	741.81	0.00000	1283.45	1112.22	MDP_PDG/Persea_albida_zv_20b.tif
1.000	402.323	402.32	0.00000	1531.04	1194.27	MDP_PDG/Persea_albida_zv_20c.tif
1.000	949.203	949.20	0.00000	1509.42	1266.55	MDP_PDG/Persea_albida_zv_20e.tif
1.000	852.784	852.78	0.00000	1291.42	1118.82	MDP_PDG/Persea_albida_zv_21a.tif
1.000	58.633	58.63	0.00000	1519.24	1202.95	MDP_PDG/Persea_albida_zv_21c.tif
1.000	6.916	6.92	0.00000	1292.85	1139.22	MDP_PDG/Persea_albida_zv_25.tif
1.000	4.709	4.71	0.00000	1282.15	1118.03	MDP_PDG/Persea_albida_zv_26_27a.tif
1.000	19.257	19.26	0.00000	1535.22	1296.45	MDP_PDG/Persea_albida_zv_26_27b.tif
1.000	126.177	126.18	0.00000	1533.13	1227.70	MDP_PDG/Persea_albida_zv_6c.tif
1.000	17.973	17.97	0.00000	1257.25	1032.36	MDP_PDG/Persea_albida_zv_6i.tif
1.000	6.456	6.46	0.00000	1259.51	1033.01	MDP_PDG/Persea_albida_zv_9f.tif
0.200	2.706	2.71	0.00000	906.24	1084.94	MDP_PDG/Persea_americana_zv_10b.tif
0.200	6689.423	6689.42	0.00000	1133.36	787.47	MDP_PDG/Persea_americana_zv_10c.tif
0.200	2743.612	2743.61	0.00000	1684.45	951.41	MDP_PDG/Persea_americana_zv_10d_5g.tif
0.200	523.649	523.65	0.00000	883.31	1003.91	MDP_PDG/Persea_americana_zv_10e.tif
0.200	388.648	388.65	0.00000	1020.25	1072.95	MDP_PDG/Persea_americana_zv_10f.tif
0.200	3321.141	3321.14	0.00000	1286.33	1177.79	MDP_PDG/Persea_americana_zv_10g.tif
0.200	3904.208	3904.21	0.00000	1192.64	1124.17	MDP_PDG/Persea_americana_zv_10h.tif
0.200	2078.313	2078.31	0.00000	1466.68	1206.64	MDP_PDG/Persea_americana_zv_10i.tif
0.200	189.317	189.32	0.00000	978.12	1084.05	MDP_PDG/Persea_americana_zv_11b.tif
0.200	1930.137	1930.14	0.00000	1184.23	849.20	MDP_PDG/Persea_americana_zv_11c.tif
0.200	740.323	740.32	0.00000	1452.67	1210.31	MDP_PDG/Persea_americana_zv_11d.tif
0.200	635.206	635.21	0.00000	1749.07	929.38	MDP_PDG/Persea_americana_zv_11e_12d.tif
0.200	102.261	102.26	0.00000	1167.11	1120.25	MDP_PDG/Persea_americana_zv_11f_12c.tif
0.200	448.270	448.27	0.00000	1290.95	1047.75	MDP_PDG/Persea_americana_zv_11g.tif
0.200	1180.735	1180.74	0.00000	851.64	999.14	MDP_PDG/Persea_americana_zv_14b.tif
0.200	3048.171	3048.17	0.00000	1111.36	1057.40	MDP_PDG/Persea_americana_zv_14c.tif
0.200	5270.119	5270.12	0.00000	1241.64	1042.42	MDP_PDG/Persea_americana_zv_14d.tif
0.200	12281.829	12281.83	0.00000	1250.77	1182.27	MDP_PDG/Persea_americana_zv_14e_15g.tif
0.200	3695.428	3695.43	0.00000	1522.83	1221.75	MDP_PDG/Persea_americana_zv_14f.tif
0.200	3474.782	3474.78	0.00000	985.66	1044.14	MDP_PDG/Persea_americana_zv_14g.tif
0.200	248.812	248.81	0.00000	967.16	1038.48	MDP_PDG/Persea_americana_zv_15b.tif
0.200	2061.574	2061.57	0.00000	1136.62	1055.56	MDP_PDG/Persea_americana_zv_15c.tif
0.200	1073.834	1073.83	0.00000	1254.26	1057.96	MDP_PDG/Persea_americana_zv_15d.tif
0.200	497.746	497.75	0.00000	1300.55	1197.75	MDP_PDG/Persea_americana_zv_15e.tif
0.200	38.619	38.62	0.00000	1529.36	1272.17	MDP_PDG/Persea_americana_zv_15f.tif
0.200	15083.436	15083.44	0.00000	1281.00	1041.78	MDP_PDG/Persea_americana_zv_16c.tif
0.200	10495.411	10495.41	0.00000	1484.92	1216.70	MDP_PDG/Persea_americana_zv_16d.tif
0.200	16167.391	16167.39	0.00000	1699.22	1022.67	MDP_PDG/Persea_americana_zv_16e.tif
0.200	1587.630	1587.63	0.00000	839.77	1007.63	MDP_PDG/Persea_americana_zv_16f.tif
0.200	6361.498	6361.50	0.00000	1066.86	1109.61	MDP_PDG/Persea_americana_zv_16g.tif
0.200	1047.951	1047.95	0.00000	940.84	1099.64	MDP_PDG/Persea_americana_zv_16h.tif
0.200	1406.650	1406.65	0.00000	1292.15	1238.60	MDP_PDG/Persea_americana_zv_16i.tif
0.200	4198.549	4198.55	0.00000	1125.10	1167.29	MDP_PDG/Persea_americana_zv_16j.tif
0.200	6542.390	6542.39	0.00000	1290.14	1196.27	MDP_PDG/Persea_americana_zv_16k.tif
0.200	2066.500	2066.50	0.00000	1131.01	1173.13	MDP_PDG/Persea_americana_zv_18b_19d.tif
0.200	8292.613	8292.61	0.00000	1250.18	989.20	MDP_PDG/Persea_americana_zv_18c_19b_19c.tif
0.200	7010.036	7010.04	0.00000	1382.67	1156.11	MDP_PDG/Persea_americana_zv_18d.tif
0.200	4579.678	4579.68	0.00000	1715.38	1070.78	MDP_PDG/Persea_americana_zv_18e.tif
0.200	4694.182	4694.18	0.00000	1783.38	958.75	MDP_PDG/Persea_americana_zv_18f.tif
0.200	529.659	529.66	0.00000	874.50	1051.02	MDP_PDG/Persea_americana_zv_18g_19a.tif
0.200	1230.505	1230.51	0.00000	1548.41	1181.95	MDP_PDG/Persea_americana_zv_19e.tif
0.200	334.912	334.91	0.00000	1496.56	1269.04	MDP_PDG/Persea_americana_zv_19f.tif
0.200	16641.732	16641.73	0.00000	1386.06	1150.39	MDP_PDG/Persea_americana_zv_19g.tif
0.200	2289.689	2289.69	0.00000	1229.41	999.08	MDP_PDG/Persea_americana_zv_20a.tif
0.200	8100.413	8100.41	0.00000	1308.14	1131.24	MDP_PDG/Persea_americana_zv_20b.tif
0.200	7651.631	7651.63	0.00000	1499.24	1167.05	MDP_PDG/Persea_americana_zv_20c.tif
0.200	774.379	774.38	0.00000	1182.25	1188.80	MDP_PDG/Persea_americana_zv_20d_21d.tif
0.200	1415.771	1415.77	0.00000	1506.35	1268.55	MDP_PDG/Persea_americana_zv_20e.tif
0.200	2032.445	2032.45	0.00000	1280.82	1102.11	MDP_PDG/Persea_americana_zv_21a.tif
0.200	88.025	88.03	0.00000	1516.90	1193.43	MDP_PDG/Persea_americana_zv_21c.tif
0.200	100.362	100.36	0.00000	1166.88	1062.77	MDP_PDG/Persea_americana_zv_22_23_24a.tif
0.200	75.617	75.62	0.00000	1252.17	1063.83	MDP_PDG/Persea_americana_zv_22_23_24b.tif
0.200	135.987	135.99	0.00000	1290.48	1153.86	MDP_PDG/Persea_americana_zv_25.tif
0.200	346.036	346.04	0.00000	1291.39	1124.93	MDP_PDG/Persea_americana_zv_26_27a.tif
0.200	565.120	565.12	0.00000	1478.30	1201.47	MDP_PDG/Persea_americana_zv_26_27b.tif
0.200	3817.409	3817.41	0.00000	973.70	570.92	MDP_PDG/Persea_americana_zv_2b.tif
0.200	5179.000	5179.00	0.00000	1046.15	730.46	MDP_PDG/Persea_americana_zv_2c.tif
0.200	1988.515	1988.52	0.00000	1240.21	1064.86	MDP_PDG/Persea_americana_zv_2d.tif
0.200	8.794	8.79	0.00000	976.90	579.46	MDP_PDG/Persea_americana_zv_3a.tif
0.200	769.095	769.10	0.00000	1249.74	1114.02	MDP_PDG/Persea_americana_zv_5c.tif
0.200	246.786	246.79	0.00000	1065.59	608.20	MDP_PDG/Persea_americana_zv_5d.tif
0.200	549.090	549.09	0.00000	1040.43	745.16	MDP_PDG/Persea_americana_zv_5e.tif
0.200	2935.832	2935.83	0.00000	994.42	572.43	MDP_PDG/Persea_americana_zv_5f.tif
0.200	6167.960	6167.96	0.00000	1097.54	740.01	MDP_PDG/Persea_americana_zv_6a.tif
0.200	1.268	1.27	0.00000	990.35	1087.32	MDP_PDG/Persea_americana_zv_6b.tif
0.200	92.879	92.88	0.00000	1533.29	1227.88	MDP_PDG/Persea_americana_zv_6c.tif
0.200	331.675	331.67	0.00000	991.59	948.23	MDP_PDG/Persea_americana_zv_6d.tif
0.200	9181.566	9181.57	0.00000	1257.45	1162.92	MDP_PDG/Persea_americana_zv_6e.tif
0.200	1136.692	1136.69	0.00000	909.80	1011.18	MDP_PDG/Persea_americana_zv_6h.tif
0.200	5496.609	5496.61	0.00000	1232.46	1056.26	MDP_PDG/Persea_americana_zv_6i.tif
0.200	3548.520	3548.52	0.00000	1079.39	1027.42	MDP_PDG/Persea_americana_zv_6j.tif
0.200	7555.971	7555.97	0.00000	1179.75	1037.60	MDP_PDG/Persea_americana_zv_6k.tif
0.200	1.433	1.43	0.00000	1043.79	760.77	MDP_PDG/Persea_americana_zv_7b.tif
0.200	0.555	0.56	0.00000	954.50	463.21	MDP_PDG/Persea_americana_zv_9b.tif
0.200	2.059	2.06	0.00000	934.29	747.22	MDP_PDG/Persea_americana_zv_9c.tif
0.200	903.479	903.48	0.00000	1082.48	715.82	MDP_PDG/Persea_americana_zv_9d.tif
0.200	1588.879	1588.88	0.00000	1162.24	1037.39	MDP_PDG/Persea_americana_zv_9e.tif
0.200	615.104	615.10	0.00000	1241.07	1040.28	MDP_PDG/Persea_americana_zv_9f.tif
0.200	221.767	221.77	0.00000	1504.84	1228.02	MDP_PDG/Persea_caerulea_zv_10i.tif
0.200	8.233	8.23	0.00000	1454.99	1216.58	MDP_PDG/Persea_caerulea_zv_11d.tif
0.200	3052.464	3052.46	0.00000	1526.51	1218.74	MDP_PDG/Persea_caerulea_zv_14f.tif
0.200	5.631	5.63	0.00000	1525.52	1261.54	MDP_PDG/Persea_caerulea_zv_15f.tif
0.200	3959.165	3959.16	0.00000	1519.58	1221.57	MDP_PDG/Persea_caerulea_zv_16d.tif
0.200	21.187	21.19	0.00000	1473.81	1212.97	MDP_PDG/Persea_caerulea_zv_18d.tif
0.200	9.253	9.25	0.00000	1558.19	1193.54	MDP_PDG/Persea_caerulea_zv_19e.tif
0.200	8.777	8.78	0.00000	1525.98	1278.34	MDP_PDG/Persea_caerulea_zv_19f.tif
0.200	839.275	839.27	0.00000	1532.55	1190.72	MDP_PDG/Persea_caerulea_zv_20c.tif
0.200	482.977	482.98	0.00000	1513.40	1266.33	MDP_PDG/Persea_caerulea_zv_20e.tif
0.200	68.989	68.99	0.00000	1515.88	1186.54	MDP_PDG/Persea_caerulea_zv_21c.tif
0.200	121.614	121.61	0.00000	1533.63	1228.19	MDP_PDG/Persea_caerulea_zv_6c.tif
0.800	662.341	662.34	0.00000	1464.42	1205.58	MDP_PDG/Persea_donnell_smithii_zv_10i.tif
0.800	83.385	83.38	0.00000	1449.49	1208.69	MDP_PDG/Persea_donnell_smithii_zv_11d.tif
0.800	3.888	3.89	0.00000	1259.45	1078.60	MDP_PDG/Persea_donnell_smithii_zv_14d.tif
0.800	2.875	2.87	0.00000	1286.29	1137.77	MDP_PDG/Persea_donnell_smithii_zv_14e_15g.tif
0.800	4197.136	4197.14	0.00000	1520.36	1211.77	MDP_PDG/Persea_donnell_smithii_zv_14f.tif
0.800	19.935	19.93	0.00000	1522.76	1246.97	MDP_PDG/Persea_donnell_smithii_zv_15f.tif
0.800	25.021	25.02	0.00000	1261.81	1076.29	MDP_PDG/Persea_donnell_smithii_zv_16c.tif
0.800	3287.854	3287.85	0.00000	1458.87	1205.23	MDP_PDG/Persea_donnell_smithii_zv_16d.tif
0.800	4.452	4.45	0.00000	1324.95	1162.48	MDP_PDG/Persea_donnell_smithii_zv_16k.tif
0.800	78.539	78.54	0.00000	1441.33	1212.50	MDP_PDG/Persea_donnell_smithii_zv_18d.tif
0.800	0.215	0.21	0.00000	1425.50	1186.50	MDP_PDG/Persea_donnell_smithii_zv_19g.tif
0.800	25.040	25.04	0.00000	1269.41	1077.11	MDP_PDG/Persea_donnell_smithii_zv_20b.tif
0.800	345.253	345.25	0.00000	1500.58	1183.47	MDP_PDG/Persea_donnell_smithii_zv_20c.tif
0.800	0.307	0.31	0.00000	1515.92	1272.61	MDP_PDG/Persea_donnell_smithii_zv_20e.tif
0.800	1.614	1.61	0.00000	1282.83	1111.91	MDP_PDG/Persea_donnell_smithii_zv_21a.tif
0.800	222.882	222.88	0.00000	1501.70	1178.31	MDP_PDG/Persea_donnell_smithii_zv_21c.tif
0.800	116.787	116.79	0.00000	1533.55	1227.88	MDP_PDG/Persea_donnell_smithii_zv_6c.tif
0.800	77.313	77.31	0.00000	907.00	1074.43	MDP_PDG/Persea_hintonii_zv_10b.tif
0.800	9725.785	9725.79	0.00000	877.85	982.59	MDP_PDG/Persea_hintonii_zv_10e.tif
0.800	488.869	488.87	0.00000	1050.42	1063.90	MDP_PDG/Persea_hintonii_zv_10f.tif
0.800	97.601	97.60	0.00000	1119.26	1118.51	MDP_PDG/Persea_hintonii_zv_10h.tif
0.800	40.093	40.09	0.00000	838.74	940.47	MDP_PDG/Persea_hintonii_zv_11a.tif
0.800	600.774	600.77	0.00000	910.86	1074.35	MDP_PDG/Persea_hintonii_zv_11b.tif
0.800	4.737	4.74	0.00000	1110.86	1123.94	MDP_PDG/Persea_hintonii_zv_11f_12c.tif
0.800	383.874	383.87	0.00000	786.42	800.18	MDP_PDG/Persea_hintonii_zv_14a.tif
0.800	4527.375	4527.38	0.00000	850.03	995.07	MDP_PDG/Persea_hintonii_zv_14b.tif
0.800	3308.336	3308.34	0.00000	1092.06	1055.89	MDP_PDG/Persea_hintonii_zv_14c.tif
0.800	124.292	124.29	0.00000	1196.91	996.63	MDP_PDG/Persea_hintonii_zv_14d.tif
0.800	644.609	644.61	0.00000	1054.58	1139.99	MDP_PDG/Persea_hintonii_zv_14e_15g.tif
0.800	3921.858	3921.86	0.00000	965.64	1048.60	MDP_PDG/Persea_hintonii_zv_14g.tif
0.800	85.705	85.71	0.00000	763.37	755.88	MDP_PDG/Persea_hintonii_zv_15a.tif
0.800	316.115	316.11	0.00000	958.96	1038.15	MDP_PDG/Persea_hintonii_zv_15b.tif
0.800	1027.403	1027.40	0.00000	1118.05	1052.22	MDP_PDG/Persea_hintonii_zv_15c.tif
0.800	2.417	2.42	0.00000	1255.66	1044.95	MDP_PDG/Persea_hintonii_zv_15d.tif
0.800	1.528	1.53	0.00000	1235.36	1173.25	MDP_PDG/Persea_hintonii_zv_15e.tif
0.800	1661.871	1661.87	0.00000	818.54	873.87	MDP_PDG/Persea_hintonii_zv_16a.tif
0.800	10216.432	10216.43	0.00000	839.03	985.04	MDP_PDG/Persea_hintonii_zv_16f.tif
0.800	8590.439	8590.44	0.00000	1015.38	1080.34	MDP_PDG/Persea_hintonii_zv_16g.tif
0.800	3490.705	3490.71	0.00000	934.64	1097.95	MDP_PDG/Persea_hintonii_zv_16h.tif
0.800	32.630	32.63	0.00000	1304.29	1243.74	MDP_PDG/Persea_hintonii_zv_16i.tif
0.800	1336.298	1336.30	0.00000	1113.93	1164.28	MDP_PDG/Persea_hintonii_zv_16j.tif
0.800	0.396	0.40	0.00000	1255.00	1210.50	MDP_PDG/Persea_hintonii_zv_16k.tif
0.800	302.903	302.90	0.00000	815.50	882.24	MDP_PDG/Persea_hintonii_zv_18a.tif
0.800	1166.641	1166.64	0.00000	1069.74	1097.76	MDP_PDG/Persea_hintonii_zv_18b_19d.tif
0.800	4786.108	4786.11	0.00000	859.39	1026.67	MDP_PDG/Persea_hintonii_zv_18g_19a.tif
0.800	0.875	0.88	0.00000	1221.49	1014.30	MDP_PDG/Persea_hintonii_zv_20a.tif
0.800	299.068	299.07	0.00000	1168.47	1185.38	MDP_PDG/Persea_hintonii_zv_20d_21d.tif
0.800	0.412	0.41	0.00000	1213.21	1007.79	MDP_PDG/Persea_hintonii_zv_21a.tif
0.800	22.361	22.36	0.00000	1141.39	1060.82	MDP_PDG/Persea_hintonii_zv_22_23_24a.tif
0.800	2.682	2.68	0.00000	1257.80	1040.38	MDP_PDG/Persea_hintonii_zv_22_23_24b.tif
0.800	1932.826	1932.83	0.00000	887.62	933.30	MDP_PDG/Persea_hintonii_zv_6d.tif
0.800	4207.326	4207.33	0.00000	908.23	1007.64	MDP_PDG/Persea_hintonii_zv_6h.tif
0.800	28.671	28.67	0.00000	1199.25	1003.09	MDP_PDG/Persea_hintonii_zv_6i.tif
0.800	1767.209	1767.21	0.00000	1090.30	1036.91	MDP_PDG/Persea_hintonii_zv_6j.tif
0.800	239.686	239.69	0.00000	1144.23	1009.96	MDP_PDG/Persea_hintonii_zv_6k.tif
0.800	2.882	2.88	0.00000	895.67	1007.99	MDP_PDG/Persea_hintonii_zv_9c.tif
0.800	368.535	368.53	0.00000	1110.69	1039.00	MDP_PDG/Persea_hintonii_zv_9e.tif
0.200	11545.560	11545.56	0.00000	1124.47	838.60	MDP_PDG/Persea_liebmannii_zv_10c.tif
0.200	140.310	140.31	0.00000	884.15	1012.37	MDP_PDG/Persea_liebmannii_zv_10e.tif
0.200	5.932	5.93	0.00000	1072.08	1041.46	MDP_PDG/Persea_liebmannii_zv_10f.tif
0.200	1132.797	1132.80	0.00000	1281.68	1173.97	MDP_PDG/Persea_liebmannii_zv_10g.tif
0.200	289.135	289.14	0.00000	1208.59	1125.45	MDP_PDG/Persea_liebmannii_zv_10h.tif
0.200	634.697	634.70	0.00000	1470.63	1202.43	MDP_PDG/Persea_liebmannii_zv_10i.tif
0.200	52.239	52.24	0.00000	1158.55	822.32	MDP_PDG/Persea_liebmannii_zv_11c.tif
0.200	10.821	10.82	0.00000	1403.53	1200.76	MDP_PDG/Persea_liebmannii_zv_11d.tif
0.200	2.385	2.39	0.00000	1269.69	1131.36	MDP_PDG/Persea_liebmannii_zv_11f_12c.tif
0.200	0.508	0.51	0.00000	1284.59	1050.71	MDP_PDG/Persea_liebmannii_zv_11g.tif
0.200	388.007	388.01	0.00000	878.87	1030.58	MDP_PDG/Persea_liebmannii_zv_14b.tif
0.200	1818.580	1818.58	0.00000	1100.14	1058.36	MDP_PDG/Persea_liebmannii_zv_14c.tif
0.200	6689.150	6689.15	0.00000	1222.17	1019.76	MDP_PDG/Persea_liebmannii_zv_14d.tif
0.200	6162.350	6162.35	0.00000	1287.48	1181.21	MDP_PDG/Persea_liebmannii_zv_14e_15g.tif
0.200	4010.700	4010.70	0.00000	1518.24	1226.37	MDP_PDG/Persea_liebmannii_zv_14f.tif
0.200	216.100	216.10	0.00000	971.76	1055.00	MDP_PDG/Persea_liebmannii_zv_14g.tif
0.200	124.184	124.18	0.00000	931.54	1038.89	MDP_PDG/Persea_liebmannii_zv_15b.tif
0.200	998.022	998.02	0.00000	1130.43	1053.85	MDP_PDG/Persea_liebmannii_zv_15c.tif
0.200	636.701	636.70	0.00000	1255.16	1055.72	MDP_PDG/Persea_liebmannii_zv_15d.tif
0.200	320.411	320.41	0.00000	1302.22	1198.91	MDP_PDG/Persea_liebmannii_zv_15e.tif
0.200	53.766	53.77	0.00000	1529.16	1270.90	MDP_PDG/Persea_liebmannii_zv_15f.tif
0.200	11790.584	11790.58	0.00000	1181.97	943.73	MDP_PDG/Persea_liebmannii_zv_16c.tif
0.200	9977.230	9977.23	0.00000	1488.18	1217.33	MDP_PDG/Persea_liebmannii_zv_16d.tif
0.200	39.382	39.38	0.00000	875.94	1022.92	MDP_PDG/Persea_liebmannii_zv_16f.tif
0.200	318.205	318.20	0.00000	1080.45	1080.19	MDP_PDG/Persea_liebmannii_zv_16g.tif
0.200	253.015	253.02	0.00000	924.66	1092.60	MDP_PDG/Persea_liebmannii_zv_16h.tif
0.200	985.602	985.60	0.00000	1296.78	1241.98	MDP_PDG/Persea_liebmannii_zv_16i.tif
0.200	160.291	160.29	0.00000	1164.96	1173.29	MDP_PDG/Persea_liebmannii_zv_16j.tif
0.200	4395.403	4395.40	0.00000	1305.57	1188.47	MDP_PDG/Persea_liebmannii_zv_16k.tif
0.200	188.003	188.00	0.00000	1099.07	1088.09	MDP_PDG/Persea_liebmannii_zv_18b_19d.tif
0.200	966.921	966.92	0.00000	1175.65	933.04	MDP_PDG/Persea_liebmannii_zv_18c_19b_19c.tif
0.200	1150.921	1150.92	0.00000	1415.10	1187.31	MDP_PDG/Persea_liebmannii_zv_18d.tif
0.200	2.042	2.04	0.00000	924.49	1100.70	MDP_PDG/Persea_liebmannii_zv_18g_19a.tif
0.200	675.972	675.97	0.00000	1572.30	1205.64	MDP_PDG/Persea_liebmannii_zv_19e.tif
0.200	370.510	370.51	0.00000	1506.38	1272.74	MDP_PDG/Persea_liebmannii_zv_19f.tif
0.200	2509.128	2509.13	0.00000	1331.94	1145.47	MDP_PDG/Persea_liebmannii_zv_19g.tif
0.200	3652.625	3652.62	0.00000	1209.57	982.86	MDP_PDG/Persea_liebmannii_zv_20a.tif
0.200	6387.844	6387.84	0.00000	1302.47	1135.29	MDP_PDG/Persea_liebmannii_zv_20b.tif
0.200	5591.361	5591.36	0.00000	1549.10	1198.32	MDP_PDG/Persea_liebmannii_zv_20c.tif
0.200	142.266	142.27	0.00000	1225.35	1208.02	MDP_PDG/Persea_liebmannii_zv_20d_21d.tif
0.200	2175.130	2175.13	0.00000	1508.85	1267.11	MDP_PDG/Persea_liebmannii_zv_20e.tif
0.200	2314.986	2314.99	0.00000	1270.70	1086.71	MDP_PDG/Persea_liebmannii_zv_21a.tif
0.200	199.434	199.43	0.00000	1516.52	1188.46	MDP_PDG/Persea_liebmannii_zv_21c.tif
0.200	45.875	45.87	0.00000	1165.83	1062.52	MDP_PDG/Persea_liebmannii_zv_22_23_24a.tif
0.200	30.358	30.36	0.00000	1252.54	1062.17	MDP_PDG/Persea_liebmannii_zv_22_23_24b.tif
0.200	91.987	91.99	0.00000	1290.22	1153.51	MDP_PDG/Persea_liebmannii_zv_25.tif
0.200	295.312	295.31	0.00000	1290.52	1123.99	MDP_PDG/Persea_liebmannii_zv_26_27a.tif
0.200	136.824	136.82	0.00000	1531.91	1295.75	MDP_PDG/Persea_liebmannii_zv_26_27b.tif
0.200	45.749	45.75	0.00000	999.96	600.21	MDP_PDG/Persea_liebmannii_zv_2b.tif
0.200	69.851	69.85	0.00000	1069.92	693.66	MDP_PDG/Persea_liebmannii_zv_2c.tif
0.200	0.626	0.63	0.00000	1250.47	1048.90	MDP_PDG/Persea_liebmannii_zv_2d.tif
0.200	0.300	0.30	0.00000	1251.34	1124.82	MDP_PDG/Persea_liebmannii_zv_5c.tif
0.200	4.174	4.17	0.00000	1076.42	661.72	MDP_PDG/Persea_liebmannii_zv_5d.tif
0.200	77.367	77.37	0.00000	1092.60	852.62	MDP_PDG/Persea_liebmannii_zv_5e.tif
0.200	18.093	18.09	0.00000	1065.63	671.11	MDP_PDG/Persea_liebmannii_zv_5f.tif
0.200	2472.699	2472.70	0.00000	1118.81	773.70	MDP_PDG/Persea_liebmannii_zv_6a.tif
0.200	108.549	108.55	0.00000	1533.33	1228.05	MDP_PDG/Persea_liebmannii_zv_6c.tif
0.200	49.921	49.92	0.00000	1015.17	918.96	MDP_PDG/Persea_liebmannii_zv_6d.tif
0.200	3248.139	3248.14	0.00000	1263.38	1166.27	MDP_PDG/Persea_liebmannii_zv_6e.tif
0.200	1327.383	1327.38	0.00000	898.06	1014.78	MDP_PDG/Persea_liebmannii_zv_6h.tif
0.200	1063.123	1063.12	0.00000	1232.18	1048.23	MDP_PDG/Persea_liebmannii_zv_6i.tif
0.200	850.615	850.61	0.00000	1101.56	1039.88	MDP_PDG/Persea_liebmannii_zv_6j.tif
0.200	3072.075	3072.07	0.00000	1163.32	1006.86	MDP_PDG/Persea_liebmannii_zv_6k.tif
0.200	1.937	1.94	0.00000	895.65	1008.01	MDP_PDG/Persea_liebmannii_zv_9c.tif
0.200	15.759	15.76	0.00000	1115.15	777.73	MDP_PDG/Persea_liebmannii_zv_9d.tif
0.200	739.309	739.31	0.00000	1152.93	1036.95	MDP_PDG/Persea_liebmannii_zv_9e.tif
0.200	126.756	126.76	0.00000	1242.33	1043.26	MDP_PDG/Persea_liebmannii_zv_9f.tif
1.000	310.743	310.74	0.00000	1286.26	1042.26	MDP_PDG/Persea_longipes_zv_10g.tif
1.000	330.889	330.89	0.00000	1457.11	1193.96	MDP_PDG/Persea_longipes_zv_10i.tif
1.000	2.127	2.13	0.00000	1461.91	1196.87	MDP_PDG/Persea_longipes_zv_11d.tif
1.000	111.690	111.69	0.00000	1289.98	1048.66	MDP_PDG/Persea_longipes_zv_11g.tif
1.000	1391.909	1391.91	0.00000	1267.42	1054.01	MDP_PDG/Persea_longipes_zv_14d.tif
1.000	778.182	778.18	0.00000	1304.17	1159.84	MDP_PDG/Persea_longipes_zv_14e_15g.tif
1.000	0.874	0.87	0.00000	1420.50	1196.00	MDP_PDG/Persea_longipes_zv_14f.tif
1.000	30.785	30.78	0.00000	1267.95	1059.71	MDP_PDG/Persea_longipes_zv_15d.tif
1.000	34.745	34.74	0.00000	1320.98	1177.72	MDP_PDG/Persea_longipes_zv_15e.tif
1.000	4307.733	4307.73	0.00000	1287.09	1054.19	MDP_PDG/Persea_longipes_zv_16c.tif
1.000	2203.069	2203.07	0.00000	1433.26	1187.90	MDP_PDG/Persea_longipes_zv_16d.tif
1.000	116.408	116.41	0.00000	1461.31	1112.48	MDP_PDG/Persea_longipes_zv_16e.tif
1.000	596.295	596.29	0.00000	1343.35	1180.11	MDP_PDG/Persea_longipes_zv_16k.tif
1.000	769.114	769.11	0.00000	1284.92	1045.06	MDP_PDG/Persea_longipes_zv_18c_19b_19c.tif
1.000	910.498	910.50	0.00000	1402.74	1163.93	MDP_PDG/Persea_longipes_zv_18d.tif
1.000	2.247	2.25	0.00000	1531.15	1160.24	MDP_PDG/Persea_longipes_zv_19e.tif
1.000	2882.644	2882.64	0.00000	1410.63	1152.14	MDP_PDG/Persea_longipes_zv_19g.tif
1.000	319.644	319.64	0.00000	1258.09	1019.22	MDP_PDG/Persea_longipes_zv_20a.tif
1.000	4583.128	4583.13	0.00000	1307.80	1117.52	MDP_PDG/Persea_longipes_zv_20b.tif
1.000	1237.014	1237.01	0.00000	1443.40	1169.87	MDP_PDG/Persea_longipes_zv_20c.tif
1.000	1190.972	1190.97	0.00000	1293.47	1121.82	MDP_PDG/Persea_longipes_zv_21a.tif
1.000	17.937	17.94	0.00000	1380.36	1104.45	MDP_PDG/Persea_longipes_zv_21b.tif
1.000	6.921	6.92	0.00000	1516.00	1165.83	MDP_PDG/Persea_longipes_zv_21c.tif
1.000	5.704	5.70	0.00000	1293.09	1139.57	MDP_PDG/Persea_longipes_zv_25.tif
1.000	118.908	118.91	0.00000	1286.29	1119.64	MDP_PDG/Persea_longipes_zv_26_27a.tif
1.000	2.514	2.51	0.00000	1432.99	1173.04	MDP_PDG/Persea_longipes_zv_26_27b.tif
1.000	17.894	17.89	0.00000	1257.04	1035.44	MDP_PDG/Persea_longipes_zv_6i.tif
1.000	5.302	5.30	0.00000	1259.48	1032.65	MDP_PDG/Persea_longipes_zv_9f.tif
1.000	3.075	3.08	0.00000	882.88	1048.59	MDP_PDG/Persea_pallescens_zv_10e.tif
1.000	27.358	27.36	0.00000	1312.03	1211.19	MDP_PDG/Persea_pallescens_zv_10g.tif
1.000	3.872	3.87	0.00000	1103.53	1116.86	MDP_PDG/Persea_pallescens_zv_10h.tif
1.000	21.239	21.24	0.00000	1385.32	1204.75	MDP_PDG/Persea_pallescens_zv_11d.tif
1.000	2178.233	2178.23	0.00000	844.70	999.05	MDP_PDG/Persea_pallescens_zv_14b.tif
1.000	1584.358	1584.36	0.00000	1087.89	1050.28	MDP_PDG/Persea_pallescens_zv_14c.tif
1.000	1241.196	1241.20	0.00000	1255.12	1046.86	MDP_PDG/Persea_pallescens_zv_14d.tif
1.000	3037.748	3037.75	0.00000	1307.87	1177.52	MDP_PDG/Persea_pallescens_zv_14e_15g.tif
1.000	1.500	1.50	0.00000	1416.76	1197.00	MDP_PDG/Persea_pallescens_zv_14f.tif
1.000	2444.913	2444.91	0.00000	992.65	1043.56	MDP_PDG/Persea_pallescens_zv_14g.tif
1.000	391.997	392.00	0.00000	970.53	1037.92	MDP_PDG/Persea_pallescens_zv_15b.tif
1.000	2191.419	2191.42	0.00000	1129.70	1054.64	MDP_PDG/Persea_pallescens_zv_15c.tif
1.000	773.923	773.92	0.00000	1254.58	1055.12	MDP_PDG/Persea_pallescens_zv_15d.tif
1.000	256.630	256.63	0.00000	1299.47	1175.13	MDP_PDG/Persea_pallescens_zv_15e.tif
1.000	1460.190	1460.19	0.00000	1312.29	1083.58	MDP_PDG/Persea_pallescens_zv_16c.tif
1.000	258.517	258.52	0.00000	1408.27	1200.06	MDP_PDG/Persea_pallescens_zv_16d.tif
1.000	936.663	936.66	0.00000	839.76	1019.79	MDP_PDG/Persea_pallescens_zv_16f.tif
1.000	1183.381	1183.38	0.00000	1065.39	1083.30	MDP_PDG/Persea_pallescens_zv_16g.tif
1.000	735.617	735.62	0.00000	1351.78	1196.02	MDP_PDG/Persea_pallescens_zv_16k.tif
1.000	32.213	32.21	0.00000	1318.33	1066.33	MDP_PDG/Persea_pallescens_zv_18c_19b_19c.tif
1.000	792.071	792.07	0.00000	1347.46	1154.71	MDP_PDG/Persea_pallescens_zv_18d.tif
1.000	131.339	131.34	0.00000	816.00	995.43	MDP_PDG/Persea_pallescens_zv_18g_19a.tif
1.000	2672.914	2672.91	0.00000	1322.25	1136.69	MDP_PDG/Persea_pallescens_zv_19g.tif
1.000	2.919	2.92	0.00000	1250.72	1019.84	MDP_PDG/Persea_pallescens_zv_20a.tif
1.000	2948.890	2948.89	0.00000	1303.63	1128.24	MDP_PDG/Persea_pallescens_zv_20b.tif
1.000	1393.527	1393.53	0.00000	1295.32	1125.77	MDP_PDG/Persea_pallescens_zv_21a.tif
1.000	63.451	63.45	0.00000	1162.90	1060.84	MDP_PDG/Persea_pallescens_zv_22_23_24a.tif
1.000	68.541	68.54	0.00000	1252.12	1063.42	MDP_PDG/Persea_pallescens_zv_22_23_24b.tif
1.000	127.491	127.49	0.00000	1290.89	1154.34	MDP_PDG/Persea_pallescens_zv_25.tif
1.000	329.309	329.31	0.00000	1291.57	1124.85	MDP_PDG/Persea_pallescens_zv_26_27a.tif
1.000	13.150	13.15	0.00000	860.92	956.28	MDP_PDG/Persea_pallescens_zv_6d.tif
1.000	434.429	434.43	0.00000	1296.98	1194.45	MDP_PDG/Persea_pallescens_zv_6e.tif
1.000	52.789	52.79	0.00000	893.68	1001.21	MDP_PDG/Persea_pallescens_zv_6h.tif
1.000	2.720	2.72	0.00000	1256.96	1050.24	MDP_PDG/Persea_pallescens_zv_6i.tif
1.000	243.044	243.04	0.00000	1089.03	1027.00	MDP_PDG/Persea_pallescens_zv_6j.tif
1.000	2.165	2.16	0.00000	895.67	1007.99	MDP_PDG/Persea_pallescens_zv_9c.tif
1.000	677.883	677.88	0.00000	1136.15	1046.56	MDP_PDG/Persea_pallescens_zv_9e.tif
1.000	14.395	14.40	0.00000	1251.47	1046.50	MDP_PDG/Persea_pallescens_zv_9f.tif
0.500	32297.322	32297.32	0.00000	613.92	553.97	MDP_PDG/Persea_podadenia_zv_10a.tif
0.500	15161.262	15161.26	0.00000	870.83	911.64	MDP_PDG/Persea_podadenia_zv_10e.tif
0.500	23428.834	23428.83	0.00000	674.30	694.87	MDP_PDG/Persea_podadenia_zv_11a.tif
0.500	12326.979	12326.98	0.00000	563.73	575.75	MDP_PDG/Persea_podadenia_zv_12a.tif
0.500	2053.516	2053.52	0.00000	488.76	511.03	MDP_PDG/Persea_podadenia_zv_13a.tif
0.500	5968.115	5968.11	0.00000	716.46	679.44	MDP_PDG/Persea_podadenia_zv_14a.tif
0.500	80.715	80.71	0.00000	831.70	932.81	MDP_PDG/Persea_podadenia_zv_14b.tif
0.500	113.498	113.50	0.00000	781.52	769.41	MDP_PDG/Persea_podadenia_zv_15a.tif
0.500	16678.545	16678.54	0.00000	760.94	776.88	MDP_PDG/Persea_podadenia_zv_16a.tif
0.500	3064.894	3064.89	0.00000	836.29	927.45	MDP_PDG/Persea_podadenia_zv_16f.tif
0.500	5451.951	5451.95	0.00000	782.74	837.34	MDP_PDG/Persea_podadenia_zv_18a.tif
0.500	2436.457	2436.46	0.00000	824.01	911.33	MDP_PDG/Persea_podadenia_zv_18g_19a.tif
0.500	11632.355	11632.36	0.00000	728.18	506.85	MDP_PDG/Persea_podadenia_zv_2b.tif
0.500	56.604	56.60	0.00000	864.70	757.31	MDP_PDG/Persea_podadenia_zv_2c.tif
0.500	173.747	173.75	0.00000	491.43	525.44	MDP_PDG/Persea_podadenia_zv_3c.tif
0.500	12908.605	12908.61	0.00000	515.43	453.60	MDP_PDG/Persea_podadenia_zv_5a.tif
0.500	81.213	81.21	0.00000	881.11	857.43	MDP_PDG/Persea_podadenia_zv_5e.tif
0.500	227.139	227.14	0.00000	805.76	667.51	MDP_PDG/Persea_podadenia_zv_5f.tif
0.500	15718.587	15718.59	0.00000	829.77	768.63	MDP_PDG/Persea_podadenia_zv_6d.tif
0.500	13466.004	13466.00	0.00000	655.10	507.51	MDP_PDG/Persea_podadenia_zv_6f.tif
0.500	185.029	185.03	0.00000	915.68	952.97	MDP_PDG/Persea_podadenia_zv_6h.tif
0.500	80.943	80.94	0.00000	686.61	432.40	MDP_PDG/Persea_podadenia_zv_7b.tif
0.500	1584.406	1584.41	0.00000	689.04	488.67	MDP_PDG/Persea_podadenia_zv_9b.tif
0.500	292.831	292.83	0.00000	821.80	755.30	MDP_PDG/Persea_podadenia_zv_9c.tif
0.300	4203.428	4203.43	0.00000	1121.42	922.06	MDP_PDG/Persea_purpusii_zv_10c.tif
0.300	373.852	373.85	0.00000	874.36	844.31	MDP_PDG/Persea_purpusii_zv_10e.tif
0.300	928.360	928.36	0.00000	1162.13	957.17	MDP_PDG/Persea_purpusii_zv_14d.tif
0.300	2671.979	2671.98	0.00000	1142.61	913.92	MDP_PDG/Persea_purpusii_zv_16c.tif
0.300	3.918	3.92	0.00000	1145.24	918.64	MDP_PDG/Persea_purpusii_zv_18c_19b_19c.tif
0.300	678.586	678.59	0.00000	1179.39	950.96	MDP_PDG/Persea_purpusii_zv_20a.tif
0.300	6.644	6.64	0.00000	1211.59	981.70	MDP_PDG/Persea_purpusii_zv_21a.tif
0.300	215.764	215.76	0.00000	807.15	400.07	MDP_PDG/Persea_purpusii_zv_2b.tif
0.300	92.777	92.78	0.00000	1156.96	977.29	MDP_PDG/Persea_purpusii_zv_2c.tif
0.300	410.797	410.80	0.00000	1069.81	931.56	MDP_PDG/Persea_purpusii_zv_5e.tif
0.300	32.332	32.33	0.00000	842.14	446.80	MDP_PDG/Persea_purpusii_zv_5f.tif
0.300	31.129	31.13	0.00000	1137.21	820.73	MDP_PDG/Persea_purpusii_zv_6a.tif
0.300	113.950	113.95	0.00000	883.67	845.34	MDP_PDG/Persea_purpusii_zv_6d.tif
0.300	912.136	912.14	0.00000	1158.22	973.74	MDP_PDG/Persea_purpusii_zv_6k.tif
1.000	36.368	36.37	0.00000	1183.35	823.11	MDP_PDG/Persea_schiedeana_zv_10c.tif
1.000	818.261	818.26	0.00000	1298.57	1193.01	MDP_PDG/Persea_schiedeana_zv_10g.tif
1.000	734.521	734.52	0.00000	1462.57	1201.81	MDP_PDG/Persea_schiedeana_zv_10i.tif
1.000	40.860	40.86	0.00000	1442.00	1204.93	MDP_PDG/Persea_schiedeana_zv_11d.tif
1.000	0.729	0.73	0.00000	1284.49	1050.76	MDP_PDG/Persea_schiedeana_zv_11g.tif
1.000	2742.281	2742.28	0.00000	1253.34	1051.62	MDP_PDG/Persea_schiedeana_zv_14d.tif
1.000	3262.956	3262.96	0.00000	1305.86	1172.70	MDP_PDG/Persea_schiedeana_zv_14e_15g.tif
1.000	4038.592	4038.59	0.00000	1520.36	1214.93	MDP_PDG/Persea_schiedeana_zv_14f.tif
1.000	35.391	35.39	0.00000	1265.82	1053.39	MDP_PDG/Persea_schiedeana_zv_15d.tif
1.000	117.822	117.82	0.00000	1301.52	1175.00	MDP_PDG/Persea_schiedeana_zv_15e.tif
1.000	22.022	22.02	0.00000	1526.07	1258.71	MDP_PDG/Persea_schiedeana_zv_15f.tif
1.000	8214.542	8214.54	0.00000	1273.05	1031.97	MDP_PDG/Persea_schiedeana_zv_16c.tif
1.000	6972.355	6972.35	0.00000	1475.36	1204.66	MDP_PDG/Persea_schiedeana_zv_16d.tif
1.000	867.013	867.01	0.00000	1483.68	1117.44	MDP_PDG/Persea_schiedeana_zv_16e.tif
1.000	82.219	82.22	0.00000	1338.50	1233.30	MDP_PDG/Persea_schiedeana_zv_16i.tif
1.000	21.124	21.12	0.00000	1046.36	1152.12	MDP_PDG/Persea_schiedeana_zv_16j.tif
1.000	1797.198	1797.20	0.00000	1332.58	1184.88	MDP_PDG/Persea_schiedeana_zv_16k.tif
1.000	2.224	2.22	0.00000	1116.70	1181.53	MDP_PDG/Persea_schiedeana_zv_18b_19d.tif
1.000	4420.640	4420.64	0.00000	1245.77	979.23	MDP_PDG/Persea_schiedeana_zv_18c_19b_19c.tif
1.000	2445.420	2445.42	0.00000	1371.12	1139.05	MDP_PDG/Persea_schiedeana_zv_18d.tif
1.000	1.708	1.71	0.00000	1744.81	1073.88	MDP_PDG/Persea_schiedeana_zv_18e.tif
1.000	910.663	910.66	0.00000	1536.49	1169.54	MDP_PDG/Persea_schiedeana_zv_19e.tif
1.000	2.571	2.57	0.00000	1523.04	1288.60	MDP_PDG/Persea_schiedeana_zv_19f.tif
1.000	11869.875	11869.88	0.00000	1395.44	1148.62	MDP_PDG/Persea_schiedeana_zv_19g.tif
1.000	3301.790	3301.79	0.00000	1228.27	997.14	MDP_PDG/Persea_schiedeana_zv_20a.tif
1.000	7250.883	7250.88	0.00000	1320.00	1123.30	MDP_PDG/Persea_schiedeana_zv_20b.tif
1.000	11610.570	11610.57	0.00000	1513.96	1169.08	MDP_PDG/Persea_schiedeana_zv_20c.tif
1.000	1.459	1.46	0.00000	1300.66	1249.35	MDP_PDG/Persea_schiedeana_zv_20d_21d.tif
1.000	313.252	313.25	0.00000	1518.38	1277.28	MDP_PDG/Persea_schiedeana_zv_20e.tif
1.000	1953.478	1953.48	0.00000	1276.63	1095.70	MDP_PDG/Persea_schiedeana_zv_21a.tif
1.000	19.995	20.00	0.00000	1380.15	1104.30	MDP_PDG/Persea_schiedeana_zv_21b.tif
1.000	413.307	413.31	0.00000	1509.71	1181.12	MDP_PDG/Persea_schiedeana_zv_21c.tif
1.000	67.024	67.02	0.00000	1291.73	1155.24	MDP_PDG/Persea_schiedeana_zv_25.tif
1.000	293.827	293.83	0.00000	1290.21	1123.62	MDP_PDG/Persea_schiedeana_zv_26_27a.tif
1.000	498.039	498.04	0.00000	1467.04	1173.45	MDP_PDG/Persea_schiedeana_zv_26_27b.tif
1.000	47.385	47.38	0.00000	1299.11	1217.67	MDP_PDG/Persea_schiedeana_zv_5c.tif
1.000	0.443	0.44	0.00000	1141.77	794.54	MDP_PDG/Persea_schiedeana_zv_6a.tif
1.000	70.923	70.92	0.00000	1533.37	1227.76	MDP_PDG/Persea_schiedeana_zv_6c.tif
1.000	1224.764	1224.76	0.00000	1292.65	1183.14	MDP_PDG/Persea_schiedeana_zv_6e.tif
1.000	217.368	217.37	0.00000	1253.67	1086.11	MDP_PDG/Persea_schiedeana_zv_6i.tif
1.000	2.054	2.05	0.00000	1175.03	969.81	MDP_PDG/Persea_schiedeana_zv_6k.tif
1.000	6.040	6.04	0.00000	1259.46	1032.88	MDP_PDG/Persea_schiedeana_zv_9f.tif
0.200	88.398	88.40	0.00000	1537.09	1233.46	MDP_PDG/Persea_vesticula_zv_10i.tif
0.200	4100.125	4100.12	0.00000	1523.53	1224.93	MDP_PDG/Persea_vesticula_zv_14f.tif
0.200	61.133	61.13	0.00000	1530.46	1275.42	MDP_PDG/Persea_vesticula_zv_15f.tif
0.200	3038.257	3038.26	0.00000	1515.32	1230.82	MDP_PDG/Persea_vesticula_zv_16d.tif
0.200	0.655	0.66	0.00000	1503.23	1261.72	MDP_PDG/Persea_vesticula_zv_18d.tif
0.200	0.548	0.55	0.00000	1556.29	1193.65	MDP_PDG/Persea_vesticula_zv_19e.tif
0.200	18.412	18.41	0.00000	1515.19	1281.35	MDP_PDG/Persea_vesticula_zv_19f.tif
0.200	490.719	490.72	0.00000	1530.72	1190.63	MDP_PDG/Persea_vesticula_zv_20c.tif
0.200	902.612	902.61	0.00000	1512.39	1271.50	MDP_PDG/Persea_vesticula_zv_20e.tif
0.200	66.669	66.67	0.00000	1518.41	1203.59	MDP_PDG/Persea_vesticula_zv_21c.tif
0.200	69.812	69.81	0.00000	1535.71	1297.44	MDP_PDG/Persea_vesticula_zv_26_27b.tif
0.200	107.799	107.80	0.00000	1533.32	1227.90	MDP_PDG/Persea_vesticula_zv_6c.tif
0.100	51709.570	51709.57	0.00000	611.40	542.07	MDP_PDG/Phaseolus_acutifolius_acutifolius_zv_10a.tif
0.100	3810.340	3810.34	0.00000	857.21	1054.32	MDP_PDG/Phaseolus_acutifolius_acutifolius_zv_10b.tif
0.100	1153.583	1153.58	0.00000	1112.91	889.40	MDP_PDG/Phaseolus_acutifolius_acutifolius_zv_10c.tif
0.100	28377.465	28377.46	0.00000	891.99	950.56	MDP_PDG/Phaseolus_acutifolius_acutifolius_zv_10e.tif
0.100	327.254	327.25	0.00000	1030.00	1061.95	MDP_PDG/Phaseolus_acutifolius_acutifolius_zv_10f.tif
0.100	398.884	398.88	0.00000	1189.08	1087.02	MDP_PDG/Phaseolus_acutifolius_acutifolius_zv_10h.tif
0.100	33542.145	33542.14	0.00000	669.20	685.68	MDP_PDG/Phaseolus_acutifolius_acutifolius_zv_11a.tif
0.100	2372.841	2372.84	0.00000	894.62	1064.14	MDP_PDG/Phaseolus_acutifolius_acutifolius_zv_11b.tif
0.100	16.743	16.74	0.00000	1127.36	1109.84	MDP_PDG/Phaseolus_acutifolius_acutifolius_zv_11f_12c.tif
0.100	14660.412	14660.41	0.00000	582.70	602.04	MDP_PDG/Phaseolus_acutifolius_acutifolius_zv_12a.tif
0.100	498.805	498.81	0.00000	737.28	714.47	MDP_PDG/Phaseolus_acutifolius_acutifolius_zv_14a.tif
0.100	110.175	110.18	0.00000	857.23	989.93	MDP_PDG/Phaseolus_acutifolius_acutifolius_zv_14b.tif
0.100	113.540	113.54	0.00000	1129.46	1076.08	MDP_PDG/Phaseolus_acutifolius_acutifolius_zv_14c.tif
0.100	96.473	96.47	0.00000	977.50	1041.27	MDP_PDG/Phaseolus_acutifolius_acutifolius_zv_14g.tif
0.100	12388.363	12388.36	0.00000	736.82	739.37	MDP_PDG/Phaseolus_acutifolius_acutifolius_zv_16a.tif
0.100	188.867	188.87	0.00000	1140.93	940.94	MDP_PDG/Phaseolus_acutifolius_acutifolius_zv_16c.tif
0.100	5197.409	5197.41	0.00000	849.69	996.57	MDP_PDG/Phaseolus_acutifolius_acutifolius_zv_16f.tif
0.100	4855.052	4855.05	0.00000	993.08	1058.83	MDP_PDG/Phaseolus_acutifolius_acutifolius_zv_16g.tif
0.100	1030.299	1030.30	0.00000	937.29	1111.54	MDP_PDG/Phaseolus_acutifolius_acutifolius_zv_16h.tif
0.100	2394.818	2394.82	0.00000	747.33	775.29	MDP_PDG/Phaseolus_acutifolius_acutifolius_zv_18a.tif
0.100	422.323	422.32	0.00000	1052.44	1069.18	MDP_PDG/Phaseolus_acutifolius_acutifolius_zv_18b_19d.tif
0.100	0.779	0.78	0.00000	1142.50	945.50	MDP_PDG/Phaseolus_acutifolius_acutifolius_zv_18c_19b_19c.tif
0.100	4699.044	4699.04	0.00000	864.76	1035.21	MDP_PDG/Phaseolus_acutifolius_acutifolius_zv_18g_19a.tif
0.100	0.807	0.81	0.00000	544.08	800.10	MDP_PDG/Phaseolus_acutifolius_acutifolius_zv_2a.tif
0.100	203.311	203.31	0.00000	788.42	638.88	MDP_PDG/Phaseolus_acutifolius_acutifolius_zv_2b.tif
0.100	2.153	2.15	0.00000	553.12	782.41	MDP_PDG/Phaseolus_acutifolius_acutifolius_zv_3b_13b.tif
0.100	15395.751	15395.75	0.00000	527.97	452.05	MDP_PDG/Phaseolus_acutifolius_acutifolius_zv_5a.tif
0.100	1864.838	1864.84	0.00000	546.10	796.32	MDP_PDG/Phaseolus_acutifolius_acutifolius_zv_5b_12b.tif
0.100	77.635	77.64	0.00000	883.90	862.58	MDP_PDG/Phaseolus_acutifolius_acutifolius_zv_5e.tif
0.100	973.903	973.90	0.00000	831.79	685.79	MDP_PDG/Phaseolus_acutifolius_acutifolius_zv_5f.tif
0.100	0.645	0.64	0.00000	1120.00	861.25	MDP_PDG/Phaseolus_acutifolius_acutifolius_zv_6a.tif
0.100	0.404	0.40	0.00000	1008.50	1082.50	MDP_PDG/Phaseolus_acutifolius_acutifolius_zv_6b.tif
0.100	3838.346	3838.35	0.00000	885.58	869.94	MDP_PDG/Phaseolus_acutifolius_acutifolius_zv_6d.tif
0.100	3746.934	3746.93	0.00000	620.73	493.95	MDP_PDG/Phaseolus_acutifolius_acutifolius_zv_6f.tif
0.100	0.256	0.26	0.00000	544.25	795.50	MDP_PDG/Phaseolus_acutifolius_acutifolius_zv_6g.tif
0.100	718.668	718.67	0.00000	912.23	981.95	MDP_PDG/Phaseolus_acutifolius_acutifolius_zv_6h.tif
0.100	13.147	13.15	0.00000	986.21	1018.55	MDP_PDG/Phaseolus_acutifolius_acutifolius_zv_6j.tif
0.100	5.188	5.19	0.00000	1166.67	1042.86	MDP_PDG/Phaseolus_acutifolius_acutifolius_zv_6k.tif
0.100	46321.164	46321.16	0.00000	610.03	540.19	MDP_PDG/Phaseolus_acutifolius_tenuifolius_zv_10a.tif
0.100	1.643	1.64	0.00000	911.75	1060.50	MDP_PDG/Phaseolus_acutifolius_tenuifolius_zv_10b.tif
0.100	1583.919	1583.92	0.00000	1110.99	905.53	MDP_PDG/Phaseolus_acutifolius_tenuifolius_zv_10c.tif
0.100	52928.176	52928.18	0.00000	926.05	941.79	MDP_PDG/Phaseolus_acutifolius_tenuifolius_zv_10e.tif
0.100	8785.000	8785.00	0.00000	1004.32	1080.73	MDP_PDG/Phaseolus_acutifolius_tenuifolius_zv_10f.tif
0.100	785.702	785.70	0.00000	1261.83	1142.17	MDP_PDG/Phaseolus_acutifolius_tenuifolius_zv_10g.tif
0.100	9727.677	9727.68	0.00000	1173.91	1111.04	MDP_PDG/Phaseolus_acutifolius_tenuifolius_zv_10h.tif
0.100	31857.182	31857.18	0.00000	674.74	694.87	MDP_PDG/Phaseolus_acutifolius_tenuifolius_zv_11a.tif
0.100	1952.520	1952.52	0.00000	984.29	1081.08	MDP_PDG/Phaseolus_acutifolius_tenuifolius_zv_11b.tif
0.100	5381.858	5381.86	0.00000	1156.61	1114.40	MDP_PDG/Phaseolus_acutifolius_tenuifolius_zv_11f_12c.tif
0.100	21387.109	21387.11	0.00000	571.56	590.57	MDP_PDG/Phaseolus_acutifolius_tenuifolius_zv_12a.tif
0.100	6443.851	6443.85	0.00000	492.26	516.73	MDP_PDG/Phaseolus_acutifolius_tenuifolius_zv_13a.tif
0.100	11907.230	11907.23	0.00000	728.90	690.28	MDP_PDG/Phaseolus_acutifolius_tenuifolius_zv_14a.tif
0.100	3549.309	3549.31	0.00000	848.99	993.31	MDP_PDG/Phaseolus_acutifolius_tenuifolius_zv_14b.tif
0.100	4231.937	4231.94	0.00000	1105.83	1055.75	MDP_PDG/Phaseolus_acutifolius_tenuifolius_zv_14c.tif
0.100	26.433	26.43	0.00000	1260.55	1105.26	MDP_PDG/Phaseolus_acutifolius_tenuifolius_zv_14d.tif
0.100	60.405	60.41	0.00000	1225.68	1171.53	MDP_PDG/Phaseolus_acutifolius_tenuifolius_zv_14e_15g.tif
0.100	6382.488	6382.49	0.00000	987.78	1037.51	MDP_PDG/Phaseolus_acutifolius_tenuifolius_zv_14g.tif
0.100	1739.795	1739.79	0.00000	780.53	758.68	MDP_PDG/Phaseolus_acutifolius_tenuifolius_zv_15a.tif
0.100	273.724	273.72	0.00000	968.03	1037.80	MDP_PDG/Phaseolus_acutifolius_tenuifolius_zv_15b.tif
0.100	1315.119	1315.12	0.00000	1135.86	1055.21	MDP_PDG/Phaseolus_acutifolius_tenuifolius_zv_15c.tif
0.100	184.525	184.52	0.00000	1253.75	1055.69	MDP_PDG/Phaseolus_acutifolius_tenuifolius_zv_15d.tif
0.100	18266.852	18266.85	0.00000	756.19	770.15	MDP_PDG/Phaseolus_acutifolius_tenuifolius_zv_16a.tif
0.100	131.329	131.33	0.00000	1138.93	937.34	MDP_PDG/Phaseolus_acutifolius_tenuifolius_zv_16c.tif
0.100	10225.181	10225.18	0.00000	838.06	974.88	MDP_PDG/Phaseolus_acutifolius_tenuifolius_zv_16f.tif
0.100	17819.543	17819.54	0.00000	1049.27	1081.98	MDP_PDG/Phaseolus_acutifolius_tenuifolius_zv_16g.tif
0.100	359.380	359.38	0.00000	940.71	1090.47	MDP_PDG/Phaseolus_acutifolius_tenuifolius_zv_16h.tif
0.100	377.777	377.78	0.00000	1123.83	1160.20	MDP_PDG/Phaseolus_acutifolius_tenuifolius_zv_16j.tif
0.100	134.036	134.04	0.00000	1258.46	1147.67	MDP_PDG/Phaseolus_acutifolius_tenuifolius_zv_16k.tif
0.100	6291.052	6291.05	0.00000	780.90	834.08	MDP_PDG/Phaseolus_acutifolius_tenuifolius_zv_18a.tif
0.100	4375.105	4375.11	0.00000	1081.72	1099.86	MDP_PDG/Phaseolus_acutifolius_tenuifolius_zv_18b_19d.tif
0.100	0.487	0.49	0.00000	1142.50	945.50	MDP_PDG/Phaseolus_acutifolius_tenuifolius_zv_18c_19b_19c.tif
0.100	6.830	6.83	0.00000	1271.40	1129.08	MDP_PDG/Phaseolus_acutifolius_tenuifolius_zv_18d.tif
0.100	4760.250	4760.25	0.00000	837.22	964.88	MDP_PDG/Phaseolus_acutifolius_tenuifolius_zv_18g_19a.tif
0.100	2848.326	2848.33	0.00000	716.35	352.63	MDP_PDG/Phaseolus_acutifolius_tenuifolius_zv_1b.tif
0.100	33.816	33.82	0.00000	1239.78	1012.71	MDP_PDG/Phaseolus_acutifolius_tenuifolius_zv_20a.tif
0.100	10.507	10.51	0.00000	1254.68	1047.14	MDP_PDG/Phaseolus_acutifolius_tenuifolius_zv_21a.tif
0.100	41.633	41.63	0.00000	1161.75	1062.45	MDP_PDG/Phaseolus_acutifolius_tenuifolius_zv_22_23_24a.tif
0.100	0.378	0.38	0.00000	1249.00	1069.50	MDP_PDG/Phaseolus_acutifolius_tenuifolius_zv_22_23_24b.tif
0.100	86312.352	86312.35	0.00000	746.23	476.54	MDP_PDG/Phaseolus_acutifolius_tenuifolius_zv_2b.tif
0.100	15358.515	15358.51	0.00000	921.38	808.69	MDP_PDG/Phaseolus_acutifolius_tenuifolius_zv_2c.tif
0.100	0.464	0.46	0.00000	1255.00	1159.50	MDP_PDG/Phaseolus_acutifolius_tenuifolius_zv_2d.tif
0.100	26.699	26.70	0.00000	874.32	530.51	MDP_PDG/Phaseolus_acutifolius_tenuifolius_zv_3a.tif
0.100	4283.611	4283.61	0.00000	482.36	486.29	MDP_PDG/Phaseolus_acutifolius_tenuifolius_zv_3c.tif
0.100	168.902	168.90	0.00000	274.53	299.80	MDP_PDG/Phaseolus_acutifolius_tenuifolius_zv_4b.tif
0.100	34436.809	34436.81	0.00000	507.35	429.93	MDP_PDG/Phaseolus_acutifolius_tenuifolius_zv_5a.tif
0.100	231.907	231.91	0.00000	1256.65	1124.43	MDP_PDG/Phaseolus_acutifolius_tenuifolius_zv_5c.tif
0.100	5699.835	5699.84	0.00000	921.48	759.35	MDP_PDG/Phaseolus_acutifolius_tenuifolius_zv_5e.tif
0.100	45195.098	45195.10	0.00000	833.14	574.81	MDP_PDG/Phaseolus_acutifolius_tenuifolius_zv_5f.tif
0.100	1.278	1.28	0.00000	1119.84	861.01	MDP_PDG/Phaseolus_acutifolius_tenuifolius_zv_6a.tif
0.100	4829.542	4829.54	0.00000	1006.06	1084.80	MDP_PDG/Phaseolus_acutifolius_tenuifolius_zv_6b.tif
0.100	68850.266	68850.27	0.00000	854.28	786.62	MDP_PDG/Phaseolus_acutifolius_tenuifolius_zv_6d.tif
0.100	739.038	739.04	0.00000	1247.39	1150.66	MDP_PDG/Phaseolus_acutifolius_tenuifolius_zv_6e.tif
0.100	34026.289	34026.29	0.00000	659.21	507.98	MDP_PDG/Phaseolus_acutifolius_tenuifolius_zv_6f.tif
0.100	4768.938	4768.94	0.00000	916.39	1002.63	MDP_PDG/Phaseolus_acutifolius_tenuifolius_zv_6h.tif
0.100	21.223	21.22	0.00000	1253.14	1096.72	MDP_PDG/Phaseolus_acutifolius_tenuifolius_zv_6i.tif
0.100	10425.828	10425.83	0.00000	1060.63	1016.33	MDP_PDG/Phaseolus_acutifolius_tenuifolius_zv_6j.tif
0.100	6194.942	6194.94	0.00000	1148.96	1032.53	MDP_PDG/Phaseolus_acutifolius_tenuifolius_zv_6k.tif
0.100	502.143	502.14	0.00000	656.66	405.52	MDP_PDG/Phaseolus_acutifolius_tenuifolius_zv_7b.tif
0.100	6860.500	6860.50	0.00000	671.58	482.09	MDP_PDG/Phaseolus_acutifolius_tenuifolius_zv_9b.tif
0.100	3693.345	3693.34	0.00000	782.64	700.99	MDP_PDG/Phaseolus_acutifolius_tenuifolius_zv_9c.tif
0.100	409.353	409.35	0.00000	1149.53	1044.20	MDP_PDG/Phaseolus_acutifolius_tenuifolius_zv_9e.tif
0.100	2.785	2.78	0.00000	1254.31	1052.55	MDP_PDG/Phaseolus_acutifolius_tenuifolius_zv_9f.tif
0.200	14862.007	14862.01	0.00000	595.67	479.76	MDP_PDG/Phaseolus_angustissimus_zv_10a.tif
0.200	103.634	103.63	0.00000	1100.85	642.54	MDP_PDG/Phaseolus_angustissimus_zv_10c.tif
0.200	118.945	118.94	0.00000	827.06	818.06	MDP_PDG/Phaseolus_angustissimus_zv_10e.tif
0.200	8.329	8.33	0.00000	647.54	625.83	MDP_PDG/Phaseolus_angustissimus_zv_11a.tif
0.200	3463.935	3463.93	0.00000	724.87	681.37	MDP_PDG/Phaseolus_angustissimus_zv_14a.tif
0.200	76.247	76.25	0.00000	749.32	715.63	MDP_PDG/Phaseolus_angustissimus_zv_15a.tif
0.200	753.472	753.47	0.00000	710.30	676.89	MDP_PDG/Phaseolus_angustissimus_zv_16a.tif
0.200	11163.254	11163.25	0.00000	714.18	322.84	MDP_PDG/Phaseolus_angustissimus_zv_1b.tif
0.200	71926.359	71926.36	0.00000	711.22	417.19	MDP_PDG/Phaseolus_angustissimus_zv_2b.tif
0.200	1.728	1.73	0.00000	1074.42	667.45	MDP_PDG/Phaseolus_angustissimus_zv_2c.tif
0.200	67.478	67.48	0.00000	894.27	484.13	MDP_PDG/Phaseolus_angustissimus_zv_3a.tif
0.200	7549.037	7549.04	0.00000	563.81	373.63	MDP_PDG/Phaseolus_angustissimus_zv_5a.tif
0.200	1115.218	1115.22	0.00000	1063.64	607.17	MDP_PDG/Phaseolus_angustissimus_zv_5d.tif
0.200	0.323	0.32	0.00000	857.00	803.00	MDP_PDG/Phaseolus_angustissimus_zv_5e.tif
0.200	22323.250	22323.25	0.00000	829.91	500.58	MDP_PDG/Phaseolus_angustissimus_zv_5f.tif
0.200	1.340	1.34	0.00000	1085.88	619.83	MDP_PDG/Phaseolus_angustissimus_zv_6a.tif
0.200	1535.724	1535.72	0.00000	764.60	697.43	MDP_PDG/Phaseolus_angustissimus_zv_6d.tif
0.200	31396.297	31396.30	0.00000	595.96	427.08	MDP_PDG/Phaseolus_angustissimus_zv_6f.tif
0.200	571.789	571.79	0.00000	647.89	396.30	MDP_PDG/Phaseolus_angustissimus_zv_7b.tif
0.200	7592.009	7592.01	0.00000	656.43	459.69	MDP_PDG/Phaseolus_angustissimus_zv_9b.tif
0.200	3.557	3.56	0.00000	751.93	684.42	MDP_PDG/Phaseolus_angustissimus_zv_9c.tif
1.000	2.996	3.00	0.00000	983.19	1089.81	MDP_PDG/Phaseolus_chiapasanus_zv_10f.tif
1.000	511.374	511.37	0.00000	1268.90	1199.72	MDP_PDG/Phaseolus_chiapasanus_zv_10g.tif
1.000	223.003	223.00	0.00000	1204.57	1155.49	MDP_PDG/Phaseolus_chiapasanus_zv_10h.tif
1.000	94.632	94.63	0.00000	1537.11	1233.28	MDP_PDG/Phaseolus_chiapasanus_zv_10i.tif
1.000	0.848	0.85	0.00000	999.88	1098.38	MDP_PDG/Phaseolus_chiapasanus_zv_11b.tif
1.000	1313.316	1313.32	0.00000	1267.30	1056.44	MDP_PDG/Phaseolus_chiapasanus_zv_14d.tif
1.000	7751.691	7751.69	0.00000	1214.92	1181.69	MDP_PDG/Phaseolus_chiapasanus_zv_14e_15g.tif
1.000	4535.013	4535.01	0.00000	1524.15	1222.18	MDP_PDG/Phaseolus_chiapasanus_zv_14f.tif
1.000	698.450	698.45	0.00000	934.41	1087.52	MDP_PDG/Phaseolus_chiapasanus_zv_14g.tif
1.000	31.967	31.97	0.00000	1268.34	1062.48	MDP_PDG/Phaseolus_chiapasanus_zv_15d.tif
1.000	189.341	189.34	0.00000	1304.74	1216.29	MDP_PDG/Phaseolus_chiapasanus_zv_15e.tif
1.000	48.539	48.54	0.00000	1529.15	1270.43	MDP_PDG/Phaseolus_chiapasanus_zv_15f.tif
1.000	950.030	950.03	0.00000	1269.76	1054.03	MDP_PDG/Phaseolus_chiapasanus_zv_16c.tif
1.000	6334.444	6334.44	0.00000	1511.13	1223.97	MDP_PDG/Phaseolus_chiapasanus_zv_16d.tif
1.000	2973.824	2973.82	0.00000	1093.97	1140.34	MDP_PDG/Phaseolus_chiapasanus_zv_16g.tif
1.000	781.621	781.62	0.00000	936.37	1094.12	MDP_PDG/Phaseolus_chiapasanus_zv_16h.tif
1.000	878.224	878.22	0.00000	1288.49	1240.54	MDP_PDG/Phaseolus_chiapasanus_zv_16i.tif
1.000	2828.039	2828.04	0.00000	1154.16	1173.34	MDP_PDG/Phaseolus_chiapasanus_zv_16j.tif
1.000	3861.122	3861.12	0.00000	1254.46	1204.13	MDP_PDG/Phaseolus_chiapasanus_zv_16k.tif
1.000	481.962	481.96	0.00000	1187.48	1196.66	MDP_PDG/Phaseolus_chiapasanus_zv_18b_19d.tif
1.000	11.403	11.40	0.00000	1281.97	1082.10	MDP_PDG/Phaseolus_chiapasanus_zv_18c_19b_19c.tif
1.000	27.774	27.77	0.00000	1487.39	1227.62	MDP_PDG/Phaseolus_chiapasanus_zv_18d.tif
1.000	0.950	0.95	0.00000	932.50	1065.26	MDP_PDG/Phaseolus_chiapasanus_zv_18g_19a.tif
1.000	749.541	749.54	0.00000	1565.40	1202.38	MDP_PDG/Phaseolus_chiapasanus_zv_19e.tif
1.000	289.233	289.23	0.00000	1497.26	1270.09	MDP_PDG/Phaseolus_chiapasanus_zv_19f.tif
1.000	294.800	294.80	0.00000	1322.17	1136.45	MDP_PDG/Phaseolus_chiapasanus_zv_19g.tif
1.000	198.973	198.97	0.00000	1255.19	1020.80	MDP_PDG/Phaseolus_chiapasanus_zv_20a.tif
1.000	4223.025	4223.03	0.00000	1295.50	1126.13	MDP_PDG/Phaseolus_chiapasanus_zv_20b.tif
1.000	8431.407	8431.41	0.00000	1540.63	1192.89	MDP_PDG/Phaseolus_chiapasanus_zv_20c.tif
1.000	1285.419	1285.42	0.00000	1181.62	1188.91	MDP_PDG/Phaseolus_chiapasanus_zv_20d_21d.tif
1.000	2019.294	2019.29	0.00000	1507.60	1265.17	MDP_PDG/Phaseolus_chiapasanus_zv_20e.tif
1.000	1444.382	1444.38	0.00000	1292.54	1119.89	MDP_PDG/Phaseolus_chiapasanus_zv_21a.tif
1.000	451.245	451.25	0.00000	1511.78	1182.85	MDP_PDG/Phaseolus_chiapasanus_zv_21c.tif
1.000	6.684	6.68	0.00000	1292.15	1138.28	MDP_PDG/Phaseolus_chiapasanus_zv_25.tif
1.000	194.228	194.23	0.00000	1286.77	1120.25	MDP_PDG/Phaseolus_chiapasanus_zv_26_27a.tif
1.000	89.649	89.65	0.00000	1518.33	1245.10	MDP_PDG/Phaseolus_chiapasanus_zv_26_27b.tif
1.000	0.401	0.40	0.00000	1296.50	1220.00	MDP_PDG/Phaseolus_chiapasanus_zv_5c.tif
1.000	100.265	100.27	0.00000	1533.36	1228.00	MDP_PDG/Phaseolus_chiapasanus_zv_6c.tif
1.000	2630.658	2630.66	0.00000	1247.53	1169.62	MDP_PDG/Phaseolus_chiapasanus_zv_6e.tif
1.000	1.776	1.78	0.00000	1258.00	1030.73	MDP_PDG/Phaseolus_chiapasanus_zv_6i.tif
1.000	3.351	3.35	0.00000	1259.44	1032.65	MDP_PDG/Phaseolus_chiapasanus_zv_9f.tif
0.200	286.538	286.54	0.00000	733.68	696.16	MDP_PDG/Phaseolus_coccineus_zv_10a.tif
0.200	948.263	948.26	0.00000	1111.85	872.83	MDP_PDG/Phaseolus_coccineus_zv_10c.tif
0.200	12441.530	12441.53	0.00000	958.98	970.10	MDP_PDG/Phaseolus_coccineus_zv_10e.tif
0.200	606.361	606.36	0.00000	1055.81	1050.80	MDP_PDG/Phaseolus_coccineus_zv_10f.tif
0.200	2107.110	2107.11	0.00000	1283.08	1194.16	MDP_PDG/Phaseolus_coccineus_zv_10g.tif
0.200	3104.242	3104.24	0.00000	1186.27	1120.69	MDP_PDG/Phaseolus_coccineus_zv_10h.tif
0.200	133.051	133.05	0.00000	1523.15	1230.02	MDP_PDG/Phaseolus_coccineus_zv_10i.tif
0.200	0.330	0.33	0.00000	895.40	958.01	MDP_PDG/Phaseolus_coccineus_zv_11a.tif
0.200	24.630	24.63	0.00000	998.29	1085.39	MDP_PDG/Phaseolus_coccineus_zv_11b.tif
0.200	1.964	1.96	0.00000	1369.19	1210.00	MDP_PDG/Phaseolus_coccineus_zv_11d.tif
0.200	31.610	31.61	0.00000	1137.86	1109.32	MDP_PDG/Phaseolus_coccineus_zv_11f_12c.tif
0.200	7071.803	7071.80	0.00000	745.25	710.14	MDP_PDG/Phaseolus_coccineus_zv_14a.tif
0.200	2729.389	2729.39	0.00000	851.27	995.27	MDP_PDG/Phaseolus_coccineus_zv_14b.tif
0.200	6404.457	6404.46	0.00000	1106.63	1055.12	MDP_PDG/Phaseolus_coccineus_zv_14c.tif
0.200	6267.603	6267.60	0.00000	1218.58	1022.38	MDP_PDG/Phaseolus_coccineus_zv_14d.tif
0.200	12232.982	12232.98	0.00000	1241.02	1179.90	MDP_PDG/Phaseolus_coccineus_zv_14e_15g.tif
0.200	4203.959	4203.96	0.00000	1524.37	1222.68	MDP_PDG/Phaseolus_coccineus_zv_14f.tif
0.200	8475.684	8475.68	0.00000	989.29	1040.65	MDP_PDG/Phaseolus_coccineus_zv_14g.tif
0.200	491.918	491.92	0.00000	775.43	742.98	MDP_PDG/Phaseolus_coccineus_zv_15a.tif
0.200	230.215	230.21	0.00000	987.37	1036.67	MDP_PDG/Phaseolus_coccineus_zv_15b.tif
0.200	1798.351	1798.35	0.00000	1128.60	1053.13	MDP_PDG/Phaseolus_coccineus_zv_15c.tif
0.200	547.467	547.47	0.00000	1254.66	1059.57	MDP_PDG/Phaseolus_coccineus_zv_15d.tif
0.200	355.187	355.19	0.00000	1297.78	1189.39	MDP_PDG/Phaseolus_coccineus_zv_15e.tif
0.200	30.530	30.53	0.00000	1527.61	1265.69	MDP_PDG/Phaseolus_coccineus_zv_15f.tif
0.200	692.807	692.81	0.00000	775.78	779.97	MDP_PDG/Phaseolus_coccineus_zv_16a.tif
0.200	512.902	512.90	0.00000	1184.35	978.90	MDP_PDG/Phaseolus_coccineus_zv_16c.tif
0.200	2703.472	2703.47	0.00000	1513.44	1228.07	MDP_PDG/Phaseolus_coccineus_zv_16d.tif
0.200	1335.224	1335.22	0.00000	853.31	993.38	MDP_PDG/Phaseolus_coccineus_zv_16f.tif
0.200	10324.779	10324.78	0.00000	1073.99	1101.01	MDP_PDG/Phaseolus_coccineus_zv_16g.tif
0.200	503.405	503.41	0.00000	947.39	1096.53	MDP_PDG/Phaseolus_coccineus_zv_16h.tif
0.200	473.061	473.06	0.00000	1294.36	1237.23	MDP_PDG/Phaseolus_coccineus_zv_16i.tif
0.200	2124.115	2124.12	0.00000	1122.58	1162.02	MDP_PDG/Phaseolus_coccineus_zv_16j.tif
0.200	2877.868	2877.87	0.00000	1279.97	1197.31	MDP_PDG/Phaseolus_coccineus_zv_16k.tif
0.200	152.812	152.81	0.00000	1094.93	1116.40	MDP_PDG/Phaseolus_coccineus_zv_18b_19d.tif
0.200	1.197	1.20	0.00000	1320.32	1169.81	MDP_PDG/Phaseolus_coccineus_zv_18d.tif
0.200	0.973	0.97	0.00000	936.63	1065.30	MDP_PDG/Phaseolus_coccineus_zv_18g_19a.tif
0.200	0.143	0.14	0.00000	1565.50	1214.50	MDP_PDG/Phaseolus_coccineus_zv_19e.tif
0.200	32.397	32.40	0.00000	1217.12	1004.24	MDP_PDG/Phaseolus_coccineus_zv_20a.tif
0.200	455.253	455.25	0.00000	1300.22	1141.27	MDP_PDG/Phaseolus_coccineus_zv_20b.tif
0.200	535.049	535.05	0.00000	1538.64	1199.51	MDP_PDG/Phaseolus_coccineus_zv_20c.tif
0.200	205.871	205.87	0.00000	1186.15	1184.70	MDP_PDG/Phaseolus_coccineus_zv_20d_21d.tif
0.200	66.245	66.24	0.00000	1510.54	1265.62	MDP_PDG/Phaseolus_coccineus_zv_20e.tif
0.200	1056.405	1056.40	0.00000	1283.19	1109.05	MDP_PDG/Phaseolus_coccineus_zv_21a.tif
0.200	143.124	143.12	0.00000	1510.95	1182.17	MDP_PDG/Phaseolus_coccineus_zv_21c.tif
0.200	126.141	126.14	0.00000	1290.68	1154.48	MDP_PDG/Phaseolus_coccineus_zv_25.tif
0.200	0.666	0.67	0.00000	1279.84	1117.43	MDP_PDG/Phaseolus_coccineus_zv_26_27a.tif
0.200	6.475	6.48	0.00000	176.30	293.93	MDP_PDG/Phaseolus_coccineus_zv_2a.tif
0.200	13.091	13.09	0.00000	862.94	695.92	MDP_PDG/Phaseolus_coccineus_zv_2b.tif
0.200	4517.682	4517.68	0.00000	984.13	853.27	MDP_PDG/Phaseolus_coccineus_zv_2c.tif
0.200	1017.378	1017.38	0.00000	1240.11	1062.84	MDP_PDG/Phaseolus_coccineus_zv_2d.tif
0.200	52.044	52.04	0.00000	1248.81	1118.88	MDP_PDG/Phaseolus_coccineus_zv_5c.tif
0.200	58.236	58.24	0.00000	1113.80	948.96	MDP_PDG/Phaseolus_coccineus_zv_5e.tif
0.200	0.317	0.32	0.00000	911.59	716.81	MDP_PDG/Phaseolus_coccineus_zv_5f.tif
0.200	3524.739	3524.74	0.00000	1105.96	756.64	MDP_PDG/Phaseolus_coccineus_zv_6a.tif
0.200	122.310	122.31	0.00000	1533.34	1227.83	MDP_PDG/Phaseolus_coccineus_zv_6c.tif
0.200	31282.463	31282.46	0.00000	878.40	829.83	MDP_PDG/Phaseolus_coccineus_zv_6d.tif
0.200	8931.031	8931.03	0.00000	1256.65	1162.60	MDP_PDG/Phaseolus_coccineus_zv_6e.tif
0.200	2747.122	2747.12	0.00000	668.83	554.53	MDP_PDG/Phaseolus_coccineus_zv_6f.tif
0.200	4005.024	4005.02	0.00000	915.24	1007.47	MDP_PDG/Phaseolus_coccineus_zv_6h.tif
0.200	5210.200	5210.20	0.00000	1229.51	1051.12	MDP_PDG/Phaseolus_coccineus_zv_6i.tif
0.200	15552.509	15552.51	0.00000	1069.51	1018.54	MDP_PDG/Phaseolus_coccineus_zv_6j.tif
0.200	23558.846	23558.85	0.00000	1155.64	1017.31	MDP_PDG/Phaseolus_coccineus_zv_6k.tif
0.200	0.205	0.20	0.00000	1038.50	737.50	MDP_PDG/Phaseolus_coccineus_zv_7b.tif
0.200	32.429	32.43	0.00000	643.16	510.68	MDP_PDG/Phaseolus_coccineus_zv_9b.tif
0.200	741.689	741.69	0.00000	798.19	739.84	MDP_PDG/Phaseolus_coccineus_zv_9c.tif
0.200	179.610	179.61	0.00000	1100.27	753.10	MDP_PDG/Phaseolus_coccineus_zv_9d.tif
0.200	1407.827	1407.83	0.00000	1150.29	1031.64	MDP_PDG/Phaseolus_coccineus_zv_9e.tif
0.200	383.156	383.16	0.00000	1241.69	1042.80	MDP_PDG/Phaseolus_coccineus_zv_9f.tif
0.200	14.217	14.22	0.00000	580.43	606.78	MDP_PDG/Phaseolus_filiformis_zv_10a.tif
0.200	3.531	3.53	0.00000	821.58	1047.59	MDP_PDG/Phaseolus_filiformis_zv_10b.tif
0.200	227.906	227.91	0.00000	696.01	762.17	MDP_PDG/Phaseolus_filiformis_zv_11a.tif
0.200	6746.571	6746.57	0.00000	562.94	595.28	MDP_PDG/Phaseolus_filiformis_zv_12a.tif
0.200	6415.171	6415.17	0.00000	488.47	518.28	MDP_PDG/Phaseolus_filiformis_zv_13a.tif
0.200	5964.664	5964.66	0.00000	261.43	400.46	MDP_PDG/Phaseolus_filiformis_zv_1a.tif
0.200	1043.207	1043.21	0.00000	234.96	364.33	MDP_PDG/Phaseolus_filiformis_zv_2a.tif
0.200	845.527	845.53	0.00000	963.33	653.26	MDP_PDG/Phaseolus_filiformis_zv_3a.tif
0.200	34944.746	34944.75	0.00000	425.11	628.69	MDP_PDG/Phaseolus_filiformis_zv_3b_13b.tif
0.200	9896.838	9896.84	0.00000	424.90	418.80	MDP_PDG/Phaseolus_filiformis_zv_3c.tif
0.200	32991.773	32991.77	0.00000	370.05	598.71	MDP_PDG/Phaseolus_filiformis_zv_4a.tif
0.200	20407.836	20407.84	0.00000	345.92	395.41	MDP_PDG/Phaseolus_filiformis_zv_4b.tif
0.200	3295.233	3295.23	0.00000	503.54	503.03	MDP_PDG/Phaseolus_filiformis_zv_5a.tif
0.200	8581.545	8581.54	0.00000	526.28	767.70	MDP_PDG/Phaseolus_filiformis_zv_5b_12b.tif
0.200	48.372	48.37	0.00000	961.17	562.25	MDP_PDG/Phaseolus_filiformis_zv_5f.tif
0.200	53.178	53.18	0.00000	545.88	803.35	MDP_PDG/Phaseolus_filiformis_zv_6g.tif
0.200	0.839	0.84	0.00000	79.16	454.88	MDP_PDG/Phaseolus_filiformis_zv_7a.tif
0.200	832.785	832.79	0.00000	261.84	384.73	MDP_PDG/Phaseolus_filiformis_zv_8.tif
0.200	1731.015	1731.02	0.00000	1145.27	857.67	MDP_PDG/Phaseolus_glabellus_zv_10c.tif
0.200	1.623	1.62	0.00000	1281.12	1039.69	MDP_PDG/Phaseolus_glabellus_zv_10g.tif
0.200	0.279	0.28	0.00000	1148.75	821.00	MDP_PDG/Phaseolus_glabellus_zv_11c.tif
0.200	2653.937	2653.94	0.00000	1220.85	1002.32	MDP_PDG/Phaseolus_glabellus_zv_14d.tif
0.200	62.649	62.65	0.00000	1292.25	1144.35	MDP_PDG/Phaseolus_glabellus_zv_14e_15g.tif
0.200	1.197	1.20	0.00000	1266.30	1025.70	MDP_PDG/Phaseolus_glabellus_zv_15d.tif
0.200	5138.238	5138.24	0.00000	1194.51	955.47	MDP_PDG/Phaseolus_glabellus_zv_16c.tif
0.200	36.448	36.45	0.00000	1293.06	1149.00	MDP_PDG/Phaseolus_glabellus_zv_16k.tif
0.200	13.203	13.20	0.00000	1155.31	905.87	MDP_PDG/Phaseolus_glabellus_zv_18c_19b_19c.tif
0.200	0.150	0.15	0.00000	1282.72	1120.26	MDP_PDG/Phaseolus_glabellus_zv_19g.tif
0.200	1953.707	1953.71	0.00000	1212.54	987.13	MDP_PDG/Phaseolus_glabellus_zv_20a.tif
0.200	920.627	920.63	0.00000	1279.04	1102.64	MDP_PDG/Phaseolus_glabellus_zv_20b.tif
0.200	1393.150	1393.15	0.00000	1246.76	1045.01	MDP_PDG/Phaseolus_glabellus_zv_21a.tif
0.200	3.512	3.51	0.00000	1282.54	1119.10	MDP_PDG/Phaseolus_glabellus_zv_26_27a.tif
0.200	72.885	72.88	0.00000	1123.49	788.22	MDP_PDG/Phaseolus_glabellus_zv_6a.tif
0.200	2.653	2.65	0.00000	1225.89	1023.40	MDP_PDG/Phaseolus_glabellus_zv_6i.tif
0.200	15.091	15.09	0.00000	1169.44	965.97	MDP_PDG/Phaseolus_glabellus_zv_6k.tif
0.200	327.896	327.90	0.00000	878.65	966.42	MDP_PDG/Phaseolus_jaliscanus_zv_10e.tif
0.200	7.090	7.09	0.00000	955.22	1030.34	MDP_PDG/Phaseolus_jaliscanus_zv_10f.tif
0.200	240.660	240.66	0.00000	832.76	875.00	MDP_PDG/Phaseolus_jaliscanus_zv_14a.tif
0.200	3738.776	3738.78	0.00000	846.83	994.40	MDP_PDG/Phaseolus_jaliscanus_zv_14b.tif
0.200	130.838	130.84	0.00000	1123.50	1063.19	MDP_PDG/Phaseolus_jaliscanus_zv_14c.tif
0.200	4.893	4.89	0.00000	1266.80	1125.55	MDP_PDG/Phaseolus_jaliscanus_zv_14d.tif
0.200	11.265	11.26	0.00000	1201.32	1185.22	MDP_PDG/Phaseolus_jaliscanus_zv_14e_15g.tif
0.200	5361.839	5361.84	0.00000	976.00	1046.29	MDP_PDG/Phaseolus_jaliscanus_zv_14g.tif
0.200	222.499	222.50	0.00000	944.63	1037.19	MDP_PDG/Phaseolus_jaliscanus_zv_15b.tif
0.200	4.243	4.24	0.00000	1173.85	1070.84	MDP_PDG/Phaseolus_jaliscanus_zv_15c.tif
0.200	452.354	452.35	0.00000	824.45	877.02	MDP_PDG/Phaseolus_jaliscanus_zv_16a.tif
0.200	3741.742	3741.74	0.00000	830.55	969.64	MDP_PDG/Phaseolus_jaliscanus_zv_16f.tif
0.200	2847.876	2847.88	0.00000	969.53	1051.59	MDP_PDG/Phaseolus_jaliscanus_zv_16g.tif
0.200	568.906	568.91	0.00000	926.30	1089.00	MDP_PDG/Phaseolus_jaliscanus_zv_16h.tif
0.200	358.043	358.04	0.00000	1193.67	1182.24	MDP_PDG/Phaseolus_jaliscanus_zv_16j.tif
0.200	535.134	535.13	0.00000	1233.27	1201.45	MDP_PDG/Phaseolus_jaliscanus_zv_16k.tif
0.200	4.670	4.67	0.00000	824.98	881.72	MDP_PDG/Phaseolus_jaliscanus_zv_18a.tif
0.200	6.911	6.91	0.00000	1162.93	1166.16	MDP_PDG/Phaseolus_jaliscanus_zv_18b_19d.tif
0.200	124.089	124.09	0.00000	830.64	1001.76	MDP_PDG/Phaseolus_jaliscanus_zv_18g_19a.tif
0.200	307.463	307.46	0.00000	1193.16	1187.25	MDP_PDG/Phaseolus_jaliscanus_zv_20d_21d.tif
0.200	0.710	0.71	0.00000	898.50	1036.50	MDP_PDG/Phaseolus_jaliscanus_zv_22_23_24a.tif
0.200	508.983	508.98	0.00000	871.77	929.10	MDP_PDG/Phaseolus_jaliscanus_zv_6d.tif
0.200	1279.358	1279.36	0.00000	905.66	1012.39	MDP_PDG/Phaseolus_jaliscanus_zv_6h.tif
0.200	158.207	158.21	0.00000	1008.55	1034.76	MDP_PDG/Phaseolus_jaliscanus_zv_6j.tif
0.200	4.291	4.29	0.00000	1135.47	1036.45	MDP_PDG/Phaseolus_jaliscanus_zv_6k.tif
0.200	10.633	10.63	0.00000	867.19	874.55	MDP_PDG/Phaseolus_jaliscanus_zv_9c.tif
0.200	6963.799	6963.80	0.00000	668.62	610.13	MDP_PDG/Phaseolus_leptostachyus_zv_10a.tif
0.200	26.751	26.75	0.00000	898.76	1071.57	MDP_PDG/Phaseolus_leptostachyus_zv_10b.tif
0.200	6976.359	6976.36	0.00000	1122.80	859.55	MDP_PDG/Phaseolus_leptostachyus_zv_10c.tif
0.200	37695.258	37695.26	0.00000	934.55	963.96	MDP_PDG/Phaseolus_leptostachyus_zv_10e.tif
0.200	1921.307	1921.31	0.00000	1028.69	1067.37	MDP_PDG/Phaseolus_leptostachyus_zv_10f.tif
0.200	5803.142	5803.14	0.00000	1287.74	1195.10	MDP_PDG/Phaseolus_leptostachyus_zv_10g.tif
0.200	13512.558	13512.56	0.00000	1179.25	1120.17	MDP_PDG/Phaseolus_leptostachyus_zv_10h.tif
0.200	1453.927	1453.93	0.00000	1471.24	1209.12	MDP_PDG/Phaseolus_leptostachyus_zv_10i.tif
0.200	41.277	41.28	0.00000	850.22	910.73	MDP_PDG/Phaseolus_leptostachyus_zv_11a.tif
0.200	1030.746	1030.75	0.00000	966.39	1076.93	MDP_PDG/Phaseolus_leptostachyus_zv_11b.tif
0.200	0.309	0.31	0.00000	1148.68	821.00	MDP_PDG/Phaseolus_leptostachyus_zv_11c.tif
0.200	308.277	308.28	0.00000	1422.32	1208.62	MDP_PDG/Phaseolus_leptostachyus_zv_11d.tif
0.200	1730.158	1730.16	0.00000	1148.61	1117.83	MDP_PDG/Phaseolus_leptostachyus_zv_11f_12c.tif
0.200	5874.930	5874.93	0.00000	728.56	697.77	MDP_PDG/Phaseolus_leptostachyus_zv_14a.tif
0.200	3596.662	3596.66	0.00000	849.79	993.32	MDP_PDG/Phaseolus_leptostachyus_zv_14b.tif
0.200	4105.365	4105.37	0.00000	1104.93	1059.30	MDP_PDG/Phaseolus_leptostachyus_zv_14c.tif
0.200	3252.861	3252.86	0.00000	1210.00	1016.44	MDP_PDG/Phaseolus_leptostachyus_zv_14d.tif
0.200	9115.411	9115.41	0.00000	1227.02	1179.15	MDP_PDG/Phaseolus_leptostachyus_zv_14e_15g.tif
0.200	1690.139	1690.14	0.00000	1522.63	1234.84	MDP_PDG/Phaseolus_leptostachyus_zv_14f.tif
0.200	7415.452	7415.45	0.00000	985.33	1042.92	MDP_PDG/Phaseolus_leptostachyus_zv_14g.tif
0.200	3.061	3.06	0.00000	780.18	769.18	MDP_PDG/Phaseolus_leptostachyus_zv_15a.tif
0.200	2.744	2.74	0.00000	1000.77	1034.37	MDP_PDG/Phaseolus_leptostachyus_zv_15b.tif
0.200	9.269	9.27	0.00000	1093.14	1038.87	MDP_PDG/Phaseolus_leptostachyus_zv_15c.tif
0.200	1.205	1.20	0.00000	1254.16	1088.89	MDP_PDG/Phaseolus_leptostachyus_zv_15d.tif
0.200	3.427	3.43	0.00000	1274.29	1168.14	MDP_PDG/Phaseolus_leptostachyus_zv_15e.tif
0.200	0.068	0.07	0.00000	1526.00	1276.00	MDP_PDG/Phaseolus_leptostachyus_zv_15f.tif
0.200	6916.108	6916.11	0.00000	746.36	744.61	MDP_PDG/Phaseolus_leptostachyus_zv_16a.tif
0.200	2885.871	2885.87	0.00000	1153.97	923.20	MDP_PDG/Phaseolus_leptostachyus_zv_16c.tif
0.200	9059.269	9059.27	0.00000	1496.15	1226.73	MDP_PDG/Phaseolus_leptostachyus_zv_16d.tif
0.200	8137.981	8137.98	0.00000	840.64	980.37	MDP_PDG/Phaseolus_leptostachyus_zv_16f.tif
0.200	21507.156	21507.16	0.00000	1056.15	1095.02	MDP_PDG/Phaseolus_leptostachyus_zv_16g.tif
0.200	2352.343	2352.34	0.00000	941.96	1097.96	MDP_PDG/Phaseolus_leptostachyus_zv_16h.tif
0.200	1559.614	1559.61	0.00000	1290.92	1238.18	MDP_PDG/Phaseolus_leptostachyus_zv_16i.tif
0.200	5366.146	5366.15	0.00000	1125.75	1163.92	MDP_PDG/Phaseolus_leptostachyus_zv_16j.tif
0.200	6524.865	6524.87	0.00000	1275.20	1200.52	MDP_PDG/Phaseolus_leptostachyus_zv_16k.tif
0.200	10.636	10.64	0.00000	765.15	798.94	MDP_PDG/Phaseolus_leptostachyus_zv_18a.tif
0.200	2424.371	2424.37	0.00000	1097.67	1124.63	MDP_PDG/Phaseolus_leptostachyus_zv_18b_19d.tif
0.200	10.550	10.55	0.00000	1139.24	900.50	MDP_PDG/Phaseolus_leptostachyus_zv_18c_19b_19c.tif
0.200	1422.346	1422.35	0.00000	1509.31	1239.97	MDP_PDG/Phaseolus_leptostachyus_zv_18d.tif
0.200	1427.638	1427.64	0.00000	872.84	1033.00	MDP_PDG/Phaseolus_leptostachyus_zv_18g_19a.tif
0.200	20.852	20.85	0.00000	1529.36	1262.91	MDP_PDG/Phaseolus_leptostachyus_zv_19f.tif
0.200	140.793	140.79	0.00000	1194.75	977.32	MDP_PDG/Phaseolus_leptostachyus_zv_20a.tif
0.200	382.064	382.06	0.00000	1296.92	1138.93	MDP_PDG/Phaseolus_leptostachyus_zv_20b.tif
0.200	36.666	36.67	0.00000	1536.59	1204.29	MDP_PDG/Phaseolus_leptostachyus_zv_20c.tif
0.200	787.058	787.06	0.00000	1181.54	1187.63	MDP_PDG/Phaseolus_leptostachyus_zv_20d_21d.tif
0.200	570.561	570.56	0.00000	1505.11	1257.46	MDP_PDG/Phaseolus_leptostachyus_zv_20e.tif
0.200	579.213	579.21	0.00000	1267.33	1087.88	MDP_PDG/Phaseolus_leptostachyus_zv_21a.tif
0.200	0.315	0.32	0.00000	1507.00	1184.77	MDP_PDG/Phaseolus_leptostachyus_zv_21c.tif
0.200	4.424	4.42	0.00000	1283.61	1155.99	MDP_PDG/Phaseolus_leptostachyus_zv_25.tif
0.200	0.269	0.27	0.00000	1279.50	1116.50	MDP_PDG/Phaseolus_leptostachyus_zv_26_27a.tif
0.200	0.589	0.59	0.00000	787.00	696.76	MDP_PDG/Phaseolus_leptostachyus_zv_2b.tif
0.200	19.794	19.79	0.00000	1146.86	976.01	MDP_PDG/Phaseolus_leptostachyus_zv_2c.tif
0.200	5.301	5.30	0.00000	1241.03	1105.49	MDP_PDG/Phaseolus_leptostachyus_zv_2d.tif
0.200	21.229	21.23	0.00000	1260.39	1142.03	MDP_PDG/Phaseolus_leptostachyus_zv_5c.tif
0.200	14.928	14.93	0.00000	1106.38	951.93	MDP_PDG/Phaseolus_leptostachyus_zv_5e.tif
0.200	1709.426	1709.43	0.00000	1121.94	779.39	MDP_PDG/Phaseolus_leptostachyus_zv_6a.tif
0.200	0.530	0.53	0.00000	1012.51	1097.30	MDP_PDG/Phaseolus_leptostachyus_zv_6b.tif
0.200	151.188	151.19	0.00000	1533.34	1228.13	MDP_PDG/Phaseolus_leptostachyus_zv_6c.tif
0.200	20589.596	20589.60	0.00000	911.60	890.01	MDP_PDG/Phaseolus_leptostachyus_zv_6d.tif
0.200	9503.837	9503.84	0.00000	1258.66	1165.28	MDP_PDG/Phaseolus_leptostachyus_zv_6e.tif
0.200	4404.803	4404.80	0.00000	622.61	517.44	MDP_PDG/Phaseolus_leptostachyus_zv_6f.tif
0.200	5669.851	5669.85	0.00000	916.24	1006.13	MDP_PDG/Phaseolus_leptostachyus_zv_6h.tif
0.200	1217.900	1217.90	0.00000	1231.85	1065.73	MDP_PDG/Phaseolus_leptostachyus_zv_6i.tif
0.200	13128.023	13128.02	0.00000	1056.72	1015.45	MDP_PDG/Phaseolus_leptostachyus_zv_6j.tif
0.200	13708.494	13708.49	0.00000	1154.84	1023.50	MDP_PDG/Phaseolus_leptostachyus_zv_6k.tif
0.200	0.043	0.04	0.00000	860.50	851.00	MDP_PDG/Phaseolus_leptostachyus_zv_9c.tif
0.200	0.672	0.67	0.00000	1116.40	776.27	MDP_PDG/Phaseolus_leptostachyus_zv_9d.tif
0.200	5.513	5.51	0.00000	1125.37	991.37	MDP_PDG/Phaseolus_leptostachyus_zv_9e.tif
0.100	2598.048	2598.05	0.00000	686.98	703.81	MDP_PDG/Phaseolus_lunatus_silvester_zv_10a.tif
0.100	4970.841	4970.84	0.00000	855.99	1054.52	MDP_PDG/Phaseolus_lunatus_silvester_zv_10b.tif
0.100	4699.505	4699.50	0.00000	1194.53	835.35	MDP_PDG/Phaseolus_lunatus_silvester_zv_10c.tif
0.100	8252.229	8252.23	0.00000	1673.48	954.77	MDP_PDG/Phaseolus_lunatus_silvester_zv_10d_5g.tif
0.100	9565.835	9565.83	0.00000	880.37	952.72	MDP_PDG/Phaseolus_lunatus_silvester_zv_10e.tif
0.100	8714.774	8714.77	0.00000	1000.93	1094.70	MDP_PDG/Phaseolus_lunatus_silvester_zv_10f.tif
0.100	6257.582	6257.58	0.00000	1328.06	1222.48	MDP_PDG/Phaseolus_lunatus_silvester_zv_10g.tif
0.100	8100.726	8100.73	0.00000	1178.41	1116.71	MDP_PDG/Phaseolus_lunatus_silvester_zv_10h.tif
0.100	1187.251	1187.25	0.00000	1465.30	1207.24	MDP_PDG/Phaseolus_lunatus_silvester_zv_10i.tif
0.100	15540.337	15540.34	0.00000	719.60	763.28	MDP_PDG/Phaseolus_lunatus_silvester_zv_11a.tif
0.100	3797.717	3797.72	0.00000	919.50	1073.06	MDP_PDG/Phaseolus_lunatus_silvester_zv_11b.tif
0.100	7722.317	7722.32	0.00000	1187.15	863.04	MDP_PDG/Phaseolus_lunatus_silvester_zv_11c.tif
0.100	2256.102	2256.10	0.00000	1377.53	1219.66	MDP_PDG/Phaseolus_lunatus_silvester_zv_11d.tif
0.100	2051.284	2051.28	0.00000	1752.46	928.64	MDP_PDG/Phaseolus_lunatus_silvester_zv_11e_12d.tif
0.100	4876.649	4876.65	0.00000	1160.16	1114.05	MDP_PDG/Phaseolus_lunatus_silvester_zv_11f_12c.tif
0.100	256.199	256.20	0.00000	1291.62	1046.04	MDP_PDG/Phaseolus_lunatus_silvester_zv_11g.tif
0.100	1555.918	1555.92	0.00000	654.37	716.18	MDP_PDG/Phaseolus_lunatus_silvester_zv_12a.tif
0.100	12.507	12.51	0.00000	807.88	840.70	MDP_PDG/Phaseolus_lunatus_silvester_zv_14a.tif
0.100	29.488	29.49	0.00000	831.82	986.55	MDP_PDG/Phaseolus_lunatus_silvester_zv_14b.tif
0.100	0.895	0.89	0.00000	1167.00	1075.17	MDP_PDG/Phaseolus_lunatus_silvester_zv_14c.tif
0.100	2488.474	2488.47	0.00000	1140.90	1200.44	MDP_PDG/Phaseolus_lunatus_silvester_zv_14e_15g.tif
0.100	2.460	2.46	0.00000	1491.43	1252.82	MDP_PDG/Phaseolus_lunatus_silvester_zv_14f.tif
0.100	4.614	4.61	0.00000	926.96	1053.31	MDP_PDG/Phaseolus_lunatus_silvester_zv_14g.tif
0.100	7020.056	7020.06	0.00000	772.86	802.24	MDP_PDG/Phaseolus_lunatus_silvester_zv_16a.tif
0.100	11889.637	11889.64	0.00000	1262.81	986.61	MDP_PDG/Phaseolus_lunatus_silvester_zv_16c.tif
0.100	6837.860	6837.86	0.00000	1472.12	1233.43	MDP_PDG/Phaseolus_lunatus_silvester_zv_16d.tif
0.100	38508.523	38508.52	0.00000	1678.12	1042.19	MDP_PDG/Phaseolus_lunatus_silvester_zv_16e.tif
0.100	7798.699	7798.70	0.00000	828.52	977.69	MDP_PDG/Phaseolus_lunatus_silvester_zv_16f.tif
0.100	6478.088	6478.09	0.00000	1039.45	1087.89	MDP_PDG/Phaseolus_lunatus_silvester_zv_16g.tif
0.100	2996.188	2996.19	0.00000	946.36	1111.77	MDP_PDG/Phaseolus_lunatus_silvester_zv_16h.tif
0.100	1692.734	1692.73	0.00000	1269.48	1242.29	MDP_PDG/Phaseolus_lunatus_silvester_zv_16i.tif
0.100	12499.035	12499.04	0.00000	1132.51	1188.80	MDP_PDG/Phaseolus_lunatus_silvester_zv_16j.tif
0.100	2851.634	2851.63	0.00000	1240.97	1215.71	MDP_PDG/Phaseolus_lunatus_silvester_zv_16k.tif
0.100	6458.232	6458.23	0.00000	787.33	852.24	MDP_PDG/Phaseolus_lunatus_silvester_zv_18a.tif
0.100	7806.629	7806.63	0.00000	1148.37	1169.05	MDP_PDG/Phaseolus_lunatus_silvester_zv_18b_19d.tif
0.100	14077.953	14077.95	0.00000	1221.53	939.82	MDP_PDG/Phaseolus_lunatus_silvester_zv_18c_19b_19c.tif
0.100	5225.232	5225.23	0.00000	1414.78	1173.38	MDP_PDG/Phaseolus_lunatus_silvester_zv_18d.tif
0.100	13164.890	13164.89	0.00000	1694.83	1086.22	MDP_PDG/Phaseolus_lunatus_silvester_zv_18e.tif
0.100	8198.765	8198.76	0.00000	1783.53	956.34	MDP_PDG/Phaseolus_lunatus_silvester_zv_18f.tif
0.100	10272.409	10272.41	0.00000	845.93	1003.87	MDP_PDG/Phaseolus_lunatus_silvester_zv_18g_19a.tif
0.100	1482.279	1482.28	0.00000	1601.32	1217.73	MDP_PDG/Phaseolus_lunatus_silvester_zv_19e.tif
0.100	567.960	567.96	0.00000	1491.58	1265.38	MDP_PDG/Phaseolus_lunatus_silvester_zv_19f.tif
0.100	4482.082	4482.08	0.00000	1374.78	1133.52	MDP_PDG/Phaseolus_lunatus_silvester_zv_19g.tif
0.100	31.586	31.59	0.00000	1211.38	976.47	MDP_PDG/Phaseolus_lunatus_silvester_zv_20a.tif
0.100	1449.010	1449.01	0.00000	1362.59	1116.36	MDP_PDG/Phaseolus_lunatus_silvester_zv_20b.tif
0.100	1358.687	1358.69	0.00000	1486.90	1135.08	MDP_PDG/Phaseolus_lunatus_silvester_zv_20c.tif
0.100	373.129	373.13	0.00000	1187.14	1195.94	MDP_PDG/Phaseolus_lunatus_silvester_zv_20d_21d.tif
0.100	2976.091	2976.09	0.00000	1502.25	1277.77	MDP_PDG/Phaseolus_lunatus_silvester_zv_20e.tif
0.100	42.439	42.44	0.00000	1300.66	1134.38	MDP_PDG/Phaseolus_lunatus_silvester_zv_26_27a.tif
0.100	446.671	446.67	0.00000	1531.25	1297.99	MDP_PDG/Phaseolus_lunatus_silvester_zv_26_27b.tif
0.100	71.844	71.84	0.00000	447.72	738.91	MDP_PDG/Phaseolus_lunatus_silvester_zv_4a.tif
0.100	179.802	179.80	0.00000	704.60	766.50	MDP_PDG/Phaseolus_lunatus_silvester_zv_5a.tif
0.100	98.000	98.00	0.00000	488.55	1081.92	MDP_PDG/Phaseolus_lunatus_silvester_zv_5b_12b.tif
0.100	439.466	439.47	0.00000	1309.73	1208.30	MDP_PDG/Phaseolus_lunatus_silvester_zv_5c.tif
0.100	19.260	19.26	0.00000	882.62	865.55	MDP_PDG/Phaseolus_lunatus_silvester_zv_5e.tif
0.100	5220.074	5220.07	0.00000	1005.63	1087.03	MDP_PDG/Phaseolus_lunatus_silvester_zv_6b.tif
0.100	52.103	52.10	0.00000	907.87	932.00	MDP_PDG/Phaseolus_lunatus_silvester_zv_6d.tif
0.100	60.069	60.07	0.00000	1224.10	1156.28	MDP_PDG/Phaseolus_lunatus_silvester_zv_6e.tif
0.100	14.783	14.78	0.00000	899.95	986.69	MDP_PDG/Phaseolus_lunatus_silvester_zv_6h.tif
0.100	2.519	2.52	0.00000	1207.40	1097.46	MDP_PDG/Phaseolus_lunatus_silvester_zv_6k.tif
0.100	245.625	245.63	0.00000	653.61	579.17	MDP_PDG/Phaseolus_maculatus_zv_10a.tif
0.100	39.451	39.45	0.00000	1104.27	933.44	MDP_PDG/Phaseolus_maculatus_zv_10c.tif
0.100	20159.670	20159.67	0.00000	922.64	941.63	MDP_PDG/Phaseolus_maculatus_zv_10e.tif
0.100	0.797	0.80	0.00000	1047.23	1035.95	MDP_PDG/Phaseolus_maculatus_zv_10f.tif
0.100	98.181	98.18	0.00000	1241.77	1109.09	MDP_PDG/Phaseolus_maculatus_zv_10g.tif
0.100	1270.219	1270.22	0.00000	1215.50	1094.58	MDP_PDG/Phaseolus_maculatus_zv_10h.tif
0.100	10.529	10.53	0.00000	840.24	952.10	MDP_PDG/Phaseolus_maculatus_zv_11a.tif
0.100	317.513	317.51	0.00000	721.15	669.21	MDP_PDG/Phaseolus_maculatus_zv_14a.tif
0.100	637.240	637.24	0.00000	865.12	988.12	MDP_PDG/Phaseolus_maculatus_zv_14b.tif
0.100	212.472	212.47	0.00000	1092.88	1043.71	MDP_PDG/Phaseolus_maculatus_zv_14c.tif
0.100	1222.128	1222.13	0.00000	961.87	1032.79	MDP_PDG/Phaseolus_maculatus_zv_14g.tif
0.100	129.882	129.88	0.00000	820.82	795.13	MDP_PDG/Phaseolus_maculatus_zv_15a.tif
0.100	1.853	1.85	0.00000	957.17	1027.47	MDP_PDG/Phaseolus_maculatus_zv_15b.tif
0.100	38.662	38.66	0.00000	1155.45	1056.66	MDP_PDG/Phaseolus_maculatus_zv_15c.tif
0.100	1.825	1.82	0.00000	1242.13	1053.57	MDP_PDG/Phaseolus_maculatus_zv_15d.tif
0.100	89.043	89.04	0.00000	830.70	894.02	MDP_PDG/Phaseolus_maculatus_zv_16a.tif
0.100	1819.956	1819.96	0.00000	840.62	945.53	MDP_PDG/Phaseolus_maculatus_zv_16f.tif
0.100	43.404	43.40	0.00000	920.77	1039.82	MDP_PDG/Phaseolus_maculatus_zv_16g.tif
0.100	8.796	8.80	0.00000	836.25	920.16	MDP_PDG/Phaseolus_maculatus_zv_18g_19a.tif
0.100	378.788	378.79	0.00000	1007.89	830.41	MDP_PDG/Phaseolus_maculatus_zv_1c.tif
0.100	2.185	2.18	0.00000	1174.18	1064.32	MDP_PDG/Phaseolus_maculatus_zv_22_23_24a.tif
0.100	19850.203	19850.20	0.00000	756.58	561.95	MDP_PDG/Phaseolus_maculatus_zv_2b.tif
0.100	48309.637	48309.64	0.00000	973.66	833.45	MDP_PDG/Phaseolus_maculatus_zv_2c.tif
0.100	2581.716	2581.72	0.00000	1240.00	1063.46	MDP_PDG/Phaseolus_maculatus_zv_2d.tif
0.100	501.744	501.74	0.00000	1242.94	1105.41	MDP_PDG/Phaseolus_maculatus_zv_5c.tif
0.100	7203.995	7204.00	0.00000	974.88	795.59	MDP_PDG/Phaseolus_maculatus_zv_5e.tif
0.100	2037.904	2037.90	0.00000	832.24	685.43	MDP_PDG/Phaseolus_maculatus_zv_5f.tif
0.100	65436.051	65436.05	0.00000	862.67	794.75	MDP_PDG/Phaseolus_maculatus_zv_6d.tif
0.100	283.132	283.13	0.00000	1240.05	1117.49	MDP_PDG/Phaseolus_maculatus_zv_6e.tif
0.100	10961.519	10961.52	0.00000	706.19	533.55	MDP_PDG/Phaseolus_maculatus_zv_6f.tif
0.100	4152.182	4152.18	0.00000	915.90	1002.22	MDP_PDG/Phaseolus_maculatus_zv_6h.tif
0.100	4492.914	4492.91	0.00000	1227.73	1057.98	MDP_PDG/Phaseolus_maculatus_zv_6i.tif
0.100	4858.829	4858.83	0.00000	1086.32	1006.34	MDP_PDG/Phaseolus_maculatus_zv_6j.tif
0.100	19868.078	19868.08	0.00000	1160.21	1026.85	MDP_PDG/Phaseolus_maculatus_zv_6k.tif
0.100	42.720	42.72	0.00000	704.50	461.29	MDP_PDG/Phaseolus_maculatus_zv_7b.tif
0.100	1088.778	1088.78	0.00000	704.47	480.40	MDP_PDG/Phaseolus_maculatus_zv_9b.tif
0.100	2877.230	2877.23	0.00000	802.23	728.85	MDP_PDG/Phaseolus_maculatus_zv_9c.tif
0.100	504.806	504.81	0.00000	1176.31	1037.70	MDP_PDG/Phaseolus_maculatus_zv_9e.tif
0.100	105.614	105.61	0.00000	1233.83	1040.51	MDP_PDG/Phaseolus_maculatus_zv_9f.tif
0.200	1539.853	1539.85	0.00000	706.75	707.08	MDP_PDG/Phaseolus_micranthus_zv_10a.tif
0.200	1933.144	1933.14	0.00000	862.12	1056.25	MDP_PDG/Phaseolus_micranthus_zv_10b.tif
0.200	5830.558	5830.56	0.00000	853.80	930.64	MDP_PDG/Phaseolus_micranthus_zv_10e.tif
0.200	1583.876	1583.88	0.00000	995.87	1101.76	MDP_PDG/Phaseolus_micranthus_zv_10f.tif
0.200	528.624	528.62	0.00000	1310.73	1235.14	MDP_PDG/Phaseolus_micranthus_zv_10g.tif
0.200	547.516	547.52	0.00000	1119.32	1133.95	MDP_PDG/Phaseolus_micranthus_zv_10h.tif
0.200	141.735	141.74	0.00000	1467.60	1222.98	MDP_PDG/Phaseolus_micranthus_zv_10i.tif
0.200	4732.875	4732.88	0.00000	731.30	766.47	MDP_PDG/Phaseolus_micranthus_zv_11a.tif
0.200	1796.140	1796.14	0.00000	901.46	1069.18	MDP_PDG/Phaseolus_micranthus_zv_11b.tif
0.200	122.256	122.26	0.00000	1331.00	1236.22	MDP_PDG/Phaseolus_micranthus_zv_11d.tif
0.200	131.746	131.75	0.00000	1114.63	1126.19	MDP_PDG/Phaseolus_micranthus_zv_11f_12c.tif
0.200	7408.825	7408.83	0.00000	754.01	729.96	MDP_PDG/Phaseolus_micranthus_zv_14a.tif
0.200	3711.946	3711.95	0.00000	847.08	993.25	MDP_PDG/Phaseolus_micranthus_zv_14b.tif
0.200	2315.025	2315.02	0.00000	1089.67	1055.84	MDP_PDG/Phaseolus_micranthus_zv_14c.tif
0.200	174.120	174.12	0.00000	1232.65	1038.67	MDP_PDG/Phaseolus_micranthus_zv_14d.tif
0.200	2016.867	2016.87	0.00000	1165.58	1188.48	MDP_PDG/Phaseolus_micranthus_zv_14e_15g.tif
0.200	537.995	537.99	0.00000	1519.95	1248.96	MDP_PDG/Phaseolus_micranthus_zv_14f.tif
0.200	4704.289	4704.29	0.00000	975.47	1047.49	MDP_PDG/Phaseolus_micranthus_zv_14g.tif
0.200	1961.614	1961.61	0.00000	783.18	763.35	MDP_PDG/Phaseolus_micranthus_zv_15a.tif
0.200	240.626	240.63	0.00000	971.62	1037.70	MDP_PDG/Phaseolus_micranthus_zv_15b.tif
0.200	615.159	615.16	0.00000	1127.85	1055.69	MDP_PDG/Phaseolus_micranthus_zv_15c.tif
0.200	132.848	132.85	0.00000	1254.85	1052.15	MDP_PDG/Phaseolus_micranthus_zv_15d.tif
0.200	3.358	3.36	0.00000	1233.34	1176.36	MDP_PDG/Phaseolus_micranthus_zv_15e.tif
0.200	15.809	15.81	0.00000	1528.28	1272.73	MDP_PDG/Phaseolus_micranthus_zv_15f.tif
0.200	13694.604	13694.60	0.00000	770.20	791.75	MDP_PDG/Phaseolus_micranthus_zv_16a.tif
0.200	3706.480	3706.48	0.00000	1474.96	1229.95	MDP_PDG/Phaseolus_micranthus_zv_16d.tif
0.200	13378.868	13378.87	0.00000	832.73	981.49	MDP_PDG/Phaseolus_micranthus_zv_16f.tif
0.200	13747.666	13747.67	0.00000	1036.55	1094.72	MDP_PDG/Phaseolus_micranthus_zv_16g.tif
0.200	3857.118	3857.12	0.00000	942.29	1103.71	MDP_PDG/Phaseolus_micranthus_zv_16h.tif
0.200	1338.352	1338.35	0.00000	1285.00	1241.74	MDP_PDG/Phaseolus_micranthus_zv_16i.tif
0.200	9181.954	9181.95	0.00000	1131.66	1179.04	MDP_PDG/Phaseolus_micranthus_zv_16j.tif
0.200	1720.112	1720.11	0.00000	1249.79	1218.01	MDP_PDG/Phaseolus_micranthus_zv_16k.tif
0.200	5196.188	5196.19	0.00000	786.08	842.53	MDP_PDG/Phaseolus_micranthus_zv_18a.tif
0.200	6748.210	6748.21	0.00000	1130.83	1166.03	MDP_PDG/Phaseolus_micranthus_zv_18b_19d.tif
0.200	323.945	323.94	0.00000	1437.67	1226.25	MDP_PDG/Phaseolus_micranthus_zv_18d.tif
0.200	11492.179	11492.18	0.00000	842.86	998.66	MDP_PDG/Phaseolus_micranthus_zv_18g_19a.tif
0.200	0.876	0.88	0.00000	1564.16	1196.33	MDP_PDG/Phaseolus_micranthus_zv_19e.tif
0.200	77.497	77.50	0.00000	1456.11	1239.52	MDP_PDG/Phaseolus_micranthus_zv_19f.tif
0.200	12.828	12.83	0.00000	1232.48	1013.41	MDP_PDG/Phaseolus_micranthus_zv_20a.tif
0.200	59.331	59.33	0.00000	1549.70	1203.44	MDP_PDG/Phaseolus_micranthus_zv_20c.tif
0.200	1094.302	1094.30	0.00000	1178.15	1190.01	MDP_PDG/Phaseolus_micranthus_zv_20d_21d.tif
0.200	1000.327	1000.33	0.00000	1503.61	1257.79	MDP_PDG/Phaseolus_micranthus_zv_20e.tif
0.200	16.119	16.12	0.00000	1248.38	1042.03	MDP_PDG/Phaseolus_micranthus_zv_21a.tif
0.200	1.297	1.30	0.00000	1120.68	1050.70	MDP_PDG/Phaseolus_micranthus_zv_22_23_24a.tif
0.200	0.140	0.14	0.00000	1249.00	1069.50	MDP_PDG/Phaseolus_micranthus_zv_22_23_24b.tif
0.200	269.601	269.60	0.00000	1045.24	1100.49	MDP_PDG/Phaseolus_micranthus_zv_6b.tif
0.200	2.341	2.34	0.00000	1529.97	1227.63	MDP_PDG/Phaseolus_micranthus_zv_6c.tif
0.200	7204.644	7204.64	0.00000	818.76	798.99	MDP_PDG/Phaseolus_micranthus_zv_6d.tif
0.200	31.927	31.93	0.00000	1278.54	1212.69	MDP_PDG/Phaseolus_micranthus_zv_6e.tif
0.200	599.720	599.72	0.00000	603.00	507.43	MDP_PDG/Phaseolus_micranthus_zv_6f.tif
0.200	1302.339	1302.34	0.00000	904.45	1003.95	MDP_PDG/Phaseolus_micranthus_zv_6h.tif
0.200	1.800	1.80	0.00000	1251.04	1041.86	MDP_PDG/Phaseolus_micranthus_zv_6i.tif
0.200	195.486	195.49	0.00000	1074.06	1038.26	MDP_PDG/Phaseolus_micranthus_zv_6j.tif
0.200	1075.740	1075.74	0.00000	814.82	772.60	MDP_PDG/Phaseolus_micranthus_zv_9c.tif
0.200	0.858	0.86	0.00000	1155.09	1064.33	MDP_PDG/Phaseolus_micranthus_zv_9e.tif
0.200	1.510	1.51	0.00000	1254.44	1051.75	MDP_PDG/Phaseolus_micranthus_zv_9f.tif
0.200	513.749	513.75	0.00000	690.40	736.63	MDP_PDG/Phaseolus_microcarpus_zv_10a.tif
0.200	4493.009	4493.01	0.00000	855.99	1054.25	MDP_PDG/Phaseolus_microcarpus_zv_10b.tif
0.200	2413.248	2413.25	0.00000	1101.84	900.58	MDP_PDG/Phaseolus_microcarpus_zv_10c.tif
0.200	19601.795	19601.79	0.00000	946.33	963.43	MDP_PDG/Phaseolus_microcarpus_zv_10e.tif
0.200	7353.620	7353.62	0.00000	994.85	1094.88	MDP_PDG/Phaseolus_microcarpus_zv_10f.tif
0.200	11112.258	11112.26	0.00000	1314.62	1214.11	MDP_PDG/Phaseolus_microcarpus_zv_10g.tif
0.200	12410.749	12410.75	0.00000	1177.90	1116.38	MDP_PDG/Phaseolus_microcarpus_zv_10h.tif
0.200	2519.370	2519.37	0.00000	1464.75	1208.81	MDP_PDG/Phaseolus_microcarpus_zv_10i.tif
0.200	4485.093	4485.09	0.00000	707.89	758.72	MDP_PDG/Phaseolus_microcarpus_zv_11a.tif
0.200	4113.362	4113.36	0.00000	934.01	1076.12	MDP_PDG/Phaseolus_microcarpus_zv_11b.tif
0.200	3532.471	3532.47	0.00000	1379.17	1217.47	MDP_PDG/Phaseolus_microcarpus_zv_11d.tif
0.200	3695.071	3695.07	0.00000	1158.81	1115.92	MDP_PDG/Phaseolus_microcarpus_zv_11f_12c.tif
0.200	1647.068	1647.07	0.00000	650.17	701.67	MDP_PDG/Phaseolus_microcarpus_zv_12a.tif
0.200	5.337	5.34	0.00000	510.61	540.48	MDP_PDG/Phaseolus_microcarpus_zv_13a.tif
0.200	3.896	3.90	0.00000	876.87	1029.32	MDP_PDG/Phaseolus_microcarpus_zv_14b.tif
0.200	18.596	18.60	0.00000	1142.57	1069.37	MDP_PDG/Phaseolus_microcarpus_zv_14c.tif
0.200	2.751	2.75	0.00000	1256.44	1089.99	MDP_PDG/Phaseolus_microcarpus_zv_14d.tif
0.200	1823.733	1823.73	0.00000	1168.37	1202.09	MDP_PDG/Phaseolus_microcarpus_zv_14e_15g.tif
0.200	43.639	43.64	0.00000	1526.04	1220.77	MDP_PDG/Phaseolus_microcarpus_zv_14f.tif
0.200	1.763	1.76	0.00000	951.68	1024.04	MDP_PDG/Phaseolus_microcarpus_zv_14g.tif
0.200	3.993	3.99	0.00000	776.96	824.25	MDP_PDG/Phaseolus_microcarpus_zv_16a.tif
0.200	17.948	17.95	0.00000	1212.01	1032.11	MDP_PDG/Phaseolus_microcarpus_zv_16c.tif
0.200	3782.687	3782.69	0.00000	1468.00	1218.30	MDP_PDG/Phaseolus_microcarpus_zv_16d.tif
0.200	938.123	938.12	0.00000	836.39	993.36	MDP_PDG/Phaseolus_microcarpus_zv_16f.tif
0.200	4758.177	4758.18	0.00000	1059.70	1101.59	MDP_PDG/Phaseolus_microcarpus_zv_16g.tif
0.200	1777.656	1777.66	0.00000	950.19	1112.07	MDP_PDG/Phaseolus_microcarpus_zv_16h.tif
0.200	540.473	540.47	0.00000	1306.67	1239.21	MDP_PDG/Phaseolus_microcarpus_zv_16i.tif
0.200	5557.101	5557.10	0.00000	1085.01	1170.67	MDP_PDG/Phaseolus_microcarpus_zv_16j.tif
0.200	1260.049	1260.05	0.00000	1324.49	1206.18	MDP_PDG/Phaseolus_microcarpus_zv_16k.tif
0.200	57.612	57.61	0.00000	784.79	865.67	MDP_PDG/Phaseolus_microcarpus_zv_18a.tif
0.200	2340.914	2340.91	0.00000	1118.49	1153.67	MDP_PDG/Phaseolus_microcarpus_zv_18b_19d.tif
0.200	895.818	895.82	0.00000	1445.79	1214.48	MDP_PDG/Phaseolus_microcarpus_zv_18d.tif
0.200	2525.426	2525.43	0.00000	886.43	1058.43	MDP_PDG/Phaseolus_microcarpus_zv_18g_19a.tif
0.200	0.062	0.06	0.00000	1348.93	1186.57	MDP_PDG/Phaseolus_microcarpus_zv_20b.tif
0.200	0.055	0.06	0.00000	1526.00	1188.14	MDP_PDG/Phaseolus_microcarpus_zv_20c.tif
0.200	269.237	269.24	0.00000	925.62	768.39	MDP_PDG/Phaseolus_microcarpus_zv_2c.tif
0.200	66.291	66.29	0.00000	1238.23	1099.89	MDP_PDG/Phaseolus_microcarpus_zv_2d.tif
0.200	0.415	0.41	0.00000	918.74	711.50	MDP_PDG/Phaseolus_microcarpus_zv_3a.tif
0.200	2.431	2.43	0.00000	521.42	766.25	MDP_PDG/Phaseolus_microcarpus_zv_3b_13b.tif
0.200	1.029	1.03	0.00000	453.01	741.05	MDP_PDG/Phaseolus_microcarpus_zv_4a.tif
0.200	142.539	142.54	0.00000	696.90	755.75	MDP_PDG/Phaseolus_microcarpus_zv_5a.tif
0.200	1676.991	1676.99	0.00000	1272.11	1151.31	MDP_PDG/Phaseolus_microcarpus_zv_5c.tif
0.200	5129.545	5129.54	0.00000	942.29	756.20	MDP_PDG/Phaseolus_microcarpus_zv_5e.tif
0.200	102.802	102.80	0.00000	854.06	724.38	MDP_PDG/Phaseolus_microcarpus_zv_5f.tif
0.200	0.477	0.48	0.00000	1120.00	861.27	MDP_PDG/Phaseolus_microcarpus_zv_6a.tif
0.200	2448.545	2448.55	0.00000	994.47	1085.61	MDP_PDG/Phaseolus_microcarpus_zv_6b.tif
0.200	19.128	19.13	0.00000	1534.43	1230.97	MDP_PDG/Phaseolus_microcarpus_zv_6c.tif
0.200	818.204	818.20	0.00000	994.20	928.12	MDP_PDG/Phaseolus_microcarpus_zv_6d.tif
0.200	984.289	984.29	0.00000	1284.76	1187.38	MDP_PDG/Phaseolus_microcarpus_zv_6e.tif
0.200	78.163	78.16	0.00000	909.26	994.61	MDP_PDG/Phaseolus_microcarpus_zv_6h.tif
0.200	174.627	174.63	0.00000	1238.67	1096.68	MDP_PDG/Phaseolus_microcarpus_zv_6i.tif
0.200	955.314	955.31	0.00000	1050.76	1004.19	MDP_PDG/Phaseolus_microcarpus_zv_6j.tif
0.200	337.273	337.27	0.00000	1211.99	1092.38	MDP_PDG/Phaseolus_microcarpus_zv_6k.tif
0.200	25822.764	25822.76	0.00000	618.24	563.77	MDP_PDG/Phaseolus_parvifolius_zv_10a.tif
0.200	31466.164	31466.16	0.00000	908.05	948.58	MDP_PDG/Phaseolus_parvifolius_zv_10e.tif
0.200	344.201	344.20	0.00000	1011.73	1069.95	MDP_PDG/Phaseolus_parvifolius_zv_10f.tif
0.200	0.713	0.71	0.00000	1272.99	1229.99	MDP_PDG/Phaseolus_parvifolius_zv_10g.tif
0.200	1325.044	1325.04	0.00000	1167.80	1126.40	MDP_PDG/Phaseolus_parvifolius_zv_10h.tif
0.200	15026.179	15026.18	0.00000	669.59	690.25	MDP_PDG/Phaseolus_parvifolius_zv_11a.tif
0.200	211.708	211.71	0.00000	998.91	1073.30	MDP_PDG/Phaseolus_parvifolius_zv_11b.tif
0.200	3.600	3.60	0.00000	1135.38	1124.69	MDP_PDG/Phaseolus_parvifolius_zv_11f_12c.tif
0.200	1956.579	1956.58	0.00000	611.12	641.23	MDP_PDG/Phaseolus_parvifolius_zv_12a.tif
0.200	8475.460	8475.46	0.00000	711.83	666.84	MDP_PDG/Phaseolus_parvifolius_zv_14a.tif
0.200	2300.889	2300.89	0.00000	842.94	987.22	MDP_PDG/Phaseolus_parvifolius_zv_14b.tif
0.200	157.529	157.53	0.00000	1109.68	1062.28	MDP_PDG/Phaseolus_parvifolius_zv_14c.tif
0.200	23.624	23.62	0.00000	1268.80	1105.77	MDP_PDG/Phaseolus_parvifolius_zv_14d.tif
0.200	792.064	792.06	0.00000	1166.04	1166.93	MDP_PDG/Phaseolus_parvifolius_zv_14e_15g.tif
0.200	3120.782	3120.78	0.00000	984.25	1041.33	MDP_PDG/Phaseolus_parvifolius_zv_14g.tif
0.200	625.709	625.71	0.00000	781.04	766.25	MDP_PDG/Phaseolus_parvifolius_zv_15a.tif
0.200	1.011	1.01	0.00000	1001.65	1031.44	MDP_PDG/Phaseolus_parvifolius_zv_15b.tif
0.200	0.948	0.95	0.00000	1143.24	1065.86	MDP_PDG/Phaseolus_parvifolius_zv_15c.tif
0.200	2.210	2.21	0.00000	1271.59	1110.82	MDP_PDG/Phaseolus_parvifolius_zv_15d.tif
0.200	0.700	0.70	0.00000	1277.50	1135.75	MDP_PDG/Phaseolus_parvifolius_zv_15e.tif
0.200	14854.928	14854.93	0.00000	756.64	769.56	MDP_PDG/Phaseolus_parvifolius_zv_16a.tif
0.200	8451.310	8451.31	0.00000	838.71	969.08	MDP_PDG/Phaseolus_parvifolius_zv_16f.tif
0.200	9864.918	9864.92	0.00000	1041.46	1089.67	MDP_PDG/Phaseolus_parvifolius_zv_16g.tif
0.200	447.131	447.13	0.00000	950.71	1096.27	MDP_PDG/Phaseolus_parvifolius_zv_16h.tif
0.200	43.583	43.58	0.00000	1251.19	1232.33	MDP_PDG/Phaseolus_parvifolius_zv_16i.tif
0.200	2318.931	2318.93	0.00000	1145.88	1171.11	MDP_PDG/Phaseolus_parvifolius_zv_16j.tif
0.200	1216.304	1216.30	0.00000	1229.56	1204.80	MDP_PDG/Phaseolus_parvifolius_zv_16k.tif
0.200	4025.536	4025.54	0.00000	782.16	836.77	MDP_PDG/Phaseolus_parvifolius_zv_18a.tif
0.200	1187.669	1187.67	0.00000	1105.70	1130.03	MDP_PDG/Phaseolus_parvifolius_zv_18b_19d.tif
0.200	3172.932	3172.93	0.00000	826.08	943.64	MDP_PDG/Phaseolus_parvifolius_zv_18g_19a.tif
0.200	0.144	0.14	0.00000	1338.00	1173.00	MDP_PDG/Phaseolus_parvifolius_zv_19g.tif
0.200	42.996	43.00	0.00000	1242.44	1012.42	MDP_PDG/Phaseolus_parvifolius_zv_20a.tif
0.200	78.586	78.59	0.00000	1324.24	1166.99	MDP_PDG/Phaseolus_parvifolius_zv_20b.tif
0.200	829.168	829.17	0.00000	1179.10	1187.04	MDP_PDG/Phaseolus_parvifolius_zv_20d_21d.tif
0.200	9.536	9.54	0.00000	1311.76	1158.29	MDP_PDG/Phaseolus_parvifolius_zv_21a.tif
0.200	17.693	17.69	0.00000	1288.24	1146.14	MDP_PDG/Phaseolus_parvifolius_zv_25.tif
0.200	103.538	103.54	0.00000	546.73	807.60	MDP_PDG/Phaseolus_parvifolius_zv_2a.tif
0.200	5799.884	5799.88	0.00000	736.60	521.94	MDP_PDG/Phaseolus_parvifolius_zv_2b.tif
0.200	8.177	8.18	0.00000	858.59	735.59	MDP_PDG/Phaseolus_parvifolius_zv_2c.tif
0.200	20.244	20.24	0.00000	554.81	789.72	MDP_PDG/Phaseolus_parvifolius_zv_3b_13b.tif
0.200	2097.626	2097.63	0.00000	526.43	437.76	MDP_PDG/Phaseolus_parvifolius_zv_5a.tif
0.200	1818.208	1818.21	0.00000	548.95	802.07	MDP_PDG/Phaseolus_parvifolius_zv_5b_12b.tif
0.200	40.638	40.64	0.00000	890.98	868.91	MDP_PDG/Phaseolus_parvifolius_zv_5e.tif
0.200	101.861	101.86	0.00000	798.82	656.41	MDP_PDG/Phaseolus_parvifolius_zv_5f.tif
0.200	19633.701	19633.70	0.00000	850.81	811.09	MDP_PDG/Phaseolus_parvifolius_zv_6d.tif
0.200	0.760	0.76	0.00000	1200.00	1154.76	MDP_PDG/Phaseolus_parvifolius_zv_6e.tif
0.200	12611.598	12611.60	0.00000	644.64	515.67	MDP_PDG/Phaseolus_parvifolius_zv_6f.tif
0.200	161.127	161.13	0.00000	545.97	801.37	MDP_PDG/Phaseolus_parvifolius_zv_6g.tif
0.200	1114.299	1114.30	0.00000	903.98	973.93	MDP_PDG/Phaseolus_parvifolius_zv_6h.tif
0.200	1717.934	1717.93	0.00000	1010.06	1014.40	MDP_PDG/Phaseolus_parvifolius_zv_6j.tif
0.200	39.976	39.98	0.00000	1094.43	999.02	MDP_PDG/Phaseolus_parvifolius_zv_6k.tif
0.200	1508.325	1508.32	0.00000	672.46	509.25	MDP_PDG/Phaseolus_parvifolius_zv_9b.tif
0.200	727.667	727.67	0.00000	813.93	755.28	MDP_PDG/Phaseolus_parvifolius_zv_9c.tif
0.200	170.089	170.09	0.00000	669.43	601.71	MDP_PDG/Phaseolus_parvulus_zv_10a.tif
0.200	0.198	0.20	0.00000	1125.00	963.50	MDP_PDG/Phaseolus_parvulus_zv_10c.tif
0.200	79.860	79.86	0.00000	854.22	888.22	MDP_PDG/Phaseolus_parvulus_zv_10e.tif
0.200	13702.762	13702.76	0.00000	736.04	697.41	MDP_PDG/Phaseolus_parvulus_zv_14a.tif
0.200	48.994	48.99	0.00000	828.37	927.62	MDP_PDG/Phaseolus_parvulus_zv_14b.tif
0.200	33.504	33.50	0.00000	1174.47	978.52	MDP_PDG/Phaseolus_parvulus_zv_14d.tif
0.200	3028.612	3028.61	0.00000	779.59	757.13	MDP_PDG/Phaseolus_parvulus_zv_15a.tif
0.200	916.647	916.65	0.00000	759.87	762.73	MDP_PDG/Phaseolus_parvulus_zv_16a.tif
0.200	138.723	138.72	0.00000	826.99	927.15	MDP_PDG/Phaseolus_parvulus_zv_16f.tif
0.200	4644.533	4644.53	0.00000	693.63	457.37	MDP_PDG/Phaseolus_parvulus_zv_2b.tif
0.200	31.168	31.17	0.00000	939.79	861.70	MDP_PDG/Phaseolus_parvulus_zv_2c.tif
0.200	0.324	0.32	0.00000	1152.28	975.60	MDP_PDG/Phaseolus_parvulus_zv_5e.tif
0.200	22519.465	22519.46	0.00000	792.09	727.99	MDP_PDG/Phaseolus_parvulus_zv_6d.tif
0.200	16619.201	16619.20	0.00000	670.39	518.50	MDP_PDG/Phaseolus_parvulus_zv_6f.tif
0.200	8.683	8.68	0.00000	916.80	952.45	MDP_PDG/Phaseolus_parvulus_zv_6h.tif
0.200	2.582	2.58	0.00000	1195.74	998.72	MDP_PDG/Phaseolus_parvulus_zv_6i.tif
0.200	127.627	127.63	0.00000	1176.62	988.94	MDP_PDG/Phaseolus_parvulus_zv_6k.tif
0.200	431.926	431.93	0.00000	653.63	402.86	MDP_PDG/Phaseolus_parvulus_zv_7b.tif
0.200	11202.438	11202.44	0.00000	663.76	479.60	MDP_PDG/Phaseolus_parvulus_zv_9b.tif
0.200	5339.741	5339.74	0.00000	780.24	699.43	MDP_PDG/Phaseolus_parvulus_zv_9c.tif
0.200	1636.855	1636.85	0.00000	688.68	634.01	MDP_PDG/Phaseolus_pauciflorus_zv_10a.tif
0.200	0.600	0.60	0.00000	906.26	1085.90	MDP_PDG/Phaseolus_pauciflorus_zv_10b.tif
0.200	13104.157	13104.16	0.00000	921.66	959.54	MDP_PDG/Phaseolus_pauciflorus_zv_10e.tif
0.200	326.873	326.87	0.00000	1065.71	1048.36	MDP_PDG/Phaseolus_pauciflorus_zv_10f.tif
0.200	132.432	132.43	0.00000	1280.23	1193.29	MDP_PDG/Phaseolus_pauciflorus_zv_10g.tif
0.200	281.754	281.75	0.00000	1136.22	1125.77	MDP_PDG/Phaseolus_pauciflorus_zv_10h.tif
0.200	1.798	1.80	0.00000	738.62	770.03	MDP_PDG/Phaseolus_pauciflorus_zv_11a.tif
0.200	6.459	6.46	0.00000	949.27	1080.23	MDP_PDG/Phaseolus_pauciflorus_zv_11b.tif
0.200	0.844	0.84	0.00000	1144.79	1123.20	MDP_PDG/Phaseolus_pauciflorus_zv_11f_12c.tif
0.200	9559.425	9559.42	0.00000	747.82	717.55	MDP_PDG/Phaseolus_pauciflorus_zv_14a.tif
0.200	4278.300	4278.30	0.00000	850.56	994.91	MDP_PDG/Phaseolus_pauciflorus_zv_14b.tif
0.200	5884.113	5884.11	0.00000	1101.85	1055.45	MDP_PDG/Phaseolus_pauciflorus_zv_14c.tif
0.200	956.678	956.68	0.00000	1224.34	1020.18	MDP_PDG/Phaseolus_pauciflorus_zv_14d.tif
0.200	1850.373	1850.37	0.00000	1157.69	1169.17	MDP_PDG/Phaseolus_pauciflorus_zv_14e_15g.tif
0.200	9690.026	9690.03	0.00000	983.87	1041.83	MDP_PDG/Phaseolus_pauciflorus_zv_14g.tif
0.200	1419.933	1419.93	0.00000	785.52	759.55	MDP_PDG/Phaseolus_pauciflorus_zv_15a.tif
0.200	414.201	414.20	0.00000	968.85	1037.63	MDP_PDG/Phaseolus_pauciflorus_zv_15b.tif
0.200	1471.254	1471.25	0.00000	1127.30	1053.63	MDP_PDG/Phaseolus_pauciflorus_zv_15c.tif
0.200	69.067	69.07	0.00000	1255.25	1047.73	MDP_PDG/Phaseolus_pauciflorus_zv_15d.tif
0.200	4.826	4.83	0.00000	1242.87	1174.12	MDP_PDG/Phaseolus_pauciflorus_zv_15e.tif
0.200	4681.053	4681.05	0.00000	776.51	791.86	MDP_PDG/Phaseolus_pauciflorus_zv_16a.tif
0.200	3192.724	3192.72	0.00000	845.94	982.86	MDP_PDG/Phaseolus_pauciflorus_zv_16f.tif
0.200	8707.245	8707.25	0.00000	1040.01	1086.38	MDP_PDG/Phaseolus_pauciflorus_zv_16g.tif
0.200	1567.691	1567.69	0.00000	935.09	1093.71	MDP_PDG/Phaseolus_pauciflorus_zv_16h.tif
0.200	76.396	76.40	0.00000	1304.15	1235.86	MDP_PDG/Phaseolus_pauciflorus_zv_16i.tif
0.200	455.130	455.13	0.00000	1107.95	1157.42	MDP_PDG/Phaseolus_pauciflorus_zv_16j.tif
0.200	210.432	210.43	0.00000	1284.71	1212.82	MDP_PDG/Phaseolus_pauciflorus_zv_16k.tif
0.200	2.681	2.68	0.00000	749.53	771.14	MDP_PDG/Phaseolus_pauciflorus_zv_18a.tif
0.200	8.447	8.45	0.00000	1087.00	1109.30	MDP_PDG/Phaseolus_pauciflorus_zv_18b_19d.tif
0.200	14.287	14.29	0.00000	934.21	1083.54	MDP_PDG/Phaseolus_pauciflorus_zv_18g_19a.tif
0.200	0.771	0.77	0.00000	1223.50	1015.36	MDP_PDG/Phaseolus_pauciflorus_zv_20a.tif
0.200	1.523	1.52	0.00000	1226.65	1013.34	MDP_PDG/Phaseolus_pauciflorus_zv_21a.tif
0.200	0.300	0.30	0.00000	898.50	1036.50	MDP_PDG/Phaseolus_pauciflorus_zv_22_23_24a.tif
0.200	28.409	28.41	0.00000	929.92	586.94	MDP_PDG/Phaseolus_pauciflorus_zv_2b.tif
0.200	2.463	2.46	0.00000	925.25	839.05	MDP_PDG/Phaseolus_pauciflorus_zv_2c.tif
0.200	0.623	0.62	0.00000	1253.74	1128.13	MDP_PDG/Phaseolus_pauciflorus_zv_5c.tif
0.200	0.391	0.39	0.00000	921.08	883.09	MDP_PDG/Phaseolus_pauciflorus_zv_5e.tif
0.200	2.533	2.53	0.00000	959.80	583.07	MDP_PDG/Phaseolus_pauciflorus_zv_6a.tif
0.200	32494.686	32494.69	0.00000	846.54	807.64	MDP_PDG/Phaseolus_pauciflorus_zv_6d.tif
0.200	549.365	549.36	0.00000	1258.03	1160.79	MDP_PDG/Phaseolus_pauciflorus_zv_6e.tif
0.200	7605.234	7605.23	0.00000	641.34	522.23	MDP_PDG/Phaseolus_pauciflorus_zv_6f.tif
0.200	6084.551	6084.55	0.00000	915.35	1006.91	MDP_PDG/Phaseolus_pauciflorus_zv_6h.tif
0.200	612.331	612.33	0.00000	1221.14	1023.08	MDP_PDG/Phaseolus_pauciflorus_zv_6i.tif
0.200	10109.082	10109.08	0.00000	1062.14	1022.34	MDP_PDG/Phaseolus_pauciflorus_zv_6j.tif
0.200	4025.056	4025.06	0.00000	1148.48	1026.15	MDP_PDG/Phaseolus_pauciflorus_zv_6k.tif
0.200	1387.090	1387.09	0.00000	652.35	489.68	MDP_PDG/Phaseolus_pauciflorus_zv_9b.tif
0.200	3092.857	3092.86	0.00000	792.89	726.15	MDP_PDG/Phaseolus_pauciflorus_zv_9c.tif
0.200	596.767	596.77	0.00000	1141.17	1036.75	MDP_PDG/Phaseolus_pauciflorus_zv_9e.tif
0.200	42.715	42.72	0.00000	1239.85	1038.94	MDP_PDG/Phaseolus_pauciflorus_zv_9f.tif
0.200	0.529	0.53	0.00000	764.47	765.64	MDP_PDG/Phaseolus_pedicellatus_zv_10a.tif
0.200	582.937	582.94	0.00000	1122.52	851.98	MDP_PDG/Phaseolus_pedicellatus_zv_10c.tif
0.200	91.111	91.11	0.00000	931.45	1001.25	MDP_PDG/Phaseolus_pedicellatus_zv_10e.tif
0.200	79.810	79.81	0.00000	1071.01	1048.06	MDP_PDG/Phaseolus_pedicellatus_zv_10f.tif
0.200	46.289	46.29	0.00000	1281.63	1155.09	MDP_PDG/Phaseolus_pedicellatus_zv_10g.tif
0.200	24.561	24.56	0.00000	1149.03	1097.33	MDP_PDG/Phaseolus_pedicellatus_zv_10h.tif
0.200	54.167	54.17	0.00000	770.14	783.38	MDP_PDG/Phaseolus_pedicellatus_zv_14a.tif
0.200	1875.418	1875.42	0.00000	853.39	1000.57	MDP_PDG/Phaseolus_pedicellatus_zv_14b.tif
0.200	5728.132	5728.13	0.00000	1105.03	1055.03	MDP_PDG/Phaseolus_pedicellatus_zv_14c.tif
0.200	6048.548	6048.55	0.00000	1210.91	1007.51	MDP_PDG/Phaseolus_pedicellatus_zv_14d.tif
0.200	3976.061	3976.06	0.00000	1231.96	1168.95	MDP_PDG/Phaseolus_pedicellatus_zv_14e_15g.tif
0.200	7492.400	7492.40	0.00000	987.31	1041.35	MDP_PDG/Phaseolus_pedicellatus_zv_14g.tif
0.200	8.092	8.09	0.00000	773.75	774.14	MDP_PDG/Phaseolus_pedicellatus_zv_15a.tif
0.200	409.368	409.37	0.00000	969.45	1037.70	MDP_PDG/Phaseolus_pedicellatus_zv_15b.tif
0.200	1977.611	1977.61	0.00000	1131.76	1054.11	MDP_PDG/Phaseolus_pedicellatus_zv_15c.tif
0.200	478.690	478.69	0.00000	1254.57	1055.69	MDP_PDG/Phaseolus_pedicellatus_zv_15d.tif
0.200	216.771	216.77	0.00000	1295.64	1186.40	MDP_PDG/Phaseolus_pedicellatus_zv_15e.tif
0.200	0.846	0.85	0.00000	773.26	799.72	MDP_PDG/Phaseolus_pedicellatus_zv_16a.tif
0.200	1859.929	1859.93	0.00000	1219.84	994.91	MDP_PDG/Phaseolus_pedicellatus_zv_16c.tif
0.200	3.574	3.57	0.00000	1405.86	1202.90	MDP_PDG/Phaseolus_pedicellatus_zv_16d.tif
0.200	197.867	197.87	0.00000	840.98	997.70	MDP_PDG/Phaseolus_pedicellatus_zv_16f.tif
0.200	1743.172	1743.17	0.00000	1058.01	1085.13	MDP_PDG/Phaseolus_pedicellatus_zv_16g.tif
0.200	238.367	238.37	0.00000	932.72	1091.55	MDP_PDG/Phaseolus_pedicellatus_zv_16h.tif
0.200	0.231	0.23	0.00000	1346.00	1228.00	MDP_PDG/Phaseolus_pedicellatus_zv_16i.tif
0.200	82.866	82.87	0.00000	1110.01	1157.30	MDP_PDG/Phaseolus_pedicellatus_zv_16j.tif
0.200	265.091	265.09	0.00000	1301.44	1171.76	MDP_PDG/Phaseolus_pedicellatus_zv_16k.tif
0.200	0.157	0.16	0.00000	1215.54	979.21	MDP_PDG/Phaseolus_pedicellatus_zv_18c_19b_19c.tif
0.200	39.659	39.66	0.00000	1209.68	996.14	MDP_PDG/Phaseolus_pedicellatus_zv_20a.tif
0.200	17.804	17.80	0.00000	1268.72	1086.97	MDP_PDG/Phaseolus_pedicellatus_zv_20b.tif
0.200	112.721	112.72	0.00000	1228.29	1016.93	MDP_PDG/Phaseolus_pedicellatus_zv_21a.tif
0.200	0.789	0.79	0.00000	1031.56	1049.53	MDP_PDG/Phaseolus_pedicellatus_zv_22_23_24a.tif
0.200	17.260	17.26	0.00000	1288.96	1158.25	MDP_PDG/Phaseolus_pedicellatus_zv_25.tif
0.200	1.748	1.75	0.00000	1069.53	641.23	MDP_PDG/Phaseolus_pedicellatus_zv_2b.tif
0.200	2069.656	2069.66	0.00000	1070.63	780.87	MDP_PDG/Phaseolus_pedicellatus_zv_2c.tif
0.200	33.817	33.82	0.00000	1242.97	1035.27	MDP_PDG/Phaseolus_pedicellatus_zv_2d.tif
0.200	49.166	49.17	0.00000	1118.74	874.55	MDP_PDG/Phaseolus_pedicellatus_zv_5e.tif
0.200	5155.605	5155.60	0.00000	1102.50	751.23	MDP_PDG/Phaseolus_pedicellatus_zv_6a.tif
0.200	2418.593	2418.59	0.00000	1018.16	938.18	MDP_PDG/Phaseolus_pedicellatus_zv_6d.tif
0.200	1450.872	1450.87	0.00000	1257.79	1158.39	MDP_PDG/Phaseolus_pedicellatus_zv_6e.tif
0.200	2569.393	2569.39	0.00000	910.06	1013.10	MDP_PDG/Phaseolus_pedicellatus_zv_6h.tif
0.200	2748.836	2748.84	0.00000	1226.32	1036.62	MDP_PDG/Phaseolus_pedicellatus_zv_6i.tif
0.200	7736.087	7736.09	0.00000	1079.47	1025.03	MDP_PDG/Phaseolus_pedicellatus_zv_6j.tif
0.200	15672.018	15672.02	0.00000	1156.03	1011.08	MDP_PDG/Phaseolus_pedicellatus_zv_6k.tif
0.200	0.951	0.95	0.00000	1043.31	758.68	MDP_PDG/Phaseolus_pedicellatus_zv_7b.tif
0.200	2.735	2.73	0.00000	895.67	1007.99	MDP_PDG/Phaseolus_pedicellatus_zv_9c.tif
0.200	939.201	939.20	0.00000	1085.46	721.74	MDP_PDG/Phaseolus_pedicellatus_zv_9d.tif
0.200	1608.668	1608.67	0.00000	1159.98	1030.48	MDP_PDG/Phaseolus_pedicellatus_zv_9e.tif
0.200	420.156	420.16	0.00000	1239.59	1038.81	MDP_PDG/Phaseolus_pedicellatus_zv_9f.tif
0.200	40.036	40.04	0.00000	768.37	769.44	MDP_PDG/Phaseolus_perplexus_zv_10a.tif
0.200	4.518	4.52	0.00000	902.24	1080.20	MDP_PDG/Phaseolus_perplexus_zv_10b.tif
0.200	12680.587	12680.59	0.00000	905.61	974.56	MDP_PDG/Phaseolus_perplexus_zv_10e.tif
0.200	584.524	584.52	0.00000	1049.12	1060.01	MDP_PDG/Phaseolus_perplexus_zv_10f.tif
0.200	2087.395	2087.39	0.00000	1291.02	1204.36	MDP_PDG/Phaseolus_perplexus_zv_10g.tif
0.200	1228.473	1228.47	0.00000	1159.52	1126.06	MDP_PDG/Phaseolus_perplexus_zv_10h.tif
0.200	0.270	0.27	0.00000	895.91	956.59	MDP_PDG/Phaseolus_perplexus_zv_11a.tif
0.200	24.625	24.63	0.00000	936.68	1087.84	MDP_PDG/Phaseolus_perplexus_zv_11b.tif
0.200	11.201	11.20	0.00000	1347.93	1228.77	MDP_PDG/Phaseolus_perplexus_zv_11d.tif
0.200	0.736	0.74	0.00000	1143.00	1138.26	MDP_PDG/Phaseolus_perplexus_zv_11f_12c.tif
0.200	215.143	215.14	0.00000	829.44	868.20	MDP_PDG/Phaseolus_perplexus_zv_14a.tif
0.200	4336.006	4336.01	0.00000	850.92	994.93	MDP_PDG/Phaseolus_perplexus_zv_14b.tif
0.200	6483.584	6483.58	0.00000	1105.79	1056.12	MDP_PDG/Phaseolus_perplexus_zv_14c.tif
0.200	1051.120	1051.12	0.00000	1238.46	1051.85	MDP_PDG/Phaseolus_perplexus_zv_14d.tif
0.200	9266.776	9266.78	0.00000	1222.42	1184.97	MDP_PDG/Phaseolus_perplexus_zv_14e_15g.tif
0.200	0.913	0.91	0.00000	1458.50	1243.00	MDP_PDG/Phaseolus_perplexus_zv_14f.tif
0.200	9347.382	9347.38	0.00000	983.04	1042.38	MDP_PDG/Phaseolus_perplexus_zv_14g.tif
0.200	1.057	1.06	0.00000	834.25	812.50	MDP_PDG/Phaseolus_perplexus_zv_15a.tif
0.200	403.956	403.96	0.00000	968.35	1037.78	MDP_PDG/Phaseolus_perplexus_zv_15b.tif
0.200	2610.748	2610.75	0.00000	1134.35	1054.86	MDP_PDG/Phaseolus_perplexus_zv_15c.tif
0.200	360.743	360.74	0.00000	1252.90	1054.90	MDP_PDG/Phaseolus_perplexus_zv_15d.tif
0.200	193.533	193.53	0.00000	1299.78	1217.12	MDP_PDG/Phaseolus_perplexus_zv_15e.tif
0.200	126.805	126.80	0.00000	828.62	872.87	MDP_PDG/Phaseolus_perplexus_zv_16a.tif
0.200	72.595	72.60	0.00000	1255.35	1081.54	MDP_PDG/Phaseolus_perplexus_zv_16c.tif
0.200	113.459	113.46	0.00000	1438.24	1224.82	MDP_PDG/Phaseolus_perplexus_zv_16d.tif
0.200	6817.233	6817.23	0.00000	841.33	980.19	MDP_PDG/Phaseolus_perplexus_zv_16f.tif
0.200	12704.307	12704.31	0.00000	1048.46	1096.24	MDP_PDG/Phaseolus_perplexus_zv_16g.tif
0.200	2445.637	2445.64	0.00000	937.77	1096.50	MDP_PDG/Phaseolus_perplexus_zv_16h.tif
0.200	1195.374	1195.37	0.00000	1298.30	1237.74	MDP_PDG/Phaseolus_perplexus_zv_16i.tif
0.200	3013.055	3013.06	0.00000	1122.93	1163.32	MDP_PDG/Phaseolus_perplexus_zv_16j.tif
0.200	2854.337	2854.34	0.00000	1280.08	1208.13	MDP_PDG/Phaseolus_perplexus_zv_16k.tif
0.200	0.442	0.44	0.00000	810.00	897.00	MDP_PDG/Phaseolus_perplexus_zv_18a.tif
0.200	63.557	63.56	0.00000	1126.93	1157.33	MDP_PDG/Phaseolus_perplexus_zv_18b_19d.tif
0.200	6.581	6.58	0.00000	1431.27	1221.80	MDP_PDG/Phaseolus_perplexus_zv_18d.tif
0.200	73.937	73.94	0.00000	900.03	1058.66	MDP_PDG/Phaseolus_perplexus_zv_18g_19a.tif
0.200	0.901	0.90	0.00000	1296.89	1143.52	MDP_PDG/Phaseolus_perplexus_zv_20b.tif
0.200	125.307	125.31	0.00000	1179.59	1183.14	MDP_PDG/Phaseolus_perplexus_zv_20d_21d.tif
0.200	0.850	0.85	0.00000	1217.41	1010.69	MDP_PDG/Phaseolus_perplexus_zv_21a.tif
0.200	90.374	90.37	0.00000	1165.36	1062.74	MDP_PDG/Phaseolus_perplexus_zv_22_23_24a.tif
0.200	4.321	4.32	0.00000	1282.73	1154.90	MDP_PDG/Phaseolus_perplexus_zv_25.tif
0.200	3.699	3.70	0.00000	1284.65	1189.87	MDP_PDG/Phaseolus_perplexus_zv_5c.tif
0.200	9812.132	9812.13	0.00000	901.03	892.14	MDP_PDG/Phaseolus_perplexus_zv_6d.tif
0.200	4075.400	4075.40	0.00000	1269.30	1177.51	MDP_PDG/Phaseolus_perplexus_zv_6e.tif
0.200	6473.173	6473.17	0.00000	915.11	1005.99	MDP_PDG/Phaseolus_perplexus_zv_6h.tif
0.200	975.118	975.12	0.00000	1230.64	1045.63	MDP_PDG/Phaseolus_perplexus_zv_6i.tif
0.200	9162.350	9162.35	0.00000	1067.47	1026.33	MDP_PDG/Phaseolus_perplexus_zv_6j.tif
0.200	3998.320	3998.32	0.00000	1170.70	1045.32	MDP_PDG/Phaseolus_perplexus_zv_6k.tif
0.200	803.611	803.61	0.00000	826.18	778.56	MDP_PDG/Phaseolus_perplexus_zv_9c.tif
0.200	1624.172	1624.17	0.00000	1155.35	1040.07	MDP_PDG/Phaseolus_perplexus_zv_9e.tif
0.200	193.309	193.31	0.00000	1235.53	1044.58	MDP_PDG/Phaseolus_perplexus_zv_9f.tif
0.200	0.718	0.72	0.00000	728.81	688.55	MDP_PDG/Phaseolus_pluriflorus_zv_10a.tif
0.200	585.148	585.15	0.00000	983.66	996.42	MDP_PDG/Phaseolus_pluriflorus_zv_10e.tif
0.200	88.451	88.45	0.00000	1066.71	1043.13	MDP_PDG/Phaseolus_pluriflorus_zv_10f.tif
0.200	238.302	238.30	0.00000	1185.90	1078.76	MDP_PDG/Phaseolus_pluriflorus_zv_10h.tif
0.200	403.124	403.12	0.00000	782.56	775.87	MDP_PDG/Phaseolus_pluriflorus_zv_14a.tif
0.200	1058.016	1058.02	0.00000	851.70	999.66	MDP_PDG/Phaseolus_pluriflorus_zv_14b.tif
0.200	5088.413	5088.41	0.00000	1109.17	1054.34	MDP_PDG/Phaseolus_pluriflorus_zv_14c.tif
0.200	423.202	423.20	0.00000	1234.11	1049.40	MDP_PDG/Phaseolus_pluriflorus_zv_14d.tif
0.200	232.884	232.88	0.00000	1297.05	1153.71	MDP_PDG/Phaseolus_pluriflorus_zv_14e_15g.tif
0.200	6617.740	6617.74	0.00000	995.40	1037.64	MDP_PDG/Phaseolus_pluriflorus_zv_14g.tif
0.200	2.198	2.20	0.00000	757.91	721.59	MDP_PDG/Phaseolus_pluriflorus_zv_15a.tif
0.200	261.837	261.84	0.00000	985.91	1037.41	MDP_PDG/Phaseolus_pluriflorus_zv_15b.tif
0.200	1779.619	1779.62	0.00000	1132.56	1054.08	MDP_PDG/Phaseolus_pluriflorus_zv_15c.tif
0.200	171.204	171.20	0.00000	1251.98	1065.76	MDP_PDG/Phaseolus_pluriflorus_zv_15d.tif
0.200	16.077	16.08	0.00000	1320.73	1178.01	MDP_PDG/Phaseolus_pluriflorus_zv_15e.tif
0.200	8.337	8.34	0.00000	822.99	858.32	MDP_PDG/Phaseolus_pluriflorus_zv_16a.tif
0.200	22.186	22.19	0.00000	851.86	1010.68	MDP_PDG/Phaseolus_pluriflorus_zv_16f.tif
0.200	570.428	570.43	0.00000	1026.12	1055.49	MDP_PDG/Phaseolus_pluriflorus_zv_16g.tif
0.200	6.335	6.34	0.00000	1282.37	1139.65	MDP_PDG/Phaseolus_pluriflorus_zv_16k.tif
0.200	2.979	2.98	0.00000	1276.82	1121.49	MDP_PDG/Phaseolus_pluriflorus_zv_20b.tif
0.200	51.623	51.62	0.00000	1281.18	1121.62	MDP_PDG/Phaseolus_pluriflorus_zv_21a.tif
0.200	6.504	6.50	0.00000	1175.38	1063.83	MDP_PDG/Phaseolus_pluriflorus_zv_22_23_24a.tif
0.200	3.239	3.24	0.00000	1285.41	1129.20	MDP_PDG/Phaseolus_pluriflorus_zv_25.tif
0.200	10.068	10.07	0.00000	1158.34	1002.41	MDP_PDG/Phaseolus_pluriflorus_zv_2c.tif
0.200	15.437	15.44	0.00000	1238.10	1038.42	MDP_PDG/Phaseolus_pluriflorus_zv_2d.tif
0.200	4522.055	4522.05	0.00000	936.77	919.92	MDP_PDG/Phaseolus_pluriflorus_zv_6d.tif
0.200	2026.890	2026.89	0.00000	919.11	1013.31	MDP_PDG/Phaseolus_pluriflorus_zv_6h.tif
0.200	1372.185	1372.18	0.00000	1218.54	1033.96	MDP_PDG/Phaseolus_pluriflorus_zv_6i.tif
0.200	11413.713	11413.71	0.00000	1072.02	1022.61	MDP_PDG/Phaseolus_pluriflorus_zv_6j.tif
0.200	16060.705	16060.71	0.00000	1159.52	1032.01	MDP_PDG/Phaseolus_pluriflorus_zv_6k.tif
0.200	1.568	1.57	0.00000	888.52	956.76	MDP_PDG/Phaseolus_pluriflorus_zv_9c.tif
0.200	1250.797	1250.80	0.00000	1152.68	1037.99	MDP_PDG/Phaseolus_pluriflorus_zv_9e.tif
0.200	165.048	165.05	0.00000	1235.94	1046.64	MDP_PDG/Phaseolus_pluriflorus_zv_9f.tif
0.200	18998.928	18998.93	0.00000	609.77	532.02	MDP_PDG/Phaseolus_ritensis_zv_10a.tif
0.200	3643.608	3643.61	0.00000	878.86	913.66	MDP_PDG/Phaseolus_ritensis_zv_10e.tif
0.200	2796.272	2796.27	0.00000	630.61	632.15	MDP_PDG/Phaseolus_ritensis_zv_11a.tif
0.200	104.691	104.69	0.00000	604.65	633.89	MDP_PDG/Phaseolus_ritensis_zv_12a.tif
0.200	15812.321	15812.32	0.00000	726.91	684.72	MDP_PDG/Phaseolus_ritensis_zv_14a.tif
0.200	386.413	386.41	0.00000	837.54	971.34	MDP_PDG/Phaseolus_ritensis_zv_14b.tif
0.200	27.778	27.78	0.00000	1252.34	1025.78	MDP_PDG/Phaseolus_ritensis_zv_14d.tif
0.200	3.848	3.85	0.00000	1000.44	1033.80	MDP_PDG/Phaseolus_ritensis_zv_14g.tif
0.200	2687.441	2687.44	0.00000	779.06	757.37	MDP_PDG/Phaseolus_ritensis_zv_15a.tif
0.200	1.529	1.53	0.00000	898.59	1036.62	MDP_PDG/Phaseolus_ritensis_zv_15b.tif
0.200	156.664	156.66	0.00000	1254.16	1057.79	MDP_PDG/Phaseolus_ritensis_zv_15d.tif
0.200	3608.289	3608.29	0.00000	733.30	723.72	MDP_PDG/Phaseolus_ritensis_zv_16a.tif
0.200	416.452	416.45	0.00000	843.27	930.60	MDP_PDG/Phaseolus_ritensis_zv_16f.tif
0.200	7.444	7.44	0.00000	713.33	708.28	MDP_PDG/Phaseolus_ritensis_zv_18a.tif
0.200	1.493	1.49	0.00000	851.41	929.54	MDP_PDG/Phaseolus_ritensis_zv_18g_19a.tif
0.200	1.475	1.48	0.00000	1247.41	1020.14	MDP_PDG/Phaseolus_ritensis_zv_21a.tif
0.200	0.293	0.29	0.00000	898.50	1036.50	MDP_PDG/Phaseolus_ritensis_zv_22_23_24a.tif
0.200	25.450	25.45	0.00000	1252.43	1062.13	MDP_PDG/Phaseolus_ritensis_zv_22_23_24b.tif
0.200	19130.936	19130.94	0.00000	706.19	486.07	MDP_PDG/Phaseolus_ritensis_zv_2b.tif
0.200	768.788	768.79	0.00000	907.73	827.24	MDP_PDG/Phaseolus_ritensis_zv_2c.tif
0.200	1390.061	1390.06	0.00000	523.32	415.80	MDP_PDG/Phaseolus_ritensis_zv_5a.tif
0.200	0.712	0.71	0.00000	879.20	865.67	MDP_PDG/Phaseolus_ritensis_zv_5e.tif
0.200	241.420	241.42	0.00000	807.60	671.62	MDP_PDG/Phaseolus_ritensis_zv_5f.tif
0.200	37374.961	37374.96	0.00000	808.07	736.74	MDP_PDG/Phaseolus_ritensis_zv_6d.tif
0.200	39275.699	39275.70	0.00000	645.36	493.55	MDP_PDG/Phaseolus_ritensis_zv_6f.tif
0.200	248.502	248.50	0.00000	900.72	960.76	MDP_PDG/Phaseolus_ritensis_zv_6h.tif
0.200	0.470	0.47	0.00000	1255.81	1065.43	MDP_PDG/Phaseolus_ritensis_zv_6i.tif
0.200	60.959	60.96	0.00000	1017.92	1010.46	MDP_PDG/Phaseolus_ritensis_zv_6j.tif
0.200	2.296	2.30	0.00000	1085.49	987.89	MDP_PDG/Phaseolus_ritensis_zv_6k.tif
0.200	504.576	504.58	0.00000	655.46	405.02	MDP_PDG/Phaseolus_ritensis_zv_7b.tif
0.200	12030.334	12030.33	0.00000	664.18	479.41	MDP_PDG/Phaseolus_ritensis_zv_9b.tif
0.200	4212.816	4212.82	0.00000	779.53	696.95	MDP_PDG/Phaseolus_ritensis_zv_9c.tif
0.100	53.669	53.67	0.00000	708.25	646.83	MDP_PDG/Phaseolus_scabrellus_zv_10a.tif
0.100	7275.862	7275.86	0.00000	1110.25	820.96	MDP_PDG/Phaseolus_scabrellus_zv_10c.tif
0.100	935.558	935.56	0.00000	1039.28	945.96	MDP_PDG/Phaseolus_scabrellus_zv_10e.tif
0.100	3538.805	3538.81	0.00000	728.99	674.60	MDP_PDG/Phaseolus_scabrellus_zv_14a.tif
0.100	0.522	0.52	0.00000	885.24	997.76	MDP_PDG/Phaseolus_scabrellus_zv_14b.tif
0.100	13.030	13.03	0.00000	1131.34	1030.49	MDP_PDG/Phaseolus_scabrellus_zv_14c.tif
0.100	366.745	366.74	0.00000	1154.29	943.05	MDP_PDG/Phaseolus_scabrellus_zv_14d.tif
0.100	18.387	18.39	0.00000	954.16	1017.57	MDP_PDG/Phaseolus_scabrellus_zv_14g.tif
0.100	684.433	684.43	0.00000	773.12	733.55	MDP_PDG/Phaseolus_scabrellus_zv_15a.tif
0.100	3.827	3.83	0.00000	700.60	667.25	MDP_PDG/Phaseolus_scabrellus_zv_16a.tif
0.100	23.848	23.85	0.00000	1148.16	903.12	MDP_PDG/Phaseolus_scabrellus_zv_16c.tif
0.100	23473.342	23473.34	0.00000	766.59	478.29	MDP_PDG/Phaseolus_scabrellus_zv_2b.tif
0.100	24628.900	24628.90	0.00000	1012.50	865.71	MDP_PDG/Phaseolus_scabrellus_zv_2c.tif
0.100	14.618	14.62	0.00000	1234.99	1036.08	MDP_PDG/Phaseolus_scabrellus_zv_2d.tif
0.100	0.215	0.21	0.00000	929.00	503.50	MDP_PDG/Phaseolus_scabrellus_zv_3a.tif
0.100	171.386	171.39	0.00000	1076.04	624.01	MDP_PDG/Phaseolus_scabrellus_zv_5d.tif
0.100	3510.101	3510.10	0.00000	1083.91	903.61	MDP_PDG/Phaseolus_scabrellus_zv_5e.tif
0.100	955.310	955.31	0.00000	995.04	546.95	MDP_PDG/Phaseolus_scabrellus_zv_5f.tif
0.100	5106.097	5106.10	0.00000	1106.38	762.93	MDP_PDG/Phaseolus_scabrellus_zv_6a.tif
0.100	38739.945	38739.95	0.00000	848.84	762.31	MDP_PDG/Phaseolus_scabrellus_zv_6d.tif
0.100	27430.338	27430.34	0.00000	675.10	506.67	MDP_PDG/Phaseolus_scabrellus_zv_6f.tif
0.100	1116.864	1116.86	0.00000	913.77	1007.10	MDP_PDG/Phaseolus_scabrellus_zv_6h.tif
0.100	700.900	700.90	0.00000	1214.28	1023.76	MDP_PDG/Phaseolus_scabrellus_zv_6i.tif
0.100	2395.887	2395.89	0.00000	1082.19	979.74	MDP_PDG/Phaseolus_scabrellus_zv_6j.tif
0.100	18123.416	18123.42	0.00000	1133.06	987.56	MDP_PDG/Phaseolus_scabrellus_zv_6k.tif
0.100	913.333	913.33	0.00000	651.23	399.81	MDP_PDG/Phaseolus_scabrellus_zv_7b.tif
0.100	13317.167	13317.17	0.00000	662.99	471.62	MDP_PDG/Phaseolus_scabrellus_zv_9b.tif
0.100	4593.194	4593.19	0.00000	775.86	689.51	MDP_PDG/Phaseolus_scabrellus_zv_9c.tif
0.100	29.019	29.02	0.00000	1091.07	742.74	MDP_PDG/Phaseolus_scabrellus_zv_9d.tif
0.100	35.526	35.53	0.00000	1142.82	986.62	MDP_PDG/Phaseolus_scabrellus_zv_9e.tif
0.200	35.301	35.30	0.00000	902.08	1076.02	MDP_PDG/Phaseolus_vulgaris_zv_10b.tif
0.200	36.952	36.95	0.00000	1116.99	926.37	MDP_PDG/Phaseolus_vulgaris_zv_10c.tif
0.200	29458.734	29458.73	0.00000	934.75	980.42	MDP_PDG/Phaseolus_vulgaris_zv_10e.tif
0.200	1729.026	1729.03	0.00000	1024.17	1068.93	MDP_PDG/Phaseolus_vulgaris_zv_10f.tif
0.200	7112.826	7112.83	0.00000	1290.97	1199.59	MDP_PDG/Phaseolus_vulgaris_zv_10g.tif
0.200	9206.563	9206.56	0.00000	1172.66	1125.11	MDP_PDG/Phaseolus_vulgaris_zv_10h.tif
0.200	1373.178	1373.18	0.00000	1471.48	1211.95	MDP_PDG/Phaseolus_vulgaris_zv_10i.tif
0.200	18.884	18.88	0.00000	861.92	950.65	MDP_PDG/Phaseolus_vulgaris_zv_11a.tif
0.200	1082.895	1082.90	0.00000	958.31	1078.51	MDP_PDG/Phaseolus_vulgaris_zv_11b.tif
0.200	421.527	421.53	0.00000	1411.66	1213.54	MDP_PDG/Phaseolus_vulgaris_zv_11d.tif
0.200	490.705	490.71	0.00000	1136.43	1125.27	MDP_PDG/Phaseolus_vulgaris_zv_11f_12c.tif
0.200	44.081	44.08	0.00000	833.73	880.65	MDP_PDG/Phaseolus_vulgaris_zv_14a.tif
0.200	3799.868	3799.87	0.00000	849.48	994.23	MDP_PDG/Phaseolus_vulgaris_zv_14b.tif
0.200	3673.857	3673.86	0.00000	1101.83	1059.42	MDP_PDG/Phaseolus_vulgaris_zv_14c.tif
0.200	2428.158	2428.16	0.00000	1214.14	1019.10	MDP_PDG/Phaseolus_vulgaris_zv_14d.tif
0.200	8531.908	8531.91	0.00000	1224.66	1178.86	MDP_PDG/Phaseolus_vulgaris_zv_14e_15g.tif
0.200	1236.214	1236.21	0.00000	1518.30	1226.55	MDP_PDG/Phaseolus_vulgaris_zv_14f.tif
0.200	6727.257	6727.26	0.00000	982.73	1045.21	MDP_PDG/Phaseolus_vulgaris_zv_14g.tif
0.200	12.173	12.17	0.00000	983.86	1038.19	MDP_PDG/Phaseolus_vulgaris_zv_15b.tif
0.200	15.278	15.28	0.00000	1081.39	1038.23	MDP_PDG/Phaseolus_vulgaris_zv_15c.tif
0.200	0.424	0.42	0.00000	1258.07	1083.00	MDP_PDG/Phaseolus_vulgaris_zv_15d.tif
0.200	10.600	10.60	0.00000	1255.87	1167.25	MDP_PDG/Phaseolus_vulgaris_zv_15e.tif
0.200	623.702	623.70	0.00000	815.39	866.77	MDP_PDG/Phaseolus_vulgaris_zv_16a.tif
0.200	1016.022	1016.02	0.00000	1207.31	1000.35	MDP_PDG/Phaseolus_vulgaris_zv_16c.tif
0.200	9595.463	9595.46	0.00000	1492.54	1223.23	MDP_PDG/Phaseolus_vulgaris_zv_16d.tif
0.200	8750.675	8750.67	0.00000	842.21	986.04	MDP_PDG/Phaseolus_vulgaris_zv_16f.tif
0.200	22761.055	22761.05	0.00000	1049.88	1093.95	MDP_PDG/Phaseolus_vulgaris_zv_16g.tif
0.200	3429.649	3429.65	0.00000	938.56	1097.09	MDP_PDG/Phaseolus_vulgaris_zv_16h.tif
0.200	1593.346	1593.35	0.00000	1290.22	1238.34	MDP_PDG/Phaseolus_vulgaris_zv_16i.tif
0.200	6081.837	6081.84	0.00000	1124.44	1164.76	MDP_PDG/Phaseolus_vulgaris_zv_16j.tif
0.200	7784.845	7784.84	0.00000	1282.00	1199.69	MDP_PDG/Phaseolus_vulgaris_zv_16k.tif
0.200	0.725	0.72	0.00000	791.93	839.36	MDP_PDG/Phaseolus_vulgaris_zv_18a.tif
0.200	2394.241	2394.24	0.00000	1098.38	1131.95	MDP_PDG/Phaseolus_vulgaris_zv_18b_19d.tif
0.200	72.959	72.96	0.00000	1284.55	1084.19	MDP_PDG/Phaseolus_vulgaris_zv_18c_19b_19c.tif
0.200	1756.857	1756.86	0.00000	1476.72	1225.61	MDP_PDG/Phaseolus_vulgaris_zv_18d.tif
0.200	1848.064	1848.06	0.00000	884.06	1049.96	MDP_PDG/Phaseolus_vulgaris_zv_18g_19a.tif
0.200	1.709	1.71	0.00000	1565.18	1209.75	MDP_PDG/Phaseolus_vulgaris_zv_19e.tif
0.200	23.575	23.58	0.00000	1526.96	1261.57	MDP_PDG/Phaseolus_vulgaris_zv_19f.tif
0.200	610.409	610.41	0.00000	1351.27	1155.55	MDP_PDG/Phaseolus_vulgaris_zv_19g.tif
0.200	611.520	611.52	0.00000	1215.73	998.44	MDP_PDG/Phaseolus_vulgaris_zv_20a.tif
0.200	1865.285	1865.28	0.00000	1303.09	1133.07	MDP_PDG/Phaseolus_vulgaris_zv_20b.tif
[truncated: 3,072 more rows]
