# Supplementary material for: Incorporating evolutionary and threat processes into crop wild relatives conservation
Source: Nat Commun. 2022 Oct 21;13:6254. doi: 10.1038/s41467-022-33703-0 (PMC9587227; doi:10.1038/s41467-022-33703-0)
Supplement: Supplementary file 17 — Source Data [file 41467_2022_33703_MOESM17_ESM.zip › Source_data/Fig.6/E_final_HabVarios.curves.txt]

# Prop_landscape_lost  cost_needed_for_top_fraction  min_prop_rem  ave_prop_rem  W_prop_rem  ext-1  ext-2  prop_for_each_biodiversity_feature_(e.g._species)_remaining_at_level_of_removal...
0.00000  2.3494e+06  0.10000 0.69924 0.75558   0.10185 0.07855   0.718 0.598 0.695 0.813 0.558 0.617 0.802 0.756 0.682 0.776 0.789 0.476 0.753 0.544 0.772 0.594 0.150 1.000 1.000 0.673 0.533 0.838 1.000 0.977 0.553 0.675 0.767 0.635 0.736 0.689 0.897 0.650 0.901 0.816 0.837 0.491 0.454 0.921 0.785 0.782 0.685 0.702 0.477 0.705 0.721 0.584 0.937 0.597 0.827 1.000 0.898 0.941 0.915 0.310 0.254 0.682 1.000 0.827 1.000 0.468 0.826 0.754 0.603 0.953 0.700 0.765 0.459 0.800 0.687 0.686 0.816 0.462 0.732 0.524 0.703 0.603 1.000 0.794 0.876 0.870 0.738 1.000 1.000 0.542 0.687 0.793 0.559 0.499 0.854 0.621 0.909 0.831 0.517 0.463 0.910 0.795 0.747 0.552 0.621 0.500 0.676 0.789 0.634 0.888 0.507 0.875 0.951 0.863 0.952 0.498 1.000 0.855 1.000 0.882 0.868 0.623 0.955 0.928 0.345 0.805 0.816 0.860 0.703 1.000 0.890 0.335 0.346 0.652 0.467 0.678 0.698 0.544 0.210 0.537 0.640 0.500 0.967 0.217 0.721 0.566 0.543 0.516 0.434 0.552 0.937 0.527 0.701 0.517 0.118 0.373 0.341 0.141 0.965 0.826 0.770 0.696 0.611 0.728 0.655 0.596 0.638 0.781 0.813 0.288 0.652 0.881 0.723 0.275 0.973 0.881 0.777 0.578 0.849 0.654 0.777 1.000 0.878 0.970 0.550 0.677 0.742 0.786 0.729 0.898 0.868 0.860 0.862 0.950 0.809 0.233 0.412 0.924 0.600 0.892 0.218 0.652 0.447 0.462 0.665 0.591 0.822 0.722 0.611 0.335 0.994 0.880 0.682 0.943 0.562 0.819 0.878 0.988 0.962 0.579 0.968 0.678 0.977 0.679 0.562 0.394 0.622 1.000 1.000 0.965 0.720 0.913 0.885 0.947 0.932 0.888 0.987 0.822 0.960 0.780 0.966 0.872 0.891 0.573 1.000 1.000 1.000 1.000 0.963 0.979 1.000 0.999 0.946 0.945 0.989 0.929 0.956 0.935 0.991 0.987 0.977 0.783 0.993 0.872 0.919 0.939 0.939 1.000 0.999 1.000 0.979 1.000 1.000 0.971 1.000 1.000 0.100 0.747 0.922 1.000 0.656 1.000 0.972 0.964 1.000 0.831 1.000 0.100 1.000 0.979 0.916 0.980 0.983 0.986 0.978 1.000 0.999 0.915 0.100 0.725 0.577 0.715 0.507 0.965 0.920 0.904 0.870 0.972 0.889 0.994 0.746 0.874 0.993 0.311 0.948 1.000 0.994 0.748 0.999 1.000 0.480 0.987 0.950 0.701 0.743 0.902 0.828 1.000 0.717 1.000 0.759 1.000 0.999 1.000 0.939 0.999 0.903 1.000 1.000 1.000 0.999 0.996 1.000 0.850 1.000 1.000 0.957 0.853 0.911 0.978 0.949 0.918 0.731 0.894 0.784 1.000 0.560 0.967 0.949 0.961 0.954 0.997 0.971 0.986 1.000 0.954 0.980 0.834 0.893 1.000 1.000 1.000 0.999 0.979 1.000 0.999 1.000 1.000 0.878 0.692 0.663 0.876 0.696 0.968 0.901 0.682 0.605 0.988 0.968 0.981 0.642 1.000 0.924 1.000 0.958 0.988 0.947 0.954 0.969 0.925 0.956 0.992 0.944 0.914 0.964 0.844 1.000 0.966 0.958 0.962 0.942 0.954 0.960 0.943 1.000 1.000 0.867 1.000 1.000 0.938 0.998 0.991 0.966 1.000 0.957 0.871 1.000 0.993 0.896 0.994 0.846 0.978 0.661 1.000 0.999 0.933 0.687 0.938 0.847 0.759 0.919 0.848 0.868 0.753 0.990 0.914 0.993 0.992 1.000 0.775 0.721 1.000 0.990 0.894 0.955 0.901 1.000 0.813 1.000 0.877 0.799 0.726 0.881 1.000 0.980 0.932 0.875 0.808 0.881 0.804 0.737 0.777 1.000 0.995 0.932 0.904 0.889 0.699 0.676 1.000 0.929 0.854 0.660 0.953 0.840 1.000 0.969 0.875 1.000 0.977 0.464 0.581 0.761 0.691 0.583 0.804 0.763 0.866 0.870 1.000 0.861 0.514 0.750 0.761 0.674 0.767 0.484 0.470 0.463 0.714 0.661 0.721 0.848 0.586 0.654 0.914 0.901 0.701 0.897 0.881 0.870 0.879 0.782 0.946 0.977 0.835 0.820 0.360 0.852 0.996 1.000 1.000 0.858 0.741 0.958 0.986 0.590 0.886 0.903 0.915 0.924 0.938 0.864 0.937 0.809 0.943 0.651 0.951 0.959 1.000 0.993 1.000 0.944 1.000 1.000 0.608 1.000 0.971 0.324 0.924 0.946 0.937 0.629 0.967 0.950 0.998 0.948 1.000 0.833 0.977 0.776 0.785 0.751 0.835 0.917 0.939 0.816 0.928 0.875 0.879 0.968 1.000 0.336 0.100 0.617 0.367 0.100 0.180 0.100 0.706 0.475 0.294 0.100 0.311 0.201 0.456 0.100 0.146 0.280 0.424 0.566 0.941 0.974 1.000 0.991 0.989 0.922 0.520 0.696 0.947 0.963 0.905 0.975 0.928 0.979 0.986 0.747 0.971 0.716 0.980 0.972 1.000 0.858 0.316 0.962 1.000 0.960 0.994 1.000 1.000 1.000 1.000 0.950 0.934 0.974 0.757 0.999 0.903 0.977 0.976 0.925 0.689 1.000 0.910 0.945 0.990 0.998 0.914 0.987 1.000 0.998 1.000 0.970 0.991 1.000 0.962 1.000 1.000 0.962 0.984 0.995 0.397 0.974 0.958 0.775 1.000 0.973 1.000 0.941 0.918 0.805 1.000 0.992 0.980 1.000 1.000 0.965 0.896 0.968 1.000 1.000 0.298 0.643 0.284 0.459 0.320 0.615 0.531 0.522 0.139 0.380 0.402 0.200 0.100 0.100 0.787 0.628 0.298 0.296 0.344 0.438 0.312 0.742 0.526 0.100 0.241 0.190 0.236 0.935 0.895 0.789 0.844 0.866 0.790 0.777 0.777 0.883 0.544 0.632 0.683 0.952 0.591 0.959 0.786 0.743 0.924 0.815 0.804 0.929 0.890 0.807 0.978 0.837 0.586 0.815 0.855 0.919 0.879 0.957 0.925 0.931 0.925 0.892 0.540 0.591 0.914 0.880 0.903 0.751 0.745 0.661 0.642 0.830 0.715 0.968 0.768 0.840 0.858 0.452 0.798 0.949 0.896 0.642 0.996 0.923 0.678 0.989 0.698 0.989 0.934 0.991 0.961 0.580 0.755 0.897 0.837 0.872 0.691 0.627 0.658 1.000 1.000 1.000 0.978 0.867 0.741 0.627 0.588 0.620 0.755 0.598 0.236 0.263 0.854 0.568 0.669 0.674 0.573 0.657 0.299 1.000 1.000 0.649 0.682 0.141 0.791 0.850 0.225 1.000 0.193 0.746 1.000 0.773 0.774 0.547 0.181 0.258 0.275 0.386 0.380 0.172 0.100 0.747 0.650 0.537 0.422 0.718 0.522 0.937 0.731 0.492 0.861 0.542 0.420 0.439 0.322 0.325 0.362 0.645 0.100 0.277 0.368 0.297 0.389 0.645 0.100 0.404 1.000 0.666 0.429 0.434 0.234 0.405 1.000 0.492 0.770 0.299 0.419 0.297 0.147 0.140 0.476 0.325 0.512 0.100 0.777 0.534 0.367 0.329 0.321 0.731 0.800 0.579 0.535 0.380 0.509 0.395 0.354 0.336 0.414 0.316 0.312 0.487 0.263 0.376 0.212 0.230 0.100 0.321 0.107 0.263 0.156 0.398 0.357 0.515 0.271 0.369 0.342 0.448 0.838 0.813 0.305 0.120 0.908 0.884 0.100 1.000 0.828 0.893 0.985 0.755 0.224 0.804 0.169 0.524 0.341 0.205 0.345 1.000 0.275 0.658 0.375 0.335 0.815 0.435 0.400 0.520 0.919 1.000 0.804 0.910 0.276 0.891 0.562 0.868 0.234 0.542 1.000 0.654 0.431 0.683 0.775 0.784 0.955 1.000 0.751 0.888 0.927 0.687 0.252 0.457 0.166 0.100 0.215 0.732 0.598 0.362 0.377 0.549 0.537 0.715 0.533 0.537 0.579 0.144 0.897 0.632 0.317 0.366 0.252 0.225 0.433 0.220 0.885 0.427 0.410 0.544 0.783 0.817 0.326 0.888 0.154 0.791 0.252 0.437 1.000 0.728 0.330 0.899 0.779 0.568 0.557 0.804 0.932 0.992 0.991 0.964 0.593 0.561 0.489 0.811 0.975 0.796 0.848 0.846 0.623 0.919 0.899 0.483 0.995 0.975 1.000 0.623 0.173 0.445 0.529 0.280 0.158 0.186 0.939 0.508 0.572 1.000 0.823 0.197 0.468 0.800 0.733 0.711 0.393 1.000 0.783 0.963 0.867 0.761 0.982 0.943 0.566 0.829 0.371 0.961 0.879 0.952 0.970 0.566 0.449 0.720 0.482 0.892 0.449 0.670 0.764 0.576 0.750 0.845 0.861 0.955 0.870 0.940 0.952 0.463 0.817 1.000 0.775 0.873 0.842 0.400 0.913 0.186 0.305 0.521 0.292 0.100 0.100 0.100 0.215 0.267 0.289 0.130 0.229 0.508 0.392 0.435 0.402 0.526 0.425 0.362 0.494 0.428 0.391 0.521 0.495 0.324 0.422 0.495 0.432 0.487 0.485 0.584 0.413 0.599 0.500 0.540 0.500 0.412 0.500 0.514 0.500 0.417 0.407 0.500 0.500 0.435 0.534 0.500 0.471 0.476 0.473 0.181 0.500 0.166 0.211 0.290 0.212 0.298 0.162 0.278 0.301 0.136 0.155 0.165 0.219 0.167 0.203 0.192 0.174 0.132 0.178 0.208 0.165 0.214 0.303 0.234 0.307 0.364 0.298 0.309 0.189 0.332 0.500 0.500 0.245 0.154 0.233 0.158 0.100 0.100 0.180 0.203 0.100 0.192 0.124 0.120 0.138 0.191 0.248 0.166 0.100 0.237 0.246 0.195 0.153 0.231 0.197 0.178 0.142 0.167 0.176 0.210 0.124 0.154 0.933 0.937 0.921 0.956 0.919 0.962 0.878 0.912 0.894 1.000 0.959 0.921 0.807 1.000 0.887 1.000 0.951 0.923 0.982 0.897 0.924 0.500 0.498 0.498 0.495 0.500 0.500 0.499 0.499 0.500 0.500 0.500 0.500 0.500 0.494 0.500 0.499 0.500 0.500 0.499 0.500 0.500 0.500 0.500 0.501 0.500 0.499 0.500 0.499 0.500 0.500 0.500 0.500 0.500 0.500 0.500 0.507 0.500 0.500 0.500 0.500 0.500 0.500 0.500 0.405 0.445 0.490 0.477 0.497 0.500 0.496 0.500 0.500 0.500 0.499 0.485 0.499 0.500 0.499 0.493 0.500 0.494 0.499 0.500 0.500 0.500 0.499 0.496 0.492 0.529 0.557 0.696 0.628 0.711 0.538 0.477 0.500 0.538 0.500 0.589 0.588 0.501 0.823 0.557 0.614 0.576 0.878 0.500 1.000 0.771 0.657 0.570 0.558 0.656 1.000 0.794 0.481 0.672 0.470 0.838 0.573 0.540 0.379 0.459 1.000 0.968 0.821 0.666 0.705 0.545 0.821 0.820 0.476 0.560 0.722 0.912 0.673 0.896 0.958 0.886 0.951 0.946 0.844 0.974 0.946 1.000 1.000 0.999 0.758 0.100 1.000 0.319 0.484 0.559 0.389 0.275 0.435 0.100 0.196 0.258 0.334 0.373 0.930 0.517 0.553 0.875 0.685 0.969 0.946 0.696 0.836 0.990 0.768 0.915 0.955 0.977 0.852 0.874 0.952 0.977 0.906 1.000 0.955 0.870 0.985 0.100 0.926 0.830 0.476 0.656 1.000 0.934 0.884 0.914 0.563 0.770 0.719 0.708 0.692 0.935 0.776 1.000 0.713 0.746 0.939 0.927 0.759 0.748 0.889 0.764 0.767 1.000 0.962 0.937 1.000 1.000 1.000 0.965 0.848 0.703 0.797 0.786 0.917 0.902 0.891 0.885 0.827 0.778 0.888 0.412 0.782 0.461 0.683 0.850 0.708 0.968 0.795 0.762 1.000 1.000 1.000 1.000 0.938 0.905 0.929 0.987 0.980 1.000 0.726 0.825 0.778 0.895 0.767 0.642 0.526 0.482 1.000 1.000 0.797 0.780 0.582 0.482 0.770 0.696 0.772 0.695 0.720 0.686 0.672 0.807 0.333 0.818 0.564 0.732 0.408 0.244 0.984 0.964 0.500 0.567 0.979 1.000 0.970 0.412 0.602 0.794 0.755 0.768 0.713 0.799 0.671 0.769 0.646 0.804 0.334 0.418 0.920 0.791 0.757 0.723 0.632 0.391 0.537 0.452 0.396 0.913 0.416 0.765 0.491 0.969 0.307 1.000 0.875 0.716 0.550 0.918 0.716 0.897 1.000 0.563 0.527 0.509 0.456 0.509 0.491 0.670 0.547 0.610 0.484 0.549 0.529 0.500 0.575 0.803 0.715 0.518 0.650 0.721 0.457 0.298 0.558 0.554 0.433 0.331 0.631 0.660 0.667 0.580 0.572 0.595 0.453 0.415 0.429 0.651 0.623 0.651 0.554 0.513 0.833 0.562 0.765 0.677 0.887 0.785 0.730 0.776 0.765 0.811 0.776 0.941 0.920 0.714 0.520 0.716 0.659 0.682 0.965 0.884 0.774 0.686 1.000 0.527 0.963 0.649 0.738 0.749 0.806 0.788 0.727 0.782 0.557 0.781 0.714 0.692 0.402 0.868 0.675 0.463 0.929 0.678 0.528 0.744 1.000 0.247 0.569 0.937 0.821 0.928 0.834 0.491 0.580 0.970 0.699 0.508 0.359 0.374 0.747 0.299 0.515 0.469 0.401 0.398 0.363 0.515 0.634 0.410 0.257 0.940 0.776 0.355 0.433 0.316 0.382 0.500 0.965 0.381 0.422 0.474 0.458 0.447 0.606 0.388 0.572 0.762 0.473 0.325 0.486 0.500 1.000 0.353 0.532 1.000 0.753 1.000 0.295 0.575 0.668 0.715 1.000 0.336 0.489 0.450 0.400 0.451 0.507 0.240 0.451 0.902 0.534 0.829 0.548 0.661 0.549 0.672 0.791 0.321 0.909 0.920 0.800 0.963 0.871 0.590 0.964 1.000 0.431 1.000 1.000 0.956 0.705 0.748 0.920 0.993 0.900 0.877 0.522 0.780 0.585 1.000 0.519 0.889 0.964 0.933 0.821 0.990 0.812 1.000 0.898 0.934 0.981 0.665 0.383 0.815 1.000 0.894 1.000 0.737 0.452 0.428 0.939 0.984 0.919 1.000 0.941 0.925 1.000 0.509 0.966 0.956 0.736 0.721 0.981 1.000 0.931 0.871 0.714 0.100 0.437 0.981 0.906 0.954 0.815 0.100 0.264 0.335 0.328 0.378 0.970 0.193 0.100 0.775 0.652 0.494 0.339 0.492 0.470 0.908 0.713 0.520 0.346 0.595 0.722 0.401 0.331 0.404 0.356 0.584 0.243 0.888 0.294 0.191 0.741 0.570 0.100 0.662 0.540 0.491 0.300 0.896 0.549 0.239 0.829 0.413 0.319 0.201 0.214 0.822 0.728 0.555 0.354 0.644 0.929 0.743 0.655 0.705 0.785 0.992 0.922 0.625 0.581 0.867 0.637 0.955 0.886 0.764 0.564 0.968 1.000 0.502 1.000 0.868 0.755 0.970 1.000 0.925 0.823 0.617 0.593 0.532 0.531 0.278 0.955 1.000 0.795 0.317 0.842 0.929 0.783 0.719 0.743 0.497 0.332 0.386 1.000 1.000 0.962 0.727 0.507 1.000 0.358 0.236 0.301 0.192 0.328 0.471 0.298 0.664 0.100 0.438 0.643 0.478 0.334 0.369 1.000 0.471 1.000 0.711 0.541 0.395 0.223 0.499 0.120 0.331 0.420 0.354 0.393 0.383 0.564 0.219 0.100 0.385 0.180 0.321 0.100 0.674 1.000 0.467 1.000 0.243 0.433 0.167 0.401 0.352 0.212 0.207 0.716 0.650 0.381 1.000 0.362 0.510 0.332 0.770 0.818 0.533 0.459 0.704 0.513 1.000 0.771 0.687 0.479 0.676 0.678 0.688 0.496 0.476 0.336 0.627 0.652 0.931 0.343 0.344 0.614 0.572 0.400 0.296 0.254 0.946 0.669 0.457 0.915 0.755 0.584 0.474 0.917 0.970 0.265 0.605 0.966 1.000 0.801 0.935 0.690 0.600 0.661 0.129 0.100 0.961 0.803 0.930 0.959 1.000 0.651 0.906 0.900 0.762 0.411 0.406 0.213 0.978 0.913 0.956 0.984 0.903 0.436 0.912 1.000 0.472 0.726 0.759 0.974 1.000 0.954 0.815 0.612 0.345 1.000 0.971 0.746 0.987 0.960 0.861 0.872 0.685 0.452 0.424 0.447 0.981 0.899 0.951 0.951 0.828 0.894 0.285 0.624 0.696 0.730 0.747 0.805 0.622 0.796 0.553 0.916 0.418 0.468 0.477 0.583 0.681 0.718 0.480 0.226 0.273 0.100 0.455 0.587 0.657 0.739 0.620 0.720 0.741 0.723 0.533 0.826 0.542 0.815 0.527 0.722 0.791 0.702 0.784 0.888 0.726 0.613 0.748 0.441 0.668 0.618 0.870 0.100 0.798 0.556 0.500 0.594 0.220 0.748 0.635 0.847 0.658 0.648 0.648 0.617 0.185 0.927 0.856 0.851 0.900 0.904 0.961 0.870 0.726 0.909 0.839 0.891 0.867 0.921 0.672 0.858 0.980 0.616 0.183 0.419 0.855 0.831 0.707 0.915 0.809 0.951 0.907 0.806 0.763 0.503 0.926 0.841 0.526 0.356 0.915 0.979 0.495 0.429 0.848 0.963 0.896 0.931 0.988 0.959 0.988 0.935 0.894 0.986 0.964 0.981 0.962 0.905 0.988 0.963 1.000 0.999 0.922 0.580 0.772 0.892 0.692 0.814 0.748 0.797 0.822 0.760 0.790 0.474 0.914 0.694 0.806 1.000 0.527 0.648 0.947 0.945 0.894 0.961 0.774 0.854 0.945 0.966 0.948 0.909 1.000 0.977 0.659 0.774 0.730 0.835 0.812 0.663 0.877 0.736 0.780 0.705 0.822 0.536 0.548 0.935 0.894 0.791 0.708 0.702 0.490 1.000 0.899 1.000 0.749 0.681 0.484 0.823 0.587 0.826 0.899 0.947 0.637 0.850 0.915 0.823 1.000 0.758 0.956 0.625 0.972 0.246 0.845 0.974 0.879 0.801 0.947 0.907 1.000 0.588 0.923 0.919 0.767 0.937 1.000 0.856 0.981 0.712 0.641 0.992 0.976 0.969 0.994 0.661 0.205 0.376 0.270 0.278 0.563 0.180 0.293 0.423 0.269 0.344 0.203 0.702 0.621 0.514 0.370 0.228 0.276 0.455 0.807 0.660 0.540 0.419 0.289 0.667 0.283 0.417 0.256 0.155 0.344 0.272 0.255 0.197 0.241 0.277 0.160 0.543 0.295 0.428 0.384 0.413 0.622 0.344 0.182 0.698 0.247 0.223 0.194 0.299 0.466 0.347 0.726 0.448 0.308 0.254 0.204 0.864 0.670 0.670 0.567 0.368 0.588 0.663 0.593 0.614 0.568 0.596 0.698 1.000 0.732 0.287 0.875 0.469 0.827 0.264 0.913 0.853 0.645 0.376 0.512 0.520 0.256 0.604 0.753 0.848 0.729 0.386 0.715 0.563 0.774 0.742 0.173 0.286 0.912 0.791 0.780 0.740 0.853 0.292 0.100 0.298 0.340 1.000 0.687 0.807 0.100 0.704 0.825 1.000 0.262 0.584 0.720 0.492 0.703 0.475 0.402 0.718 0.946 0.981 0.583 0.506 0.769 0.850 1.000 0.942 0.950 0.649 0.668 0.693 0.967 0.920 0.784 0.691 0.962 0.905 0.717 1.000 1.000 0.973 0.598 0.874 0.891 0.682 0.234 1.000 0.943 0.845 0.928 1.000 0.874 0.929 0.774 0.440 0.395 0.454 0.988 0.935 0.964 0.738 0.521 1.000 0.922 0.406 0.686 0.543 0.702 1.000 0.793 0.862 0.952 0.941 0.942 0.597 0.663 0.880 0.624 0.988 0.913 0.864 0.698 0.980 0.977 0.879 1.000 0.745 0.840 0.997 0.884 0.921 0.866 1.000 0.918 0.960 0.802 0.100 0.954 1.000 0.454 0.817 0.967 0.369 0.647 0.412 0.313 0.696 0.100 0.919 0.316 0.835 0.780 0.917 0.743 0.385 0.418 0.452 0.504 0.884 0.984 0.973 0.768 0.594 0.739 1.000 0.802 0.843 0.375 0.778 0.608 0.577 0.779 1.000 0.800 0.524 0.799 0.797 0.882 0.511 0.927 0.631 0.660 0.624 0.703 0.685 0.824 0.826 0.734 1.000 1.000 0.530 0.671 0.790 0.834 0.751 0.433 0.975 0.686 0.897 0.770 0.280 0.399 0.954 0.614 0.796 0.656 0.401 0.374 0.750 0.503 0.471 0.789 1.000 0.600 0.668 0.931 0.204 1.000 0.783 0.963 0.708 0.445 0.873 0.780 0.494 0.757 0.867 0.925 0.940 0.654 0.723 0.735 0.569 0.817 0.795 0.480 0.492 0.463 0.761 0.306 1.000 0.964 0.808 0.700 0.886 0.570 0.806 0.744 0.682 0.792 0.658 0.758 0.805 0.595 0.796 0.384 0.903 0.574 0.744 0.100 0.252 0.865 0.973 0.959 0.777 0.676 0.797 0.752 0.736 0.926 0.605 0.600 0.153 0.551 0.668 0.243 0.259 0.308 0.399 0.280 0.262 0.297 0.284 0.215 0.377 0.254 0.527 0.176 0.283 0.286 0.307 0.471 0.111 0.213 0.314 0.446 0.342 0.592 0.182 0.472 0.887 0.223 0.433 0.761 0.348 0.125 0.240 0.468 0.100 0.760 1.000 0.966 1.000 0.266 1.000 0.687 0.471 0.776 0.817 0.145 0.247 0.361 0.167 0.724 0.410 0.376 0.207 0.274 1.000 0.672 0.426 0.892 0.360 0.689 0.179 0.292 0.185 0.258 0.555 0.171 0.100 0.583 0.565 0.100 0.948 0.918 0.618 0.538 0.873 1.000 0.648 0.966 0.888 0.784 0.652 0.961 0.966 0.333 0.643 0.725 0.746 0.902 0.859 0.880 0.858 0.312 0.710 0.371 0.728 0.567 0.821 0.839 0.100 0.456 0.785 0.959 0.879 0.689 0.453 0.799 0.936 0.842 0.835 0.704 0.435 0.995 0.466 0.878 0.932 0.323 0.827 0.739 0.735 0.437 0.369 0.391 1.000 0.976 0.968 0.761 0.553 0.941 0.877 0.763 0.766 0.898 1.000 0.993 0.877 0.925 0.817 0.959 0.688 0.884 0.987 1.000 0.965 0.987 0.937 0.987 0.897 0.955 0.987 1.000 0.969 0.972 0.972 0.975 0.947 1.000 1.000 1.000 1.000 1.000 0.988 0.758 0.317 0.238 0.963 0.972 0.678 0.630 0.717 0.974 0.972 0.747 0.711 1.000 1.000 1.000 0.637 0.995 0.647 0.375 0.969 0.959 0.734 0.990 0.919 0.836 0.703 0.449 0.358 0.399 1.000 1.000 0.967 0.960 0.741 0.515 0.953 1.000 0.807 0.235 0.386 0.495 0.504 0.659 0.749 1.000 0.712 0.397 0.601 0.518 0.418 0.958 0.930 0.677 0.629 0.902 0.713 0.621 0.812 0.851 0.652 0.959 0.681 0.954 0.561 0.750 0.685 0.783 0.750 0.930 0.863 0.921 0.904 0.818 0.830 0.410 0.500 0.923 0.761 0.646 0.776 0.671 0.606 0.510 0.719 0.659 0.951 0.630 0.722 0.975 0.847 0.938 0.829 0.394 0.996 0.573 0.202 0.943 0.145 0.987 0.677 0.993 0.931 0.651 0.615 0.724 0.789 0.725 0.452 0.313 0.375 1.000 1.000 0.898 0.632 0.506 0.937 0.883 0.652 0.510 0.705 0.506 0.645 0.696 0.720 0.433 0.828 0.635 0.704 0.678 0.934 0.895 0.666 0.649 0.821 1.000 0.601 0.968 0.875 0.738 0.436 0.933 0.957 0.877 0.696 0.658 0.719 0.864 0.848 0.827 0.788 0.828 0.739 1.000 0.722 0.750 0.782 0.931 0.905 0.736 0.678 0.944 0.788 0.515 0.927 0.937 0.660 0.280 0.904 0.933 1.000 0.906 0.909 0.726 0.808 0.860 0.934 0.957 0.483 0.827 0.644 0.935 0.925 0.668 0.401 0.358 0.415 1.000 0.982 1.000 1.000 0.886 0.949 0.967 0.623 0.503 0.870 0.100 0.844 1.000 0.533 1.000 0.795 0.680 0.701 0.100 0.101 0.147 0.123 0.109 0.100 0.108 0.278 0.100 0.100 0.117 0.107 0.109 0.127 0.100 0.100 0.112 0.100 0.170 0.100 0.100 0.109 0.111 0.116 0.100 0.107 0.100 0.100 0.100 0.102 0.105 0.118 0.110 0.117 0.100 0.115 0.100 0.100 0.100 0.105 0.100 0.100 0.108 0.100 0.904 0.576 0.760 0.742 0.636 0.808 0.617 0.716 0.801 0.584 0.781 0.239 0.906 0.100 0.739 0.100 0.355 0.486 0.929 0.946 0.750 0.485 0.749 0.687 0.685 0.970 0.899 0.826 0.556 0.949 0.522 0.969 0.609 0.614 0.521 0.802 0.773 0.804 0.801 0.727 0.783 0.613 0.792 0.249 0.482 0.712 0.330 0.745 0.408 0.782 0.100 0.914 0.336 0.412 0.403 0.886 0.595 0.464 0.911 0.840 0.512 0.280 0.891 0.152 0.865 0.735 0.753 0.823 0.980 0.572 0.740 0.830 0.738 0.887 0.808 0.373 0.523 0.439 0.985 0.909 0.968 0.740 0.641 0.854 0.566 1.000 0.533 0.726 0.668 0.654 0.758 0.558 0.771 0.901 0.665 0.411 0.641 0.904 0.932 0.782 0.426 0.858 0.637 0.958 0.100 0.632 0.708 0.731 0.744 0.786 0.672 0.771 0.587 0.766 0.100 0.646 0.705 0.422 0.883 0.534 1.000 0.380 0.648 0.402 0.921 0.664 0.315 0.816 0.228 0.514 0.221 0.991 1.000 0.779 0.816 0.838 0.682 0.493 1.000 0.675 0.774 0.830 0.759 0.306 0.710 0.646 0.800 0.666 0.473 0.745 0.664 0.631 0.603 1.000 0.767 0.434 0.728 0.644 0.679 0.270 1.000 0.514 0.728 0.622 1.000 0.455 0.622 0.781 0.785 0.705 0.692 0.790 0.610 0.866 0.748 0.215 0.368 0.909 0.893 0.750 0.678 0.823 0.452 0.302 0.623 0.596 0.889 0.591 0.651 0.928 1.000 0.993 0.749 0.899 0.793 0.983 0.810 0.991 0.948 0.559 0.564 0.100 0.680 0.558 0.649 0.180 0.636 1.000 0.316 0.227 0.518 0.259 0.363 0.139 0.480 0.421 0.264 0.668 0.123 0.264 0.948 0.532 0.176 0.287 0.566 0.133 0.188 0.338 0.144 0.143 0.395 0.147 0.273 0.353 0.233 0.167 0.132 0.290 0.168 0.153 0.180 0.113 0.248 0.328 0.973 0.239 1.000 0.706 0.139 0.100 0.881 0.620 0.873 0.655 0.876 0.713 0.775 0.882 0.364 0.887 0.880 0.768 0.127 0.213 0.985 0.994 0.773 0.789 0.881 0.820 0.695 0.993 0.688 0.737 0.641 0.990 0.749 0.824 0.892 0.879 0.972 0.911 0.903 0.925 0.555 0.935 0.881 0.655 0.864 0.965 0.652 1.000 0.817 0.544 0.941 0.977 0.932 0.806 0.957 0.942 1.000 0.796 0.471 0.100 0.982 0.896 0.130 0.794 0.989 0.770 1.000 0.836 0.730 0.990 0.433 0.774 0.856 0.832 0.964 1.000 0.898 0.760 0.591 0.507 1.000 1.000 0.373 0.632 0.172 0.306 0.196 0.246 0.193 0.204 0.259 0.188 0.169 0.777 0.644 0.471 0.421 0.442 0.400 0.458 0.904 0.697 0.540 0.543 0.409 0.487 0.346 0.364 0.567 0.297 0.319 0.419 0.430 0.547 0.238 0.317 0.198 0.114 0.204 0.891 0.287 0.149 0.101 0.142 0.100 0.119 0.242 0.229 0.673 0.312 0.533 0.435 0.448 0.796 0.847 0.187 0.116 0.834 0.470 0.398 0.785 0.409 0.647 1.000 0.669 0.100 0.249 0.445 0.194 0.735 0.386 0.317 0.193 0.234 0.911 0.726 0.723 0.429 0.642 0.372 0.901 0.570 0.855 0.514 0.785 0.649 0.645 0.756 0.699 0.791 0.484 0.941 0.718 0.242 0.920 0.934 0.735 0.695 0.770 1.000 0.682 0.961 0.899 0.832 0.764 0.963 0.957 0.818 0.546 0.456 0.797 0.743 0.775 0.812 0.724 0.822 0.680 0.792 0.323 0.716 0.978 0.783 0.753 0.858 0.782 0.924 0.750 0.690 0.830 0.742 0.946 0.594 0.906 1.000 0.483 0.961 0.895 0.650 0.833 0.674 0.461 0.903 0.908 0.613 1.000 0.787 0.900 0.909 0.570 0.802 0.662 0.880 0.774 0.469 0.513 0.489 0.969 0.903 0.956 0.958 0.820 0.715 0.879 0.579 0.912 0.342 0.722 0.824 0.824 0.815 0.832 0.759 0.802 0.550 0.896 0.796 0.496 0.305 0.947 0.946 0.942 0.898 0.930 0.933 0.962 0.968 0.946 0.910 0.929 0.992 0.950 0.971 0.809 0.818 0.819 0.827 0.838 0.813 0.907 0.813 0.910 0.621 0.825 0.595 0.606 0.958 0.755 0.558 0.708 0.556 0.859 0.918 0.796 0.793 0.947 0.838 0.965 0.766 0.903 0.944 0.978 0.349 0.768 0.935 0.992 0.425 0.866 0.883 0.876 0.834 1.000 0.929 0.948 1.000 0.694 0.994 0.716 1.000 0.927 0.937 0.964 0.610 0.951 0.922 0.864 0.928 0.796 0.864 0.924 0.767 0.800 1.000 1.000 1.000 0.986 0.964 0.988 0.970 0.926 0.870 0.583 0.541 0.676 0.601 0.794 0.620 0.674 0.733 0.586 0.781 0.256 0.851 0.458 0.718 0.311 0.401 0.580 0.920 0.941 0.648 0.489 0.703 0.647 0.624 0.956 0.724 0.616 0.368 0.635 0.592 0.969 0.445 0.660 0.679 0.794 0.757 0.784 0.836 0.729 0.827 0.638 0.793 0.269 0.448 0.946 0.621 0.745 0.600 0.616 0.401 0.830 0.413 0.617 0.529 0.931 0.666 0.623 0.860 0.830 0.336 0.825 0.406 0.165 0.651 0.223 0.816 0.798 0.797 0.616 0.844 1.000 0.550 0.714 0.813 0.683 0.849 0.781 0.357 0.411 0.281 0.925 0.778 0.956 0.520 0.555 0.912 0.596 0.743 0.811 0.648 0.811 0.674 0.697 0.743 0.617 0.801 0.304 0.850 0.846 0.745 0.313 0.538 0.712 0.939 0.954 0.766 0.653 0.838 0.758 0.714 0.970 0.911 0.862 0.764 0.959 0.713 0.971 0.517 0.713 0.751 0.806 0.780 0.818 0.842 0.756 0.837 0.673 0.799 0.279 0.431 0.924 0.814 0.745 0.684 0.597 0.419 0.912 0.914 0.453 0.658 0.496 0.940 0.472 0.700 0.955 0.890 0.429 0.920 0.711 0.835 0.350 0.869 0.891 0.644 0.820 0.965 0.962 0.876 0.972 0.949 0.859 0.971 0.713 0.902 0.764 0.917 0.975 0.576 0.726 0.881 0.726 0.903 0.760 0.821 0.670 0.523 0.487 1.000 0.984 0.999 1.000 0.919 0.962 1.000 0.840 0.720 0.959 0.792 0.616 0.726 0.534 0.580 0.737 0.775 0.778 0.403 0.798 0.744 0.288 0.792 0.918 0.962 0.939 0.804 0.684 1.000 0.715 0.662 1.000 0.860 0.828 0.684 0.974 0.566 0.691 0.289 0.859 0.759 0.983 0.843 0.934 0.959 0.767 0.413 0.298 0.996 0.899 1.000 0.973 0.976 0.763 0.966 1.000 1.000 0.979 0.588 0.992 0.957 0.736 0.244 0.959 0.990 1.000 0.888 0.470 0.935 0.876 0.968 0.951 0.719 0.839 0.455 0.951 0.803 0.538 0.511 0.452 0.971 1.000 0.878 0.942 0.975 0.719 0.713 0.320 0.526 0.761 0.346 0.505 0.522 0.535 0.570 0.718 0.276 0.896 0.856 0.100 0.113 1.000 0.866 0.561 0.564 0.351 0.566 0.857 0.760 0.479 0.960 0.550 0.439 0.615 0.664 0.594 0.646 0.538 0.630 0.452 0.752 0.179 0.694 0.696 0.806 0.730 0.714 0.509 1.000 0.521 0.930 0.685 0.342 0.932 0.176 0.655 0.852 0.828 0.937 0.893 0.244 0.657 0.363 0.592 0.653 0.434 0.328 0.353 0.721 0.415 1.000 0.941 0.732 0.506 0.548 0.769 0.299 0.545 0.602 0.546 0.439 0.567 0.835 0.797 0.100 0.750 0.518 0.736 0.816 0.553 0.754 0.706 0.953 0.965 0.445 0.680 0.936 0.887 0.818 0.816 0.358 0.715 0.360 0.747 0.100 0.933 1.000 0.863 0.548 0.375 0.904 1.000 0.372 1.000 0.712 0.934 0.838 0.495 0.615 0.614 0.943 0.582 0.277 0.328 0.307 1.000 0.686 0.416 0.913 1.000 0.828 0.549 0.771 0.756 0.511 0.812 0.585 0.775 0.333 0.976 0.849 0.100 0.431 0.828 0.975 0.957 0.784 0.716 0.736 0.716 1.000 0.901 0.859 0.754 0.732 0.987 0.638 0.713 0.885 0.805 0.955 0.820 0.246 0.820 0.903 0.100 1.000 0.964 0.752 0.845 0.791 0.876 0.696 0.941 0.697 0.898 0.732 0.480 0.849 0.885 0.876 0.461 0.893 0.876 0.935 0.944 1.000 0.720 0.835 0.782 0.875 0.820 0.527 0.523 0.462 0.976 0.915 0.956 0.967 0.828 0.729 1.000 0.727 0.203 0.398 0.551 0.339 0.608 0.240 0.100 0.170 0.667 0.498 0.484 0.566 0.628 0.470 0.701 0.513 0.833 0.327 0.721 0.100 0.780 0.390 0.423 0.315 0.379 0.590 0.583 0.262 0.114 0.216 0.150 0.294 0.121 0.655 0.400 0.371 0.330 0.398 0.819 1.000 1.000 0.747 0.365 0.266 0.789 0.426 0.311 0.215 0.255 0.828 0.665 0.747 0.100 0.123 0.363 0.220 0.339 0.179 0.202 1.000 0.179 0.464 0.100 0.652 0.495 0.455 0.491 1.000 0.454 0.731 0.515 0.465 0.360 0.877 0.178 0.448 0.293 0.208 0.684 0.573 0.288 0.206 0.364 0.539 0.481 0.389 0.185 0.234 0.535 0.503 0.533 0.145 0.413 0.318 0.205 0.265 0.781 0.373 0.641 0.344 0.863 0.930 0.863 0.863 0.877 0.866 0.858 0.920 0.760 0.849 0.440 0.681 0.693 0.706 0.722 0.932 0.421 1.000 0.911 0.779 0.858 0.903 0.824 0.878 0.922 0.819 0.781 1.000 1.000 0.783 0.718 0.690 0.798 0.933 0.945 0.871 0.880 0.789 0.878 0.859 0.980 0.507 0.984 0.946 0.785 0.407 0.966 0.655 0.775 0.698 0.645 0.776 0.779 0.803 0.736 0.809 0.568 0.616 1.000 0.867 0.732 0.913 0.449 0.775 0.686 0.715 1.000 0.584 0.743 0.744 0.839 0.818 0.858 0.924 0.766 0.756 1.000 0.661 0.816 0.807 1.000 0.833 0.924 1.000 1.000 1.000 0.773 0.778 0.771 0.618 0.774 0.901 0.805 0.782 0.719 0.805 0.573 0.644 1.000 0.879 0.713 0.720 0.513 1.000 0.100 0.863 0.968 0.995 0.764 0.885 0.928 0.831 0.889 0.985 0.932 0.836 0.807 0.975 0.888 0.878 0.912 0.808 0.898 0.897 0.454 0.799 0.908 0.842 0.866 1.000 0.985 0.959 0.881 0.884 0.843 0.857 0.582 0.721 1.000 0.994 0.961 0.978 0.878 0.758 0.926 0.611 0.908 0.631 0.916 0.920 0.788 0.905 0.863 0.918 0.816 0.914 0.813 0.840 0.799 0.822 0.804 0.665 0.693 0.932 0.935 0.765 0.859 0.894 0.931 0.829 0.788 1.000 0.978 0.473 0.825 0.724 0.840 0.977 0.938 0.898 0.812 0.540 0.805 1.000 0.969 0.872 0.707 0.982 0.555 0.523 1.000 0.978 0.568 0.633 0.819 0.995 0.919 0.953 0.959 0.931 0.955 0.960 0.981 1.000 0.193 0.787 1.000 1.000 1.000 0.976 0.928 1.000 0.523 0.954 0.985 0.700 1.000 0.619 0.885 0.934 0.870 0.867 1.000 0.904 0.932 0.818 0.893 0.810 0.852 1.000 0.905 0.837 1.000 0.696 0.814 0.839 0.213 0.100 0.949 0.202 1.000 0.727 0.901 0.935 0.837 0.824 0.717 0.820 1.000 0.661 0.414 0.429 0.922 0.443 0.634 0.745 0.773 0.681 1.000 0.705 0.839 0.708 0.580 0.934 0.800 0.869 0.940 1.000 0.897 0.932 0.841 0.817 0.983 0.558 0.685 0.337 0.800 0.840 0.908 0.905 0.863 0.903 0.790 0.443 0.434 0.610 0.698 0.466 0.806 0.304 0.792 0.890 0.670 0.971 0.625 0.906 1.000 0.461 0.845 0.935 0.985 1.000 0.711 0.677 0.828 0.842 0.232 0.712 0.872 0.818 0.863 0.575 0.710 1.000 0.881 0.746 1.000 0.854 0.580 0.537 0.649 0.756 0.638 0.718 1.000 0.763 0.350 0.912 0.618 0.550 0.878 0.634 0.653 0.889 0.770 0.611 0.958 0.636 0.513 0.658 0.751 0.758 0.897 0.830 0.891 0.894 0.803 0.211 0.357 0.692 0.100 0.303 0.569 0.451 0.608 0.959 0.685 0.602 0.712 0.627 1.000 0.913 0.994 0.678 0.253 0.903 1.000 0.973 0.996 0.934 0.564 0.745 0.792 0.753 0.465 0.329 0.418 1.000 1.000 1.000 0.958 0.741 0.508 0.647 1.000 0.772 0.413 0.905 0.810 1.000 0.988 0.803 0.811 0.953 1.000 0.914 0.945 0.856 0.809 0.982 0.554 0.944 1.000 0.907 1.000 0.916 0.915 0.951 0.597 0.383 1.000 0.438 0.696 0.889 0.861 0.915 0.889 1.000 0.463 0.798 0.934 0.967 0.499 1.000 0.910 0.761 0.863 0.424 0.972 1.000 0.969 0.857 0.900 0.822 0.553 0.819 1.000 1.000 0.888 0.751 0.917 0.427 0.785 0.926 0.785 1.000 0.663 0.655 0.899 0.825 1.000 0.821 0.795 0.740 0.750 1.000 0.813 1.000 0.688 0.766 0.716 0.778 0.740 0.642 0.671 1.000 0.949 0.710 0.590 0.850 0.647 0.915 0.778 0.881 0.940 0.878 0.956 0.870 0.848 0.971 0.795 0.798 0.856 1.000 1.000 0.882 0.908 0.950 1.000 0.891 0.533 0.768 0.927 0.841 0.785 0.913 0.567 0.955 0.823 0.809 0.762 0.820 0.605 0.658 1.000 0.981 0.916 0.796 0.647 1.000 0.772 0.413 0.905 0.810 1.000 0.988 0.803 0.811 0.953 1.000 0.914 0.945 0.856 0.809 0.982 0.554 0.944 1.000 0.907 1.000 0.916 0.915 0.951 0.597 0.383 1.000 0.438 0.696 0.889 0.861 0.915 0.889 1.000 0.463 0.798 0.934 0.967 0.499 1.000 0.910 0.761 0.863 0.424 0.972 1.000 0.969 0.857 0.900 0.822 0.553 0.819 1.000 1.000 0.888 0.751 0.882 0.936 0.543 0.589 0.764 0.799 0.513 1.000 0.627 0.367 0.913 0.917 0.760 0.870 0.934 0.839 0.927 0.704 0.826 0.290 0.830 0.640 0.957 0.543 0.888 0.833 0.854 0.894 0.870 0.853 0.907 0.723 0.583 0.560 0.994 0.988 0.979 0.932 0.859 0.923 0.543 0.606 0.790 0.602 1.000 0.947 0.922 0.777 0.843 0.931 0.878 0.969 0.933 0.838 0.807 0.982 0.956 0.832 0.834 0.834 0.977 0.934 0.884 0.909 0.917 0.969 0.830 0.876 1.000 0.460 0.818 0.929 1.000 0.988 0.836 0.823 0.776 0.998 0.925 1.000 0.704 0.935 0.979 0.888 0.810 0.923 1.000 0.743 0.805 0.581 0.656 0.991 0.960 0.961 0.972 0.881 0.746 0.692 0.548 0.952 0.855 1.000 0.858 0.919 0.694 1.000 0.778 0.873 1.000 1.000 0.100 0.248 0.829 0.734 0.690 1.000 1.000 0.971 0.949 0.901 0.646 0.926 0.898 0.860 0.973 0.962 0.802 0.859 0.958 0.902 0.975 0.931 0.839 0.815 0.980 0.975 0.872 0.945 0.884 0.947 0.966 0.893 0.972 1.000 0.956 1.000 0.957 0.453 0.799 0.938 1.000 0.925 0.790 1.000 0.944 0.976 0.926 0.875 0.893 0.838 0.612 0.742 1.000 0.982 0.978 0.882 0.746 0.919 0.682 0.683 0.767 0.854 0.906 0.845 0.974 0.950 0.521 0.824 0.682 0.984 1.000 0.985 0.778 0.504 0.983 0.856 0.734 0.748 1.000 0.839 0.891 0.677 0.100 0.972 0.882 0.950 0.893 0.658 0.976 0.944 0.912 1.000 1.000 0.923 1.000 0.458 0.932 0.930 1.000 1.000 0.990 0.627 0.949 0.998 1.000 0.919 0.898 0.797 0.866 0.870 0.905 0.868 0.841 0.926 0.641 0.531 0.941 1.000 0.642 0.394 0.753 0.769 0.644 0.622 0.803 0.851 0.578 1.000 0.471 0.728 0.860 1.000 0.678 0.528 0.807 0.588 0.799 0.670 0.317 0.839 0.885 0.735 0.777 0.705 0.686 1.000 0.877 0.976 0.880 0.965 0.990 0.927 0.612 0.788 0.810 0.959 0.579 0.495 0.934 0.906 0.710 0.841 0.487 0.703 0.784 0.627 0.767 0.925 1.000 0.911 0.956 0.940 0.911 0.897 0.847 0.917 0.911 0.952 0.859 0.578 0.661 0.960 0.642 0.805 0.781 0.766 0.779 0.803 0.481 0.921 0.771 0.642 0.203 0.988 1.000 0.884 0.956 1.000 0.959 1.000 0.913 0.995 0.983 0.626 0.821 0.461 0.787 0.779 0.691 0.922 0.745 0.925 0.696 0.860 0.538 0.565 0.949 0.791 0.651 0.837 0.529 0.746 0.880 0.595 0.969 0.731 0.948 1.000 0.939 0.963 0.517 0.948 0.385 0.172 0.905 1.000 1.000 0.604 0.974 0.862 0.942 0.747 0.948 0.725 0.737 0.351 0.248 0.100 0.607 0.597 0.368 0.100 0.708 0.690 0.994 0.942 0.100 0.904 0.673 0.588 0.506 0.722 0.874 0.422 0.123 0.220 0.147 0.820 0.616 0.814 0.555 0.213 0.545 0.896 0.626 0.574 0.860 0.765 0.621 0.566 0.661 0.705 0.225 0.507 0.229 0.100 0.460 0.836 0.212 0.423 0.611 0.691 0.510 0.853 0.850 0.685 0.726 0.642 0.882 0.750 0.732 0.352 0.192 0.100 0.314 0.156 0.437 0.375 0.135 0.479 0.465 0.840 0.808 0.735 1.000 0.804 0.799 0.738 0.825 0.515 0.528 0.657 0.663 0.505 0.558 0.707 0.720 0.835 0.558 0.704 0.100 0.703 0.575 0.278 0.870 0.100 0.654 0.603 0.626 0.691 0.263 0.408 0.100 1.000 0.359 0.526 0.240 
0.00100  2.347e+06   0.10000 0.69923 0.75558   0.05092 0.07855   0.718 0.598 0.695 0.813 0.558 0.617 0.802 0.756 0.682 0.776 0.789 0.476 0.753 0.544 0.772 0.594 0.150 1.000 1.000 0.673 0.533 0.838 1.000 0.977 0.553 0.675 0.767 0.635 0.736 0.689 0.897 0.650 0.901 0.816 0.837 0.491 0.454 0.921 0.785 0.782 0.685 0.702 0.477 0.705 0.721 0.584 0.937 0.597 0.827 1.000 0.898 0.941 0.915 0.310 0.254 0.682 1.000 0.827 1.000 0.468 0.826 0.754 0.603 0.953 0.700 0.765 0.459 0.800 0.687 0.686 0.816 0.462 0.732 0.524 0.703 0.603 1.000 0.794 0.876 0.870 0.738 1.000 1.000 0.542 0.687 0.793 0.559 0.499 0.854 0.621 0.909 0.831 0.517 0.463 0.910 0.795 0.747 0.552 0.621 0.500 0.676 0.789 0.634 0.888 0.507 0.875 0.951 0.863 0.952 0.498 1.000 0.855 1.000 0.882 0.868 0.623 0.955 0.928 0.345 0.805 0.816 0.860 0.703 1.000 0.890 0.335 0.346 0.652 0.467 0.678 0.698 0.544 0.210 0.537 0.640 0.500 0.967 0.217 0.721 0.566 0.543 0.516 0.434 0.552 0.937 0.527 0.701 0.517 0.118 0.373 0.341 0.141 0.965 0.826 0.770 0.696 0.611 0.728 0.655 0.596 0.638 0.781 0.813 0.288 0.652 0.881 0.723 0.275 0.973 0.881 0.777 0.578 0.849 0.654 0.777 1.000 0.878 0.970 0.550 0.677 0.742 0.786 0.729 0.898 0.868 0.860 0.862 0.950 0.809 0.233 0.412 0.924 0.600 0.892 0.218 0.652 0.447 0.462 0.665 0.591 0.822 0.722 0.611 0.335 0.994 0.880 0.682 0.943 0.562 0.819 0.878 0.988 0.962 0.579 0.968 0.678 0.977 0.679 0.562 0.394 0.622 1.000 1.000 0.965 0.720 0.913 0.885 0.947 0.932 0.888 0.987 0.822 0.960 0.780 0.966 0.872 0.891 0.573 1.000 1.000 1.000 1.000 0.963 0.979 1.000 0.999 0.946 0.945 0.989 0.929 0.956 0.935 0.991 0.987 0.977 0.783 0.993 0.872 0.919 0.939 0.939 1.000 0.999 1.000 0.979 1.000 1.000 0.971 1.000 1.000 0.100 0.747 0.922 1.000 0.656 1.000 0.972 0.964 1.000 0.831 1.000 0.100 1.000 0.979 0.916 0.980 0.983 0.986 0.978 1.000 0.999 0.915 0.100 0.725 0.577 0.715 0.507 0.965 0.920 0.904 0.870 0.972 0.889 0.994 0.746 0.874 0.993 0.311 0.948 1.000 0.994 0.748 0.999 1.000 0.480 0.987 0.950 0.701 0.743 0.902 0.828 1.000 0.717 1.000 0.759 1.000 0.999 1.000 0.939 0.999 0.903 1.000 1.000 1.000 0.999 0.996 1.000 0.850 1.000 1.000 0.957 0.853 0.911 0.978 0.949 0.918 0.731 0.894 0.784 1.000 0.560 0.967 0.949 0.961 0.954 0.997 0.971 0.986 1.000 0.954 0.980 0.834 0.893 1.000 1.000 1.000 0.999 0.979 1.000 0.999 1.000 1.000 0.878 0.692 0.663 0.876 0.696 0.968 0.901 0.682 0.605 0.988 0.968 0.981 0.642 1.000 0.924 1.000 0.958 0.988 0.947 0.954 0.969 0.925 0.956 0.992 0.944 0.914 0.964 0.844 1.000 0.966 0.958 0.962 0.942 0.954 0.960 0.943 1.000 1.000 0.867 1.000 1.000 0.938 0.998 0.991 0.966 1.000 0.957 0.871 1.000 0.993 0.896 0.994 0.846 0.978 0.661 1.000 0.999 0.933 0.687 0.938 0.847 0.759 0.919 0.848 0.868 0.753 0.990 0.914 0.993 0.992 1.000 0.775 0.721 1.000 0.990 0.894 0.955 0.901 1.000 0.813 1.000 0.877 0.799 0.726 0.881 1.000 0.980 0.932 0.875 0.808 0.881 0.804 0.737 0.777 1.000 0.995 0.932 0.904 0.889 0.699 0.676 1.000 0.929 0.854 0.660 0.953 0.840 1.000 0.969 0.875 1.000 0.977 0.464 0.581 0.761 0.691 0.583 0.804 0.763 0.866 0.870 1.000 0.861 0.514 0.750 0.761 0.674 0.767 0.484 0.470 0.463 0.714 0.661 0.721 0.848 0.586 0.654 0.914 0.901 0.701 0.897 0.881 0.870 0.879 0.782 0.946 0.977 0.835 0.820 0.360 0.852 0.996 1.000 1.000 0.858 0.741 0.958 0.986 0.590 0.886 0.903 0.915 0.924 0.938 0.864 0.937 0.809 0.943 0.651 0.951 0.959 1.000 0.993 1.000 0.944 1.000 1.000 0.608 1.000 0.971 0.324 0.924 0.946 0.937 0.629 0.967 0.950 0.998 0.948 1.000 0.833 0.977 0.776 0.785 0.751 0.835 0.917 0.939 0.816 0.928 0.875 0.879 0.968 1.000 0.336 0.100 0.617 0.367 0.100 0.180 0.100 0.706 0.475 0.294 0.100 0.311 0.201 0.456 0.100 0.146 0.280 0.424 0.566 0.941 0.972 1.000 0.991 0.986 0.922 0.520 0.696 0.947 0.963 0.905 0.975 0.928 0.979 0.986 0.747 0.971 0.716 0.980 0.972 1.000 0.858 0.316 0.962 1.000 0.960 0.994 1.000 1.000 1.000 1.000 0.950 0.934 0.974 0.757 0.999 0.903 0.977 0.976 0.925 0.689 1.000 0.910 0.945 0.990 0.998 0.914 0.987 1.000 0.998 1.000 0.970 0.991 1.000 0.962 1.000 1.000 0.962 0.984 0.995 0.397 0.974 0.958 0.775 1.000 0.973 1.000 0.941 0.918 0.805 1.000 0.992 0.980 1.000 1.000 0.965 0.896 0.968 1.000 1.000 0.298 0.643 0.284 0.459 0.320 0.615 0.531 0.522 0.139 0.380 0.402 0.200 0.100 0.100 0.787 0.628 0.298 0.296 0.344 0.438 0.312 0.742 0.526 0.100 0.241 0.190 0.236 0.935 0.895 0.789 0.844 0.866 0.790 0.777 0.777 0.883 0.544 0.632 0.683 0.952 0.591 0.959 0.786 0.743 0.924 0.815 0.804 0.929 0.890 0.807 0.978 0.837 0.586 0.815 0.855 0.919 0.879 0.957 0.925 0.931 0.925 0.892 0.540 0.591 0.914 0.880 0.903 0.751 0.745 0.661 0.642 0.830 0.715 0.968 0.768 0.840 0.858 0.452 0.798 0.949 0.896 0.642 0.996 0.923 0.678 0.989 0.698 0.989 0.934 0.991 0.961 0.580 0.755 0.897 0.837 0.872 0.691 0.627 0.658 1.000 1.000 1.000 0.978 0.867 0.741 0.627 0.588 0.620 0.755 0.598 0.236 0.263 0.854 0.568 0.669 0.674 0.573 0.657 0.299 1.000 1.000 0.649 0.682 0.141 0.791 0.850 0.225 1.000 0.193 0.746 1.000 0.773 0.774 0.547 0.181 0.258 0.275 0.386 0.380 0.172 0.100 0.747 0.650 0.537 0.422 0.718 0.522 0.937 0.731 0.492 0.861 0.542 0.420 0.439 0.322 0.325 0.362 0.645 0.100 0.277 0.368 0.297 0.389 0.645 0.100 0.404 1.000 0.666 0.429 0.434 0.234 0.405 1.000 0.492 0.770 0.299 0.419 0.297 0.147 0.140 0.476 0.325 0.512 0.100 0.777 0.534 0.367 0.329 0.321 0.731 0.800 0.579 0.535 0.380 0.509 0.395 0.354 0.336 0.414 0.316 0.312 0.487 0.263 0.376 0.212 0.230 0.100 0.321 0.107 0.263 0.156 0.398 0.357 0.515 0.271 0.369 0.342 0.448 0.838 0.813 0.305 0.120 0.908 0.884 0.100 1.000 0.828 0.893 0.985 0.755 0.224 0.804 0.169 0.524 0.341 0.205 0.345 1.000 0.275 0.658 0.375 0.335 0.815 0.435 0.400 0.520 0.919 1.000 0.804 0.910 0.276 0.891 0.562 0.868 0.234 0.542 1.000 0.654 0.431 0.683 0.775 0.784 0.955 1.000 0.751 0.888 0.927 0.687 0.252 0.457 0.166 0.100 0.215 0.732 0.598 0.362 0.377 0.549 0.537 0.715 0.533 0.537 0.579 0.144 0.897 0.632 0.317 0.366 0.252 0.225 0.433 0.220 0.885 0.427 0.410 0.544 0.783 0.817 0.326 0.888 0.154 0.791 0.252 0.437 1.000 0.728 0.330 0.899 0.779 0.568 0.557 0.803 0.932 0.992 0.991 0.964 0.593 0.561 0.489 0.811 0.975 0.796 0.848 0.846 0.623 0.919 0.899 0.483 0.995 0.975 1.000 0.623 0.173 0.445 0.529 0.280 0.158 0.186 0.939 0.508 0.572 1.000 0.823 0.197 0.468 0.800 0.733 0.711 0.393 1.000 0.783 0.963 0.867 0.761 0.982 0.943 0.566 0.829 0.371 0.961 0.879 0.952 0.970 0.566 0.449 0.720 0.482 0.892 0.449 0.670 0.764 0.576 0.750 0.845 0.861 0.955 0.870 0.940 0.952 0.463 0.817 1.000 0.775 0.873 0.842 0.400 0.913 0.186 0.305 0.521 0.292 0.100 0.100 0.100 0.215 0.267 0.289 0.130 0.229 0.508 0.392 0.435 0.402 0.526 0.425 0.362 0.494 0.428 0.391 0.521 0.495 0.324 0.422 0.495 0.432 0.487 0.485 0.584 0.413 0.599 0.500 0.540 0.500 0.412 0.500 0.514 0.500 0.417 0.407 0.500 0.500 0.435 0.534 0.500 0.471 0.476 0.473 0.181 0.500 0.166 0.211 0.290 0.212 0.298 0.162 0.278 0.301 0.136 0.155 0.165 0.219 0.167 0.203 0.192 0.174 0.132 0.178 0.208 0.165 0.214 0.303 0.234 0.307 0.364 0.298 0.309 0.189 0.332 0.500 0.500 0.245 0.154 0.233 0.158 0.100 0.100 0.180 0.203 0.100 0.192 0.124 0.120 0.138 0.191 0.248 0.166 0.100 0.237 0.246 0.195 0.153 0.231 0.197 0.178 0.142 0.167 0.176 0.210 0.124 0.154 0.933 0.937 0.921 0.956 0.919 0.962 0.878 0.912 0.894 1.000 0.959 0.921 0.807 1.000 0.887 1.000 0.951 0.923 0.982 0.897 0.924 0.500 0.498 0.498 0.495 0.500 0.500 0.499 0.499 0.500 0.500 0.500 0.500 0.500 0.494 0.500 0.499 0.500 0.500 0.499 0.500 0.500 0.500 0.500 0.501 0.500 0.499 0.500 0.499 0.500 0.500 0.500 0.500 0.500 0.500 0.500 0.507 0.500 0.500 0.500 0.500 0.500 0.500 0.500 0.405 0.445 0.490 0.477 0.497 0.500 0.496 0.500 0.500 0.500 0.499 0.485 0.499 0.500 0.499 0.493 0.500 0.494 0.499 0.500 0.500 0.500 0.499 0.496 0.492 0.529 0.557 0.696 0.628 0.711 0.538 0.477 0.500 0.538 0.500 0.589 0.588 0.501 0.823 0.557 0.614 0.576 0.878 0.500 1.000 0.771 0.657 0.570 0.558 0.656 1.000 0.794 0.481 0.672 0.470 0.838 0.573 0.540 0.379 0.459 1.000 0.968 0.821 0.666 0.705 0.545 0.821 0.820 0.476 0.560 0.722 0.912 0.672 0.896 0.957 0.886 0.950 0.945 0.844 0.974 0.946 1.000 1.000 0.999 0.758 0.100 1.000 0.319 0.484 0.559 0.389 0.275 0.435 0.100 0.196 0.258 0.334 0.373 0.930 0.517 0.553 0.875 0.685 0.969 0.946 0.696 0.836 0.990 0.768 0.915 0.955 0.977 0.852 0.874 0.952 0.977 0.906 1.000 0.955 0.870 0.985 0.100 0.926 0.830 0.476 0.656 1.000 0.934 0.884 0.914 0.563 0.770 0.719 0.708 0.692 0.935 0.776 1.000 0.713 0.746 0.939 0.927 0.759 0.748 0.889 0.764 0.767 1.000 0.962 0.937 1.000 1.000 1.000 0.965 0.848 0.703 0.797 0.786 0.917 0.902 0.891 0.885 0.827 0.778 0.888 0.412 0.782 0.461 0.683 0.850 0.708 0.968 0.795 0.762 1.000 1.000 1.000 1.000 0.938 0.905 0.929 0.987 0.980 1.000 0.726 0.825 0.778 0.895 0.767 0.642 0.526 0.482 1.000 1.000 0.797 0.780 0.582 0.482 0.770 0.696 0.772 0.695 0.720 0.686 0.672 0.807 0.333 0.818 0.564 0.732 0.408 0.244 0.984 0.964 0.500 0.567 0.979 1.000 0.970 0.412 0.602 0.794 0.755 0.768 0.713 0.799 0.671 0.769 0.646 0.804 0.334 0.418 0.920 0.791 0.757 0.723 0.632 0.391 0.537 0.452 0.396 0.913 0.416 0.765 0.491 0.969 0.307 1.000 0.875 0.716 0.550 0.918 0.716 0.897 1.000 0.563 0.527 0.509 0.456 0.509 0.491 0.670 0.547 0.610 0.484 0.549 0.529 0.500 0.575 0.803 0.715 0.518 0.650 0.721 0.457 0.298 0.558 0.554 0.433 0.331 0.631 0.660 0.667 0.580 0.572 0.595 0.453 0.415 0.429 0.651 0.623 0.651 0.554 0.513 0.833 0.562 0.765 0.677 0.887 0.785 0.730 0.776 0.765 0.811 0.776 0.941 0.920 0.714 0.520 0.716 0.659 0.682 0.965 0.884 0.774 0.686 1.000 0.527 0.963 0.649 0.738 0.749 0.806 0.788 0.727 0.782 0.557 0.781 0.714 0.692 0.402 0.868 0.675 0.463 0.929 0.678 0.528 0.744 1.000 0.247 0.569 0.937 0.821 0.928 0.834 0.491 0.580 0.970 0.699 0.508 0.359 0.374 0.747 0.299 0.515 0.469 0.401 0.398 0.363 0.515 0.634 0.410 0.257 0.940 0.776 0.355 0.433 0.316 0.382 0.500 0.965 0.381 0.422 0.474 0.458 0.447 0.606 0.388 0.572 0.762 0.473 0.325 0.486 0.500 1.000 0.353 0.532 1.000 0.753 1.000 0.295 0.575 0.668 0.715 1.000 0.336 0.489 0.450 0.400 0.451 0.507 0.240 0.451 0.902 0.534 0.829 0.548 0.661 0.549 0.672 0.791 0.321 0.909 0.920 0.800 0.963 0.871 0.590 0.964 1.000 0.431 1.000 1.000 0.956 0.705 0.748 0.920 0.993 0.900 0.877 0.522 0.780 0.585 1.000 0.519 0.889 0.964 0.933 0.821 0.990 0.812 1.000 0.898 0.934 0.981 0.665 0.383 0.815 1.000 0.894 1.000 0.737 0.452 0.428 0.939 0.984 0.919 1.000 0.941 0.925 1.000 0.509 0.966 0.956 0.736 0.721 0.981 1.000 0.931 0.871 0.714 0.100 0.437 0.981 0.906 0.954 0.815 0.100 0.264 0.335 0.328 0.378 0.970 0.193 0.100 0.775 0.652 0.494 0.339 0.492 0.470 0.908 0.713 0.520 0.346 0.595 0.722 0.401 0.331 0.404 0.356 0.584 0.243 0.888 0.294 0.191 0.741 0.570 0.100 0.662 0.540 0.491 0.300 0.896 0.549 0.239 0.829 0.413 0.319 0.201 0.214 0.822 0.728 0.555 0.354 0.644 0.929 0.743 0.655 0.705 0.785 0.992 0.922 0.625 0.581 0.867 0.637 0.955 0.886 0.764 0.564 0.968 1.000 0.502 1.000 0.868 0.755 0.970 1.000 0.925 0.823 0.617 0.593 0.532 0.531 0.278 0.955 1.000 0.795 0.317 0.842 0.929 0.783 0.719 0.743 0.497 0.332 0.386 1.000 1.000 0.962 0.727 0.507 1.000 0.358 0.236 0.301 0.192 0.328 0.471 0.298 0.664 0.100 0.438 0.643 0.478 0.334 0.369 1.000 0.471 1.000 0.711 0.541 0.395 0.223 0.499 0.120 0.331 0.420 0.354 0.393 0.383 0.564 0.219 0.100 0.385 0.180 0.321 0.100 0.674 1.000 0.467 1.000 0.243 0.433 0.167 0.401 0.352 0.212 0.207 0.716 0.650 0.381 1.000 0.362 0.510 0.332 0.770 0.818 0.533 0.459 0.704 0.513 1.000 0.771 0.687 0.479 0.676 0.678 0.688 0.496 0.476 0.336 0.627 0.652 0.931 0.343 0.344 0.614 0.572 0.400 0.296 0.254 0.946 0.669 0.457 0.915 0.755 0.584 0.474 0.917 0.970 0.265 0.605 0.966 1.000 0.801 0.935 0.690 0.600 0.661 0.129 0.100 0.961 0.803 0.930 0.959 1.000 0.651 0.906 0.900 0.762 0.411 0.406 0.213 0.978 0.913 0.956 0.984 0.903 0.436 0.912 1.000 0.472 0.726 0.759 0.974 1.000 0.954 0.815 0.612 0.345 1.000 0.971 0.746 0.987 0.960 0.861 0.872 0.685 0.452 0.424 0.447 0.981 0.899 0.951 0.951 0.828 0.894 0.285 0.624 0.696 0.730 0.747 0.805 0.622 0.796 0.553 0.916 0.418 0.468 0.477 0.583 0.681 0.718 0.480 0.226 0.273 0.100 0.455 0.587 0.657 0.739 0.620 0.720 0.741 0.723 0.533 0.826 0.542 0.815 0.527 0.722 0.791 0.702 0.784 0.888 0.726 0.613 0.748 0.441 0.668 0.618 0.870 0.100 0.798 0.556 0.500 0.594 0.220 0.748 0.635 0.847 0.658 0.648 0.648 0.617 0.185 0.927 0.856 0.851 0.900 0.904 0.961 0.870 0.726 0.909 0.839 0.891 0.867 0.921 0.672 0.858 0.980 0.616 0.183 0.419 0.855 0.831 0.707 0.915 0.809 0.951 0.907 0.806 0.763 0.503 0.926 0.841 0.526 0.356 0.915 0.979 0.495 0.429 0.848 0.963 0.896 0.931 0.988 0.959 0.988 0.935 0.894 0.986 0.964 0.981 0.962 0.905 0.988 0.963 1.000 0.999 0.922 0.580 0.772 0.892 0.692 0.814 0.748 0.797 0.822 0.760 0.790 0.474 0.914 0.694 0.806 1.000 0.527 0.648 0.947 0.945 0.894 0.961 0.774 0.854 0.945 0.966 0.948 0.909 1.000 0.977 0.659 0.774 0.730 0.835 0.812 0.663 0.877 0.736 0.780 0.705 0.822 0.536 0.548 0.935 0.894 0.791 0.708 0.702 0.490 1.000 0.899 1.000 0.749 0.681 0.484 0.823 0.587 0.826 0.899 0.947 0.637 0.850 0.915 0.823 1.000 0.758 0.956 0.625 0.972 0.246 0.845 0.974 0.879 0.801 0.947 0.907 1.000 0.588 0.923 0.919 0.767 0.937 1.000 0.856 0.981 0.712 0.641 0.992 0.976 0.969 0.994 0.661 0.205 0.376 0.270 0.278 0.563 0.180 0.293 0.423 0.269 0.344 0.203 0.702 0.621 0.514 0.370 0.228 0.276 0.455 0.807 0.660 0.540 0.419 0.289 0.667 0.283 0.417 0.256 0.155 0.344 0.272 0.255 0.197 0.241 0.277 0.160 0.543 0.295 0.428 0.384 0.413 0.622 0.344 0.182 0.698 0.247 0.223 0.194 0.299 0.466 0.347 0.726 0.448 0.308 0.254 0.204 0.864 0.670 0.670 0.567 0.368 0.588 0.663 0.593 0.614 0.568 0.596 0.698 1.000 0.732 0.287 0.875 0.469 0.827 0.264 0.913 0.853 0.645 0.376 0.512 0.520 0.256 0.604 0.753 0.848 0.729 0.386 0.715 0.563 0.774 0.742 0.173 0.286 0.912 0.791 0.780 0.740 0.853 0.292 0.100 0.298 0.340 1.000 0.687 0.807 0.100 0.704 0.825 1.000 0.262 0.584 0.720 0.492 0.703 0.475 0.402 0.718 0.946 0.981 0.583 0.506 0.769 0.850 1.000 0.942 0.950 0.649 0.668 0.693 0.967 0.920 0.784 0.691 0.962 0.905 0.717 1.000 1.000 0.973 0.598 0.874 0.891 0.682 0.234 1.000 0.943 0.845 0.928 1.000 0.874 0.929 0.774 0.440 0.395 0.454 0.988 0.935 0.964 0.738 0.521 1.000 0.922 0.406 0.686 0.543 0.702 1.000 0.793 0.862 0.952 0.941 0.942 0.597 0.663 0.880 0.624 0.988 0.913 0.864 0.698 0.980 0.977 0.879 1.000 0.745 0.840 0.997 0.884 0.921 0.866 1.000 0.918 0.960 0.802 0.100 0.954 1.000 0.454 0.817 0.967 0.369 0.647 0.412 0.313 0.696 0.100 0.919 0.316 0.835 0.780 0.917 0.743 0.385 0.418 0.452 0.504 0.884 0.984 0.973 0.768 0.594 0.739 1.000 0.802 0.843 0.375 0.778 0.608 0.577 0.779 1.000 0.800 0.524 0.799 0.797 0.882 0.511 0.927 0.631 0.660 0.624 0.703 0.685 0.824 0.826 0.734 1.000 1.000 0.530 0.671 0.790 0.834 0.751 0.433 0.975 0.686 0.897 0.770 0.280 0.399 0.954 0.614 0.796 0.656 0.401 0.374 0.750 0.503 0.471 0.789 1.000 0.600 0.668 0.931 0.204 1.000 0.783 0.963 0.708 0.445 0.873 0.780 0.494 0.757 0.867 0.925 0.940 0.654 0.723 0.735 0.569 0.817 0.795 0.480 0.492 0.463 0.761 0.306 1.000 0.964 0.808 0.700 0.886 0.570 0.806 0.744 0.682 0.792 0.658 0.758 0.805 0.595 0.796 0.384 0.903 0.574 0.744 0.100 0.252 0.865 0.973 0.959 0.777 0.676 0.797 0.752 0.736 0.926 0.605 0.600 0.153 0.551 0.668 0.243 0.259 0.308 0.399 0.280 0.262 0.297 0.284 0.215 0.377 0.254 0.527 0.176 0.283 0.286 0.307 0.471 0.111 0.213 0.314 0.446 0.342 0.592 0.182 0.472 0.887 0.223 0.433 0.761 0.348 0.125 0.240 0.468 0.100 0.760 1.000 0.966 1.000 0.266 1.000 0.687 0.471 0.776 0.817 0.145 0.247 0.361 0.167 0.724 0.410 0.376 0.207 0.274 1.000 0.672 0.426 0.892 0.360 0.689 0.179 0.292 0.185 0.258 0.555 0.171 0.100 0.583 0.565 0.100 0.948 0.918 0.618 0.538 0.873 1.000 0.648 0.966 0.888 0.784 0.652 0.961 0.966 0.333 0.643 0.725 0.746 0.902 0.859 0.880 0.858 0.312 0.710 0.371 0.728 0.567 0.821 0.839 0.100 0.456 0.785 0.959 0.879 0.689 0.453 0.799 0.936 0.842 0.835 0.704 0.435 0.995 0.466 0.878 0.932 0.323 0.827 0.739 0.735 0.437 0.369 0.391 1.000 0.976 0.968 0.761 0.553 0.941 0.877 0.763 0.766 0.895 1.000 0.993 0.877 0.925 0.817 0.959 0.688 0.883 0.987 1.000 0.965 0.986 0.937 0.987 0.894 0.955 0.987 1.000 0.969 0.972 0.972 0.975 0.947 1.000 1.000 1.000 1.000 1.000 0.988 0.758 0.317 0.238 0.963 0.972 0.678 0.630 0.717 0.974 0.972 0.747 0.711 1.000 1.000 1.000 0.637 0.995 0.647 0.375 0.969 0.959 0.734 0.990 0.919 0.836 0.703 0.449 0.358 0.399 1.000 1.000 0.967 0.960 0.741 0.515 0.953 1.000 0.807 0.235 0.386 0.495 0.504 0.659 0.749 1.000 0.712 0.397 0.601 0.518 0.418 0.958 0.930 0.677 0.629 0.902 0.713 0.621 0.812 0.851 0.652 0.959 0.681 0.954 0.561 0.750 0.685 0.783 0.750 0.930 0.863 0.921 0.904 0.818 0.830 0.410 0.500 0.923 0.761 0.646 0.776 0.671 0.606 0.510 0.719 0.659 0.951 0.630 0.722 0.975 0.847 0.938 0.829 0.394 0.996 0.573 0.202 0.943 0.145 0.987 0.677 0.993 0.931 0.651 0.615 0.724 0.789 0.725 0.452 0.313 0.375 1.000 1.000 0.898 0.632 0.506 0.937 0.883 0.652 0.510 0.705 0.506 0.645 0.696 0.720 0.433 0.828 0.635 0.704 0.678 0.934 0.895 0.666 0.649 0.821 1.000 0.601 0.968 0.875 0.738 0.436 0.933 0.957 0.877 0.696 0.658 0.719 0.864 0.848 0.827 0.788 0.828 0.739 1.000 0.722 0.750 0.782 0.931 0.905 0.736 0.678 0.944 0.788 0.515 0.927 0.937 0.660 0.280 0.904 0.933 0.998 0.905 0.909 0.726 0.808 0.860 0.934 0.957 0.483 0.827 0.644 0.935 0.925 0.668 0.401 0.358 0.415 1.000 0.982 1.000 1.000 0.886 0.949 0.967 0.623 0.503 0.870 0.100 0.844 1.000 0.533 1.000 0.795 0.680 0.701 0.100 0.101 0.147 0.123 0.109 0.100 0.108 0.278 0.100 0.100 0.117 0.107 0.109 0.127 0.100 0.100 0.112 0.100 0.170 0.100 0.100 0.109 0.111 0.116 0.100 0.107 0.100 0.100 0.100 0.102 0.105 0.118 0.110 0.117 0.100 0.115 0.100 0.100 0.100 0.105 0.100 0.100 0.108 0.100 0.904 0.576 0.760 0.742 0.636 0.808 0.617 0.716 0.801 0.584 0.781 0.239 0.906 0.100 0.739 0.100 0.355 0.486 0.929 0.946 0.750 0.485 0.749 0.687 0.685 0.970 0.899 0.826 0.556 0.949 0.522 0.969 0.609 0.614 0.521 0.802 0.773 0.804 0.801 0.727 0.783 0.613 0.792 0.249 0.482 0.712 0.330 0.745 0.408 0.782 0.100 0.914 0.336 0.412 0.403 0.886 0.595 0.464 0.911 0.840 0.512 0.280 0.891 0.152 0.865 0.735 0.753 0.823 0.980 0.572 0.740 0.830 0.738 0.887 0.808 0.373 0.523 0.439 0.985 0.909 0.968 0.740 0.641 0.854 0.566 1.000 0.533 0.726 0.668 0.654 0.758 0.558 0.771 0.901 0.665 0.411 0.641 0.904 0.932 0.782 0.426 0.858 0.637 0.958 0.100 0.632 0.708 0.731 0.744 0.786 0.672 0.771 0.587 0.766 0.100 0.646 0.705 0.422 0.883 0.534 1.000 0.380 0.648 0.402 0.921 0.664 0.315 0.816 0.228 0.514 0.221 0.991 1.000 0.779 0.816 0.838 0.682 0.493 1.000 0.675 0.774 0.830 0.759 0.306 0.710 0.646 0.800 0.666 0.473 0.745 0.664 0.631 0.603 1.000 0.767 0.434 0.728 0.619 0.679 0.270 1.000 0.514 0.728 0.622 1.000 0.455 0.622 0.781 0.785 0.705 0.692 0.790 0.610 0.866 0.748 0.215 0.368 0.909 0.893 0.750 0.678 0.823 0.452 0.302 0.623 0.596 0.889 0.591 0.651 0.928 1.000 0.993 0.749 0.899 0.793 0.983 0.810 0.991 0.948 0.559 0.564 0.100 0.680 0.558 0.649 0.180 0.636 1.000 0.316 0.227 0.518 0.259 0.363 0.139 0.480 0.421 0.264 0.668 0.123 0.264 0.937 0.532 0.176 0.287 0.566 0.133 0.188 0.338 0.144 0.143 0.395 0.147 0.273 0.353 0.233 0.167 0.132 0.290 0.168 0.153 0.180 0.113 0.248 0.328 0.973 0.239 1.000 0.706 0.139 0.100 0.881 0.620 0.873 0.655 0.876 0.713 0.775 0.882 0.364 0.887 0.880 0.768 0.127 0.213 0.985 0.994 0.773 0.789 0.881 0.820 0.695 0.993 0.688 0.737 0.641 0.990 0.749 0.824 0.892 0.879 0.972 0.911 0.903 0.925 0.555 0.935 0.881 0.655 0.864 0.965 0.652 1.000 0.817 0.544 0.941 0.977 0.932 0.806 0.957 0.942 1.000 0.796 0.471 0.100 0.982 0.896 0.130 0.794 0.989 0.770 1.000 0.836 0.730 0.990 0.433 0.774 0.856 0.832 0.964 1.000 0.898 0.760 0.591 0.507 1.000 1.000 0.373 0.632 0.172 0.306 0.196 0.246 0.193 0.204 0.259 0.188 0.169 0.777 0.644 0.471 0.421 0.442 0.400 0.458 0.904 0.697 0.540 0.543 0.409 0.487 0.346 0.364 0.567 0.297 0.319 0.419 0.430 0.547 0.238 0.317 0.198 0.114 0.204 0.891 0.287 0.149 0.101 0.142 0.100 0.119 0.242 0.229 0.673 0.312 0.533 0.435 0.448 0.796 0.847 0.187 0.116 0.834 0.470 0.398 0.785 0.409 0.647 1.000 0.669 0.100 0.249 0.445 0.194 0.735 0.386 0.317 0.193 0.234 0.911 0.726 0.723 0.429 0.642 0.372 0.901 0.570 0.855 0.514 0.785 0.649 0.645 0.756 0.699 0.791 0.484 0.941 0.718 0.242 0.920 0.934 0.735 0.695 0.770 1.000 0.682 0.961 0.899 0.832 0.764 0.963 0.957 0.818 0.546 0.456 0.797 0.743 0.775 0.812 0.724 0.822 0.680 0.792 0.323 0.716 0.978 0.783 0.753 0.858 0.782 0.924 0.750 0.690 0.830 0.742 0.946 0.594 0.906 1.000 0.483 0.961 0.895 0.650 0.833 0.674 0.461 0.903 0.908 0.613 1.000 0.787 0.900 0.909 0.570 0.802 0.662 0.880 0.774 0.469 0.513 0.489 0.969 0.903 0.956 0.958 0.820 0.715 0.879 0.579 0.912 0.342 0.722 0.824 0.824 0.815 0.832 0.759 0.802 0.550 0.896 0.796 0.496 0.305 0.947 0.946 0.942 0.898 0.930 0.933 0.962 0.968 0.946 0.910 0.929 0.992 0.950 0.971 0.809 0.818 0.819 0.827 0.838 0.813 0.907 0.813 0.910 0.621 0.825 0.595 0.606 0.958 0.755 0.558 0.708 0.556 0.859 0.918 0.796 0.793 0.947 0.838 0.965 0.766 0.903 0.944 0.978 0.349 0.768 0.935 0.992 0.425 0.866 0.883 0.876 0.834 1.000 0.929 0.948 1.000 0.694 0.994 0.716 1.000 0.927 0.937 0.964 0.610 0.951 0.922 0.864 0.928 0.796 0.864 0.924 0.767 0.800 1.000 1.000 1.000 0.986 0.964 0.988 0.970 0.926 0.870 0.583 0.541 0.676 0.601 0.794 0.620 0.674 0.733 0.586 0.781 0.256 0.851 0.458 0.718 0.311 0.401 0.580 0.920 0.941 0.648 0.489 0.703 0.647 0.624 0.956 0.724 0.616 0.368 0.635 0.592 0.969 0.445 0.660 0.679 0.794 0.757 0.784 0.836 0.729 0.827 0.638 0.793 0.269 0.448 0.946 0.621 0.745 0.600 0.616 0.401 0.830 0.413 0.617 0.529 0.931 0.666 0.623 0.860 0.830 0.336 0.825 0.406 0.165 0.651 0.223 0.816 0.798 0.797 0.616 0.844 1.000 0.550 0.714 0.813 0.683 0.849 0.781 0.357 0.411 0.281 0.925 0.778 0.956 0.520 0.555 0.912 0.596 0.743 0.811 0.648 0.811 0.674 0.697 0.743 0.617 0.801 0.304 0.850 0.846 0.745 0.313 0.538 0.712 0.939 0.954 0.766 0.653 0.838 0.758 0.714 0.970 0.911 0.862 0.764 0.959 0.713 0.971 0.517 0.713 0.751 0.806 0.780 0.818 0.842 0.756 0.837 0.673 0.799 0.279 0.431 0.924 0.814 0.745 0.684 0.597 0.419 0.912 0.914 0.453 0.658 0.496 0.940 0.472 0.700 0.955 0.890 0.429 0.920 0.711 0.835 0.350 0.869 0.891 0.644 0.820 0.965 0.962 0.876 0.972 0.949 0.859 0.971 0.713 0.902 0.764 0.917 0.975 0.576 0.726 0.881 0.726 0.903 0.760 0.821 0.670 0.523 0.487 1.000 0.984 0.999 1.000 0.919 0.962 1.000 0.840 0.720 0.959 0.792 0.616 0.726 0.534 0.580 0.737 0.775 0.778 0.403 0.798 0.744 0.288 0.792 0.918 0.962 0.939 0.804 0.684 1.000 0.715 0.662 1.000 0.860 0.828 0.684 0.974 0.566 0.691 0.289 0.859 0.759 0.983 0.843 0.934 0.959 0.767 0.413 0.298 0.996 0.899 1.000 0.973 0.976 0.763 0.966 1.000 1.000 0.979 0.588 0.992 0.957 0.736 0.244 0.959 0.990 1.000 0.888 0.470 0.935 0.876 0.968 0.951 0.719 0.839 0.455 0.951 0.803 0.538 0.511 0.452 0.971 1.000 0.878 0.942 0.975 0.719 0.713 0.320 0.526 0.761 0.346 0.505 0.522 0.535 0.570 0.718 0.276 0.896 0.856 0.100 0.113 1.000 0.866 0.561 0.564 0.351 0.566 0.857 0.760 0.479 0.960 0.550 0.439 0.615 0.664 0.594 0.646 0.538 0.630 0.452 0.752 0.179 0.694 0.696 0.806 0.730 0.714 0.509 1.000 0.521 0.930 0.685 0.342 0.932 0.176 0.655 0.852 0.828 0.937 0.893 0.244 0.657 0.363 0.592 0.653 0.434 0.328 0.353 0.721 0.415 1.000 0.941 0.732 0.506 0.548 0.769 0.299 0.545 0.602 0.546 0.439 0.567 0.835 0.797 0.100 0.750 0.518 0.736 0.816 0.553 0.754 0.706 0.953 0.965 0.445 0.680 0.936 0.887 0.818 0.816 0.358 0.715 0.360 0.747 0.100 0.933 1.000 0.863 0.548 0.375 0.904 1.000 0.372 1.000 0.712 0.934 0.838 0.495 0.615 0.614 0.943 0.582 0.277 0.328 0.307 1.000 0.686 0.416 0.913 1.000 0.828 0.549 0.771 0.756 0.511 0.812 0.585 0.775 0.333 0.976 0.849 0.100 0.431 0.828 0.975 0.957 0.784 0.716 0.736 0.716 1.000 0.901 0.859 0.754 0.732 0.987 0.638 0.713 0.885 0.805 0.955 0.820 0.246 0.820 0.903 0.100 1.000 0.964 0.752 0.845 0.791 0.876 0.696 0.941 0.697 0.898 0.732 0.480 0.849 0.885 0.876 0.461 0.893 0.876 0.935 0.944 1.000 0.720 0.835 0.782 0.875 0.820 0.527 0.523 0.462 0.976 0.915 0.956 0.967 0.828 0.729 1.000 0.727 0.203 0.398 0.551 0.339 0.608 0.240 0.100 0.170 0.667 0.498 0.484 0.566 0.628 0.470 0.701 0.513 0.833 0.327 0.721 0.100 0.780 0.390 0.423 0.315 0.379 0.590 0.583 0.262 0.114 0.216 0.150 0.294 0.121 0.655 0.400 0.371 0.330 0.398 0.819 1.000 1.000 0.747 0.365 0.266 0.789 0.426 0.311 0.215 0.255 0.828 0.665 0.747 0.100 0.123 0.363 0.220 0.339 0.179 0.202 1.000 0.179 0.464 0.100 0.652 0.495 0.455 0.491 1.000 0.454 0.731 0.515 0.465 0.360 0.877 0.178 0.448 0.293 0.208 0.684 0.573 0.288 0.206 0.364 0.539 0.481 0.389 0.185 0.234 0.535 0.503 0.533 0.145 0.413 0.318 0.205 0.265 0.781 0.373 0.641 0.344 0.863 0.930 0.863 0.863 0.877 0.866 0.858 0.920 0.760 0.849 0.440 0.681 0.693 0.706 0.722 0.932 0.421 1.000 0.911 0.779 0.858 0.903 0.824 0.878 0.922 0.819 0.781 1.000 1.000 0.783 0.718 0.690 0.798 0.933 0.945 0.871 0.880 0.789 0.878 0.859 0.980 0.507 0.984 0.946 0.785 0.407 0.966 0.655 0.775 0.698 0.645 0.776 0.779 0.803 0.736 0.809 0.568 0.616 1.000 0.867 0.732 0.913 0.449 0.775 0.686 0.715 1.000 0.584 0.743 0.744 0.839 0.818 0.858 0.924 0.766 0.756 1.000 0.661 0.816 0.807 1.000 0.833 0.924 1.000 1.000 1.000 0.773 0.778 0.771 0.618 0.774 0.901 0.805 0.782 0.719 0.805 0.573 0.644 1.000 0.879 0.713 0.720 0.513 1.000 0.100 0.863 0.968 0.995 0.764 0.885 0.928 0.831 0.889 0.985 0.932 0.836 0.807 0.975 0.888 0.878 0.912 0.808 0.898 0.897 0.454 0.799 0.908 0.842 0.866 1.000 0.985 0.959 0.881 0.884 0.843 0.857 0.582 0.721 1.000 0.994 0.961 0.978 0.878 0.758 0.926 0.611 0.908 0.631 0.916 0.920 0.788 0.905 0.863 0.918 0.816 0.914 0.813 0.840 0.799 0.822 0.804 0.665 0.693 0.932 0.935 0.765 0.859 0.894 0.931 0.829 0.788 1.000 0.978 0.473 0.825 0.724 0.840 0.977 0.938 0.898 0.812 0.540 0.805 1.000 0.969 0.872 0.707 0.982 0.555 0.523 1.000 0.978 0.568 0.633 0.819 0.995 0.919 0.953 0.959 0.931 0.955 0.960 0.981 1.000 0.193 0.787 1.000 1.000 1.000 0.976 0.928 1.000 0.523 0.954 0.985 0.700 1.000 0.619 0.885 0.934 0.870 0.867 1.000 0.904 0.932 0.818 0.893 0.810 0.852 1.000 0.905 0.837 1.000 0.696 0.814 0.839 0.213 0.100 0.949 0.202 1.000 0.727 0.901 0.935 0.837 0.824 0.717 0.820 1.000 0.661 0.414 0.429 0.922 0.443 0.634 0.745 0.773 0.681 1.000 0.705 0.839 0.708 0.580 0.934 0.800 0.869 0.940 1.000 0.897 0.932 0.841 0.817 0.983 0.558 0.685 0.337 0.800 0.840 0.908 0.905 0.863 0.903 0.790 0.443 0.434 0.610 0.698 0.466 0.806 0.304 0.792 0.890 0.670 0.971 0.625 0.906 1.000 0.461 0.845 0.935 0.985 1.000 0.711 0.677 0.828 0.842 0.232 0.712 0.872 0.818 0.863 0.575 0.710 1.000 0.881 0.746 1.000 0.854 0.580 0.537 0.649 0.756 0.638 0.718 1.000 0.763 0.350 0.912 0.618 0.550 0.878 0.634 0.653 0.889 0.770 0.611 0.958 0.636 0.513 0.658 0.751 0.758 0.897 0.830 0.891 0.894 0.803 0.211 0.357 0.692 0.100 0.303 0.569 0.451 0.608 0.959 0.685 0.602 0.712 0.627 1.000 0.913 0.994 0.678 0.253 0.903 1.000 0.973 0.996 0.934 0.564 0.745 0.792 0.753 0.465 0.329 0.418 1.000 1.000 1.000 0.958 0.741 0.508 0.647 1.000 0.772 0.413 0.905 0.810 1.000 0.988 0.803 0.811 0.953 1.000 0.914 0.945 0.856 0.809 0.982 0.554 0.944 1.000 0.907 1.000 0.916 0.915 0.951 0.597 0.383 1.000 0.438 0.696 0.889 0.861 0.915 0.889 1.000 0.463 0.798 0.934 0.967 0.499 1.000 0.910 0.761 0.863 0.424 0.972 1.000 0.969 0.857 0.900 0.822 0.553 0.819 1.000 1.000 0.888 0.751 0.917 0.427 0.785 0.926 0.785 1.000 0.663 0.655 0.899 0.825 1.000 0.821 0.795 0.740 0.750 1.000 0.813 1.000 0.688 0.766 0.716 0.778 0.740 0.642 0.671 1.000 0.949 0.710 0.590 0.850 0.647 0.915 0.778 0.881 0.940 0.878 0.956 0.870 0.848 0.971 0.795 0.798 0.856 1.000 1.000 0.882 0.908 0.950 1.000 0.891 0.533 0.768 0.927 0.841 0.785 0.913 0.567 0.955 0.823 0.809 0.762 0.820 0.605 0.658 1.000 0.981 0.916 0.796 0.647 1.000 0.772 0.413 0.905 0.810 1.000 0.988 0.803 0.811 0.953 1.000 0.914 0.945 0.856 0.809 0.982 0.554 0.944 1.000 0.907 1.000 0.916 0.915 0.951 0.597 0.383 1.000 0.438 0.696 0.889 0.861 0.915 0.889 1.000 0.463 0.798 0.934 0.967 0.499 1.000 0.910 0.761 0.863 0.424 0.972 1.000 0.969 0.857 0.900 0.822 0.553 0.819 1.000 1.000 0.888 0.751 0.882 0.936 0.543 0.589 0.764 0.799 0.513 1.000 0.627 0.367 0.913 0.917 0.760 0.870 0.934 0.839 0.927 0.704 0.826 0.290 0.830 0.640 0.957 0.543 0.888 0.833 0.854 0.894 0.870 0.853 0.907 0.723 0.583 0.560 0.994 0.988 0.979 0.932 0.859 0.923 0.543 0.606 0.790 0.602 1.000 0.947 0.922 0.777 0.843 0.931 0.878 0.969 0.933 0.838 0.807 0.982 0.956 0.832 0.834 0.834 0.977 0.934 0.884 0.909 0.917 0.969 0.830 0.876 1.000 0.460 0.818 0.929 1.000 0.988 0.836 0.823 0.776 0.998 0.925 1.000 0.704 0.935 0.979 0.888 0.810 0.923 1.000 0.743 0.805 0.581 0.656 0.991 0.960 0.961 0.972 0.881 0.746 0.692 0.548 0.952 0.855 1.000 0.858 0.919 0.694 1.000 0.778 0.873 1.000 1.000 0.100 0.248 0.829 0.734 0.690 1.000 1.000 0.971 0.949 0.901 0.646 0.926 0.898 0.860 0.973 0.962 0.802 0.859 0.958 0.902 0.975 0.931 0.839 0.815 0.980 0.975 0.872 0.945 0.884 0.947 0.966 0.893 0.972 1.000 0.956 1.000 0.957 0.453 0.799 0.938 1.000 0.925 0.790 1.000 0.944 0.976 0.926 0.875 0.893 0.838 0.612 0.742 1.000 0.982 0.978 0.882 0.746 0.919 0.682 0.683 0.767 0.854 0.906 0.845 0.974 0.950 0.521 0.824 0.682 0.984 1.000 0.985 0.778 0.504 0.983 0.856 0.734 0.748 1.000 0.839 0.891 0.677 0.100 0.972 0.882 0.950 0.893 0.658 0.976 0.944 0.912 1.000 1.000 0.923 1.000 0.458 0.932 0.930 1.000 1.000 0.990 0.627 0.949 0.998 1.000 0.919 0.898 0.797 0.866 0.870 0.905 0.868 0.841 0.926 0.641 0.531 0.941 1.000 0.642 0.394 0.753 0.769 0.644 0.622 0.803 0.851 0.578 1.000 0.471 0.728 0.860 1.000 0.678 0.528 0.807 0.588 0.799 0.670 0.317 0.839 0.885 0.735 0.777 0.705 0.686 1.000 0.877 0.976 0.880 0.965 0.990 0.927 0.612 0.788 0.810 0.959 0.579 0.495 0.934 0.906 0.710 0.841 0.487 0.703 0.784 0.627 0.767 0.925 1.000 0.911 0.956 0.940 0.911 0.897 0.847 0.917 0.911 0.952 0.859 0.578 0.661 0.960 0.642 0.805 0.781 0.766 0.779 0.803 0.481 0.921 0.771 0.642 0.203 0.988 1.000 0.884 0.956 1.000 0.959 1.000 0.913 0.995 0.983 0.626 0.821 0.461 0.787 0.779 0.691 0.922 0.745 0.925 0.696 0.860 0.538 0.565 0.949 0.791 0.651 0.837 0.529 0.746 0.880 0.595 0.969 0.731 0.948 1.000 0.939 0.963 0.517 0.948 0.385 0.172 0.905 1.000 1.000 0.604 0.974 0.862 0.942 0.747 0.948 0.725 0.737 0.351 0.248 0.100 0.607 0.597 0.368 0.100 0.708 0.690 0.994 0.942 0.100 0.904 0.673 0.588 0.506 0.722 0.874 0.422 0.123 0.220 0.147 0.820 0.616 0.814 0.555 0.213 0.545 0.896 0.626 0.574 0.860 0.765 0.621 0.566 0.661 0.705 0.225 0.507 0.229 0.100 0.460 0.836 0.212 0.423 0.611 0.691 0.510 0.853 0.850 0.685 0.726 0.642 0.882 0.750 0.732 0.352 0.192 0.100 0.314 0.156 0.437 0.375 0.135 0.479 0.465 0.840 0.808 0.735 1.000 0.804 0.799 0.738 0.825 0.515 0.528 0.657 0.663 0.505 0.558 0.707 0.720 0.835 0.558 0.704 0.100 0.703 0.575 0.278 0.870 0.100 0.654 0.603 0.626 0.691 0.263 0.408 0.100 1.000 0.359 0.526 0.240 
0.00200  2.3447e+06  0.10000 0.69921 0.75558   0.03395 0.07855   0.718 0.598 0.695 0.813 0.558 0.617 0.802 0.756 0.682 0.776 0.789 0.476 0.753 0.544 0.772 0.594 0.150 1.000 1.000 0.673 0.533 0.838 1.000 0.977 0.553 0.675 0.767 0.635 0.736 0.689 0.897 0.650 0.901 0.816 0.837 0.491 0.454 0.921 0.785 0.782 0.685 0.702 0.477 0.705 0.721 0.584 0.937 0.597 0.827 1.000 0.898 0.941 0.915 0.310 0.254 0.682 1.000 0.827 1.000 0.468 0.826 0.754 0.603 0.953 0.700 0.765 0.459 0.800 0.687 0.686 0.816 0.462 0.732 0.524 0.703 0.603 1.000 0.794 0.876 0.870 0.738 1.000 1.000 0.542 0.687 0.793 0.559 0.499 0.854 0.621 0.909 0.831 0.517 0.463 0.910 0.795 0.747 0.552 0.621 0.500 0.676 0.789 0.634 0.888 0.507 0.875 0.951 0.863 0.952 0.498 1.000 0.855 1.000 0.882 0.868 0.623 0.955 0.928 0.345 0.805 0.816 0.860 0.703 1.000 0.890 0.335 0.346 0.652 0.467 0.678 0.698 0.544 0.210 0.537 0.640 0.500 0.967 0.217 0.721 0.566 0.543 0.516 0.434 0.552 0.937 0.527 0.701 0.517 0.118 0.373 0.341 0.141 0.965 0.826 0.770 0.696 0.611 0.728 0.655 0.596 0.638 0.781 0.813 0.288 0.652 0.881 0.723 0.275 0.973 0.881 0.777 0.578 0.849 0.654 0.777 1.000 0.878 0.970 0.550 0.677 0.742 0.786 0.729 0.898 0.868 0.860 0.862 0.950 0.809 0.233 0.412 0.924 0.600 0.892 0.218 0.652 0.447 0.462 0.665 0.591 0.822 0.722 0.611 0.335 0.994 0.880 0.682 0.943 0.562 0.819 0.878 0.988 0.962 0.579 0.968 0.678 0.977 0.679 0.562 0.394 0.622 1.000 1.000 0.965 0.720 0.913 0.885 0.947 0.932 0.888 0.987 0.822 0.960 0.780 0.966 0.872 0.891 0.573 1.000 1.000 1.000 1.000 0.963 0.979 1.000 0.999 0.946 0.945 0.989 0.929 0.956 0.935 0.991 0.987 0.977 0.783 0.993 0.872 0.919 0.939 0.939 1.000 0.999 1.000 0.979 1.000 1.000 0.971 1.000 1.000 0.100 0.747 0.922 1.000 0.656 1.000 0.972 0.964 1.000 0.831 1.000 0.100 1.000 0.979 0.916 0.980 0.983 0.986 0.978 1.000 0.999 0.915 0.100 0.725 0.577 0.715 0.507 0.965 0.920 0.904 0.870 0.972 0.889 0.994 0.746 0.874 0.993 0.311 0.948 1.000 0.994 0.748 0.999 1.000 0.480 0.987 0.950 0.701 0.743 0.902 0.828 1.000 0.717 1.000 0.759 1.000 0.999 1.000 0.939 0.999 0.903 1.000 1.000 1.000 0.999 0.996 1.000 0.850 1.000 1.000 0.957 0.853 0.911 0.978 0.949 0.918 0.731 0.894 0.784 1.000 0.560 0.967 0.949 0.961 0.954 0.997 0.971 0.986 1.000 0.954 0.980 0.834 0.893 1.000 1.000 1.000 0.999 0.979 1.000 0.999 1.000 1.000 0.878 0.692 0.663 0.876 0.696 0.968 0.901 0.682 0.605 0.988 0.968 0.981 0.642 1.000 0.924 1.000 0.958 0.988 0.947 0.954 0.969 0.925 0.956 0.992 0.944 0.914 0.964 0.844 1.000 0.966 0.958 0.962 0.942 0.954 0.960 0.943 1.000 1.000 0.867 1.000 1.000 0.938 0.998 0.991 0.966 1.000 0.957 0.871 1.000 0.993 0.896 0.994 0.846 0.978 0.661 1.000 0.999 0.933 0.687 0.938 0.847 0.759 0.919 0.848 0.868 0.753 0.990 0.914 0.993 0.992 1.000 0.775 0.721 1.000 0.990 0.894 0.955 0.901 1.000 0.813 1.000 0.877 0.799 0.726 0.881 1.000 0.980 0.932 0.875 0.808 0.881 0.804 0.737 0.777 1.000 0.995 0.932 0.904 0.889 0.699 0.676 1.000 0.929 0.854 0.660 0.953 0.840 1.000 0.969 0.875 1.000 0.977 0.464 0.581 0.761 0.691 0.583 0.804 0.763 0.866 0.870 1.000 0.861 0.514 0.750 0.761 0.674 0.767 0.484 0.470 0.463 0.714 0.661 0.721 0.848 0.586 0.654 0.914 0.901 0.701 0.897 0.881 0.870 0.879 0.782 0.946 0.977 0.835 0.820 0.360 0.852 0.996 1.000 1.000 0.858 0.741 0.958 0.986 0.590 0.886 0.903 0.915 0.924 0.938 0.864 0.937 0.809 0.943 0.651 0.951 0.959 1.000 0.993 1.000 0.944 1.000 1.000 0.608 1.000 0.971 0.324 0.924 0.946 0.937 0.629 0.967 0.950 0.998 0.948 1.000 0.833 0.977 0.776 0.785 0.751 0.835 0.917 0.939 0.816 0.928 0.875 0.879 0.968 1.000 0.336 0.100 0.617 0.367 0.100 0.180 0.100 0.706 0.475 0.294 0.100 0.311 0.201 0.456 0.100 0.146 0.280 0.424 0.566 0.933 0.971 1.000 0.990 0.984 0.922 0.520 0.696 0.947 0.963 0.905 0.975 0.928 0.979 0.986 0.747 0.971 0.716 0.980 0.972 1.000 0.858 0.316 0.962 1.000 0.960 0.994 1.000 1.000 1.000 1.000 0.950 0.934 0.974 0.757 0.999 0.903 0.977 0.976 0.925 0.689 1.000 0.910 0.945 0.990 0.998 0.914 0.987 1.000 0.998 1.000 0.970 0.991 1.000 0.962 1.000 1.000 0.962 0.984 0.995 0.397 0.974 0.958 0.775 1.000 0.973 1.000 0.941 0.918 0.805 1.000 0.992 0.980 1.000 1.000 0.965 0.896 0.968 1.000 1.000 0.298 0.643 0.284 0.459 0.320 0.615 0.531 0.522 0.139 0.380 0.402 0.200 0.100 0.100 0.787 0.628 0.298 0.296 0.344 0.438 0.312 0.742 0.526 0.100 0.241 0.190 0.236 0.935 0.895 0.789 0.844 0.866 0.790 0.777 0.777 0.883 0.544 0.632 0.683 0.952 0.591 0.959 0.786 0.743 0.924 0.815 0.804 0.929 0.890 0.807 0.978 0.837 0.586 0.815 0.855 0.919 0.879 0.957 0.925 0.931 0.925 0.892 0.540 0.591 0.914 0.880 0.903 0.751 0.745 0.661 0.642 0.830 0.715 0.968 0.768 0.840 0.858 0.452 0.798 0.949 0.896 0.642 0.996 0.923 0.678 0.989 0.698 0.989 0.934 0.991 0.961 0.580 0.755 0.897 0.837 0.872 0.691 0.627 0.658 1.000 1.000 1.000 0.978 0.867 0.741 0.627 0.588 0.620 0.755 0.598 0.236 0.263 0.854 0.568 0.669 0.674 0.573 0.657 0.299 1.000 1.000 0.649 0.682 0.141 0.791 0.850 0.225 1.000 0.193 0.746 1.000 0.773 0.774 0.547 0.181 0.258 0.275 0.386 0.380 0.172 0.100 0.747 0.650 0.537 0.422 0.718 0.522 0.937 0.731 0.492 0.861 0.542 0.420 0.439 0.322 0.325 0.362 0.645 0.100 0.277 0.368 0.297 0.389 0.645 0.100 0.404 1.000 0.666 0.429 0.434 0.234 0.405 1.000 0.492 0.770 0.299 0.419 0.297 0.147 0.140 0.476 0.325 0.512 0.100 0.777 0.534 0.367 0.329 0.321 0.731 0.800 0.579 0.535 0.380 0.509 0.395 0.354 0.336 0.414 0.316 0.312 0.487 0.263 0.376 0.212 0.230 0.100 0.321 0.107 0.263 0.156 0.398 0.357 0.515 0.271 0.369 0.342 0.448 0.838 0.813 0.305 0.120 0.908 0.884 0.100 1.000 0.828 0.893 0.985 0.755 0.224 0.804 0.169 0.524 0.341 0.205 0.345 1.000 0.275 0.658 0.375 0.335 0.815 0.435 0.400 0.520 0.919 1.000 0.804 0.910 0.276 0.891 0.562 0.868 0.234 0.542 1.000 0.654 0.431 0.683 0.775 0.784 0.955 1.000 0.751 0.888 0.927 0.687 0.252 0.457 0.166 0.100 0.215 0.732 0.598 0.362 0.377 0.549 0.537 0.715 0.533 0.537 0.579 0.144 0.897 0.632 0.317 0.366 0.252 0.225 0.433 0.220 0.885 0.427 0.410 0.544 0.783 0.817 0.326 0.888 0.154 0.791 0.252 0.437 1.000 0.728 0.330 0.899 0.779 0.568 0.557 0.802 0.932 0.992 0.991 0.964 0.593 0.561 0.489 0.811 0.975 0.796 0.848 0.846 0.623 0.919 0.899 0.483 0.995 0.975 1.000 0.623 0.173 0.445 0.529 0.280 0.158 0.186 0.939 0.508 0.572 1.000 0.823 0.197 0.468 0.800 0.733 0.711 0.393 1.000 0.783 0.963 0.867 0.761 0.982 0.943 0.566 0.829 0.371 0.961 0.879 0.952 0.970 0.566 0.449 0.720 0.482 0.892 0.449 0.670 0.764 0.576 0.750 0.845 0.861 0.955 0.870 0.940 0.952 0.463 0.817 1.000 0.775 0.873 0.842 0.400 0.913 0.186 0.305 0.521 0.292 0.100 0.100 0.100 0.215 0.267 0.289 0.130 0.229 0.508 0.392 0.435 0.402 0.526 0.425 0.362 0.494 0.428 0.391 0.521 0.495 0.324 0.422 0.495 0.432 0.487 0.485 0.584 0.413 0.599 0.500 0.540 0.500 0.412 0.500 0.514 0.500 0.417 0.407 0.500 0.500 0.435 0.534 0.500 0.471 0.476 0.473 0.181 0.500 0.166 0.211 0.290 0.212 0.298 0.162 0.278 0.301 0.136 0.155 0.165 0.219 0.167 0.203 0.192 0.174 0.132 0.178 0.208 0.165 0.214 0.303 0.234 0.307 0.364 0.298 0.309 0.189 0.332 0.500 0.500 0.245 0.154 0.233 0.158 0.100 0.100 0.180 0.203 0.100 0.192 0.124 0.120 0.138 0.191 0.248 0.166 0.100 0.237 0.246 0.195 0.153 0.231 0.197 0.178 0.142 0.167 0.176 0.210 0.124 0.154 0.933 0.937 0.921 0.956 0.919 0.962 0.878 0.912 0.894 1.000 0.959 0.921 0.807 1.000 0.887 1.000 0.951 0.923 0.982 0.897 0.924 0.500 0.498 0.498 0.495 0.500 0.500 0.499 0.499 0.500 0.500 0.500 0.500 0.500 0.494 0.500 0.499 0.500 0.500 0.499 0.500 0.500 0.500 0.500 0.501 0.500 0.499 0.500 0.499 0.500 0.500 0.500 0.500 0.500 0.500 0.500 0.507 0.500 0.500 0.500 0.500 0.500 0.500 0.500 0.405 0.445 0.490 0.477 0.497 0.500 0.496 0.500 0.500 0.500 0.499 0.485 0.499 0.500 0.499 0.493 0.500 0.494 0.499 0.500 0.500 0.500 0.499 0.496 0.492 0.529 0.557 0.696 0.628 0.711 0.538 0.477 0.500 0.538 0.500 0.589 0.588 0.501 0.823 0.557 0.614 0.576 0.878 0.500 1.000 0.771 0.657 0.570 0.558 0.656 1.000 0.794 0.481 0.672 0.470 0.838 0.573 0.540 0.379 0.459 1.000 0.968 0.821 0.666 0.705 0.545 0.821 0.820 0.476 0.560 0.722 0.912 0.672 0.896 0.957 0.886 0.949 0.945 0.844 0.974 0.946 1.000 1.000 0.994 0.758 0.100 1.000 0.319 0.484 0.559 0.389 0.275 0.435 0.100 0.196 0.258 0.334 0.373 0.930 0.517 0.553 0.875 0.685 0.969 0.946 0.696 0.836 0.990 0.768 0.915 0.955 0.977 0.852 0.874 0.952 0.977 0.906 1.000 0.955 0.870 0.985 0.100 0.926 0.830 0.476 0.656 1.000 0.934 0.884 0.914 0.563 0.770 0.719 0.708 0.692 0.935 0.776 1.000 0.713 0.746 0.939 0.927 0.759 0.748 0.889 0.764 0.767 1.000 0.962 0.937 1.000 1.000 1.000 0.965 0.848 0.703 0.797 0.786 0.917 0.902 0.891 0.885 0.827 0.778 0.888 0.412 0.782 0.461 0.683 0.850 0.708 0.968 0.795 0.762 1.000 1.000 1.000 1.000 0.938 0.905 0.929 0.987 0.980 1.000 0.726 0.825 0.778 0.895 0.767 0.642 0.526 0.482 1.000 1.000 0.797 0.780 0.582 0.482 0.770 0.696 0.772 0.695 0.720 0.686 0.672 0.807 0.333 0.818 0.564 0.732 0.408 0.244 0.984 0.964 0.500 0.567 0.979 1.000 0.970 0.412 0.602 0.794 0.755 0.768 0.713 0.799 0.671 0.769 0.646 0.804 0.334 0.418 0.920 0.791 0.757 0.723 0.632 0.391 0.537 0.452 0.396 0.913 0.416 0.765 0.491 0.969 0.307 1.000 0.875 0.716 0.550 0.918 0.716 0.897 1.000 0.563 0.527 0.509 0.456 0.509 0.491 0.670 0.547 0.610 0.484 0.549 0.529 0.500 0.575 0.803 0.715 0.518 0.650 0.721 0.457 0.298 0.558 0.554 0.433 0.331 0.631 0.660 0.667 0.580 0.572 0.595 0.453 0.415 0.429 0.651 0.623 0.651 0.554 0.513 0.833 0.562 0.765 0.677 0.887 0.785 0.730 0.776 0.765 0.811 0.776 0.941 0.920 0.714 0.520 0.716 0.659 0.682 0.965 0.884 0.774 0.686 1.000 0.527 0.963 0.649 0.738 0.749 0.806 0.788 0.727 0.782 0.557 0.781 0.714 0.692 0.402 0.868 0.675 0.463 0.929 0.678 0.528 0.744 1.000 0.247 0.569 0.937 0.821 0.928 0.834 0.491 0.580 0.970 0.699 0.508 0.359 0.374 0.747 0.299 0.515 0.469 0.401 0.398 0.363 0.515 0.634 0.410 0.257 0.940 0.776 0.355 0.433 0.316 0.382 0.500 0.965 0.381 0.422 0.474 0.458 0.447 0.606 0.388 0.572 0.762 0.473 0.325 0.486 0.500 1.000 0.353 0.532 1.000 0.753 1.000 0.295 0.575 0.668 0.715 1.000 0.336 0.489 0.450 0.400 0.451 0.507 0.240 0.451 0.902 0.534 0.829 0.548 0.661 0.549 0.672 0.791 0.321 0.909 0.920 0.800 0.963 0.871 0.590 0.964 1.000 0.431 1.000 1.000 0.956 0.705 0.748 0.920 0.993 0.900 0.877 0.522 0.780 0.585 1.000 0.519 0.889 0.964 0.933 0.821 0.990 0.812 1.000 0.898 0.934 0.981 0.665 0.383 0.815 1.000 0.894 1.000 0.737 0.452 0.428 0.939 0.984 0.919 1.000 0.941 0.925 1.000 0.509 0.966 0.956 0.736 0.721 0.981 1.000 0.931 0.871 0.714 0.100 0.437 0.981 0.906 0.954 0.815 0.100 0.264 0.335 0.328 0.378 0.970 0.193 0.100 0.775 0.652 0.494 0.339 0.492 0.470 0.908 0.713 0.520 0.346 0.595 0.722 0.401 0.331 0.404 0.356 0.584 0.243 0.888 0.294 0.191 0.741 0.570 0.100 0.662 0.540 0.491 0.300 0.896 0.549 0.239 0.829 0.413 0.319 0.201 0.214 0.822 0.728 0.555 0.354 0.644 0.929 0.743 0.655 0.705 0.785 0.992 0.922 0.625 0.581 0.867 0.637 0.955 0.886 0.764 0.564 0.968 1.000 0.502 1.000 0.868 0.755 0.970 1.000 0.925 0.823 0.617 0.593 0.532 0.531 0.278 0.955 1.000 0.795 0.317 0.842 0.929 0.783 0.719 0.743 0.497 0.332 0.386 1.000 1.000 0.962 0.727 0.507 1.000 0.358 0.236 0.301 0.192 0.328 0.471 0.298 0.664 0.100 0.438 0.643 0.478 0.334 0.369 1.000 0.471 1.000 0.711 0.541 0.395 0.223 0.499 0.120 0.331 0.420 0.354 0.393 0.383 0.564 0.219 0.100 0.385 0.180 0.321 0.100 0.674 1.000 0.467 1.000 0.243 0.433 0.167 0.401 0.352 0.212 0.207 0.716 0.650 0.381 1.000 0.362 0.510 0.332 0.770 0.818 0.533 0.459 0.704 0.513 1.000 0.771 0.687 0.479 0.676 0.678 0.688 0.496 0.476 0.336 0.627 0.652 0.931 0.343 0.344 0.614 0.572 0.400 0.296 0.254 0.946 0.669 0.457 0.915 0.755 0.584 0.474 0.917 0.970 0.265 0.605 0.966 1.000 0.801 0.935 0.690 0.600 0.661 0.129 0.100 0.961 0.803 0.930 0.959 1.000 0.651 0.906 0.900 0.762 0.411 0.406 0.213 0.978 0.913 0.956 0.984 0.903 0.436 0.912 1.000 0.472 0.726 0.759 0.974 1.000 0.954 0.815 0.612 0.345 1.000 0.971 0.746 0.987 0.960 0.861 0.872 0.685 0.452 0.424 0.447 0.981 0.899 0.951 0.951 0.828 0.894 0.285 0.624 0.696 0.730 0.747 0.805 0.622 0.796 0.553 0.916 0.418 0.468 0.477 0.583 0.681 0.718 0.480 0.226 0.273 0.100 0.455 0.587 0.657 0.739 0.620 0.720 0.741 0.723 0.533 0.826 0.542 0.815 0.527 0.722 0.791 0.702 0.784 0.888 0.726 0.613 0.748 0.441 0.668 0.618 0.870 0.100 0.798 0.556 0.500 0.594 0.220 0.748 0.635 0.847 0.658 0.648 0.648 0.617 0.185 0.927 0.856 0.851 0.900 0.904 0.961 0.870 0.726 0.909 0.839 0.891 0.867 0.921 0.672 0.858 0.980 0.616 0.183 0.419 0.855 0.831 0.707 0.915 0.809 0.951 0.907 0.806 0.763 0.503 0.926 0.841 0.526 0.356 0.915 0.979 0.495 0.429 0.848 0.963 0.896 0.931 0.988 0.959 0.988 0.935 0.894 0.986 0.964 0.981 0.962 0.905 0.988 0.963 1.000 0.999 0.922 0.580 0.772 0.892 0.692 0.814 0.748 0.797 0.822 0.760 0.790 0.474 0.914 0.694 0.806 1.000 0.527 0.648 0.947 0.945 0.894 0.961 0.774 0.854 0.945 0.966 0.948 0.909 1.000 0.977 0.659 0.774 0.730 0.835 0.812 0.663 0.877 0.736 0.780 0.705 0.822 0.536 0.548 0.935 0.894 0.791 0.708 0.702 0.490 1.000 0.899 1.000 0.749 0.681 0.484 0.823 0.587 0.826 0.899 0.947 0.637 0.850 0.915 0.823 1.000 0.758 0.956 0.625 0.972 0.246 0.845 0.974 0.879 0.801 0.947 0.907 1.000 0.588 0.923 0.919 0.767 0.937 1.000 0.856 0.981 0.712 0.641 0.992 0.976 0.969 0.994 0.661 0.205 0.376 0.270 0.278 0.563 0.180 0.293 0.423 0.269 0.344 0.203 0.702 0.621 0.514 0.370 0.228 0.276 0.455 0.807 0.660 0.540 0.419 0.289 0.667 0.283 0.417 0.256 0.155 0.344 0.272 0.255 0.197 0.241 0.277 0.160 0.543 0.295 0.428 0.384 0.413 0.622 0.344 0.182 0.698 0.247 0.223 0.194 0.299 0.466 0.347 0.726 0.448 0.308 0.254 0.204 0.864 0.670 0.670 0.567 0.368 0.588 0.663 0.593 0.614 0.568 0.596 0.698 1.000 0.732 0.287 0.875 0.469 0.827 0.264 0.913 0.853 0.645 0.376 0.512 0.520 0.256 0.604 0.753 0.848 0.729 0.386 0.715 0.563 0.774 0.742 0.173 0.286 0.912 0.791 0.780 0.740 0.853 0.292 0.100 0.298 0.340 1.000 0.687 0.807 0.100 0.704 0.825 1.000 0.262 0.584 0.720 0.492 0.703 0.475 0.402 0.718 0.946 0.981 0.583 0.506 0.769 0.850 1.000 0.942 0.950 0.649 0.668 0.693 0.967 0.920 0.784 0.691 0.962 0.905 0.717 1.000 1.000 0.973 0.598 0.874 0.891 0.682 0.234 1.000 0.943 0.845 0.928 1.000 0.874 0.929 0.774 0.440 0.395 0.454 0.988 0.935 0.964 0.738 0.521 1.000 0.922 0.406 0.686 0.543 0.702 1.000 0.793 0.862 0.952 0.941 0.942 0.597 0.663 0.880 0.624 0.988 0.913 0.864 0.698 0.980 0.977 0.879 1.000 0.745 0.840 0.997 0.884 0.921 0.866 1.000 0.918 0.960 0.802 0.100 0.954 1.000 0.454 0.817 0.967 0.369 0.647 0.412 0.313 0.696 0.100 0.919 0.316 0.835 0.780 0.917 0.743 0.385 0.418 0.452 0.504 0.884 0.984 0.973 0.768 0.594 0.739 1.000 0.802 0.843 0.375 0.778 0.608 0.577 0.779 1.000 0.800 0.524 0.799 0.797 0.882 0.511 0.927 0.631 0.660 0.624 0.703 0.685 0.824 0.826 0.734 1.000 1.000 0.530 0.671 0.790 0.834 0.751 0.433 0.975 0.686 0.897 0.770 0.280 0.399 0.954 0.614 0.796 0.656 0.401 0.374 0.750 0.503 0.471 0.789 1.000 0.600 0.668 0.931 0.204 1.000 0.783 0.963 0.708 0.445 0.873 0.780 0.494 0.757 0.867 0.925 0.940 0.654 0.723 0.735 0.569 0.817 0.795 0.480 0.492 0.463 0.761 0.306 1.000 0.964 0.808 0.700 0.886 0.570 0.806 0.744 0.682 0.792 0.658 0.758 0.805 0.595 0.796 0.384 0.903 0.574 0.744 0.100 0.252 0.865 0.973 0.959 0.777 0.676 0.797 0.752 0.736 0.926 0.605 0.600 0.153 0.551 0.668 0.243 0.259 0.308 0.399 0.280 0.262 0.297 0.284 0.215 0.377 0.254 0.527 0.176 0.283 0.286 0.307 0.471 0.111 0.213 0.314 0.446 0.342 0.592 0.182 0.472 0.887 0.223 0.433 0.761 0.348 0.125 0.240 0.468 0.100 0.760 1.000 0.966 1.000 0.266 1.000 0.687 0.471 0.776 0.817 0.145 0.247 0.361 0.167 0.724 0.410 0.376 0.207 0.274 1.000 0.672 0.426 0.892 0.360 0.689 0.179 0.292 0.185 0.258 0.555 0.171 0.100 0.583 0.565 0.100 0.948 0.918 0.618 0.538 0.873 1.000 0.648 0.966 0.888 0.784 0.652 0.961 0.966 0.333 0.643 0.725 0.746 0.902 0.859 0.880 0.858 0.312 0.710 0.371 0.728 0.567 0.821 0.839 0.100 0.456 0.785 0.959 0.879 0.689 0.453 0.799 0.936 0.842 0.835 0.704 0.435 0.995 0.466 0.878 0.932 0.323 0.827 0.739 0.735 0.437 0.369 0.391 1.000 0.976 0.968 0.761 0.553 0.941 0.877 0.763 0.766 0.895 1.000 0.993 0.877 0.925 0.817 0.959 0.688 0.883 0.987 1.000 0.965 0.985 0.936 0.985 0.892 0.955 0.987 1.000 0.969 0.972 0.972 0.975 0.947 1.000 1.000 0.991 1.000 1.000 0.988 0.758 0.317 0.238 0.963 0.972 0.678 0.630 0.717 0.974 0.972 0.747 0.711 1.000 1.000 1.000 0.637 0.995 0.647 0.375 0.969 0.959 0.734 0.990 0.919 0.836 0.703 0.449 0.358 0.399 1.000 1.000 0.967 0.960 0.741 0.515 0.953 1.000 0.807 0.235 0.386 0.495 0.504 0.659 0.749 1.000 0.712 0.397 0.601 0.518 0.418 0.958 0.930 0.677 0.629 0.902 0.713 0.621 0.812 0.851 0.652 0.959 0.681 0.954 0.561 0.750 0.685 0.783 0.750 0.930 0.863 0.921 0.904 0.818 0.830 0.410 0.500 0.923 0.761 0.646 0.776 0.671 0.606 0.510 0.719 0.659 0.951 0.630 0.722 0.975 0.847 0.938 0.829 0.394 0.996 0.573 0.202 0.943 0.145 0.987 0.677 0.993 0.931 0.651 0.615 0.724 0.789 0.725 0.452 0.313 0.375 1.000 1.000 0.898 0.632 0.506 0.937 0.883 0.651 0.510 0.705 0.506 0.645 0.696 0.720 0.433 0.828 0.635 0.704 0.678 0.934 0.895 0.666 0.649 0.821 1.000 0.601 0.968 0.875 0.738 0.436 0.933 0.957 0.877 0.696 0.658 0.719 0.864 0.848 0.827 0.788 0.828 0.739 1.000 0.722 0.750 0.782 0.931 0.905 0.736 0.678 0.944 0.788 0.515 0.927 0.937 0.660 0.280 0.904 0.933 0.997 0.905 0.909 0.726 0.808 0.860 0.934 0.957 0.483 0.827 0.644 0.935 0.925 0.668 0.401 0.358 0.415 1.000 0.982 1.000 1.000 0.886 0.949 0.967 0.623 0.503 0.870 0.100 0.844 1.000 0.533 1.000 0.795 0.680 0.701 0.100 0.101 0.147 0.123 0.109 0.100 0.108 0.278 0.100 0.100 0.117 0.107 0.109 0.127 0.100 0.100 0.112 0.100 0.170 0.100 0.100 0.109 0.111 0.116 0.100 0.107 0.100 0.100 0.100 0.102 0.105 0.118 0.110 0.117 0.100 0.115 0.100 0.100 0.100 0.105 0.100 0.100 0.108 0.100 0.904 0.576 0.760 0.742 0.636 0.808 0.617 0.716 0.801 0.584 0.781 0.239 0.906 0.100 0.739 0.100 0.355 0.486 0.929 0.946 0.750 0.485 0.749 0.687 0.685 0.970 0.899 0.826 0.556 0.949 0.522 0.969 0.609 0.614 0.521 0.802 0.773 0.804 0.801 0.727 0.783 0.613 0.792 0.249 0.482 0.712 0.330 0.745 0.408 0.782 0.100 0.914 0.336 0.412 0.403 0.886 0.595 0.464 0.911 0.840 0.512 0.280 0.891 0.152 0.865 0.735 0.753 0.823 0.980 0.572 0.740 0.830 0.738 0.887 0.808 0.373 0.523 0.439 0.985 0.909 0.968 0.740 0.641 0.854 0.566 1.000 0.533 0.726 0.668 0.654 0.758 0.558 0.771 0.901 0.665 0.411 0.641 0.904 0.932 0.782 0.426 0.858 0.637 0.958 0.100 0.632 0.708 0.731 0.744 0.786 0.672 0.771 0.587 0.766 0.100 0.646 0.705 0.422 0.883 0.534 1.000 0.380 0.648 0.402 0.921 0.664 0.315 0.816 0.228 0.514 0.221 0.991 1.000 0.779 0.816 0.838 0.682 0.493 1.000 0.675 0.774 0.830 0.759 0.306 0.710 0.646 0.800 0.666 0.473 0.745 0.664 0.631 0.603 1.000 0.767 0.434 0.728 0.619 0.679 0.270 1.000 0.514 0.728 0.622 1.000 0.455 0.622 0.781 0.785 0.705 0.692 0.790 0.610 0.866 0.748 0.215 0.368 0.909 0.893 0.750 0.678 0.823 0.452 0.302 0.623 0.596 0.889 0.591 0.651 0.928 1.000 0.993 0.749 0.899 0.793 0.983 0.810 0.991 0.948 0.559 0.564 0.100 0.680 0.558 0.649 0.180 0.636 1.000 0.316 0.227 0.518 0.259 0.363 0.139 0.480 0.421 0.264 0.668 0.123 0.263 0.891 0.532 0.176 0.287 0.566 0.133 0.188 0.338 0.144 0.143 0.395 0.147 0.273 0.353 0.233 0.167 0.132 0.290 0.168 0.153 0.180 0.113 0.248 0.328 0.966 0.236 1.000 0.706 0.139 0.100 0.881 0.620 0.873 0.655 0.876 0.713 0.775 0.882 0.364 0.887 0.880 0.768 0.127 0.213 0.985 0.994 0.773 0.789 0.881 0.820 0.695 0.993 0.688 0.737 0.641 0.990 0.749 0.824 0.892 0.879 0.972 0.911 0.903 0.925 0.555 0.935 0.881 0.655 0.864 0.965 0.652 1.000 0.817 0.544 0.941 0.977 0.932 0.806 0.957 0.942 1.000 0.796 0.471 0.100 0.982 0.896 0.130 0.794 0.989 0.770 1.000 0.836 0.730 0.990 0.433 0.774 0.856 0.832 0.964 1.000 0.898 0.760 0.591 0.507 1.000 1.000 0.373 0.632 0.172 0.306 0.196 0.246 0.193 0.204 0.259 0.188 0.169 0.777 0.644 0.471 0.421 0.442 0.400 0.458 0.904 0.697 0.540 0.543 0.409 0.487 0.346 0.364 0.567 0.297 0.319 0.419 0.430 0.547 0.238 0.317 0.198 0.114 0.204 0.891 0.287 0.149 0.101 0.142 0.100 0.119 0.242 0.229 0.673 0.312 0.533 0.435 0.448 0.796 0.847 0.187 0.116 0.834 0.470 0.398 0.785 0.409 0.647 1.000 0.669 0.100 0.249 0.445 0.194 0.735 0.386 0.317 0.193 0.234 0.911 0.726 0.723 0.429 0.642 0.372 0.901 0.570 0.855 0.514 0.785 0.649 0.645 0.756 0.699 0.791 0.484 0.941 0.718 0.242 0.920 0.934 0.735 0.695 0.770 1.000 0.682 0.961 0.899 0.832 0.764 0.963 0.957 0.818 0.546 0.456 0.797 0.743 0.775 0.812 0.724 0.822 0.680 0.792 0.323 0.716 0.978 0.783 0.753 0.858 0.782 0.924 0.750 0.690 0.830 0.742 0.946 0.594 0.906 1.000 0.483 0.961 0.895 0.650 0.833 0.674 0.461 0.903 0.908 0.613 1.000 0.787 0.900 0.909 0.570 0.802 0.662 0.880 0.774 0.469 0.513 0.489 0.969 0.903 0.956 0.958 0.820 0.715 0.879 0.579 0.912 0.342 0.722 0.824 0.824 0.815 0.832 0.759 0.802 0.550 0.896 0.796 0.496 0.305 0.947 0.946 0.942 0.898 0.930 0.933 0.962 0.968 0.946 0.910 0.929 0.992 0.950 0.971 0.809 0.818 0.819 0.827 0.838 0.813 0.907 0.813 0.910 0.621 0.825 0.595 0.606 0.958 0.755 0.558 0.708 0.556 0.859 0.918 0.796 0.793 0.947 0.838 0.965 0.766 0.903 0.944 0.978 0.349 0.768 0.935 0.992 0.425 0.866 0.883 0.876 0.834 1.000 0.929 0.948 1.000 0.694 0.994 0.716 1.000 0.927 0.937 0.964 0.610 0.951 0.922 0.864 0.928 0.796 0.864 0.924 0.767 0.800 1.000 1.000 1.000 0.986 0.964 0.988 0.970 0.926 0.870 0.583 0.541 0.676 0.601 0.794 0.620 0.674 0.733 0.586 0.781 0.256 0.851 0.458 0.718 0.311 0.401 0.580 0.920 0.941 0.648 0.489 0.703 0.647 0.624 0.956 0.724 0.616 0.368 0.635 0.592 0.969 0.445 0.660 0.679 0.794 0.757 0.784 0.836 0.729 0.827 0.638 0.793 0.269 0.448 0.946 0.621 0.745 0.600 0.616 0.401 0.830 0.413 0.617 0.529 0.931 0.666 0.623 0.860 0.830 0.336 0.825 0.406 0.165 0.651 0.223 0.816 0.798 0.797 0.616 0.844 1.000 0.550 0.714 0.813 0.683 0.849 0.781 0.357 0.411 0.281 0.925 0.778 0.956 0.520 0.555 0.912 0.596 0.743 0.811 0.648 0.811 0.674 0.697 0.743 0.617 0.801 0.304 0.850 0.846 0.745 0.313 0.538 0.712 0.939 0.954 0.766 0.653 0.838 0.758 0.714 0.970 0.911 0.862 0.764 0.959 0.713 0.971 0.517 0.713 0.751 0.806 0.780 0.818 0.842 0.756 0.837 0.673 0.799 0.279 0.431 0.924 0.814 0.745 0.684 0.597 0.419 0.912 0.914 0.453 0.658 0.496 0.940 0.472 0.700 0.955 0.890 0.429 0.920 0.711 0.835 0.350 0.869 0.891 0.644 0.820 0.965 0.962 0.876 0.972 0.949 0.859 0.971 0.713 0.902 0.764 0.917 0.975 0.576 0.726 0.881 0.726 0.903 0.760 0.821 0.670 0.523 0.487 1.000 0.984 0.999 1.000 0.919 0.962 1.000 0.840 0.720 0.959 0.792 0.616 0.726 0.534 0.580 0.737 0.775 0.778 0.403 0.798 0.744 0.288 0.792 0.918 0.962 0.939 0.804 0.684 1.000 0.715 0.662 1.000 0.860 0.828 0.684 0.974 0.566 0.691 0.289 0.859 0.759 0.983 0.843 0.934 0.959 0.767 0.413 0.298 0.996 0.899 1.000 0.973 0.976 0.763 0.966 1.000 1.000 0.979 0.588 0.992 0.957 0.736 0.244 0.959 0.990 1.000 0.888 0.470 0.935 0.876 0.968 0.951 0.719 0.839 0.455 0.951 0.803 0.538 0.511 0.452 0.971 1.000 0.878 0.942 0.975 0.719 0.713 0.320 0.526 0.761 0.346 0.505 0.522 0.535 0.570 0.718 0.276 0.896 0.856 0.100 0.113 1.000 0.866 0.561 0.564 0.351 0.566 0.857 0.760 0.479 0.960 0.550 0.439 0.615 0.664 0.594 0.646 0.538 0.630 0.452 0.752 0.179 0.694 0.696 0.806 0.730 0.714 0.509 1.000 0.521 0.930 0.685 0.342 0.932 0.176 0.655 0.852 0.828 0.937 0.893 0.244 0.657 0.363 0.592 0.653 0.434 0.328 0.353 0.721 0.415 1.000 0.941 0.732 0.506 0.548 0.769 0.299 0.545 0.602 0.546 0.439 0.567 0.835 0.797 0.100 0.750 0.518 0.736 0.816 0.553 0.754 0.706 0.953 0.965 0.445 0.680 0.936 0.887 0.818 0.816 0.358 0.715 0.360 0.747 0.100 0.933 1.000 0.863 0.548 0.375 0.904 1.000 0.372 1.000 0.712 0.934 0.838 0.495 0.615 0.614 0.943 0.582 0.277 0.328 0.307 1.000 0.686 0.416 0.913 1.000 0.828 0.549 0.771 0.756 0.511 0.812 0.585 0.775 0.333 0.976 0.849 0.100 0.431 0.828 0.975 0.957 0.784 0.716 0.736 0.716 1.000 0.901 0.859 0.754 0.732 0.987 0.638 0.713 0.885 0.805 0.955 0.820 0.246 0.820 0.903 0.100 1.000 0.964 0.752 0.845 0.791 0.876 0.696 0.941 0.697 0.898 0.732 0.480 0.849 0.885 0.876 0.461 0.893 0.876 0.935 0.944 1.000 0.720 0.835 0.782 0.875 0.820 0.527 0.523 0.462 0.976 0.915 0.956 0.967 0.828 0.729 1.000 0.727 0.203 0.398 0.551 0.339 0.608 0.240 0.100 0.170 0.667 0.498 0.484 0.566 0.628 0.470 0.701 0.513 0.833 0.327 0.721 0.100 0.780 0.390 0.423 0.315 0.379 0.590 0.583 0.262 0.114 0.216 0.150 0.294 0.121 0.655 0.400 0.371 0.330 0.398 0.819 1.000 1.000 0.747 0.365 0.266 0.789 0.426 0.311 0.215 0.255 0.828 0.665 0.747 0.100 0.123 0.363 0.220 0.339 0.179 0.202 1.000 0.179 0.464 0.100 0.652 0.495 0.455 0.491 1.000 0.454 0.731 0.515 0.465 0.360 0.877 0.178 0.448 0.293 0.208 0.684 0.573 0.288 0.206 0.364 0.539 0.481 0.389 0.185 0.234 0.535 0.503 0.533 0.145 0.413 0.318 0.205 0.265 0.781 0.373 0.641 0.344 0.863 0.930 0.863 0.863 0.877 0.866 0.858 0.920 0.760 0.849 0.440 0.681 0.693 0.706 0.722 0.932 0.421 1.000 0.911 0.779 0.858 0.903 0.824 0.878 0.922 0.819 0.781 1.000 1.000 0.783 0.718 0.690 0.798 0.933 0.945 0.871 0.880 0.789 0.878 0.859 0.980 0.507 0.984 0.946 0.785 0.407 0.966 0.655 0.775 0.698 0.645 0.776 0.779 0.803 0.736 0.809 0.568 0.616 1.000 0.867 0.732 0.913 0.449 0.775 0.686 0.715 1.000 0.584 0.743 0.744 0.839 0.818 0.858 0.924 0.766 0.756 1.000 0.661 0.816 0.807 1.000 0.833 0.924 1.000 1.000 1.000 0.773 0.778 0.771 0.618 0.774 0.901 0.805 0.782 0.719 0.805 0.573 0.644 1.000 0.879 0.713 0.720 0.513 1.000 0.100 0.863 0.968 0.995 0.764 0.885 0.928 0.831 0.889 0.985 0.932 0.836 0.807 0.975 0.888 0.878 0.912 0.808 0.898 0.897 0.454 0.799 0.908 0.842 0.866 1.000 0.985 0.959 0.881 0.884 0.843 0.857 0.582 0.721 1.000 0.994 0.961 0.978 0.878 0.758 0.926 0.611 0.908 0.631 0.916 0.920 0.788 0.905 0.863 0.918 0.816 0.914 0.813 0.840 0.799 0.822 0.804 0.665 0.693 0.932 0.935 0.765 0.859 0.894 0.931 0.829 0.788 1.000 0.978 0.473 0.825 0.724 0.840 0.977 0.938 0.898 0.812 0.540 0.805 1.000 0.969 0.872 0.707 0.982 0.555 0.523 1.000 0.978 0.568 0.633 0.819 0.995 0.919 0.953 0.959 0.931 0.955 0.960 0.981 1.000 0.193 0.787 1.000 1.000 1.000 0.976 0.928 1.000 0.523 0.954 0.985 0.700 1.000 0.619 0.885 0.934 0.870 0.867 1.000 0.904 0.932 0.818 0.893 0.810 0.852 1.000 0.905 0.837 1.000 0.696 0.814 0.839 0.213 0.100 0.949 0.202 1.000 0.727 0.901 0.935 0.837 0.824 0.717 0.820 1.000 0.661 0.414 0.429 0.922 0.443 0.634 0.745 0.773 0.681 1.000 0.705 0.839 0.708 0.580 0.934 0.800 0.869 0.940 1.000 0.897 0.932 0.841 0.817 0.983 0.558 0.685 0.337 0.800 0.840 0.908 0.905 0.863 0.903 0.790 0.443 0.434 0.610 0.698 0.466 0.806 0.304 0.792 0.890 0.670 0.971 0.625 0.906 1.000 0.461 0.845 0.935 0.985 1.000 0.711 0.677 0.828 0.842 0.232 0.712 0.872 0.818 0.863 0.575 0.710 1.000 0.881 0.746 1.000 0.854 0.580 0.537 0.649 0.756 0.638 0.718 1.000 0.763 0.350 0.912 0.618 0.550 0.878 0.634 0.653 0.889 0.770 0.611 0.958 0.636 0.513 0.658 0.751 0.758 0.897 0.830 0.891 0.894 0.803 0.211 0.357 0.692 0.100 0.303 0.569 0.451 0.608 0.959 0.685 0.602 0.712 0.627 1.000 0.913 0.994 0.678 0.253 0.903 1.000 0.973 0.996 0.934 0.564 0.745 0.792 0.753 0.465 0.329 0.418 1.000 1.000 1.000 0.958 0.741 0.508 0.647 1.000 0.772 0.413 0.905 0.810 1.000 0.988 0.803 0.811 0.953 1.000 0.914 0.945 0.856 0.809 0.982 0.554 0.944 1.000 0.907 1.000 0.916 0.915 0.951 0.597 0.383 1.000 0.438 0.696 0.889 0.861 0.915 0.889 1.000 0.463 0.798 0.934 0.967 0.499 1.000 0.910 0.761 0.863 0.424 0.972 1.000 0.969 0.857 0.900 0.822 0.553 0.819 1.000 1.000 0.888 0.751 0.917 0.427 0.785 0.926 0.785 1.000 0.663 0.655 0.899 0.825 1.000 0.821 0.795 0.740 0.750 1.000 0.813 1.000 0.688 0.766 0.716 0.778 0.740 0.642 0.671 1.000 0.949 0.710 0.590 0.850 0.647 0.915 0.778 0.881 0.940 0.878 0.956 0.870 0.848 0.971 0.795 0.798 0.856 1.000 1.000 0.882 0.908 0.950 1.000 0.891 0.533 0.768 0.927 0.841 0.785 0.913 0.567 0.955 0.823 0.809 0.762 0.820 0.605 0.658 1.000 0.981 0.916 0.796 0.647 1.000 0.772 0.413 0.905 0.810 1.000 0.988 0.803 0.811 0.953 1.000 0.914 0.945 0.856 0.809 0.982 0.554 0.944 1.000 0.907 1.000 0.916 0.915 0.951 0.597 0.383 1.000 0.438 0.696 0.889 0.861 0.915 0.889 1.000 0.463 0.798 0.934 0.967 0.499 1.000 0.910 0.761 0.863 0.424 0.972 1.000 0.969 0.857 0.900 0.822 0.553 0.819 1.000 1.000 0.888 0.751 0.882 0.936 0.543 0.589 0.764 0.799 0.513 1.000 0.627 0.367 0.913 0.917 0.760 0.870 0.934 0.839 0.927 0.704 0.826 0.290 0.830 0.640 0.957 0.543 0.888 0.833 0.854 0.894 0.870 0.853 0.907 0.723 0.583 0.560 0.994 0.988 0.979 0.932 0.859 0.923 0.543 0.606 0.790 0.602 1.000 0.947 0.922 0.777 0.843 0.931 0.878 0.969 0.933 0.838 0.807 0.982 0.956 0.832 0.834 0.834 0.977 0.934 0.884 0.909 0.917 0.969 0.830 0.876 1.000 0.460 0.818 0.929 1.000 0.988 0.836 0.823 0.776 0.998 0.925 1.000 0.704 0.935 0.979 0.888 0.810 0.923 1.000 0.743 0.805 0.581 0.656 0.991 0.960 0.961 0.972 0.881 0.746 0.692 0.548 0.952 0.855 1.000 0.858 0.919 0.694 1.000 0.778 0.873 1.000 1.000 0.100 0.248 0.829 0.734 0.690 1.000 1.000 0.971 0.949 0.901 0.646 0.926 0.898 0.860 0.973 0.962 0.802 0.859 0.958 0.902 0.975 0.931 0.839 0.815 0.980 0.975 0.872 0.945 0.884 0.947 0.966 0.893 0.972 1.000 0.956 1.000 0.957 0.453 0.799 0.938 1.000 0.925 0.790 1.000 0.944 0.976 0.926 0.875 0.893 0.838 0.612 0.742 1.000 0.982 0.978 0.882 0.746 0.919 0.682 0.683 0.767 0.854 0.906 0.845 0.974 0.950 0.521 0.824 0.682 0.984 1.000 0.985 0.778 0.504 0.983 0.856 0.734 0.748 1.000 0.839 0.891 0.677 0.100 0.972 0.882 0.950 0.893 0.658 0.976 0.944 0.912 1.000 1.000 0.923 1.000 0.458 0.932 0.930 1.000 1.000 0.990 0.627 0.949 0.998 1.000 0.919 0.898 0.797 0.866 0.870 0.905 0.868 0.841 0.926 0.641 0.531 0.941 1.000 0.642 0.394 0.753 0.769 0.644 0.622 0.803 0.851 0.578 1.000 0.471 0.728 0.860 1.000 0.678 0.528 0.807 0.588 0.799 0.670 0.317 0.839 0.885 0.735 0.777 0.705 0.686 1.000 0.877 0.976 0.880 0.965 0.990 0.927 0.612 0.788 0.810 0.959 0.579 0.495 0.934 0.906 0.710 0.841 0.487 0.703 0.784 0.627 0.767 0.925 1.000 0.911 0.956 0.940 0.911 0.897 0.847 0.917 0.911 0.952 0.859 0.578 0.661 0.960 0.642 0.805 0.781 0.766 0.779 0.803 0.481 0.921 0.771 0.642 0.203 0.988 1.000 0.884 0.956 1.000 0.959 1.000 0.913 0.995 0.983 0.626 0.821 0.461 0.787 0.779 0.691 0.922 0.745 0.925 0.696 0.860 0.538 0.565 0.949 0.791 0.651 0.837 0.529 0.746 0.880 0.595 0.969 0.731 0.948 1.000 0.939 0.963 0.517 0.948 0.385 0.172 0.905 1.000 1.000 0.604 0.974 0.862 0.942 0.747 0.948 0.725 0.737 0.351 0.248 0.100 0.607 0.597 0.368 0.100 0.708 0.690 0.994 0.942 0.100 0.904 0.673 0.588 0.506 0.722 0.874 0.422 0.123 0.220 0.147 0.820 0.616 0.814 0.555 0.213 0.545 0.896 0.626 0.574 0.860 0.765 0.621 0.566 0.661 0.705 0.225 0.507 0.229 0.100 0.460 0.836 0.212 0.423 0.611 0.691 0.510 0.853 0.850 0.685 0.726 0.642 0.882 0.750 0.732 0.352 0.192 0.100 0.314 0.156 0.437 0.375 0.135 0.479 0.465 0.840 0.808 0.735 1.000 0.804 0.799 0.738 0.825 0.515 0.528 0.657 0.663 0.505 0.558 0.707 0.720 0.835 0.558 0.704 0.100 0.703 0.575 0.278 0.870 0.100 0.654 0.603 0.626 0.691 0.263 0.408 0.100 1.000 0.359 0.526 0.240 
0.00300  2.3423e+06  0.10000 0.69919 0.75558   0.02547 0.07855   0.718 0.598 0.695 0.813 0.558 0.617 0.802 0.756 0.682 0.776 0.789 0.476 0.753 0.544 0.772 0.594 0.150 1.000 1.000 0.673 0.533 0.838 1.000 0.977 0.553 0.675 0.767 0.635 0.736 0.689 0.897 0.650 0.901 0.816 0.837 0.491 0.454 0.921 0.785 0.782 0.685 0.702 0.477 0.705 0.721 0.584 0.937 0.597 0.827 1.000 0.898 0.941 0.915 0.310 0.254 0.682 1.000 0.827 1.000 0.468 0.826 0.754 0.603 0.953 0.700 0.765 0.459 0.800 0.687 0.686 0.816 0.462 0.732 0.524 0.703 0.603 1.000 0.794 0.876 0.870 0.738 1.000 1.000 0.542 0.687 0.793 0.559 0.499 0.854 0.621 0.909 0.831 0.517 0.463 0.910 0.795 0.747 0.552 0.621 0.500 0.676 0.789 0.634 0.888 0.507 0.875 0.951 0.863 0.952 0.498 1.000 0.855 1.000 0.882 0.868 0.623 0.955 0.928 0.345 0.805 0.816 0.860 0.703 1.000 0.890 0.335 0.346 0.652 0.467 0.678 0.698 0.544 0.210 0.537 0.640 0.500 0.967 0.217 0.721 0.566 0.543 0.516 0.434 0.552 0.937 0.527 0.701 0.517 0.118 0.373 0.341 0.141 0.965 0.826 0.770 0.696 0.611 0.728 0.655 0.596 0.638 0.781 0.813 0.288 0.652 0.881 0.723 0.275 0.973 0.881 0.777 0.578 0.849 0.654 0.777 1.000 0.878 0.970 0.550 0.677 0.742 0.786 0.729 0.898 0.868 0.860 0.862 0.950 0.809 0.233 0.412 0.923 0.600 0.892 0.218 0.652 0.447 0.462 0.665 0.591 0.822 0.722 0.611 0.335 0.994 0.880 0.682 0.943 0.562 0.819 0.878 0.988 0.962 0.579 0.968 0.678 0.977 0.679 0.562 0.394 0.622 1.000 1.000 0.965 0.720 0.913 0.885 0.947 0.932 0.888 0.987 0.822 0.960 0.780 0.966 0.872 0.891 0.573 1.000 1.000 1.000 1.000 0.963 0.979 1.000 0.999 0.946 0.945 0.989 0.929 0.956 0.935 0.991 0.987 0.977 0.783 0.993 0.872 0.919 0.939 0.939 1.000 0.999 1.000 0.979 1.000 1.000 0.971 1.000 1.000 0.100 0.747 0.922 1.000 0.656 1.000 0.972 0.964 1.000 0.831 1.000 0.100 1.000 0.979 0.916 0.980 0.983 0.986 0.978 1.000 0.999 0.915 0.100 0.725 0.577 0.715 0.507 0.965 0.920 0.904 0.870 0.972 0.889 0.994 0.746 0.874 0.993 0.311 0.948 1.000 0.994 0.748 0.999 1.000 0.480 0.987 0.950 0.701 0.743 0.902 0.828 1.000 0.717 1.000 0.759 1.000 0.999 1.000 0.939 0.999 0.903 1.000 1.000 1.000 0.999 0.996 1.000 0.850 1.000 1.000 0.957 0.853 0.911 0.978 0.949 0.918 0.731 0.894 0.784 1.000 0.560 0.967 0.949 0.961 0.954 0.997 0.971 0.986 1.000 0.954 0.980 0.834 0.893 1.000 1.000 1.000 0.999 0.979 1.000 0.999 1.000 1.000 0.878 0.692 0.663 0.876 0.696 0.968 0.901 0.682 0.605 0.988 0.968 0.981 0.642 1.000 0.924 1.000 0.958 0.988 0.947 0.954 0.969 0.925 0.956 0.992 0.944 0.914 0.964 0.844 1.000 0.966 0.958 0.962 0.942 0.954 0.960 0.943 1.000 1.000 0.867 1.000 1.000 0.938 0.998 0.991 0.966 1.000 0.957 0.871 1.000 0.993 0.896 0.994 0.846 0.978 0.661 1.000 0.999 0.933 0.687 0.938 0.847 0.759 0.919 0.848 0.868 0.753 0.990 0.914 0.993 0.992 1.000 0.775 0.721 1.000 0.990 0.894 0.955 0.901 1.000 0.813 1.000 0.877 0.799 0.726 0.881 1.000 0.980 0.932 0.875 0.808 0.881 0.804 0.737 0.777 1.000 0.995 0.932 0.904 0.889 0.699 0.676 1.000 0.929 0.854 0.660 0.953 0.840 1.000 0.969 0.875 1.000 0.977 0.464 0.581 0.761 0.691 0.583 0.804 0.763 0.866 0.870 1.000 0.861 0.514 0.750 0.761 0.674 0.767 0.484 0.470 0.463 0.714 0.661 0.721 0.848 0.586 0.654 0.914 0.901 0.701 0.897 0.881 0.870 0.879 0.782 0.946 0.977 0.835 0.820 0.360 0.852 0.996 1.000 1.000 0.858 0.741 0.958 0.986 0.590 0.886 0.903 0.915 0.924 0.938 0.864 0.937 0.809 0.943 0.651 0.951 0.959 1.000 0.993 1.000 0.944 1.000 1.000 0.608 1.000 0.971 0.324 0.924 0.946 0.937 0.629 0.967 0.950 0.998 0.948 1.000 0.833 0.977 0.776 0.785 0.751 0.835 0.917 0.939 0.816 0.928 0.875 0.879 0.968 1.000 0.336 0.100 0.617 0.367 0.100 0.180 0.100 0.706 0.475 0.294 0.100 0.311 0.201 0.456 0.100 0.146 0.280 0.424 0.566 0.928 0.970 1.000 0.990 0.983 0.917 0.520 0.696 0.947 0.963 0.905 0.975 0.928 0.979 0.986 0.747 0.971 0.716 0.980 0.972 1.000 0.858 0.316 0.962 1.000 0.960 0.994 1.000 1.000 1.000 1.000 0.950 0.934 0.974 0.757 0.999 0.903 0.977 0.976 0.925 0.689 1.000 0.910 0.945 0.990 0.998 0.914 0.987 1.000 0.998 1.000 0.970 0.991 1.000 0.962 1.000 1.000 0.962 0.984 0.995 0.397 0.974 0.958 0.775 1.000 0.973 1.000 0.941 0.918 0.805 1.000 0.992 0.980 1.000 1.000 0.965 0.896 0.968 1.000 1.000 0.298 0.643 0.284 0.459 0.320 0.615 0.531 0.522 0.139 0.380 0.402 0.200 0.100 0.100 0.787 0.628 0.298 0.296 0.344 0.438 0.312 0.742 0.526 0.100 0.241 0.190 0.236 0.935 0.895 0.789 0.844 0.866 0.790 0.777 0.777 0.883 0.544 0.632 0.683 0.952 0.591 0.959 0.786 0.743 0.924 0.815 0.804 0.929 0.890 0.807 0.978 0.837 0.586 0.815 0.855 0.919 0.879 0.957 0.925 0.931 0.925 0.892 0.540 0.591 0.914 0.880 0.903 0.751 0.745 0.661 0.642 0.830 0.715 0.968 0.768 0.840 0.858 0.452 0.798 0.949 0.896 0.642 0.996 0.923 0.678 0.989 0.698 0.989 0.934 0.991 0.961 0.580 0.755 0.897 0.837 0.872 0.691 0.627 0.658 1.000 1.000 1.000 0.978 0.867 0.741 0.627 0.588 0.620 0.755 0.598 0.236 0.263 0.854 0.568 0.669 0.674 0.573 0.657 0.299 1.000 1.000 0.649 0.682 0.141 0.791 0.850 0.225 1.000 0.193 0.746 1.000 0.773 0.774 0.547 0.181 0.258 0.275 0.386 0.380 0.172 0.100 0.747 0.650 0.537 0.422 0.718 0.522 0.937 0.731 0.492 0.861 0.542 0.420 0.439 0.322 0.325 0.362 0.645 0.100 0.277 0.368 0.297 0.389 0.645 0.100 0.404 1.000 0.666 0.429 0.434 0.234 0.405 1.000 0.492 0.770 0.299 0.419 0.297 0.147 0.140 0.476 0.325 0.512 0.100 0.777 0.534 0.367 0.329 0.321 0.731 0.800 0.579 0.535 0.380 0.509 0.395 0.354 0.336 0.414 0.316 0.312 0.487 0.263 0.376 0.212 0.230 0.100 0.321 0.107 0.263 0.156 0.398 0.357 0.515 0.271 0.369 0.342 0.448 0.838 0.813 0.305 0.120 0.908 0.884 0.100 1.000 0.828 0.893 0.985 0.755 0.224 0.804 0.169 0.524 0.341 0.205 0.345 1.000 0.275 0.658 0.375 0.335 0.815 0.435 0.400 0.520 0.919 1.000 0.804 0.910 0.276 0.891 0.562 0.868 0.234 0.542 1.000 0.654 0.431 0.683 0.775 0.784 0.955 1.000 0.751 0.888 0.927 0.687 0.252 0.457 0.166 0.100 0.215 0.732 0.598 0.362 0.377 0.549 0.537 0.715 0.533 0.537 0.579 0.144 0.897 0.632 0.317 0.366 0.252 0.225 0.433 0.220 0.885 0.426 0.410 0.544 0.783 0.817 0.326 0.888 0.154 0.791 0.252 0.437 1.000 0.728 0.330 0.899 0.779 0.568 0.557 0.802 0.932 0.992 0.991 0.964 0.593 0.561 0.489 0.811 0.975 0.796 0.848 0.846 0.623 0.919 0.899 0.483 0.995 0.975 1.000 0.623 0.173 0.445 0.529 0.280 0.158 0.186 0.939 0.508 0.572 1.000 0.823 0.197 0.468 0.800 0.733 0.711 0.393 1.000 0.783 0.963 0.867 0.761 0.982 0.943 0.566 0.829 0.371 0.961 0.879 0.952 0.970 0.566 0.449 0.720 0.482 0.892 0.449 0.670 0.764 0.576 0.750 0.845 0.861 0.955 0.870 0.940 0.952 0.463 0.817 1.000 0.775 0.873 0.842 0.400 0.913 0.186 0.305 0.521 0.292 0.100 0.100 0.100 0.215 0.267 0.289 0.130 0.229 0.508 0.392 0.435 0.402 0.526 0.425 0.362 0.494 0.428 0.391 0.521 0.495 0.324 0.422 0.495 0.432 0.487 0.485 0.584 0.413 0.599 0.500 0.540 0.500 0.412 0.500 0.514 0.500 0.417 0.407 0.500 0.500 0.435 0.534 0.500 0.471 0.476 0.473 0.181 0.500 0.166 0.211 0.290 0.212 0.298 0.162 0.278 0.301 0.136 0.155 0.165 0.219 0.167 0.203 0.192 0.174 0.132 0.178 0.208 0.165 0.214 0.303 0.234 0.307 0.364 0.298 0.309 0.189 0.332 0.500 0.500 0.245 0.154 0.233 0.158 0.100 0.100 0.180 0.203 0.100 0.192 0.124 0.120 0.138 0.191 0.248 0.166 0.100 0.237 0.246 0.195 0.153 0.231 0.197 0.178 0.142 0.167 0.176 0.210 0.124 0.154 0.933 0.937 0.921 0.956 0.919 0.962 0.878 0.912 0.894 1.000 0.959 0.921 0.807 1.000 0.887 1.000 0.951 0.923 0.982 0.897 0.924 0.500 0.498 0.498 0.495 0.500 0.500 0.499 0.499 0.500 0.500 0.500 0.500 0.500 0.494 0.500 0.499 0.500 0.500 0.499 0.500 0.500 0.500 0.500 0.501 0.500 0.499 0.500 0.499 0.500 0.500 0.500 0.500 0.500 0.500 0.500 0.507 0.500 0.500 0.500 0.500 0.500 0.500 0.500 0.405 0.445 0.490 0.477 0.497 0.500 0.496 0.500 0.500 0.500 0.499 0.485 0.499 0.500 0.499 0.493 0.500 0.494 0.499 0.500 0.500 0.500 0.499 0.496 0.492 0.529 0.557 0.696 0.628 0.711 0.538 0.477 0.500 0.538 0.500 0.589 0.588 0.501 0.823 0.557 0.614 0.576 0.878 0.500 1.000 0.771 0.657 0.570 0.558 0.656 1.000 0.794 0.481 0.672 0.470 0.838 0.573 0.540 0.379 0.459 1.000 0.968 0.821 0.666 0.705 0.545 0.821 0.820 0.476 0.560 0.722 0.912 0.670 0.896 0.957 0.886 0.947 0.944 0.844 0.973 0.946 1.000 1.000 0.992 0.758 0.100 1.000 0.319 0.484 0.559 0.389 0.275 0.435 0.100 0.196 0.258 0.334 0.373 0.930 0.517 0.553 0.875 0.685 0.969 0.946 0.696 0.836 0.990 0.768 0.915 0.955 0.977 0.852 0.874 0.952 0.977 0.906 1.000 0.955 0.870 0.985 0.100 0.926 0.830 0.476 0.656 1.000 0.934 0.884 0.914 0.563 0.770 0.719 0.708 0.692 0.935 0.776 1.000 0.713 0.746 0.939 0.927 0.759 0.748 0.889 0.764 0.767 1.000 0.962 0.937 1.000 1.000 1.000 0.965 0.848 0.703 0.797 0.786 0.917 0.902 0.891 0.885 0.827 0.778 0.888 0.412 0.782 0.461 0.683 0.850 0.708 0.968 0.795 0.762 1.000 1.000 1.000 1.000 0.938 0.905 0.929 0.987 0.980 1.000 0.726 0.825 0.778 0.895 0.767 0.642 0.526 0.482 1.000 1.000 0.797 0.780 0.582 0.482 0.770 0.696 0.772 0.695 0.720 0.686 0.672 0.807 0.333 0.818 0.564 0.732 0.408 0.244 0.984 0.964 0.500 0.567 0.979 1.000 0.970 0.412 0.602 0.794 0.755 0.768 0.713 0.799 0.671 0.769 0.646 0.804 0.334 0.418 0.920 0.791 0.757 0.723 0.632 0.391 0.537 0.452 0.396 0.913 0.416 0.765 0.491 0.969 0.307 1.000 0.875 0.716 0.550 0.918 0.716 0.897 1.000 0.563 0.527 0.509 0.456 0.509 0.491 0.670 0.547 0.610 0.484 0.549 0.529 0.500 0.575 0.803 0.715 0.518 0.650 0.721 0.457 0.298 0.558 0.554 0.433 0.331 0.631 0.660 0.667 0.580 0.572 0.595 0.453 0.415 0.429 0.651 0.623 0.651 0.554 0.513 0.833 0.562 0.765 0.677 0.887 0.785 0.730 0.776 0.765 0.811 0.776 0.941 0.920 0.714 0.520 0.716 0.659 0.682 0.965 0.884 0.774 0.686 1.000 0.527 0.963 0.649 0.738 0.749 0.806 0.788 0.727 0.782 0.557 0.781 0.714 0.692 0.402 0.868 0.675 0.463 0.929 0.678 0.528 0.744 1.000 0.247 0.569 0.937 0.821 0.928 0.834 0.491 0.580 0.970 0.699 0.508 0.359 0.374 0.747 0.299 0.515 0.469 0.401 0.398 0.363 0.515 0.634 0.410 0.257 0.940 0.776 0.355 0.433 0.316 0.382 0.500 0.965 0.381 0.422 0.474 0.458 0.447 0.606 0.388 0.572 0.762 0.473 0.325 0.486 0.500 1.000 0.353 0.532 1.000 0.753 1.000 0.295 0.575 0.668 0.715 1.000 0.336 0.489 0.450 0.400 0.451 0.507 0.240 0.451 0.902 0.534 0.829 0.548 0.661 0.549 0.672 0.791 0.321 0.909 0.920 0.800 0.963 0.871 0.590 0.964 1.000 0.431 1.000 1.000 0.956 0.705 0.748 0.920 0.993 0.900 0.877 0.522 0.780 0.585 1.000 0.519 0.889 0.964 0.933 0.821 0.990 0.812 1.000 0.898 0.934 0.981 0.665 0.383 0.815 1.000 0.894 1.000 0.737 0.452 0.428 0.939 0.984 0.919 1.000 0.941 0.925 1.000 0.509 0.966 0.956 0.736 0.721 0.981 1.000 0.931 0.871 0.714 0.100 0.437 0.981 0.906 0.954 0.815 0.100 0.264 0.335 0.328 0.378 0.970 0.193 0.100 0.775 0.652 0.494 0.339 0.492 0.470 0.908 0.713 0.520 0.346 0.595 0.722 0.401 0.331 0.404 0.356 0.584 0.243 0.888 0.294 0.191 0.741 0.570 0.100 0.662 0.540 0.491 0.300 0.896 0.549 0.239 0.829 0.413 0.319 0.201 0.214 0.822 0.728 0.555 0.354 0.644 0.929 0.743 0.655 0.705 0.785 0.992 0.922 0.625 0.581 0.867 0.637 0.955 0.886 0.764 0.564 0.968 1.000 0.502 1.000 0.868 0.755 0.970 1.000 0.925 0.823 0.617 0.593 0.532 0.531 0.278 0.955 1.000 0.795 0.317 0.842 0.929 0.783 0.719 0.743 0.497 0.332 0.386 1.000 1.000 0.962 0.727 0.507 1.000 0.358 0.236 0.301 0.192 0.328 0.471 0.298 0.664 0.100 0.438 0.643 0.478 0.334 0.369 1.000 0.471 1.000 0.711 0.541 0.395 0.223 0.499 0.120 0.331 0.420 0.354 0.393 0.383 0.564 0.219 0.100 0.385 0.180 0.321 0.100 0.674 1.000 0.467 1.000 0.243 0.433 0.167 0.401 0.352 0.212 0.207 0.716 0.650 0.381 1.000 0.362 0.510 0.332 0.770 0.818 0.533 0.459 0.704 0.513 1.000 0.771 0.687 0.479 0.676 0.678 0.688 0.496 0.476 0.336 0.627 0.652 0.931 0.343 0.344 0.614 0.572 0.400 0.296 0.254 0.946 0.669 0.457 0.915 0.755 0.584 0.474 0.917 0.970 0.265 0.605 0.966 1.000 0.801 0.935 0.690 0.600 0.661 0.129 0.100 0.961 0.803 0.930 0.959 1.000 0.651 0.906 0.900 0.762 0.411 0.406 0.213 0.978 0.913 0.956 0.984 0.903 0.436 0.912 1.000 0.472 0.726 0.759 0.974 1.000 0.954 0.815 0.612 0.345 1.000 0.971 0.746 0.987 0.960 0.861 0.872 0.685 0.452 0.424 0.447 0.981 0.899 0.951 0.951 0.828 0.894 0.285 0.624 0.696 0.730 0.747 0.805 0.622 0.796 0.553 0.916 0.418 0.468 0.477 0.583 0.681 0.718 0.480 0.226 0.273 0.100 0.455 0.587 0.657 0.739 0.620 0.720 0.741 0.723 0.533 0.826 0.542 0.815 0.527 0.722 0.791 0.702 0.784 0.888 0.726 0.613 0.748 0.441 0.668 0.618 0.870 0.100 0.798 0.556 0.500 0.594 0.220 0.748 0.635 0.847 0.658 0.648 0.648 0.617 0.185 0.927 0.856 0.851 0.900 0.904 0.961 0.870 0.726 0.909 0.839 0.891 0.867 0.921 0.672 0.858 0.980 0.616 0.183 0.419 0.855 0.831 0.707 0.915 0.809 0.951 0.907 0.806 0.763 0.503 0.926 0.841 0.526 0.356 0.915 0.979 0.495 0.429 0.848 0.963 0.896 0.931 0.988 0.959 0.988 0.935 0.894 0.986 0.964 0.981 0.962 0.905 0.988 0.963 1.000 0.999 0.922 0.580 0.772 0.892 0.692 0.814 0.748 0.797 0.822 0.760 0.790 0.474 0.914 0.694 0.806 1.000 0.527 0.648 0.947 0.945 0.894 0.961 0.774 0.854 0.945 0.966 0.948 0.909 1.000 0.977 0.659 0.774 0.730 0.835 0.812 0.663 0.877 0.736 0.780 0.705 0.822 0.536 0.548 0.935 0.894 0.791 0.708 0.702 0.490 1.000 0.899 1.000 0.749 0.681 0.484 0.823 0.587 0.826 0.899 0.947 0.637 0.850 0.915 0.823 1.000 0.758 0.956 0.625 0.972 0.246 0.845 0.974 0.879 0.801 0.947 0.907 1.000 0.588 0.923 0.919 0.767 0.937 1.000 0.856 0.981 0.712 0.641 0.992 0.976 0.969 0.994 0.661 0.205 0.376 0.270 0.278 0.563 0.180 0.293 0.423 0.269 0.344 0.203 0.702 0.621 0.514 0.370 0.228 0.276 0.455 0.807 0.660 0.540 0.419 0.289 0.667 0.283 0.417 0.256 0.155 0.344 0.272 0.255 0.197 0.241 0.277 0.160 0.543 0.295 0.428 0.384 0.413 0.622 0.344 0.182 0.698 0.247 0.223 0.194 0.299 0.466 0.347 0.726 0.448 0.308 0.254 0.204 0.864 0.670 0.670 0.567 0.368 0.588 0.663 0.593 0.614 0.568 0.596 0.698 1.000 0.732 0.287 0.875 0.469 0.827 0.264 0.913 0.853 0.645 0.376 0.512 0.520 0.256 0.604 0.753 0.848 0.729 0.386 0.715 0.563 0.774 0.742 0.173 0.286 0.912 0.791 0.780 0.740 0.853 0.292 0.100 0.298 0.340 1.000 0.687 0.807 0.100 0.704 0.825 1.000 0.262 0.584 0.720 0.492 0.703 0.475 0.402 0.718 0.946 0.981 0.583 0.506 0.769 0.850 1.000 0.942 0.950 0.649 0.668 0.693 0.967 0.920 0.784 0.691 0.962 0.905 0.717 1.000 1.000 0.973 0.598 0.874 0.891 0.682 0.234 1.000 0.943 0.845 0.928 1.000 0.874 0.929 0.774 0.440 0.395 0.454 0.988 0.935 0.964 0.738 0.521 1.000 0.922 0.406 0.686 0.543 0.702 1.000 0.793 0.862 0.952 0.941 0.942 0.597 0.663 0.880 0.624 0.988 0.913 0.864 0.698 0.980 0.977 0.879 1.000 0.745 0.840 0.997 0.884 0.921 0.866 1.000 0.918 0.960 0.802 0.100 0.954 1.000 0.454 0.817 0.967 0.369 0.647 0.412 0.313 0.696 0.100 0.919 0.316 0.835 0.780 0.917 0.743 0.385 0.418 0.452 0.504 0.884 0.984 0.973 0.768 0.594 0.739 1.000 0.802 0.843 0.375 0.778 0.608 0.577 0.779 1.000 0.800 0.524 0.799 0.797 0.882 0.511 0.927 0.631 0.660 0.624 0.703 0.685 0.824 0.826 0.734 1.000 1.000 0.530 0.671 0.790 0.834 0.751 0.433 0.975 0.686 0.897 0.770 0.280 0.399 0.954 0.614 0.796 0.656 0.401 0.374 0.750 0.503 0.471 0.789 1.000 0.600 0.668 0.931 0.204 1.000 0.783 0.963 0.708 0.445 0.873 0.780 0.494 0.757 0.867 0.925 0.940 0.654 0.723 0.735 0.569 0.817 0.795 0.480 0.492 0.463 0.761 0.306 1.000 0.964 0.808 0.700 0.886 0.570 0.806 0.744 0.682 0.792 0.658 0.758 0.805 0.595 0.796 0.384 0.903 0.574 0.744 0.100 0.252 0.865 0.973 0.959 0.777 0.676 0.797 0.752 0.736 0.926 0.605 0.600 0.153 0.551 0.668 0.243 0.259 0.308 0.399 0.280 0.262 0.297 0.284 0.215 0.377 0.254 0.527 0.176 0.283 0.286 0.307 0.471 0.111 0.213 0.314 0.446 0.342 0.592 0.182 0.472 0.887 0.223 0.433 0.761 0.348 0.125 0.240 0.468 0.100 0.760 1.000 0.966 1.000 0.266 1.000 0.687 0.471 0.776 0.817 0.145 0.247 0.361 0.167 0.724 0.410 0.376 0.207 0.274 1.000 0.672 0.426 0.892 0.360 0.689 0.179 0.292 0.185 0.258 0.555 0.171 0.100 0.583 0.565 0.100 0.948 0.918 0.618 0.538 0.873 1.000 0.648 0.966 0.888 0.784 0.652 0.961 0.966 0.333 0.643 0.725 0.746 0.902 0.859 0.880 0.858 0.312 0.710 0.371 0.728 0.567 0.821 0.839 0.100 0.456 0.785 0.959 0.879 0.689 0.453 0.799 0.936 0.842 0.835 0.704 0.435 0.995 0.466 0.878 0.932 0.323 0.827 0.739 0.735 0.437 0.369 0.391 1.000 0.976 0.968 0.761 0.553 0.941 0.877 0.763 0.765 0.895 1.000 0.993 0.877 0.925 0.817 0.957 0.688 0.882 0.987 1.000 0.965 0.984 0.936 0.983 0.890 0.955 0.986 1.000 0.969 0.972 0.972 0.975 0.947 1.000 1.000 0.980 1.000 1.000 0.988 0.758 0.317 0.238 0.963 0.972 0.678 0.630 0.717 0.974 0.972 0.747 0.711 1.000 1.000 1.000 0.637 0.995 0.647 0.375 0.969 0.959 0.734 0.990 0.919 0.836 0.703 0.449 0.358 0.399 1.000 1.000 0.967 0.960 0.741 0.515 0.953 1.000 0.807 0.235 0.386 0.495 0.504 0.659 0.749 1.000 0.712 0.397 0.601 0.518 0.418 0.958 0.930 0.677 0.629 0.902 0.713 0.621 0.812 0.851 0.652 0.959 0.681 0.954 0.561 0.750 0.685 0.783 0.750 0.930 0.863 0.921 0.904 0.818 0.830 0.410 0.500 0.923 0.761 0.646 0.776 0.671 0.606 0.510 0.719 0.659 0.951 0.630 0.722 0.975 0.847 0.938 0.829 0.394 0.996 0.573 0.202 0.943 0.145 0.987 0.677 0.993 0.931 0.651 0.615 0.724 0.789 0.725 0.452 0.313 0.375 1.000 1.000 0.898 0.632 0.506 0.937 0.883 0.651 0.510 0.705 0.506 0.645 0.696 0.720 0.433 0.828 0.635 0.704 0.678 0.934 0.895 0.666 0.649 0.821 1.000 0.601 0.968 0.875 0.738 0.436 0.933 0.957 0.877 0.696 0.658 0.719 0.864 0.848 0.827 0.788 0.828 0.739 1.000 0.722 0.750 0.782 0.931 0.905 0.736 0.678 0.944 0.788 0.515 0.927 0.937 0.660 0.280 0.904 0.933 0.995 0.905 0.909 0.726 0.808 0.860 0.934 0.957 0.483 0.827 0.644 0.935 0.925 0.668 0.401 0.358 0.415 1.000 0.982 1.000 1.000 0.886 0.949 0.967 0.623 0.503 0.870 0.100 0.844 1.000 0.533 1.000 0.795 0.680 0.701 0.100 0.101 0.147 0.123 0.109 0.100 0.108 0.278 0.100 0.100 0.117 0.107 0.109 0.127 0.100 0.100 0.112 0.100 0.170 0.100 0.100 0.109 0.111 0.116 0.100 0.107 0.100 0.100 0.100 0.102 0.105 0.118 0.110 0.117 0.100 0.115 0.100 0.100 0.100 0.105 0.100 0.100 0.108 0.100 0.904 0.576 0.760 0.742 0.636 0.808 0.617 0.716 0.801 0.584 0.781 0.239 0.906 0.100 0.739 0.100 0.355 0.486 0.929 0.946 0.750 0.485 0.749 0.687 0.685 0.970 0.899 0.826 0.556 0.949 0.522 0.969 0.609 0.614 0.521 0.802 0.773 0.804 0.801 0.727 0.783 0.613 0.792 0.249 0.482 0.712 0.330 0.745 0.408 0.782 0.100 0.914 0.336 0.412 0.403 0.886 0.595 0.464 0.911 0.840 0.512 0.280 0.891 0.152 0.865 0.735 0.753 0.823 0.980 0.572 0.740 0.830 0.738 0.887 0.808 0.373 0.523 0.439 0.985 0.909 0.968 0.740 0.641 0.854 0.566 1.000 0.533 0.726 0.668 0.654 0.758 0.558 0.771 0.901 0.665 0.411 0.641 0.904 0.932 0.782 0.426 0.858 0.637 0.958 0.100 0.632 0.708 0.731 0.744 0.786 0.672 0.771 0.587 0.766 0.100 0.646 0.705 0.422 0.883 0.534 1.000 0.380 0.648 0.402 0.921 0.664 0.315 0.816 0.228 0.514 0.221 0.991 1.000 0.779 0.816 0.838 0.682 0.493 1.000 0.675 0.774 0.830 0.759 0.306 0.710 0.646 0.800 0.666 0.473 0.745 0.664 0.631 0.603 1.000 0.767 0.434 0.728 0.619 0.679 0.270 1.000 0.514 0.728 0.622 1.000 0.455 0.622 0.781 0.785 0.705 0.692 0.790 0.610 0.866 0.748 0.215 0.368 0.909 0.893 0.750 0.678 0.823 0.452 0.302 0.623 0.596 0.889 0.591 0.651 0.928 1.000 0.993 0.749 0.899 0.793 0.983 0.810 0.991 0.948 0.559 0.564 0.100 0.680 0.558 0.649 0.180 0.636 1.000 0.316 0.227 0.518 0.259 0.363 0.139 0.480 0.421 0.264 0.668 0.123 0.261 0.858 0.532 0.175 0.287 0.566 0.132 0.188 0.338 0.144 0.143 0.395 0.147 0.273 0.353 0.233 0.167 0.132 0.290 0.168 0.153 0.180 0.113 0.248 0.328 0.951 0.236 0.990 0.706 0.139 0.100 0.881 0.620 0.873 0.655 0.876 0.713 0.775 0.882 0.364 0.887 0.880 0.768 0.127 0.213 0.985 0.994 0.773 0.789 0.881 0.820 0.695 0.993 0.688 0.737 0.641 0.990 0.749 0.824 0.892 0.879 0.972 0.911 0.903 0.925 0.555 0.935 0.881 0.655 0.864 0.965 0.652 1.000 0.817 0.544 0.941 0.977 0.932 0.806 0.957 0.942 1.000 0.796 0.471 0.100 0.982 0.896 0.130 0.794 0.989 0.770 1.000 0.836 0.730 0.990 0.433 0.774 0.856 0.832 0.964 1.000 0.898 0.760 0.591 0.507 1.000 1.000 0.373 0.632 0.172 0.306 0.196 0.246 0.193 0.204 0.259 0.188 0.169 0.777 0.644 0.471 0.421 0.442 0.400 0.458 0.904 0.697 0.540 0.543 0.409 0.487 0.346 0.364 0.567 0.297 0.319 0.419 0.430 0.547 0.238 0.317 0.198 0.114 0.204 0.891 0.287 0.149 0.101 0.142 0.100 0.119 0.242 0.229 0.673 0.312 0.533 0.435 0.448 0.796 0.847 0.187 0.116 0.834 0.470 0.398 0.785 0.409 0.647 1.000 0.669 0.100 0.249 0.445 0.194 0.735 0.386 0.317 0.193 0.234 0.911 0.726 0.723 0.429 0.642 0.372 0.901 0.570 0.855 0.514 0.785 0.649 0.645 0.756 0.699 0.791 0.484 0.941 0.718 0.242 0.920 0.934 0.735 0.695 0.770 1.000 0.682 0.961 0.899 0.832 0.764 0.963 0.957 0.818 0.546 0.456 0.797 0.743 0.775 0.812 0.724 0.822 0.680 0.792 0.323 0.716 0.978 0.783 0.753 0.858 0.782 0.924 0.750 0.690 0.830 0.742 0.946 0.594 0.906 1.000 0.483 0.961 0.895 0.650 0.833 0.674 0.461 0.903 0.908 0.613 1.000 0.787 0.900 0.909 0.570 0.802 0.662 0.880 0.774 0.469 0.513 0.489 0.969 0.903 0.956 0.958 0.820 0.715 0.879 0.579 0.912 0.342 0.722 0.824 0.824 0.815 0.832 0.759 0.802 0.550 0.896 0.796 0.496 0.305 0.947 0.946 0.942 0.898 0.930 0.933 0.962 0.968 0.946 0.910 0.929 0.992 0.950 0.971 0.809 0.818 0.819 0.827 0.838 0.813 0.907 0.813 0.910 0.621 0.825 0.595 0.606 0.958 0.755 0.558 0.708 0.556 0.859 0.918 0.796 0.793 0.947 0.838 0.965 0.766 0.903 0.944 0.978 0.349 0.768 0.935 0.992 0.425 0.866 0.883 0.876 0.834 1.000 0.929 0.948 1.000 0.694 0.994 0.716 1.000 0.927 0.937 0.964 0.610 0.951 0.922 0.864 0.928 0.796 0.864 0.924 0.767 0.800 1.000 1.000 1.000 0.986 0.964 0.988 0.970 0.926 0.870 0.583 0.541 0.676 0.601 0.794 0.620 0.674 0.733 0.586 0.781 0.256 0.851 0.458 0.718 0.311 0.401 0.580 0.920 0.941 0.648 0.489 0.703 0.647 0.624 0.956 0.724 0.616 0.368 0.635 0.592 0.969 0.445 0.660 0.679 0.794 0.757 0.784 0.836 0.729 0.827 0.638 0.793 0.269 0.448 0.946 0.621 0.745 0.600 0.616 0.401 0.830 0.413 0.617 0.529 0.931 0.666 0.623 0.860 0.830 0.336 0.825 0.406 0.165 0.651 0.223 0.816 0.798 0.797 0.616 0.844 1.000 0.550 0.714 0.813 0.683 0.849 0.781 0.357 0.411 0.281 0.925 0.778 0.956 0.520 0.555 0.912 0.596 0.743 0.811 0.648 0.811 0.674 0.697 0.743 0.617 0.801 0.304 0.850 0.846 0.745 0.313 0.538 0.712 0.939 0.954 0.766 0.653 0.838 0.758 0.714 0.970 0.911 0.862 0.764 0.959 0.713 0.971 0.517 0.713 0.751 0.806 0.780 0.818 0.842 0.756 0.837 0.673 0.799 0.279 0.431 0.924 0.814 0.745 0.684 0.597 0.419 0.912 0.914 0.453 0.658 0.496 0.940 0.472 0.700 0.955 0.890 0.429 0.920 0.711 0.835 0.350 0.869 0.891 0.644 0.820 0.965 0.962 0.876 0.972 0.949 0.859 0.971 0.713 0.902 0.764 0.917 0.975 0.576 0.726 0.881 0.726 0.903 0.760 0.821 0.670 0.523 0.487 1.000 0.984 0.999 1.000 0.919 0.962 1.000 0.840 0.720 0.959 0.792 0.616 0.726 0.534 0.580 0.737 0.775 0.778 0.403 0.798 0.744 0.288 0.792 0.918 0.962 0.939 0.804 0.684 1.000 0.715 0.662 1.000 0.860 0.828 0.684 0.974 0.566 0.691 0.289 0.859 0.759 0.983 0.843 0.934 0.959 0.767 0.413 0.298 0.996 0.899 1.000 0.973 0.976 0.763 0.966 1.000 1.000 0.979 0.588 0.992 0.957 0.736 0.244 0.959 0.990 1.000 0.888 0.470 0.935 0.876 0.968 0.951 0.719 0.839 0.455 0.951 0.803 0.538 0.511 0.452 0.971 1.000 0.878 0.942 0.975 0.719 0.713 0.320 0.526 0.761 0.346 0.505 0.522 0.535 0.570 0.718 0.276 0.896 0.856 0.100 0.113 1.000 0.866 0.561 0.564 0.351 0.566 0.857 0.760 0.479 0.960 0.550 0.439 0.615 0.664 0.594 0.646 0.538 0.630 0.452 0.752 0.179 0.694 0.696 0.806 0.730 0.714 0.509 1.000 0.521 0.930 0.685 0.342 0.932 0.176 0.655 0.852 0.828 0.937 0.893 0.244 0.657 0.363 0.592 0.653 0.434 0.328 0.353 0.721 0.415 1.000 0.941 0.732 0.506 0.548 0.769 0.299 0.545 0.602 0.546 0.439 0.567 0.835 0.797 0.100 0.750 0.518 0.736 0.816 0.553 0.754 0.706 0.953 0.965 0.445 0.680 0.936 0.887 0.818 0.816 0.358 0.715 0.360 0.747 0.100 0.933 1.000 0.863 0.548 0.375 0.904 1.000 0.372 1.000 0.712 0.934 0.838 0.495 0.615 0.614 0.943 0.582 0.277 0.328 0.307 1.000 0.686 0.416 0.913 1.000 0.828 0.549 0.771 0.756 0.511 0.812 0.585 0.775 0.333 0.976 0.849 0.100 0.431 0.828 0.975 0.957 0.784 0.716 0.736 0.716 1.000 0.901 0.859 0.754 0.732 0.987 0.638 0.713 0.885 0.805 0.955 0.820 0.246 0.820 0.903 0.100 1.000 0.964 0.752 0.845 0.791 0.876 0.696 0.941 0.697 0.898 0.732 0.480 0.849 0.885 0.876 0.461 0.893 0.876 0.935 0.944 1.000 0.720 0.835 0.782 0.875 0.820 0.527 0.523 0.462 0.976 0.915 0.956 0.967 0.828 0.729 1.000 0.727 0.203 0.398 0.551 0.339 0.608 0.240 0.100 0.170 0.667 0.498 0.484 0.566 0.628 0.470 0.701 0.513 0.833 0.327 0.721 0.100 0.780 0.390 0.423 0.315 0.379 0.590 0.583 0.262 0.114 0.216 0.150 0.294 0.121 0.655 0.400 0.371 0.330 0.398 0.819 1.000 1.000 0.747 0.365 0.266 0.789 0.426 0.311 0.215 0.255 0.828 0.665 0.747 0.100 0.123 0.363 0.220 0.339 0.179 0.202 1.000 0.179 0.464 0.100 0.652 0.495 0.455 0.491 1.000 0.454 0.731 0.515 0.465 0.360 0.877 0.178 0.448 0.293 0.208 0.684 0.573 0.288 0.206 0.364 0.539 0.481 0.389 0.185 0.234 0.535 0.503 0.533 0.145 0.413 0.318 0.205 0.265 0.781 0.373 0.641 0.344 0.863 0.930 0.863 0.863 0.877 0.866 0.858 0.920 0.760 0.849 0.440 0.681 0.693 0.706 0.722 0.932 0.421 1.000 0.911 0.779 0.858 0.903 0.824 0.878 0.922 0.819 0.781 1.000 1.000 0.783 0.718 0.690 0.798 0.933 0.945 0.871 0.880 0.789 0.878 0.859 0.980 0.507 0.984 0.946 0.785 0.407 0.966 0.655 0.775 0.698 0.645 0.776 0.779 0.803 0.736 0.809 0.568 0.616 1.000 0.867 0.732 0.913 0.449 0.775 0.686 0.715 1.000 0.584 0.743 0.744 0.839 0.818 0.858 0.924 0.766 0.756 1.000 0.661 0.816 0.807 1.000 0.833 0.924 1.000 1.000 1.000 0.773 0.778 0.771 0.618 0.774 0.901 0.805 0.782 0.719 0.805 0.573 0.644 1.000 0.879 0.713 0.720 0.513 1.000 0.100 0.863 0.968 0.995 0.764 0.885 0.928 0.831 0.889 0.985 0.932 0.836 0.807 0.975 0.888 0.878 0.912 0.808 0.898 0.897 0.454 0.799 0.908 0.842 0.866 1.000 0.985 0.959 0.881 0.884 0.843 0.857 0.582 0.721 1.000 0.994 0.961 0.978 0.878 0.758 0.926 0.611 0.908 0.631 0.916 0.920 0.788 0.905 0.863 0.918 0.816 0.914 0.813 0.840 0.799 0.822 0.804 0.665 0.693 0.932 0.935 0.765 0.859 0.894 0.931 0.829 0.788 1.000 0.978 0.473 0.825 0.724 0.840 0.977 0.938 0.898 0.812 0.540 0.805 1.000 0.969 0.872 0.707 0.982 0.555 0.523 1.000 0.978 0.568 0.633 0.819 0.995 0.919 0.953 0.959 0.931 0.955 0.960 0.981 1.000 0.193 0.787 1.000 1.000 1.000 0.976 0.928 1.000 0.523 0.954 0.985 0.700 1.000 0.619 0.885 0.934 0.870 0.867 1.000 0.904 0.932 0.818 0.893 0.810 0.852 1.000 0.905 0.837 1.000 0.696 0.814 0.839 0.213 0.100 0.949 0.202 1.000 0.727 0.901 0.935 0.837 0.824 0.717 0.820 1.000 0.661 0.414 0.429 0.922 0.443 0.634 0.745 0.773 0.681 1.000 0.705 0.839 0.708 0.580 0.934 0.800 0.869 0.940 1.000 0.897 0.932 0.841 0.817 0.983 0.558 0.685 0.337 0.800 0.840 0.908 0.905 0.863 0.903 0.790 0.443 0.434 0.610 0.698 0.466 0.806 0.304 0.792 0.890 0.670 0.971 0.625 0.906 1.000 0.461 0.845 0.935 0.985 1.000 0.711 0.677 0.828 0.842 0.232 0.712 0.872 0.818 0.863 0.575 0.710 1.000 0.881 0.746 1.000 0.854 0.580 0.537 0.649 0.756 0.638 0.718 1.000 0.763 0.350 0.912 0.618 0.550 0.878 0.634 0.653 0.889 0.770 0.611 0.958 0.636 0.513 0.658 0.751 0.758 0.897 0.830 0.891 0.894 0.803 0.211 0.357 0.692 0.100 0.303 0.569 0.451 0.608 0.959 0.685 0.602 0.712 0.627 1.000 0.913 0.994 0.678 0.253 0.903 1.000 0.973 0.996 0.934 0.564 0.745 0.792 0.753 0.465 0.329 0.418 1.000 1.000 1.000 0.958 0.741 0.508 0.647 1.000 0.772 0.413 0.905 0.810 1.000 0.988 0.803 0.811 0.953 1.000 0.914 0.945 0.856 0.809 0.982 0.554 0.944 1.000 0.907 1.000 0.916 0.915 0.951 0.597 0.383 1.000 0.438 0.696 0.889 0.861 0.915 0.889 1.000 0.463 0.798 0.934 0.967 0.499 1.000 0.910 0.761 0.863 0.424 0.972 1.000 0.969 0.857 0.900 0.822 0.553 0.819 1.000 1.000 0.888 0.751 0.917 0.427 0.785 0.926 0.785 1.000 0.663 0.655 0.899 0.825 1.000 0.821 0.795 0.740 0.750 1.000 0.813 1.000 0.688 0.766 0.716 0.778 0.740 0.642 0.671 1.000 0.949 0.710 0.590 0.850 0.647 0.915 0.778 0.881 0.940 0.878 0.956 0.870 0.848 0.971 0.795 0.798 0.856 1.000 1.000 0.882 0.908 0.950 1.000 0.891 0.533 0.768 0.927 0.841 0.785 0.913 0.567 0.955 0.823 0.809 0.762 0.820 0.605 0.658 1.000 0.981 0.916 0.796 0.647 1.000 0.772 0.413 0.905 0.810 1.000 0.988 0.803 0.811 0.953 1.000 0.914 0.945 0.856 0.809 0.982 0.554 0.944 1.000 0.907 1.000 0.916 0.915 0.951 0.597 0.383 1.000 0.438 0.696 0.889 0.861 0.915 0.889 1.000 0.463 0.798 0.934 0.967 0.499 1.000 0.910 0.761 0.863 0.424 0.972 1.000 0.969 0.857 0.900 0.822 0.553 0.819 1.000 1.000 0.888 0.751 0.882 0.936 0.543 0.589 0.764 0.799 0.513 1.000 0.627 0.367 0.913 0.917 0.760 0.870 0.934 0.839 0.927 0.704 0.826 0.290 0.830 0.640 0.957 0.543 0.888 0.833 0.854 0.894 0.870 0.853 0.907 0.723 0.583 0.560 0.994 0.988 0.979 0.932 0.859 0.923 0.543 0.606 0.790 0.602 1.000 0.947 0.922 0.777 0.843 0.931 0.878 0.969 0.933 0.838 0.807 0.982 0.956 0.832 0.834 0.834 0.977 0.934 0.884 0.909 0.917 0.969 0.830 0.876 1.000 0.460 0.818 0.929 1.000 0.988 0.836 0.823 0.776 0.998 0.925 1.000 0.704 0.935 0.979 0.888 0.810 0.923 1.000 0.743 0.805 0.581 0.656 0.991 0.960 0.961 0.972 0.881 0.746 0.692 0.548 0.952 0.855 1.000 0.858 0.919 0.694 1.000 0.778 0.873 1.000 1.000 0.100 0.248 0.829 0.734 0.690 1.000 1.000 0.971 0.949 0.901 0.646 0.926 0.898 0.860 0.973 0.962 0.802 0.859 0.958 0.902 0.975 0.931 0.839 0.815 0.980 0.975 0.872 0.945 0.884 0.947 0.966 0.893 0.972 1.000 0.956 1.000 0.957 0.453 0.799 0.938 1.000 0.925 0.790 1.000 0.944 0.976 0.926 0.875 0.893 0.838 0.612 0.742 1.000 0.982 0.978 0.882 0.746 0.919 0.682 0.683 0.767 0.854 0.906 0.845 0.974 0.950 0.521 0.824 0.682 0.984 1.000 0.985 0.778 0.504 0.983 0.856 0.734 0.748 1.000 0.839 0.891 0.677 0.100 0.972 0.882 0.950 0.893 0.658 0.976 0.944 0.912 1.000 1.000 0.923 1.000 0.458 0.932 0.930 1.000 1.000 0.990 0.627 0.949 0.998 1.000 0.919 0.898 0.797 0.866 0.870 0.905 0.868 0.841 0.926 0.641 0.531 0.941 1.000 0.642 0.394 0.753 0.769 0.644 0.622 0.803 0.851 0.578 1.000 0.471 0.728 0.860 1.000 0.678 0.528 0.807 0.588 0.799 0.670 0.317 0.839 0.885 0.735 0.777 0.705 0.686 1.000 0.877 0.976 0.880 0.965 0.990 0.927 0.612 0.788 0.810 0.959 0.579 0.495 0.934 0.906 0.710 0.841 0.487 0.703 0.784 0.627 0.767 0.925 1.000 0.911 0.956 0.940 0.911 0.897 0.847 0.917 0.911 0.952 0.859 0.578 0.661 0.960 0.642 0.805 0.781 0.766 0.779 0.803 0.481 0.921 0.771 0.642 0.203 0.988 1.000 0.884 0.956 1.000 0.959 1.000 0.913 0.995 0.983 0.626 0.821 0.461 0.787 0.779 0.691 0.922 0.745 0.925 0.696 0.860 0.538 0.565 0.949 0.791 0.651 0.837 0.529 0.746 0.880 0.595 0.969 0.731 0.948 1.000 0.939 0.963 0.517 0.948 0.385 0.172 0.905 1.000 1.000 0.604 0.974 0.862 0.942 0.747 0.948 0.725 0.737 0.351 0.248 0.100 0.607 0.597 0.368 0.100 0.708 0.690 0.994 0.942 0.100 0.904 0.673 0.588 0.506 0.722 0.874 0.422 0.123 0.220 0.147 0.820 0.616 0.814 0.555 0.213 0.545 0.896 0.626 0.574 0.860 0.765 0.621 0.566 0.661 0.705 0.225 0.507 0.229 0.100 0.460 0.836 0.212 0.423 0.611 0.691 0.510 0.853 0.850 0.685 0.726 0.642 0.882 0.750 0.732 0.352 0.192 0.100 0.314 0.156 0.437 0.375 0.135 0.479 0.465 0.840 0.808 0.735 1.000 0.804 0.799 0.738 0.825 0.515 0.528 0.657 0.663 0.505 0.558 0.707 0.720 0.835 0.558 0.704 0.100 0.703 0.575 0.278 0.870 0.100 0.654 0.603 0.626 0.691 0.263 0.408 0.100 1.000 0.359 0.526 0.240 
0.00400  2.34e+06    0.10000 0.69918 0.75558   0.02037 0.07855   0.718 0.598 0.695 0.813 0.558 0.617 0.802 0.756 0.682 0.776 0.789 0.476 0.753 0.544 0.772 0.594 0.150 1.000 1.000 0.673 0.533 0.838 1.000 0.977 0.553 0.675 0.767 0.635 0.736 0.689 0.897 0.650 0.901 0.816 0.837 0.491 0.454 0.921 0.785 0.782 0.685 0.702 0.477 0.705 0.721 0.584 0.937 0.597 0.827 1.000 0.898 0.941 0.915 0.310 0.254 0.682 1.000 0.827 1.000 0.468 0.826 0.754 0.603 0.953 0.700 0.765 0.459 0.800 0.687 0.686 0.816 0.462 0.732 0.524 0.703 0.603 1.000 0.794 0.876 0.870 0.738 1.000 1.000 0.542 0.687 0.793 0.559 0.499 0.854 0.621 0.909 0.831 0.517 0.463 0.910 0.795 0.747 0.552 0.621 0.500 0.676 0.789 0.634 0.888 0.507 0.875 0.951 0.863 0.952 0.498 1.000 0.855 1.000 0.882 0.868 0.623 0.955 0.928 0.345 0.805 0.816 0.860 0.703 1.000 0.890 0.335 0.346 0.652 0.467 0.678 0.698 0.544 0.210 0.537 0.640 0.500 0.967 0.217 0.721 0.566 0.543 0.516 0.434 0.552 0.937 0.527 0.701 0.517 0.118 0.373 0.341 0.141 0.965 0.826 0.770 0.696 0.611 0.728 0.655 0.596 0.638 0.781 0.813 0.288 0.652 0.881 0.723 0.275 0.973 0.881 0.777 0.578 0.849 0.654 0.777 1.000 0.878 0.970 0.550 0.677 0.742 0.786 0.729 0.898 0.868 0.860 0.862 0.950 0.809 0.233 0.412 0.923 0.600 0.892 0.218 0.652 0.447 0.462 0.665 0.591 0.822 0.722 0.611 0.335 0.994 0.880 0.682 0.943 0.562 0.819 0.878 0.988 0.962 0.579 0.968 0.678 0.977 0.679 0.562 0.394 0.622 1.000 1.000 0.965 0.720 0.913 0.885 0.947 0.932 0.888 0.987 0.822 0.960 0.780 0.966 0.872 0.891 0.573 1.000 1.000 1.000 1.000 0.963 0.979 1.000 0.999 0.946 0.945 0.989 0.929 0.956 0.935 0.991 0.987 0.977 0.783 0.993 0.872 0.919 0.939 0.939 1.000 0.999 1.000 0.979 1.000 1.000 0.971 1.000 1.000 0.100 0.747 0.922 1.000 0.656 1.000 0.972 0.964 1.000 0.831 1.000 0.100 1.000 0.979 0.916 0.980 0.983 0.986 0.978 1.000 0.999 0.915 0.100 0.725 0.577 0.715 0.507 0.965 0.920 0.904 0.870 0.972 0.889 0.994 0.746 0.874 0.993 0.311 0.948 1.000 0.994 0.748 0.999 1.000 0.480 0.987 0.949 0.701 0.743 0.902 0.828 1.000 0.717 1.000 0.759 1.000 0.999 1.000 0.939 0.999 0.903 1.000 1.000 1.000 0.999 0.996 1.000 0.850 1.000 1.000 0.957 0.853 0.911 0.978 0.949 0.918 0.731 0.894 0.784 1.000 0.560 0.967 0.949 0.961 0.954 0.997 0.971 0.986 1.000 0.954 0.980 0.834 0.893 1.000 1.000 1.000 0.999 0.979 1.000 0.999 1.000 1.000 0.878 0.692 0.663 0.876 0.696 0.968 0.901 0.682 0.605 0.988 0.968 0.981 0.642 1.000 0.924 1.000 0.958 0.988 0.947 0.954 0.969 0.925 0.956 0.992 0.944 0.914 0.964 0.844 1.000 0.966 0.958 0.962 0.942 0.954 0.960 0.943 1.000 1.000 0.867 1.000 1.000 0.938 0.998 0.991 0.966 1.000 0.957 0.871 1.000 0.993 0.896 0.994 0.846 0.978 0.661 1.000 0.999 0.933 0.687 0.938 0.847 0.759 0.919 0.848 0.868 0.753 0.990 0.914 0.993 0.992 1.000 0.775 0.721 1.000 0.990 0.894 0.955 0.901 1.000 0.813 1.000 0.877 0.799 0.726 0.881 1.000 0.980 0.932 0.875 0.808 0.881 0.804 0.737 0.777 1.000 0.995 0.932 0.904 0.889 0.699 0.676 1.000 0.929 0.854 0.660 0.953 0.840 1.000 0.969 0.875 1.000 0.977 0.464 0.581 0.761 0.691 0.583 0.804 0.763 0.866 0.870 1.000 0.861 0.514 0.750 0.761 0.674 0.767 0.484 0.470 0.463 0.714 0.661 0.721 0.848 0.586 0.654 0.914 0.901 0.701 0.897 0.881 0.870 0.879 0.782 0.946 0.977 0.835 0.820 0.360 0.852 0.996 1.000 1.000 0.858 0.741 0.958 0.986 0.590 0.886 0.903 0.915 0.924 0.938 0.864 0.937 0.809 0.943 0.651 0.951 0.959 1.000 0.993 1.000 0.944 1.000 1.000 0.608 1.000 0.971 0.324 0.924 0.946 0.937 0.629 0.967 0.950 0.998 0.948 1.000 0.833 0.977 0.776 0.785 0.751 0.835 0.917 0.939 0.816 0.928 0.875 0.879 0.968 1.000 0.336 0.100 0.617 0.367 0.100 0.180 0.100 0.706 0.475 0.294 0.100 0.311 0.201 0.456 0.100 0.146 0.280 0.424 0.566 0.928 0.970 1.000 0.990 0.983 0.917 0.520 0.696 0.947 0.963 0.905 0.975 0.928 0.979 0.986 0.747 0.971 0.716 0.980 0.972 1.000 0.858 0.316 0.962 1.000 0.960 0.994 1.000 1.000 1.000 1.000 0.950 0.934 0.974 0.757 0.999 0.903 0.977 0.976 0.925 0.689 1.000 0.910 0.945 0.990 0.998 0.914 0.987 1.000 0.998 1.000 0.970 0.991 1.000 0.962 1.000 1.000 0.962 0.984 0.995 0.397 0.974 0.958 0.775 1.000 0.973 1.000 0.941 0.918 0.805 1.000 0.992 0.980 1.000 1.000 0.965 0.896 0.968 1.000 1.000 0.298 0.643 0.284 0.459 0.320 0.615 0.531 0.522 0.139 0.380 0.402 0.200 0.100 0.100 0.787 0.628 0.298 0.296 0.344 0.438 0.312 0.742 0.526 0.100 0.241 0.190 0.236 0.935 0.895 0.789 0.844 0.866 0.790 0.777 0.777 0.883 0.544 0.632 0.683 0.952 0.591 0.959 0.786 0.743 0.924 0.815 0.804 0.929 0.890 0.807 0.978 0.837 0.586 0.815 0.855 0.919 0.879 0.957 0.925 0.931 0.925 0.892 0.540 0.591 0.914 0.880 0.903 0.751 0.745 0.661 0.642 0.830 0.715 0.968 0.768 0.840 0.858 0.452 0.798 0.949 0.896 0.642 0.996 0.923 0.678 0.989 0.698 0.989 0.934 0.991 0.961 0.580 0.755 0.897 0.837 0.872 0.691 0.627 0.658 1.000 1.000 1.000 0.978 0.867 0.741 0.627 0.588 0.620 0.755 0.598 0.236 0.263 0.854 0.568 0.669 0.674 0.573 0.657 0.299 1.000 1.000 0.649 0.682 0.141 0.791 0.850 0.225 1.000 0.193 0.746 1.000 0.773 0.774 0.547 0.181 0.258 0.275 0.386 0.380 0.172 0.100 0.747 0.650 0.537 0.422 0.718 0.522 0.937 0.731 0.492 0.861 0.542 0.420 0.439 0.322 0.325 0.362 0.645 0.100 0.277 0.368 0.297 0.389 0.645 0.100 0.404 1.000 0.666 0.429 0.434 0.234 0.405 1.000 0.492 0.770 0.299 0.419 0.297 0.147 0.140 0.476 0.325 0.512 0.100 0.777 0.534 0.367 0.329 0.321 0.731 0.800 0.579 0.535 0.380 0.509 0.395 0.354 0.336 0.414 0.316 0.312 0.487 0.263 0.376 0.212 0.230 0.100 0.321 0.107 0.263 0.156 0.398 0.357 0.515 0.271 0.369 0.342 0.448 0.838 0.813 0.305 0.120 0.908 0.884 0.100 1.000 0.828 0.893 0.985 0.755 0.224 0.804 0.169 0.524 0.341 0.205 0.345 1.000 0.275 0.658 0.375 0.335 0.815 0.435 0.400 0.520 0.919 1.000 0.804 0.910 0.276 0.891 0.562 0.868 0.234 0.542 1.000 0.654 0.431 0.683 0.775 0.784 0.955 1.000 0.751 0.888 0.927 0.687 0.252 0.457 0.166 0.100 0.215 0.732 0.598 0.362 0.377 0.549 0.537 0.715 0.533 0.537 0.579 0.144 0.897 0.632 0.317 0.366 0.252 0.225 0.433 0.220 0.885 0.426 0.410 0.544 0.783 0.817 0.326 0.888 0.154 0.791 0.252 0.437 1.000 0.728 0.330 0.899 0.779 0.568 0.557 0.802 0.932 0.992 0.991 0.964 0.593 0.561 0.489 0.811 0.975 0.796 0.848 0.846 0.623 0.919 0.899 0.483 0.995 0.975 1.000 0.623 0.173 0.445 0.529 0.280 0.158 0.186 0.939 0.508 0.572 1.000 0.823 0.197 0.468 0.800 0.733 0.711 0.393 1.000 0.783 0.963 0.867 0.761 0.982 0.943 0.566 0.829 0.371 0.961 0.879 0.952 0.970 0.566 0.449 0.720 0.482 0.892 0.449 0.670 0.764 0.576 0.750 0.845 0.861 0.955 0.870 0.940 0.952 0.463 0.817 1.000 0.775 0.873 0.842 0.400 0.913 0.186 0.305 0.521 0.292 0.100 0.100 0.100 0.215 0.267 0.289 0.130 0.229 0.508 0.392 0.435 0.402 0.526 0.425 0.362 0.494 0.428 0.391 0.521 0.495 0.324 0.422 0.495 0.432 0.487 0.485 0.584 0.413 0.599 0.500 0.540 0.500 0.412 0.500 0.514 0.500 0.417 0.407 0.500 0.500 0.435 0.534 0.500 0.471 0.476 0.473 0.181 0.500 0.166 0.211 0.290 0.212 0.298 0.162 0.278 0.301 0.136 0.155 0.165 0.219 0.167 0.203 0.192 0.174 0.132 0.178 0.208 0.165 0.214 0.303 0.234 0.307 0.364 0.298 0.309 0.189 0.332 0.500 0.500 0.245 0.154 0.233 0.158 0.100 0.100 0.180 0.203 0.100 0.192 0.124 0.120 0.138 0.191 0.248 0.166 0.100 0.237 0.246 0.195 0.153 0.231 0.197 0.178 0.142 0.167 0.176 0.210 0.124 0.154 0.933 0.937 0.921 0.956 0.919 0.962 0.878 0.912 0.894 1.000 0.959 0.921 0.807 1.000 0.887 1.000 0.951 0.923 0.982 0.897 0.924 0.500 0.498 0.498 0.495 0.500 0.500 0.499 0.499 0.500 0.500 0.500 0.500 0.500 0.494 0.500 0.499 0.500 0.500 0.499 0.500 0.500 0.500 0.500 0.501 0.500 0.499 0.500 0.499 0.500 0.500 0.500 0.500 0.500 0.500 0.500 0.507 0.500 0.500 0.500 0.500 0.500 0.500 0.500 0.405 0.445 0.490 0.477 0.497 0.500 0.496 0.500 0.500 0.500 0.499 0.485 0.499 0.500 0.499 0.493 0.500 0.494 0.499 0.500 0.500 0.500 0.499 0.496 0.492 0.529 0.557 0.696 0.628 0.711 0.538 0.477 0.500 0.538 0.500 0.589 0.588 0.501 0.823 0.557 0.614 0.576 0.878 0.500 1.000 0.771 0.657 0.570 0.558 0.656 1.000 0.794 0.481 0.672 0.470 0.838 0.573 0.540 0.379 0.459 1.000 0.968 0.821 0.666 0.705 0.545 0.821 0.820 0.476 0.560 0.722 0.912 0.670 0.896 0.957 0.886 0.947 0.944 0.844 0.973 0.946 1.000 1.000 0.992 0.758 0.100 1.000 0.319 0.484 0.559 0.389 0.275 0.435 0.100 0.196 0.258 0.334 0.373 0.930 0.517 0.553 0.875 0.685 0.969 0.946 0.696 0.836 0.990 0.768 0.915 0.955 0.977 0.852 0.874 0.952 0.977 0.906 1.000 0.955 0.870 0.985 0.100 0.926 0.830 0.476 0.656 1.000 0.934 0.884 0.914 0.563 0.770 0.719 0.708 0.692 0.935 0.776 1.000 0.713 0.746 0.939 0.927 0.759 0.748 0.889 0.764 0.767 1.000 0.962 0.937 1.000 1.000 1.000 0.965 0.848 0.703 0.797 0.786 0.917 0.902 0.891 0.885 0.827 0.778 0.888 0.412 0.782 0.461 0.683 0.850 0.708 0.968 0.795 0.762 1.000 1.000 1.000 1.000 0.938 0.905 0.929 0.987 0.980 1.000 0.726 0.825 0.778 0.895 0.767 0.642 0.526 0.482 1.000 1.000 0.797 0.780 0.582 0.482 0.770 0.696 0.772 0.695 0.720 0.686 0.672 0.807 0.333 0.818 0.564 0.732 0.408 0.244 0.984 0.964 0.500 0.567 0.979 1.000 0.970 0.412 0.602 0.794 0.755 0.768 0.713 0.799 0.671 0.769 0.646 0.804 0.334 0.418 0.920 0.791 0.757 0.723 0.632 0.391 0.537 0.452 0.396 0.913 0.416 0.765 0.491 0.969 0.307 1.000 0.875 0.716 0.550 0.918 0.716 0.897 1.000 0.563 0.527 0.509 0.456 0.509 0.491 0.670 0.547 0.610 0.484 0.549 0.529 0.500 0.575 0.803 0.715 0.518 0.650 0.721 0.457 0.298 0.558 0.554 0.433 0.331 0.631 0.660 0.667 0.580 0.572 0.595 0.453 0.415 0.429 0.651 0.623 0.651 0.554 0.513 0.833 0.562 0.765 0.677 0.887 0.785 0.730 0.776 0.765 0.811 0.776 0.941 0.920 0.714 0.520 0.716 0.659 0.682 0.965 0.884 0.774 0.686 1.000 0.527 0.963 0.649 0.738 0.749 0.806 0.788 0.727 0.782 0.557 0.781 0.714 0.692 0.402 0.868 0.675 0.463 0.929 0.678 0.528 0.744 1.000 0.247 0.569 0.937 0.821 0.928 0.834 0.491 0.580 0.970 0.699 0.508 0.359 0.374 0.747 0.299 0.515 0.469 0.401 0.398 0.363 0.515 0.634 0.410 0.257 0.940 0.776 0.355 0.433 0.316 0.382 0.500 0.965 0.381 0.422 0.474 0.458 0.447 0.606 0.388 0.572 0.762 0.473 0.325 0.486 0.500 1.000 0.353 0.532 1.000 0.753 1.000 0.295 0.575 0.668 0.715 1.000 0.336 0.489 0.450 0.400 0.451 0.507 0.240 0.451 0.902 0.534 0.829 0.548 0.661 0.549 0.672 0.791 0.321 0.909 0.920 0.800 0.963 0.871 0.590 0.964 1.000 0.431 1.000 1.000 0.956 0.705 0.748 0.920 0.993 0.900 0.877 0.522 0.780 0.585 1.000 0.519 0.889 0.964 0.933 0.821 0.990 0.812 1.000 0.898 0.934 0.981 0.665 0.383 0.815 1.000 0.894 1.000 0.737 0.452 0.428 0.939 0.984 0.919 1.000 0.941 0.925 1.000 0.509 0.966 0.956 0.736 0.721 0.981 1.000 0.931 0.871 0.714 0.100 0.437 0.981 0.906 0.954 0.815 0.100 0.264 0.335 0.328 0.378 0.970 0.193 0.100 0.775 0.652 0.494 0.339 0.492 0.470 0.908 0.713 0.520 0.346 0.595 0.722 0.401 0.331 0.404 0.356 0.584 0.243 0.888 0.294 0.191 0.741 0.570 0.100 0.662 0.540 0.491 0.300 0.896 0.549 0.239 0.829 0.413 0.319 0.201 0.214 0.822 0.728 0.555 0.354 0.644 0.929 0.743 0.655 0.705 0.785 0.992 0.922 0.625 0.581 0.867 0.637 0.955 0.886 0.764 0.564 0.968 1.000 0.502 1.000 0.868 0.755 0.970 1.000 0.925 0.823 0.617 0.593 0.532 0.531 0.278 0.955 1.000 0.795 0.317 0.842 0.929 0.783 0.719 0.743 0.497 0.332 0.386 1.000 1.000 0.962 0.727 0.507 1.000 0.358 0.236 0.301 0.192 0.328 0.471 0.298 0.664 0.100 0.438 0.643 0.478 0.334 0.369 1.000 0.471 1.000 0.711 0.541 0.395 0.223 0.499 0.120 0.331 0.420 0.354 0.393 0.383 0.564 0.219 0.100 0.385 0.180 0.321 0.100 0.674 1.000 0.467 1.000 0.243 0.433 0.167 0.401 0.352 0.212 0.207 0.716 0.650 0.381 1.000 0.362 0.510 0.332 0.770 0.818 0.533 0.459 0.704 0.513 1.000 0.771 0.687 0.479 0.676 0.678 0.688 0.496 0.476 0.336 0.627 0.652 0.931 0.343 0.344 0.614 0.572 0.400 0.296 0.254 0.946 0.669 0.457 0.915 0.755 0.584 0.474 0.917 0.970 0.265 0.605 0.966 1.000 0.801 0.935 0.690 0.600 0.661 0.129 0.100 0.961 0.803 0.930 0.959 1.000 0.651 0.906 0.900 0.762 0.411 0.406 0.213 0.978 0.913 0.956 0.984 0.903 0.436 0.912 1.000 0.472 0.726 0.759 0.974 1.000 0.954 0.815 0.612 0.345 1.000 0.971 0.746 0.987 0.960 0.861 0.872 0.685 0.452 0.424 0.447 0.981 0.899 0.951 0.951 0.828 0.894 0.285 0.624 0.696 0.730 0.747 0.805 0.622 0.796 0.553 0.916 0.418 0.468 0.477 0.583 0.681 0.718 0.480 0.226 0.273 0.100 0.455 0.587 0.657 0.739 0.620 0.720 0.741 0.723 0.533 0.826 0.542 0.815 0.527 0.722 0.791 0.702 0.784 0.888 0.726 0.613 0.748 0.441 0.668 0.618 0.870 0.100 0.798 0.556 0.500 0.594 0.220 0.748 0.635 0.847 0.658 0.648 0.648 0.617 0.185 0.927 0.856 0.851 0.900 0.904 0.961 0.870 0.726 0.909 0.839 0.891 0.867 0.921 0.672 0.858 0.980 0.616 0.183 0.419 0.855 0.831 0.707 0.915 0.809 0.951 0.907 0.806 0.763 0.503 0.926 0.841 0.526 0.356 0.915 0.979 0.495 0.429 0.848 0.963 0.896 0.931 0.988 0.959 0.988 0.935 0.894 0.986 0.964 0.981 0.962 0.905 0.988 0.963 1.000 0.999 0.922 0.580 0.772 0.892 0.692 0.814 0.748 0.797 0.822 0.760 0.790 0.474 0.914 0.694 0.806 1.000 0.527 0.648 0.947 0.945 0.894 0.961 0.774 0.854 0.945 0.966 0.948 0.909 1.000 0.977 0.659 0.774 0.730 0.835 0.812 0.663 0.877 0.736 0.780 0.705 0.822 0.536 0.548 0.935 0.894 0.791 0.708 0.702 0.490 1.000 0.899 1.000 0.749 0.681 0.484 0.823 0.587 0.826 0.899 0.947 0.637 0.850 0.915 0.823 1.000 0.758 0.956 0.625 0.972 0.246 0.845 0.974 0.879 0.801 0.947 0.907 1.000 0.588 0.923 0.919 0.767 0.937 1.000 0.856 0.981 0.712 0.641 0.992 0.976 0.969 0.994 0.661 0.205 0.376 0.270 0.278 0.563 0.180 0.293 0.423 0.269 0.344 0.203 0.702 0.621 0.514 0.370 0.228 0.276 0.455 0.807 0.660 0.540 0.419 0.289 0.667 0.283 0.417 0.256 0.155 0.344 0.272 0.255 0.197 0.241 0.277 0.160 0.543 0.295 0.428 0.384 0.413 0.622 0.344 0.182 0.698 0.247 0.223 0.194 0.299 0.466 0.347 0.726 0.448 0.308 0.254 0.204 0.864 0.670 0.670 0.567 0.368 0.588 0.663 0.593 0.614 0.568 0.596 0.698 1.000 0.732 0.287 0.875 0.469 0.827 0.264 0.913 0.853 0.645 0.376 0.512 0.520 0.256 0.604 0.753 0.848 0.729 0.386 0.715 0.563 0.774 0.742 0.173 0.286 0.912 0.791 0.780 0.740 0.853 0.292 0.100 0.298 0.340 1.000 0.687 0.807 0.100 0.704 0.825 1.000 0.262 0.584 0.720 0.492 0.703 0.475 0.402 0.718 0.946 0.981 0.583 0.506 0.769 0.850 1.000 0.942 0.950 0.649 0.668 0.693 0.967 0.920 0.784 0.691 0.962 0.905 0.717 1.000 1.000 0.973 0.598 0.874 0.891 0.682 0.234 1.000 0.943 0.845 0.928 1.000 0.874 0.929 0.774 0.440 0.395 0.454 0.988 0.935 0.964 0.738 0.521 1.000 0.922 0.406 0.686 0.543 0.702 1.000 0.793 0.862 0.952 0.941 0.942 0.597 0.663 0.880 0.624 0.988 0.913 0.864 0.698 0.980 0.977 0.879 1.000 0.745 0.840 0.997 0.884 0.921 0.866 1.000 0.918 0.960 0.802 0.100 0.954 1.000 0.454 0.817 0.967 0.369 0.647 0.412 0.313 0.696 0.100 0.919 0.316 0.835 0.780 0.917 0.743 0.385 0.418 0.452 0.504 0.884 0.984 0.973 0.768 0.594 0.739 1.000 0.801 0.843 0.375 0.778 0.608 0.577 0.779 1.000 0.800 0.524 0.799 0.797 0.882 0.511 0.927 0.631 0.660 0.624 0.703 0.685 0.824 0.826 0.734 1.000 1.000 0.530 0.671 0.790 0.834 0.751 0.433 0.975 0.686 0.897 0.770 0.280 0.399 0.954 0.614 0.796 0.656 0.401 0.374 0.750 0.503 0.471 0.789 1.000 0.600 0.668 0.931 0.204 1.000 0.783 0.963 0.708 0.445 0.873 0.780 0.494 0.757 0.867 0.925 0.940 0.654 0.723 0.735 0.569 0.817 0.795 0.480 0.492 0.463 0.761 0.306 1.000 0.964 0.808 0.700 0.886 0.570 0.806 0.744 0.682 0.792 0.658 0.758 0.805 0.595 0.796 0.384 0.903 0.574 0.744 0.100 0.252 0.865 0.973 0.959 0.777 0.676 0.797 0.752 0.736 0.926 0.605 0.600 0.153 0.551 0.668 0.243 0.259 0.308 0.399 0.280 0.262 0.297 0.284 0.215 0.377 0.254 0.527 0.176 0.283 0.286 0.307 0.471 0.111 0.213 0.314 0.446 0.342 0.592 0.182 0.472 0.887 0.223 0.433 0.761 0.348 0.125 0.240 0.468 0.100 0.760 1.000 0.966 1.000 0.266 1.000 0.687 0.471 0.776 0.817 0.145 0.247 0.361 0.167 0.724 0.410 0.376 0.207 0.274 1.000 0.672 0.426 0.892 0.360 0.689 0.179 0.292 0.185 0.258 0.555 0.171 0.100 0.583 0.565 0.100 0.948 0.918 0.618 0.538 0.873 1.000 0.648 0.966 0.888 0.784 0.652 0.961 0.966 0.333 0.643 0.725 0.746 0.902 0.859 0.880 0.858 0.312 0.710 0.371 0.728 0.567 0.821 0.839 0.100 0.456 0.785 0.959 0.879 0.689 0.453 0.799 0.936 0.842 0.835 0.704 0.435 0.995 0.466 0.878 0.932 0.323 0.827 0.739 0.735 0.437 0.369 0.391 1.000 0.976 0.968 0.761 0.553 0.941 0.877 0.763 0.765 0.895 1.000 0.993 0.877 0.925 0.817 0.957 0.688 0.882 0.987 1.000 0.965 0.984 0.936 0.982 0.890 0.955 0.986 1.000 0.969 0.970 0.972 0.975 0.947 1.000 1.000 0.980 1.000 1.000 0.988 0.758 0.317 0.238 0.963 0.972 0.678 0.630 0.717 0.974 0.972 0.747 0.711 1.000 1.000 1.000 0.637 0.995 0.647 0.375 0.969 0.959 0.734 0.990 0.919 0.836 0.703 0.449 0.358 0.399 1.000 1.000 0.967 0.960 0.741 0.515 0.953 1.000 0.807 0.235 0.386 0.495 0.504 0.659 0.749 1.000 0.712 0.397 0.601 0.518 0.418 0.958 0.930 0.677 0.629 0.902 0.713 0.621 0.812 0.851 0.652 0.959 0.681 0.954 0.561 0.750 0.685 0.783 0.750 0.930 0.863 0.921 0.904 0.818 0.830 0.410 0.500 0.923 0.761 0.646 0.776 0.671 0.606 0.510 0.719 0.659 0.951 0.630 0.722 0.975 0.847 0.938 0.829 0.394 0.996 0.573 0.202 0.943 0.145 0.987 0.677 0.993 0.931 0.651 0.615 0.724 0.789 0.725 0.452 0.313 0.375 1.000 1.000 0.898 0.632 0.506 0.937 0.883 0.650 0.510 0.705 0.506 0.645 0.696 0.720 0.433 0.828 0.635 0.704 0.678 0.934 0.895 0.666 0.649 0.821 1.000 0.601 0.968 0.875 0.738 0.436 0.933 0.957 0.877 0.696 0.658 0.719 0.864 0.848 0.827 0.788 0.828 0.739 1.000 0.722 0.750 0.782 0.931 0.905 0.736 0.678 0.944 0.788 0.515 0.927 0.937 0.660 0.280 0.904 0.933 0.995 0.905 0.909 0.726 0.807 0.860 0.934 0.957 0.483 0.827 0.644 0.935 0.925 0.668 0.401 0.358 0.415 1.000 0.982 1.000 1.000 0.886 0.949 0.967 0.623 0.503 0.870 0.100 0.844 1.000 0.533 1.000 0.795 0.680 0.701 0.100 0.101 0.147 0.123 0.109 0.100 0.108 0.278 0.100 0.100 0.117 0.107 0.109 0.127 0.100 0.100 0.112 0.100 0.170 0.100 0.100 0.109 0.111 0.116 0.100 0.107 0.100 0.100 0.100 0.102 0.105 0.118 0.110 0.117 0.100 0.115 0.100 0.100 0.100 0.105 0.100 0.100 0.108 0.100 0.904 0.576 0.760 0.742 0.636 0.808 0.617 0.716 0.801 0.584 0.781 0.239 0.906 0.100 0.739 0.100 0.355 0.486 0.929 0.946 0.750 0.485 0.749 0.687 0.685 0.970 0.899 0.826 0.556 0.949 0.522 0.969 0.609 0.614 0.521 0.802 0.773 0.804 0.801 0.727 0.783 0.613 0.792 0.249 0.482 0.712 0.330 0.745 0.408 0.782 0.100 0.914 0.336 0.412 0.403 0.886 0.595 0.464 0.911 0.840 0.512 0.280 0.891 0.152 0.865 0.735 0.753 0.823 0.980 0.572 0.740 0.830 0.738 0.887 0.808 0.373 0.523 0.439 0.985 0.909 0.968 0.740 0.641 0.854 0.566 1.000 0.533 0.726 0.668 0.654 0.758 0.558 0.771 0.901 0.665 0.411 0.641 0.904 0.932 0.782 0.426 0.858 0.637 0.958 0.100 0.632 0.708 0.731 0.744 0.786 0.672 0.771 0.587 0.766 0.100 0.646 0.705 0.422 0.883 0.534 1.000 0.380 0.648 0.402 0.921 0.664 0.315 0.816 0.228 0.514 0.221 0.991 1.000 0.779 0.816 0.838 0.682 0.493 1.000 0.675 0.774 0.830 0.759 0.306 0.710 0.646 0.800 0.666 0.473 0.745 0.664 0.631 0.603 1.000 0.767 0.434 0.728 0.619 0.679 0.270 1.000 0.514 0.728 0.622 1.000 0.455 0.622 0.781 0.785 0.705 0.692 0.790 0.610 0.866 0.748 0.215 0.368 0.909 0.893 0.750 0.678 0.823 0.452 0.302 0.623 0.596 0.889 0.591 0.651 0.928 1.000 0.993 0.749 0.899 0.793 0.983 0.810 0.991 0.948 0.559 0.564 0.100 0.680 0.558 0.649 0.180 0.636 1.000 0.316 0.227 0.518 0.259 0.363 0.139 0.480 0.421 0.264 0.668 0.123 0.261 0.858 0.532 0.175 0.287 0.566 0.132 0.188 0.338 0.144 0.143 0.395 0.147 0.273 0.353 0.233 0.167 0.132 0.290 0.168 0.153 0.180 0.113 0.248 0.328 0.949 0.236 0.990 0.706 0.139 0.100 0.881 0.620 0.873 0.655 0.876 0.713 0.775 0.882 0.364 0.887 0.880 0.768 0.127 0.213 0.985 0.994 0.773 0.789 0.881 0.820 0.695 0.993 0.688 0.737 0.641 0.990 0.749 0.824 0.892 0.879 0.972 0.911 0.903 0.925 0.555 0.935 0.881 0.655 0.864 0.965 0.652 1.000 0.817 0.544 0.941 0.977 0.932 0.806 0.957 0.942 1.000 0.796 0.471 0.100 0.982 0.896 0.130 0.794 0.989 0.770 1.000 0.836 0.730 0.990 0.433 0.774 0.856 0.832 0.964 1.000 0.898 0.760 0.591 0.507 1.000 1.000 0.373 0.632 0.172 0.306 0.196 0.246 0.193 0.204 0.259 0.188 0.169 0.777 0.644 0.471 0.421 0.442 0.400 0.458 0.904 0.697 0.540 0.543 0.409 0.487 0.346 0.364 0.567 0.297 0.319 0.419 0.430 0.547 0.238 0.317 0.198 0.114 0.204 0.891 0.287 0.149 0.101 0.142 0.100 0.119 0.242 0.229 0.673 0.312 0.533 0.435 0.448 0.796 0.847 0.187 0.116 0.834 0.470 0.398 0.785 0.409 0.647 1.000 0.669 0.100 0.249 0.445 0.194 0.735 0.386 0.317 0.193 0.234 0.911 0.726 0.723 0.429 0.642 0.372 0.901 0.570 0.855 0.514 0.785 0.649 0.645 0.756 0.699 0.791 0.484 0.941 0.718 0.242 0.920 0.934 0.735 0.695 0.770 1.000 0.682 0.961 0.899 0.832 0.764 0.963 0.957 0.818 0.546 0.456 0.797 0.743 0.775 0.812 0.724 0.822 0.680 0.792 0.323 0.716 0.978 0.783 0.753 0.858 0.782 0.924 0.750 0.690 0.830 0.742 0.946 0.594 0.906 1.000 0.483 0.961 0.895 0.650 0.833 0.674 0.461 0.903 0.908 0.613 1.000 0.787 0.900 0.909 0.570 0.802 0.662 0.880 0.774 0.469 0.513 0.489 0.969 0.903 0.956 0.958 0.820 0.715 0.879 0.579 0.912 0.342 0.722 0.824 0.824 0.815 0.832 0.759 0.802 0.550 0.896 0.796 0.496 0.305 0.947 0.946 0.942 0.898 0.930 0.933 0.962 0.968 0.946 0.910 0.929 0.992 0.950 0.971 0.809 0.818 0.819 0.827 0.838 0.813 0.907 0.813 0.910 0.621 0.825 0.595 0.606 0.958 0.755 0.558 0.708 0.556 0.859 0.918 0.796 0.793 0.947 0.838 0.965 0.766 0.903 0.944 0.978 0.349 0.768 0.935 0.992 0.425 0.866 0.883 0.876 0.834 1.000 0.929 0.948 1.000 0.694 0.994 0.716 1.000 0.927 0.937 0.964 0.610 0.951 0.922 0.864 0.928 0.796 0.864 0.924 0.767 0.800 1.000 1.000 1.000 0.986 0.964 0.988 0.970 0.926 0.870 0.583 0.541 0.676 0.601 0.794 0.620 0.674 0.733 0.586 0.781 0.256 0.851 0.458 0.718 0.311 0.401 0.580 0.920 0.941 0.648 0.489 0.703 0.647 0.624 0.956 0.724 0.616 0.368 0.635 0.592 0.969 0.445 0.660 0.679 0.794 0.757 0.784 0.836 0.729 0.827 0.638 0.793 0.269 0.448 0.946 0.621 0.745 0.600 0.616 0.401 0.830 0.413 0.617 0.529 0.931 0.666 0.623 0.860 0.830 0.336 0.825 0.406 0.165 0.651 0.223 0.816 0.798 0.797 0.616 0.844 1.000 0.550 0.714 0.813 0.683 0.849 0.781 0.357 0.411 0.281 0.925 0.778 0.956 0.520 0.555 0.912 0.596 0.743 0.811 0.648 0.811 0.674 0.697 0.743 0.617 0.801 0.304 0.850 0.846 0.745 0.313 0.538 0.712 0.939 0.954 0.766 0.653 0.838 0.758 0.714 0.970 0.911 0.862 0.764 0.959 0.713 0.971 0.517 0.713 0.751 0.806 0.780 0.818 0.842 0.756 0.837 0.673 0.799 0.279 0.431 0.924 0.814 0.745 0.684 0.597 0.419 0.912 0.914 0.453 0.658 0.496 0.940 0.472 0.700 0.955 0.890 0.429 0.920 0.711 0.835 0.350 0.869 0.891 0.644 0.820 0.965 0.962 0.876 0.972 0.949 0.859 0.971 0.713 0.902 0.764 0.917 0.975 0.576 0.726 0.881 0.726 0.903 0.760 0.821 0.670 0.523 0.487 1.000 0.984 0.999 1.000 0.919 0.962 1.000 0.840 0.720 0.959 0.792 0.616 0.726 0.534 0.580 0.737 0.775 0.778 0.403 0.798 0.744 0.288 0.792 0.918 0.962 0.939 0.804 0.684 1.000 0.715 0.662 1.000 0.860 0.828 0.684 0.974 0.566 0.691 0.289 0.859 0.759 0.983 0.843 0.934 0.959 0.767 0.413 0.298 0.996 0.899 1.000 0.973 0.976 0.763 0.966 1.000 1.000 0.979 0.588 0.992 0.957 0.736 0.244 0.959 0.990 1.000 0.888 0.470 0.935 0.876 0.968 0.951 0.719 0.839 0.455 0.951 0.803 0.538 0.511 0.452 0.971 1.000 0.878 0.942 0.975 0.719 0.713 0.320 0.526 0.761 0.346 0.505 0.522 0.535 0.570 0.718 0.276 0.896 0.856 0.100 0.113 1.000 0.866 0.561 0.564 0.351 0.566 0.857 0.760 0.479 0.960 0.550 0.439 0.615 0.664 0.594 0.646 0.538 0.630 0.452 0.752 0.179 0.694 0.696 0.806 0.730 0.714 0.509 1.000 0.521 0.930 0.685 0.342 0.932 0.176 0.655 0.852 0.828 0.937 0.893 0.244 0.657 0.363 0.592 0.653 0.434 0.328 0.353 0.721 0.415 1.000 0.941 0.732 0.506 0.548 0.769 0.299 0.545 0.602 0.546 0.439 0.567 0.835 0.797 0.100 0.750 0.518 0.736 0.816 0.553 0.754 0.706 0.953 0.965 0.445 0.680 0.936 0.887 0.818 0.816 0.358 0.715 0.360 0.747 0.100 0.933 1.000 0.863 0.548 0.375 0.904 1.000 0.372 1.000 0.712 0.934 0.838 0.495 0.615 0.614 0.943 0.582 0.277 0.328 0.307 1.000 0.686 0.416 0.913 1.000 0.828 0.549 0.771 0.756 0.511 0.812 0.585 0.775 0.333 0.976 0.849 0.100 0.431 0.828 0.975 0.957 0.784 0.716 0.736 0.716 1.000 0.901 0.859 0.754 0.732 0.987 0.638 0.713 0.885 0.805 0.955 0.820 0.246 0.820 0.903 0.100 1.000 0.964 0.752 0.845 0.791 0.876 0.696 0.941 0.697 0.898 0.732 0.480 0.849 0.885 0.876 0.461 0.893 0.876 0.935 0.944 1.000 0.720 0.835 0.782 0.875 0.820 0.527 0.523 0.462 0.976 0.915 0.956 0.967 0.828 0.729 1.000 0.727 0.203 0.398 0.551 0.339 0.608 0.240 0.100 0.170 0.667 0.498 0.484 0.566 0.628 0.470 0.701 0.513 0.833 0.327 0.721 0.100 0.780 0.390 0.423 0.315 0.379 0.590 0.583 0.262 0.114 0.216 0.150 0.294 0.121 0.655 0.400 0.371 0.330 0.398 0.819 1.000 1.000 0.747 0.365 0.266 0.789 0.426 0.311 0.215 0.255 0.828 0.665 0.747 0.100 0.123 0.363 0.220 0.339 0.179 0.202 1.000 0.179 0.464 0.100 0.652 0.495 0.455 0.491 1.000 0.454 0.731 0.515 0.465 0.360 0.877 0.178 0.448 0.293 0.208 0.684 0.573 0.288 0.206 0.364 0.539 0.481 0.389 0.185 0.234 0.535 0.503 0.533 0.145 0.413 0.318 0.205 0.265 0.781 0.373 0.641 0.344 0.863 0.930 0.863 0.863 0.877 0.866 0.858 0.920 0.760 0.849 0.440 0.681 0.693 0.706 0.722 0.932 0.421 1.000 0.911 0.779 0.858 0.903 0.824 0.878 0.922 0.819 0.781 1.000 1.000 0.783 0.718 0.690 0.798 0.933 0.945 0.871 0.880 0.789 0.878 0.859 0.980 0.507 0.984 0.946 0.785 0.407 0.966 0.655 0.775 0.698 0.645 0.776 0.779 0.803 0.736 0.809 0.568 0.616 1.000 0.867 0.732 0.913 0.449 0.775 0.686 0.715 1.000 0.584 0.743 0.744 0.839 0.818 0.858 0.924 0.766 0.756 1.000 0.661 0.816 0.807 1.000 0.833 0.924 1.000 1.000 1.000 0.773 0.778 0.771 0.618 0.774 0.901 0.805 0.782 0.719 0.805 0.573 0.644 1.000 0.879 0.713 0.720 0.513 1.000 0.100 0.863 0.968 0.995 0.764 0.885 0.928 0.831 0.889 0.985 0.932 0.836 0.807 0.975 0.888 0.878 0.912 0.808 0.898 0.897 0.454 0.799 0.908 0.842 0.866 1.000 0.985 0.959 0.881 0.884 0.843 0.857 0.582 0.721 1.000 0.994 0.961 0.978 0.878 0.758 0.926 0.611 0.908 0.631 0.916 0.920 0.788 0.905 0.863 0.918 0.816 0.914 0.813 0.840 0.799 0.822 0.804 0.665 0.693 0.932 0.935 0.765 0.859 0.894 0.931 0.829 0.788 1.000 0.978 0.473 0.825 0.724 0.840 0.977 0.938 0.898 0.812 0.540 0.805 1.000 0.969 0.872 0.707 0.982 0.555 0.523 1.000 0.978 0.568 0.633 0.819 0.995 0.919 0.953 0.959 0.931 0.955 0.960 0.981 1.000 0.193 0.787 1.000 1.000 1.000 0.976 0.928 1.000 0.523 0.954 0.985 0.700 1.000 0.619 0.885 0.934 0.870 0.867 1.000 0.904 0.932 0.818 0.893 0.810 0.852 1.000 0.905 0.837 1.000 0.696 0.814 0.839 0.213 0.100 0.949 0.202 1.000 0.727 0.901 0.935 0.837 0.824 0.717 0.820 1.000 0.661 0.414 0.429 0.922 0.443 0.634 0.745 0.773 0.681 1.000 0.705 0.839 0.708 0.580 0.934 0.800 0.869 0.940 1.000 0.897 0.932 0.841 0.817 0.983 0.558 0.685 0.337 0.800 0.840 0.908 0.905 0.863 0.903 0.790 0.443 0.434 0.610 0.698 0.466 0.806 0.304 0.792 0.890 0.670 0.971 0.625 0.906 1.000 0.461 0.845 0.935 0.985 1.000 0.711 0.677 0.828 0.842 0.232 0.712 0.872 0.818 0.863 0.575 0.710 1.000 0.881 0.746 1.000 0.854 0.580 0.537 0.649 0.756 0.638 0.718 1.000 0.763 0.350 0.912 0.618 0.550 0.878 0.634 0.653 0.889 0.770 0.611 0.958 0.636 0.513 0.658 0.751 0.758 0.897 0.830 0.891 0.894 0.803 0.211 0.357 0.692 0.100 0.303 0.569 0.451 0.608 0.959 0.685 0.602 0.712 0.627 1.000 0.913 0.994 0.678 0.253 0.903 1.000 0.973 0.996 0.934 0.564 0.745 0.792 0.753 0.465 0.329 0.418 1.000 1.000 1.000 0.958 0.741 0.508 0.647 1.000 0.772 0.413 0.905 0.810 1.000 0.988 0.803 0.811 0.953 1.000 0.914 0.945 0.856 0.809 0.982 0.554 0.944 1.000 0.907 1.000 0.916 0.915 0.951 0.597 0.383 1.000 0.438 0.696 0.889 0.861 0.915 0.889 1.000 0.463 0.798 0.934 0.967 0.499 1.000 0.910 0.761 0.863 0.424 0.972 1.000 0.969 0.857 0.900 0.822 0.553 0.819 1.000 1.000 0.888 0.751 0.917 0.427 0.785 0.926 0.785 1.000 0.663 0.655 0.899 0.825 1.000 0.821 0.795 0.740 0.750 1.000 0.813 1.000 0.688 0.766 0.716 0.778 0.740 0.642 0.671 1.000 0.949 0.710 0.590 0.850 0.647 0.915 0.778 0.881 0.940 0.878 0.956 0.870 0.848 0.971 0.795 0.798 0.856 1.000 1.000 0.882 0.908 0.950 1.000 0.891 0.533 0.768 0.927 0.841 0.785 0.913 0.567 0.955 0.823 0.809 0.762 0.820 0.605 0.658 1.000 0.981 0.916 0.796 0.647 1.000 0.772 0.413 0.905 0.810 1.000 0.988 0.803 0.811 0.953 1.000 0.914 0.945 0.856 0.809 0.982 0.554 0.944 1.000 0.907 1.000 0.916 0.915 0.951 0.597 0.383 1.000 0.438 0.696 0.889 0.861 0.915 0.889 1.000 0.463 0.798 0.934 0.967 0.499 1.000 0.910 0.761 0.863 0.424 0.972 1.000 0.969 0.857 0.900 0.822 0.553 0.819 1.000 1.000 0.888 0.751 0.882 0.936 0.543 0.589 0.764 0.799 0.513 1.000 0.627 0.367 0.913 0.917 0.760 0.870 0.934 0.839 0.927 0.704 0.826 0.290 0.830 0.640 0.957 0.543 0.888 0.833 0.854 0.894 0.870 0.853 0.907 0.723 0.583 0.560 0.994 0.988 0.979 0.932 0.859 0.923 0.543 0.606 0.790 0.602 1.000 0.947 0.922 0.777 0.843 0.931 0.878 0.969 0.933 0.838 0.807 0.982 0.956 0.832 0.834 0.834 0.977 0.934 0.884 0.909 0.917 0.969 0.830 0.876 1.000 0.460 0.818 0.929 1.000 0.988 0.836 0.823 0.776 0.998 0.925 1.000 0.704 0.935 0.979 0.888 0.810 0.923 1.000 0.743 0.805 0.581 0.656 0.991 0.960 0.961 0.972 0.881 0.746 0.692 0.548 0.952 0.855 1.000 0.858 0.919 0.694 1.000 0.778 0.873 1.000 1.000 0.100 0.248 0.829 0.734 0.690 1.000 1.000 0.971 0.949 0.901 0.646 0.926 0.898 0.860 0.973 0.962 0.802 0.859 0.958 0.902 0.975 0.931 0.839 0.815 0.980 0.975 0.872 0.945 0.884 0.947 0.966 0.893 0.972 1.000 0.956 1.000 0.957 0.453 0.799 0.938 1.000 0.925 0.790 1.000 0.944 0.976 0.926 0.875 0.893 0.838 0.612 0.742 1.000 0.982 0.978 0.882 0.746 0.919 0.682 0.683 0.767 0.854 0.906 0.845 0.974 0.950 0.521 0.824 0.682 0.984 1.000 0.985 0.778 0.504 0.983 0.856 0.734 0.748 1.000 0.839 0.891 0.677 0.100 0.972 0.882 0.950 0.893 0.658 0.976 0.944 0.912 1.000 1.000 0.923 1.000 0.458 0.932 0.930 1.000 1.000 0.990 0.627 0.949 0.998 1.000 0.919 0.898 0.797 0.866 0.870 0.905 0.868 0.841 0.926 0.641 0.531 0.941 1.000 0.642 0.394 0.753 0.769 0.644 0.622 0.803 0.851 0.578 1.000 0.471 0.728 0.860 1.000 0.678 0.528 0.807 0.588 0.799 0.670 0.317 0.839 0.885 0.735 0.777 0.705 0.686 1.000 0.877 0.976 0.880 0.965 0.990 0.927 0.612 0.788 0.810 0.959 0.579 0.495 0.934 0.906 0.710 0.841 0.487 0.703 0.784 0.627 0.767 0.925 1.000 0.911 0.956 0.940 0.911 0.897 0.847 0.917 0.911 0.952 0.859 0.578 0.661 0.960 0.642 0.805 0.781 0.766 0.779 0.803 0.481 0.921 0.771 0.642 0.203 0.988 1.000 0.884 0.956 1.000 0.959 1.000 0.913 0.995 0.983 0.626 0.821 0.461 0.787 0.779 0.691 0.922 0.745 0.925 0.696 0.860 0.538 0.565 0.949 0.791 0.651 0.837 0.529 0.746 0.880 0.595 0.969 0.731 0.948 1.000 0.939 0.963 0.517 0.948 0.385 0.172 0.905 1.000 1.000 0.604 0.974 0.862 0.942 0.747 0.948 0.725 0.737 0.351 0.248 0.100 0.607 0.597 0.368 0.100 0.708 0.690 0.994 0.942 0.100 0.904 0.673 0.588 0.506 0.722 0.874 0.422 0.123 0.220 0.147 0.820 0.616 0.814 0.555 0.213 0.545 0.896 0.626 0.574 0.860 0.765 0.621 0.566 0.661 0.705 0.225 0.507 0.229 0.100 0.460 0.836 0.212 0.423 0.611 0.691 0.510 0.853 0.850 0.685 0.726 0.642 0.882 0.750 0.732 0.352 0.192 0.100 0.314 0.156 0.437 0.375 0.135 0.479 0.465 0.840 0.808 0.735 1.000 0.804 0.799 0.738 0.825 0.515 0.528 0.657 0.663 0.505 0.558 0.707 0.720 0.835 0.558 0.704 0.100 0.703 0.575 0.278 0.870 0.100 0.654 0.603 0.626 0.691 0.263 0.408 0.100 1.000 0.359 0.526 0.240 
0.00500  2.3376e+06  0.10000 0.69918 0.75558   0.01698 0.07855   0.718 0.598 0.695 0.813 0.558 0.617 0.802 0.756 0.682 0.776 0.789 0.476 0.753 0.544 0.772 0.594 0.150 1.000 1.000 0.673 0.533 0.838 1.000 0.977 0.553 0.675 0.767 0.635 0.736 0.689 0.897 0.650 0.901 0.816 0.837 0.491 0.454 0.921 0.785 0.782 0.685 0.702 0.477 0.705 0.721 0.584 0.937 0.597 0.827 1.000 0.898 0.941 0.915 0.310 0.254 0.682 1.000 0.827 1.000 0.468 0.826 0.754 0.603 0.953 0.700 0.765 0.459 0.800 0.687 0.686 0.816 0.462 0.732 0.524 0.703 0.603 1.000 0.794 0.876 0.870 0.738 1.000 1.000 0.542 0.687 0.793 0.559 0.499 0.854 0.621 0.909 0.831 0.517 0.463 0.910 0.795 0.747 0.552 0.621 0.500 0.676 0.789 0.634 0.888 0.507 0.875 0.951 0.863 0.952 0.498 1.000 0.855 1.000 0.882 0.868 0.623 0.955 0.928 0.345 0.805 0.816 0.860 0.703 1.000 0.890 0.335 0.346 0.652 0.467 0.678 0.698 0.544 0.210 0.537 0.640 0.500 0.967 0.217 0.721 0.566 0.543 0.516 0.434 0.552 0.937 0.527 0.701 0.517 0.118 0.373 0.341 0.141 0.965 0.826 0.770 0.696 0.611 0.728 0.655 0.596 0.638 0.781 0.813 0.288 0.652 0.881 0.723 0.275 0.973 0.881 0.777 0.578 0.849 0.654 0.777 1.000 0.878 0.970 0.550 0.677 0.742 0.786 0.729 0.898 0.868 0.860 0.862 0.950 0.809 0.233 0.412 0.923 0.600 0.892 0.218 0.652 0.447 0.462 0.665 0.591 0.822 0.722 0.611 0.335 0.994 0.880 0.682 0.943 0.562 0.819 0.878 0.988 0.962 0.579 0.968 0.678 0.977 0.679 0.562 0.394 0.622 1.000 1.000 0.965 0.720 0.913 0.885 0.947 0.932 0.888 0.987 0.822 0.960 0.780 0.966 0.872 0.891 0.573 1.000 1.000 1.000 1.000 0.963 0.979 1.000 0.999 0.946 0.945 0.989 0.929 0.956 0.935 0.991 0.987 0.977 0.783 0.993 0.872 0.919 0.939 0.939 1.000 0.999 1.000 0.979 1.000 1.000 0.971 1.000 1.000 0.100 0.747 0.922 1.000 0.656 1.000 0.972 0.964 1.000 0.831 1.000 0.100 1.000 0.979 0.916 0.980 0.983 0.986 0.978 1.000 0.999 0.915 0.100 0.725 0.577 0.715 0.507 0.965 0.920 0.904 0.870 0.972 0.889 0.994 0.745 0.874 0.993 0.311 0.948 1.000 0.994 0.748 0.999 1.000 0.480 0.987 0.949 0.701 0.743 0.902 0.828 1.000 0.717 1.000 0.759 1.000 0.999 1.000 0.939 0.999 0.903 1.000 1.000 1.000 0.999 0.996 1.000 0.850 1.000 1.000 0.957 0.853 0.911 0.978 0.949 0.918 0.731 0.894 0.784 1.000 0.560 0.967 0.949 0.961 0.954 0.997 0.971 0.986 1.000 0.954 0.980 0.834 0.893 1.000 1.000 1.000 0.999 0.979 1.000 0.999 1.000 1.000 0.878 0.692 0.663 0.876 0.696 0.968 0.901 0.682 0.605 0.988 0.968 0.981 0.642 1.000 0.924 1.000 0.958 0.988 0.947 0.954 0.969 0.925 0.956 0.992 0.944 0.914 0.964 0.844 1.000 0.966 0.958 0.962 0.942 0.954 0.960 0.943 1.000 1.000 0.867 1.000 1.000 0.938 0.998 0.991 0.966 1.000 0.957 0.871 1.000 0.993 0.896 0.994 0.846 0.978 0.661 1.000 0.999 0.933 0.687 0.938 0.847 0.759 0.919 0.848 0.868 0.753 0.990 0.914 0.993 0.992 1.000 0.775 0.721 1.000 0.990 0.894 0.955 0.901 1.000 0.813 1.000 0.877 0.799 0.726 0.881 1.000 0.980 0.932 0.875 0.808 0.881 0.804 0.737 0.777 1.000 0.995 0.932 0.904 0.889 0.699 0.676 1.000 0.929 0.854 0.660 0.953 0.840 1.000 0.969 0.875 1.000 0.977 0.464 0.581 0.761 0.691 0.583 0.804 0.763 0.866 0.870 1.000 0.861 0.514 0.750 0.761 0.674 0.767 0.484 0.470 0.463 0.714 0.661 0.721 0.848 0.586 0.654 0.914 0.901 0.701 0.897 0.881 0.870 0.879 0.782 0.946 0.977 0.835 0.820 0.360 0.852 0.996 1.000 1.000 0.858 0.741 0.958 0.986 0.590 0.886 0.903 0.915 0.924 0.938 0.864 0.937 0.809 0.943 0.651 0.951 0.959 1.000 0.993 1.000 0.944 1.000 1.000 0.608 1.000 0.971 0.324 0.924 0.946 0.937 0.629 0.967 0.950 0.998 0.948 1.000 0.833 0.977 0.776 0.785 0.751 0.835 0.917 0.939 0.816 0.928 0.875 0.879 0.968 1.000 0.336 0.100 0.617 0.367 0.100 0.180 0.100 0.706 0.475 0.294 0.100 0.311 0.201 0.456 0.100 0.146 0.280 0.424 0.566 0.928 0.970 1.000 0.990 0.983 0.917 0.520 0.696 0.947 0.963 0.905 0.975 0.928 0.979 0.986 0.747 0.971 0.716 0.980 0.972 1.000 0.858 0.316 0.962 1.000 0.960 0.994 1.000 1.000 1.000 1.000 0.950 0.934 0.974 0.757 0.999 0.903 0.977 0.976 0.925 0.689 1.000 0.910 0.945 0.990 0.998 0.914 0.987 1.000 0.998 1.000 0.970 0.991 1.000 0.962 1.000 1.000 0.962 0.984 0.995 0.397 0.974 0.958 0.775 1.000 0.973 1.000 0.941 0.918 0.805 1.000 0.992 0.980 1.000 1.000 0.965 0.896 0.968 1.000 1.000 0.298 0.643 0.284 0.459 0.320 0.615 0.531 0.522 0.139 0.380 0.402 0.200 0.100 0.100 0.787 0.628 0.298 0.296 0.344 0.438 0.312 0.742 0.526 0.100 0.241 0.190 0.236 0.935 0.895 0.789 0.844 0.866 0.790 0.777 0.777 0.883 0.544 0.632 0.683 0.952 0.591 0.959 0.786 0.743 0.924 0.815 0.804 0.929 0.890 0.807 0.978 0.837 0.586 0.815 0.855 0.919 0.879 0.957 0.925 0.931 0.925 0.892 0.540 0.591 0.914 0.880 0.903 0.751 0.745 0.661 0.642 0.830 0.715 0.968 0.768 0.840 0.858 0.452 0.798 0.949 0.896 0.642 0.996 0.923 0.678 0.989 0.698 0.989 0.934 0.991 0.961 0.580 0.755 0.897 0.837 0.872 0.691 0.627 0.658 1.000 1.000 1.000 0.978 0.867 0.741 0.627 0.588 0.620 0.755 0.598 0.236 0.263 0.854 0.568 0.669 0.674 0.573 0.657 0.299 1.000 1.000 0.649 0.682 0.141 0.791 0.850 0.225 1.000 0.193 0.746 1.000 0.773 0.774 0.547 0.181 0.258 0.275 0.386 0.380 0.172 0.100 0.747 0.650 0.537 0.422 0.718 0.522 0.937 0.731 0.492 0.861 0.542 0.420 0.439 0.322 0.325 0.362 0.645 0.100 0.277 0.368 0.297 0.389 0.645 0.100 0.404 1.000 0.666 0.429 0.434 0.234 0.405 1.000 0.492 0.770 0.299 0.419 0.297 0.147 0.140 0.476 0.325 0.512 0.100 0.777 0.534 0.367 0.329 0.321 0.731 0.800 0.579 0.535 0.380 0.509 0.395 0.354 0.336 0.414 0.316 0.312 0.487 0.263 0.376 0.212 0.230 0.100 0.321 0.107 0.263 0.156 0.398 0.357 0.515 0.271 0.369 0.342 0.448 0.838 0.813 0.305 0.120 0.908 0.884 0.100 1.000 0.828 0.893 0.985 0.755 0.224 0.804 0.169 0.524 0.341 0.205 0.345 1.000 0.275 0.658 0.375 0.335 0.815 0.435 0.400 0.520 0.919 1.000 0.804 0.910 0.276 0.891 0.562 0.868 0.234 0.542 1.000 0.654 0.431 0.683 0.775 0.784 0.955 1.000 0.751 0.888 0.927 0.687 0.252 0.457 0.166 0.100 0.215 0.732 0.598 0.362 0.377 0.549 0.537 0.715 0.533 0.537 0.579 0.144 0.897 0.632 0.317 0.366 0.252 0.225 0.433 0.220 0.885 0.426 0.410 0.544 0.783 0.817 0.326 0.888 0.154 0.791 0.252 0.437 1.000 0.728 0.330 0.899 0.779 0.568 0.557 0.802 0.932 0.992 0.991 0.964 0.593 0.561 0.489 0.811 0.975 0.796 0.848 0.846 0.623 0.919 0.899 0.483 0.995 0.975 1.000 0.623 0.173 0.445 0.529 0.280 0.158 0.186 0.939 0.508 0.572 1.000 0.823 0.197 0.468 0.800 0.733 0.711 0.393 1.000 0.783 0.963 0.867 0.761 0.982 0.943 0.566 0.829 0.371 0.961 0.879 0.952 0.970 0.566 0.449 0.720 0.482 0.892 0.449 0.670 0.764 0.576 0.750 0.845 0.861 0.955 0.870 0.940 0.952 0.463 0.817 1.000 0.775 0.873 0.842 0.400 0.913 0.186 0.305 0.521 0.292 0.100 0.100 0.100 0.215 0.267 0.289 0.130 0.229 0.508 0.392 0.435 0.402 0.526 0.425 0.362 0.494 0.428 0.391 0.521 0.495 0.324 0.422 0.495 0.432 0.487 0.485 0.584 0.413 0.599 0.500 0.540 0.500 0.412 0.500 0.514 0.500 0.417 0.407 0.500 0.500 0.435 0.534 0.500 0.471 0.476 0.473 0.181 0.500 0.166 0.211 0.290 0.212 0.298 0.162 0.278 0.301 0.136 0.155 0.165 0.219 0.167 0.203 0.192 0.174 0.132 0.178 0.208 0.165 0.214 0.303 0.234 0.307 0.364 0.298 0.309 0.189 0.332 0.500 0.500 0.245 0.154 0.233 0.158 0.100 0.100 0.180 0.203 0.100 0.192 0.124 0.120 0.138 0.191 0.248 0.166 0.100 0.237 0.246 0.195 0.153 0.231 0.197 0.178 0.142 0.167 0.176 0.210 0.124 0.154 0.933 0.937 0.921 0.956 0.919 0.962 0.878 0.912 0.894 1.000 0.959 0.921 0.807 1.000 0.887 1.000 0.951 0.923 0.982 0.897 0.924 0.500 0.498 0.498 0.495 0.500 0.500 0.499 0.499 0.500 0.500 0.500 0.500 0.500 0.494 0.500 0.499 0.500 0.500 0.499 0.500 0.500 0.500 0.500 0.501 0.500 0.499 0.500 0.499 0.500 0.500 0.500 0.500 0.500 0.500 0.500 0.507 0.500 0.500 0.500 0.500 0.500 0.500 0.500 0.405 0.445 0.490 0.477 0.497 0.500 0.496 0.500 0.500 0.500 0.499 0.485 0.499 0.500 0.499 0.493 0.500 0.494 0.499 0.500 0.500 0.500 0.499 0.496 0.492 0.529 0.557 0.696 0.628 0.711 0.538 0.477 0.500 0.538 0.500 0.589 0.588 0.501 0.823 0.557 0.614 0.576 0.878 0.500 1.000 0.771 0.657 0.570 0.558 0.656 1.000 0.794 0.481 0.672 0.470 0.838 0.573 0.540 0.379 0.459 1.000 0.968 0.821 0.666 0.705 0.545 0.821 0.820 0.476 0.560 0.722 0.912 0.670 0.896 0.957 0.886 0.946 0.944 0.844 0.973 0.946 1.000 1.000 0.992 0.758 0.100 1.000 0.319 0.484 0.559 0.389 0.275 0.435 0.100 0.196 0.258 0.334 0.373 0.930 0.517 0.553 0.875 0.685 0.969 0.946 0.696 0.836 0.990 0.768 0.915 0.955 0.977 0.852 0.874 0.952 0.977 0.906 1.000 0.955 0.870 0.985 0.100 0.926 0.830 0.476 0.656 1.000 0.934 0.884 0.914 0.563 0.770 0.719 0.708 0.692 0.935 0.776 1.000 0.713 0.746 0.939 0.927 0.759 0.748 0.889 0.764 0.767 1.000 0.962 0.937 1.000 1.000 1.000 0.965 0.848 0.703 0.797 0.786 0.917 0.902 0.891 0.885 0.827 0.778 0.888 0.412 0.782 0.461 0.683 0.850 0.708 0.968 0.795 0.762 1.000 1.000 1.000 1.000 0.938 0.905 0.929 0.987 0.980 1.000 0.726 0.825 0.778 0.895 0.767 0.642 0.526 0.482 1.000 1.000 0.797 0.780 0.582 0.482 0.770 0.696 0.772 0.695 0.720 0.686 0.672 0.807 0.333 0.818 0.564 0.732 0.408 0.244 0.984 0.964 0.500 0.567 0.979 1.000 0.970 0.412 0.602 0.794 0.755 0.768 0.713 0.799 0.671 0.769 0.646 0.804 0.334 0.418 0.920 0.791 0.757 0.723 0.632 0.391 0.537 0.452 0.396 0.913 0.416 0.765 0.491 0.969 0.307 1.000 0.875 0.716 0.550 0.918 0.716 0.897 1.000 0.563 0.527 0.509 0.456 0.509 0.491 0.670 0.547 0.610 0.484 0.549 0.529 0.500 0.575 0.803 0.715 0.518 0.650 0.721 0.457 0.298 0.558 0.554 0.433 0.331 0.631 0.660 0.667 0.580 0.572 0.595 0.453 0.415 0.429 0.651 0.623 0.651 0.554 0.513 0.833 0.562 0.765 0.677 0.887 0.785 0.730 0.776 0.765 0.811 0.776 0.941 0.920 0.714 0.520 0.716 0.659 0.682 0.965 0.884 0.774 0.686 1.000 0.527 0.963 0.649 0.738 0.749 0.806 0.788 0.727 0.782 0.557 0.781 0.714 0.692 0.402 0.868 0.675 0.463 0.929 0.678 0.528 0.744 1.000 0.247 0.569 0.937 0.821 0.928 0.834 0.491 0.580 0.970 0.699 0.508 0.359 0.374 0.747 0.299 0.515 0.469 0.401 0.398 0.363 0.515 0.634 0.410 0.257 0.940 0.776 0.355 0.433 0.316 0.382 0.500 0.965 0.381 0.422 0.474 0.458 0.447 0.606 0.388 0.572 0.762 0.473 0.325 0.486 0.500 1.000 0.353 0.532 1.000 0.753 1.000 0.295 0.575 0.668 0.715 1.000 0.336 0.489 0.450 0.400 0.451 0.507 0.240 0.451 0.902 0.534 0.829 0.548 0.661 0.549 0.672 0.791 0.321 0.909 0.920 0.800 0.963 0.871 0.590 0.964 1.000 0.431 1.000 1.000 0.956 0.705 0.748 0.920 0.993 0.900 0.877 0.522 0.780 0.585 1.000 0.519 0.889 0.964 0.933 0.821 0.990 0.812 1.000 0.898 0.934 0.981 0.665 0.383 0.815 1.000 0.894 1.000 0.737 0.452 0.428 0.939 0.984 0.919 1.000 0.941 0.925 1.000 0.509 0.966 0.956 0.736 0.721 0.981 1.000 0.931 0.871 0.714 0.100 0.437 0.981 0.906 0.954 0.815 0.100 0.264 0.335 0.328 0.378 0.970 0.193 0.100 0.775 0.652 0.494 0.339 0.492 0.470 0.908 0.713 0.520 0.346 0.595 0.722 0.401 0.331 0.404 0.356 0.584 0.243 0.888 0.294 0.191 0.741 0.570 0.100 0.662 0.540 0.491 0.300 0.896 0.549 0.239 0.829 0.413 0.319 0.201 0.214 0.822 0.728 0.555 0.354 0.644 0.929 0.743 0.655 0.705 0.785 0.992 0.922 0.625 0.581 0.867 0.637 0.955 0.886 0.764 0.564 0.968 1.000 0.502 1.000 0.868 0.755 0.970 1.000 0.925 0.823 0.617 0.593 0.532 0.531 0.278 0.955 1.000 0.795 0.317 0.842 0.929 0.783 0.719 0.743 0.497 0.332 0.386 1.000 1.000 0.962 0.727 0.507 1.000 0.358 0.236 0.301 0.192 0.328 0.471 0.298 0.664 0.100 0.438 0.643 0.478 0.334 0.369 1.000 0.471 1.000 0.711 0.541 0.395 0.223 0.499 0.120 0.331 0.420 0.354 0.393 0.383 0.564 0.219 0.100 0.385 0.180 0.321 0.100 0.674 1.000 0.467 1.000 0.243 0.433 0.167 0.401 0.352 0.212 0.207 0.716 0.650 0.381 1.000 0.362 0.510 0.332 0.770 0.818 0.533 0.459 0.704 0.513 1.000 0.771 0.687 0.479 0.676 0.678 0.688 0.496 0.476 0.336 0.627 0.652 0.931 0.343 0.344 0.614 0.572 0.400 0.296 0.254 0.946 0.669 0.457 0.915 0.755 0.584 0.474 0.917 0.970 0.265 0.605 0.966 1.000 0.801 0.935 0.690 0.600 0.661 0.129 0.100 0.961 0.803 0.930 0.959 1.000 0.651 0.906 0.900 0.762 0.411 0.406 0.213 0.978 0.913 0.956 0.984 0.903 0.436 0.912 1.000 0.472 0.726 0.759 0.974 1.000 0.954 0.815 0.612 0.345 1.000 0.971 0.746 0.987 0.960 0.861 0.872 0.685 0.452 0.424 0.447 0.981 0.899 0.951 0.951 0.828 0.894 0.285 0.624 0.696 0.730 0.747 0.805 0.622 0.796 0.553 0.916 0.418 0.468 0.477 0.583 0.681 0.718 0.480 0.226 0.273 0.100 0.455 0.587 0.657 0.739 0.620 0.720 0.741 0.723 0.533 0.826 0.542 0.815 0.527 0.722 0.791 0.702 0.784 0.888 0.726 0.613 0.748 0.441 0.668 0.618 0.870 0.100 0.798 0.556 0.500 0.594 0.220 0.748 0.635 0.847 0.658 0.648 0.648 0.617 0.185 0.927 0.856 0.851 0.900 0.904 0.961 0.870 0.726 0.909 0.839 0.891 0.867 0.921 0.672 0.858 0.980 0.616 0.183 0.419 0.855 0.831 0.707 0.915 0.809 0.951 0.907 0.806 0.763 0.503 0.926 0.841 0.526 0.356 0.915 0.979 0.495 0.429 0.848 0.963 0.896 0.931 0.988 0.959 0.988 0.935 0.894 0.986 0.964 0.981 0.962 0.905 0.988 0.963 1.000 0.999 0.922 0.580 0.772 0.892 0.692 0.814 0.748 0.797 0.822 0.760 0.790 0.474 0.914 0.694 0.806 1.000 0.527 0.648 0.947 0.945 0.894 0.961 0.774 0.854 0.945 0.966 0.948 0.909 1.000 0.977 0.659 0.774 0.730 0.835 0.812 0.663 0.877 0.736 0.780 0.705 0.822 0.536 0.548 0.935 0.894 0.791 0.708 0.702 0.490 1.000 0.898 1.000 0.749 0.681 0.484 0.823 0.587 0.826 0.899 0.947 0.637 0.850 0.915 0.823 1.000 0.758 0.956 0.625 0.972 0.246 0.845 0.974 0.879 0.801 0.947 0.907 1.000 0.588 0.923 0.919 0.767 0.937 1.000 0.856 0.981 0.712 0.641 0.992 0.976 0.969 0.994 0.661 0.205 0.376 0.270 0.278 0.563 0.180 0.293 0.423 0.269 0.344 0.203 0.702 0.621 0.514 0.370 0.228 0.276 0.455 0.807 0.660 0.540 0.419 0.289 0.667 0.283 0.417 0.256 0.155 0.344 0.272 0.255 0.197 0.241 0.277 0.160 0.543 0.295 0.428 0.384 0.413 0.622 0.344 0.182 0.698 0.247 0.223 0.194 0.299 0.466 0.347 0.726 0.448 0.308 0.254 0.204 0.864 0.670 0.670 0.567 0.368 0.588 0.663 0.593 0.614 0.568 0.596 0.698 1.000 0.732 0.287 0.875 0.469 0.827 0.264 0.913 0.853 0.645 0.376 0.512 0.520 0.256 0.604 0.753 0.848 0.729 0.386 0.715 0.563 0.774 0.742 0.173 0.286 0.912 0.791 0.780 0.740 0.853 0.292 0.100 0.298 0.340 1.000 0.687 0.807 0.100 0.704 0.825 1.000 0.262 0.584 0.720 0.492 0.703 0.475 0.402 0.718 0.946 0.981 0.583 0.506 0.769 0.850 1.000 0.942 0.950 0.649 0.668 0.693 0.967 0.920 0.784 0.691 0.962 0.905 0.717 1.000 1.000 0.973 0.598 0.874 0.891 0.682 0.234 1.000 0.943 0.845 0.928 1.000 0.874 0.929 0.774 0.440 0.395 0.454 0.988 0.935 0.964 0.738 0.521 1.000 0.922 0.406 0.686 0.543 0.702 1.000 0.793 0.862 0.952 0.941 0.942 0.597 0.663 0.880 0.624 0.988 0.913 0.864 0.698 0.980 0.977 0.879 1.000 0.745 0.840 0.997 0.884 0.921 0.866 1.000 0.918 0.960 0.802 0.100 0.954 1.000 0.454 0.817 0.967 0.369 0.647 0.412 0.313 0.696 0.100 0.919 0.316 0.835 0.780 0.917 0.743 0.385 0.418 0.452 0.504 0.884 0.984 0.973 0.768 0.594 0.739 1.000 0.801 0.843 0.375 0.778 0.608 0.577 0.779 1.000 0.800 0.524 0.799 0.797 0.882 0.511 0.927 0.631 0.660 0.624 0.703 0.685 0.824 0.826 0.734 1.000 1.000 0.530 0.671 0.790 0.834 0.751 0.433 0.975 0.686 0.897 0.770 0.280 0.399 0.954 0.614 0.796 0.656 0.401 0.374 0.750 0.503 0.471 0.789 1.000 0.600 0.668 0.931 0.204 1.000 0.783 0.963 0.708 0.445 0.873 0.780 0.494 0.757 0.867 0.925 0.940 0.654 0.723 0.735 0.569 0.817 0.795 0.480 0.492 0.463 0.761 0.306 1.000 0.964 0.808 0.700 0.886 0.570 0.806 0.744 0.682 0.792 0.658 0.758 0.805 0.595 0.796 0.384 0.903 0.574 0.744 0.100 0.252 0.865 0.973 0.959 0.777 0.676 0.797 0.752 0.736 0.926 0.605 0.600 0.153 0.551 0.668 0.243 0.259 0.308 0.399 0.280 0.262 0.297 0.284 0.215 0.377 0.254 0.527 0.176 0.283 0.286 0.307 0.471 0.111 0.213 0.314 0.446 0.342 0.592 0.182 0.472 0.887 0.223 0.433 0.761 0.348 0.125 0.240 0.468 0.100 0.760 1.000 0.966 1.000 0.266 1.000 0.687 0.471 0.776 0.817 0.145 0.247 0.361 0.167 0.724 0.410 0.376 0.207 0.274 1.000 0.672 0.426 0.892 0.360 0.689 0.179 0.292 0.185 0.258 0.555 0.171 0.100 0.583 0.565 0.100 0.948 0.918 0.618 0.538 0.873 1.000 0.648 0.966 0.888 0.784 0.652 0.961 0.966 0.333 0.643 0.725 0.746 0.902 0.859 0.880 0.858 0.312 0.710 0.371 0.728 0.567 0.821 0.839 0.100 0.456 0.785 0.959 0.879 0.689 0.453 0.799 0.936 0.842 0.835 0.704 0.435 0.995 0.466 0.878 0.932 0.323 0.827 0.739 0.735 0.437 0.369 0.391 1.000 0.976 0.968 0.761 0.553 0.941 0.877 0.763 0.765 0.895 1.000 0.993 0.877 0.925 0.817 0.957 0.688 0.882 0.987 1.000 0.965 0.984 0.936 0.982 0.890 0.954 0.986 1.000 0.969 0.970 0.972 0.975 0.947 1.000 1.000 0.980 1.000 1.000 0.988 0.758 0.317 0.238 0.963 0.972 0.678 0.630 0.717 0.974 0.972 0.747 0.711 1.000 1.000 1.000 0.637 0.995 0.647 0.375 0.969 0.959 0.734 0.990 0.919 0.836 0.703 0.449 0.358 0.399 1.000 1.000 0.967 0.960 0.741 0.515 0.953 1.000 0.807 0.235 0.386 0.495 0.504 0.659 0.749 1.000 0.712 0.397 0.601 0.518 0.418 0.958 0.930 0.677 0.629 0.902 0.713 0.621 0.812 0.851 0.652 0.959 0.681 0.954 0.561 0.750 0.685 0.783 0.750 0.930 0.863 0.921 0.904 0.818 0.830 0.410 0.500 0.923 0.761 0.646 0.776 0.671 0.606 0.510 0.719 0.659 0.951 0.630 0.722 0.975 0.847 0.938 0.829 0.394 0.996 0.573 0.202 0.943 0.145 0.987 0.677 0.993 0.931 0.651 0.615 0.724 0.789 0.725 0.452 0.313 0.375 1.000 1.000 0.898 0.632 0.506 0.937 0.883 0.648 0.510 0.705 0.506 0.645 0.696 0.720 0.433 0.828 0.635 0.704 0.678 0.934 0.895 0.666 0.649 0.821 1.000 0.601 0.968 0.875 0.738 0.436 0.933 0.957 0.877 0.696 0.658 0.719 0.864 0.848 0.827 0.788 0.828 0.739 1.000 0.722 0.750 0.782 0.931 0.905 0.736 0.678 0.944 0.788 0.515 0.927 0.937 0.660 0.280 0.904 0.933 0.995 0.905 0.909 0.726 0.807 0.860 0.933 0.957 0.483 0.827 0.644 0.935 0.925 0.668 0.401 0.358 0.415 1.000 0.982 1.000 1.000 0.886 0.949 0.967 0.623 0.503 0.870 0.100 0.844 1.000 0.533 1.000 0.795 0.680 0.701 0.100 0.101 0.147 0.123 0.109 0.100 0.108 0.278 0.100 0.100 0.117 0.107 0.109 0.127 0.100 0.100 0.112 0.100 0.170 0.100 0.100 0.109 0.111 0.116 0.100 0.107 0.100 0.100 0.100 0.102 0.105 0.118 0.110 0.117 0.100 0.115 0.100 0.100 0.100 0.105 0.100 0.100 0.108 0.100 0.904 0.576 0.760 0.742 0.636 0.808 0.617 0.716 0.801 0.584 0.781 0.239 0.906 0.100 0.739 0.100 0.355 0.486 0.929 0.946 0.750 0.485 0.749 0.687 0.685 0.970 0.899 0.826 0.556 0.949 0.522 0.969 0.609 0.614 0.521 0.802 0.773 0.804 0.801 0.727 0.783 0.613 0.792 0.249 0.482 0.712 0.330 0.745 0.408 0.782 0.100 0.914 0.336 0.412 0.403 0.886 0.595 0.464 0.911 0.840 0.512 0.280 0.891 0.152 0.865 0.735 0.753 0.823 0.980 0.572 0.740 0.830 0.738 0.887 0.808 0.373 0.523 0.439 0.985 0.909 0.968 0.740 0.641 0.854 0.566 1.000 0.533 0.726 0.668 0.654 0.758 0.558 0.771 0.901 0.665 0.411 0.641 0.904 0.932 0.782 0.426 0.858 0.637 0.958 0.100 0.632 0.708 0.731 0.744 0.786 0.672 0.771 0.587 0.766 0.100 0.646 0.705 0.422 0.883 0.534 1.000 0.380 0.648 0.402 0.921 0.664 0.315 0.816 0.228 0.514 0.220 0.991 1.000 0.779 0.816 0.838 0.682 0.493 1.000 0.675 0.774 0.830 0.759 0.306 0.710 0.646 0.800 0.666 0.473 0.745 0.664 0.631 0.603 1.000 0.767 0.434 0.728 0.619 0.679 0.270 1.000 0.514 0.728 0.622 1.000 0.455 0.622 0.781 0.785 0.705 0.692 0.790 0.610 0.866 0.748 0.215 0.368 0.909 0.893 0.750 0.678 0.823 0.452 0.302 0.623 0.596 0.889 0.591 0.651 0.928 1.000 0.993 0.749 0.899 0.793 0.983 0.810 0.991 0.948 0.559 0.564 0.100 0.680 0.558 0.649 0.180 0.636 1.000 0.316 0.227 0.518 0.259 0.363 0.139 0.480 0.421 0.264 0.668 0.123 0.261 0.858 0.532 0.175 0.287 0.566 0.132 0.188 0.338 0.144 0.143 0.395 0.147 0.273 0.353 0.233 0.167 0.132 0.290 0.168 0.153 0.180 0.113 0.248 0.328 0.949 0.236 0.990 0.706 0.139 0.100 0.881 0.620 0.873 0.655 0.876 0.713 0.775 0.882 0.364 0.887 0.880 0.768 0.127 0.213 0.985 0.994 0.773 0.789 0.881 0.820 0.695 0.993 0.688 0.737 0.641 0.990 0.749 0.824 0.892 0.879 0.972 0.911 0.903 0.925 0.555 0.935 0.881 0.655 0.864 0.965 0.652 1.000 0.817 0.544 0.941 0.977 0.932 0.806 0.957 0.942 1.000 0.796 0.471 0.100 0.982 0.896 0.130 0.794 0.989 0.770 1.000 0.836 0.730 0.990 0.433 0.774 0.856 0.832 0.964 1.000 0.898 0.760 0.591 0.507 1.000 1.000 0.373 0.632 0.172 0.306 0.196 0.246 0.193 0.204 0.259 0.188 0.169 0.777 0.644 0.471 0.421 0.442 0.400 0.458 0.904 0.697 0.540 0.543 0.409 0.487 0.346 0.364 0.567 0.297 0.319 0.419 0.430 0.547 0.238 0.317 0.198 0.114 0.204 0.891 0.287 0.149 0.101 0.142 0.100 0.119 0.242 0.229 0.673 0.312 0.533 0.435 0.448 0.796 0.847 0.187 0.116 0.834 0.470 0.398 0.785 0.409 0.647 1.000 0.669 0.100 0.249 0.445 0.194 0.735 0.386 0.317 0.193 0.234 0.911 0.726 0.723 0.429 0.642 0.372 0.901 0.570 0.855 0.514 0.785 0.649 0.645 0.756 0.699 0.791 0.484 0.941 0.718 0.242 0.920 0.934 0.735 0.695 0.770 1.000 0.682 0.961 0.899 0.832 0.764 0.963 0.957 0.818 0.546 0.456 0.797 0.743 0.775 0.812 0.724 0.822 0.680 0.792 0.323 0.716 0.978 0.783 0.753 0.858 0.782 0.924 0.750 0.690 0.830 0.742 0.946 0.594 0.906 1.000 0.483 0.961 0.895 0.650 0.833 0.674 0.461 0.903 0.908 0.613 1.000 0.787 0.899 0.909 0.570 0.802 0.662 0.880 0.774 0.469 0.513 0.489 0.969 0.903 0.956 0.958 0.820 0.715 0.879 0.579 0.912 0.342 0.722 0.824 0.824 0.815 0.832 0.759 0.802 0.550 0.896 0.796 0.496 0.305 0.947 0.946 0.942 0.898 0.930 0.933 0.962 0.968 0.946 0.910 0.929 0.992 0.950 0.971 0.809 0.818 0.819 0.827 0.838 0.813 0.907 0.813 0.910 0.621 0.825 0.595 0.606 0.958 0.755 0.558 0.708 0.556 0.859 0.918 0.796 0.793 0.947 0.838 0.965 0.766 0.903 0.944 0.978 0.349 0.768 0.935 0.992 0.425 0.866 0.883 0.876 0.834 1.000 0.929 0.948 1.000 0.694 0.994 0.716 1.000 0.927 0.937 0.964 0.610 0.951 0.922 0.864 0.928 0.796 0.864 0.924 0.767 0.800 1.000 1.000 1.000 0.986 0.964 0.988 0.970 0.926 0.870 0.583 0.541 0.676 0.601 0.794 0.620 0.674 0.733 0.586 0.781 0.256 0.851 0.458 0.718 0.311 0.401 0.580 0.920 0.941 0.648 0.489 0.703 0.647 0.624 0.956 0.724 0.616 0.368 0.635 0.592 0.969 0.445 0.660 0.679 0.794 0.757 0.784 0.836 0.729 0.827 0.638 0.793 0.269 0.448 0.946 0.621 0.745 0.600 0.616 0.401 0.830 0.413 0.617 0.529 0.931 0.666 0.623 0.860 0.830 0.336 0.825 0.406 0.165 0.651 0.223 0.816 0.798 0.797 0.616 0.844 1.000 0.550 0.714 0.813 0.683 0.849 0.781 0.357 0.411 0.281 0.925 0.778 0.956 0.520 0.555 0.912 0.596 0.743 0.811 0.648 0.811 0.674 0.697 0.743 0.617 0.801 0.304 0.850 0.846 0.745 0.313 0.538 0.712 0.939 0.954 0.766 0.653 0.838 0.758 0.714 0.970 0.911 0.862 0.764 0.959 0.713 0.971 0.517 0.713 0.751 0.806 0.780 0.818 0.842 0.756 0.837 0.673 0.799 0.279 0.431 0.924 0.814 0.745 0.684 0.597 0.419 0.912 0.914 0.453 0.658 0.496 0.940 0.472 0.700 0.955 0.890 0.429 0.920 0.711 0.835 0.350 0.869 0.891 0.644 0.820 0.965 0.962 0.876 0.972 0.949 0.859 0.971 0.713 0.902 0.764 0.917 0.975 0.576 0.726 0.881 0.726 0.903 0.760 0.821 0.670 0.523 0.487 1.000 0.984 0.999 1.000 0.919 0.962 1.000 0.840 0.720 0.959 0.790 0.616 0.726 0.534 0.580 0.737 0.775 0.778 0.403 0.798 0.744 0.288 0.792 0.918 0.962 0.939 0.804 0.684 1.000 0.715 0.662 1.000 0.860 0.828 0.684 0.974 0.566 0.691 0.289 0.859 0.759 0.983 0.843 0.934 0.959 0.767 0.413 0.298 0.996 0.899 1.000 0.973 0.976 0.763 0.966 1.000 1.000 0.979 0.588 0.992 0.957 0.736 0.244 0.959 0.990 1.000 0.888 0.470 0.935 0.876 0.968 0.951 0.719 0.839 0.455 0.951 0.803 0.538 0.511 0.452 0.971 1.000 0.878 0.942 0.975 0.719 0.713 0.320 0.526 0.761 0.346 0.505 0.522 0.535 0.570 0.718 0.276 0.896 0.856 0.100 0.113 1.000 0.866 0.561 0.564 0.351 0.566 0.857 0.760 0.479 0.960 0.550 0.439 0.615 0.664 0.594 0.646 0.538 0.630 0.452 0.752 0.179 0.694 0.696 0.806 0.730 0.714 0.509 1.000 0.521 0.930 0.685 0.342 0.932 0.176 0.655 0.852 0.828 0.937 0.893 0.244 0.657 0.363 0.592 0.653 0.434 0.328 0.353 0.721 0.415 1.000 0.941 0.732 0.506 0.548 0.769 0.299 0.545 0.602 0.546 0.439 0.567 0.835 0.797 0.100 0.750 0.518 0.736 0.816 0.553 0.754 0.706 0.953 0.965 0.445 0.680 0.936 0.887 0.818 0.816 0.358 0.715 0.360 0.747 0.100 0.933 1.000 0.863 0.548 0.375 0.904 1.000 0.372 1.000 0.712 0.934 0.838 0.495 0.615 0.614 0.943 0.582 0.277 0.328 0.307 1.000 0.686 0.416 0.913 1.000 0.828 0.549 0.771 0.756 0.511 0.812 0.585 0.775 0.333 0.976 0.849 0.100 0.431 0.828 0.975 0.957 0.784 0.716 0.736 0.716 1.000 0.901 0.859 0.754 0.732 0.987 0.638 0.713 0.885 0.805 0.955 0.820 0.246 0.820 0.903 0.100 1.000 0.964 0.752 0.845 0.791 0.876 0.696 0.941 0.697 0.898 0.732 0.480 0.849 0.885 0.876 0.461 0.893 0.876 0.934 0.944 1.000 0.720 0.835 0.782 0.875 0.820 0.527 0.523 0.462 0.976 0.915 0.956 0.967 0.828 0.729 1.000 0.727 0.203 0.398 0.551 0.339 0.608 0.240 0.100 0.170 0.667 0.498 0.484 0.566 0.628 0.470 0.701 0.513 0.833 0.327 0.721 0.100 0.780 0.390 0.423 0.315 0.379 0.590 0.583 0.262 0.114 0.216 0.150 0.294 0.121 0.655 0.400 0.371 0.330 0.398 0.819 1.000 1.000 0.747 0.365 0.266 0.789 0.426 0.311 0.215 0.255 0.828 0.665 0.747 0.100 0.123 0.363 0.220 0.339 0.179 0.202 1.000 0.179 0.464 0.100 0.652 0.495 0.455 0.491 1.000 0.454 0.731 0.515 0.465 0.360 0.877 0.178 0.448 0.293 0.208 0.684 0.573 0.288 0.206 0.364 0.539 0.481 0.389 0.185 0.234 0.535 0.503 0.533 0.145 0.413 0.318 0.205 0.265 0.781 0.373 0.641 0.344 0.863 0.930 0.863 0.863 0.877 0.866 0.858 0.920 0.760 0.849 0.440 0.681 0.693 0.706 0.722 0.932 0.421 1.000 0.911 0.779 0.858 0.903 0.824 0.878 0.922 0.819 0.781 1.000 1.000 0.783 0.718 0.690 0.798 0.933 0.945 0.871 0.880 0.789 0.878 0.859 0.980 0.507 0.984 0.946 0.785 0.407 0.966 0.655 0.775 0.698 0.645 0.776 0.779 0.803 0.736 0.809 0.568 0.616 1.000 0.867 0.732 0.913 0.449 0.775 0.686 0.715 1.000 0.584 0.743 0.744 0.839 0.818 0.858 0.924 0.766 0.756 1.000 0.661 0.816 0.807 1.000 0.833 0.924 1.000 1.000 1.000 0.773 0.778 0.771 0.618 0.774 0.901 0.805 0.782 0.719 0.805 0.573 0.644 1.000 0.879 0.713 0.720 0.513 1.000 0.100 0.863 0.968 0.995 0.764 0.885 0.928 0.831 0.889 0.985 0.932 0.836 0.807 0.975 0.888 0.878 0.912 0.808 0.898 0.897 0.454 0.799 0.908 0.842 0.866 1.000 0.985 0.959 0.881 0.884 0.843 0.857 0.582 0.721 1.000 0.994 0.961 0.978 0.878 0.758 0.926 0.611 0.908 0.631 0.916 0.920 0.788 0.905 0.863 0.918 0.816 0.914 0.813 0.840 0.799 0.822 0.804 0.665 0.693 0.932 0.935 0.765 0.859 0.894 0.931 0.829 0.788 1.000 0.978 0.473 0.825 0.724 0.840 0.977 0.938 0.898 0.812 0.540 0.805 1.000 0.969 0.872 0.707 0.982 0.555 0.523 1.000 0.978 0.568 0.633 0.819 0.995 0.919 0.953 0.959 0.931 0.955 0.960 0.981 1.000 0.193 0.787 1.000 1.000 1.000 0.976 0.928 1.000 0.523 0.954 0.985 0.700 1.000 0.619 0.885 0.934 0.870 0.867 1.000 0.904 0.932 0.818 0.893 0.810 0.852 1.000 0.905 0.837 1.000 0.696 0.814 0.839 0.213 0.100 0.949 0.202 1.000 0.727 0.901 0.935 0.837 0.824 0.717 0.820 1.000 0.661 0.414 0.429 0.922 0.443 0.634 0.745 0.773 0.681 1.000 0.705 0.839 0.708 0.580 0.934 0.800 0.869 0.940 1.000 0.897 0.932 0.841 0.817 0.983 0.558 0.685 0.337 0.800 0.840 0.908 0.905 0.863 0.903 0.790 0.443 0.434 0.610 0.698 0.466 0.806 0.304 0.792 0.890 0.670 0.971 0.625 0.906 1.000 0.461 0.845 0.935 0.985 1.000 0.711 0.677 0.828 0.842 0.232 0.712 0.872 0.818 0.863 0.575 0.710 1.000 0.881 0.746 1.000 0.854 0.580 0.537 0.649 0.756 0.638 0.718 1.000 0.763 0.350 0.912 0.618 0.550 0.878 0.634 0.653 0.889 0.770 0.611 0.958 0.636 0.513 0.658 0.751 0.758 0.897 0.830 0.891 0.894 0.803 0.211 0.357 0.692 0.100 0.303 0.569 0.451 0.608 0.959 0.685 0.602 0.712 0.627 1.000 0.913 0.994 0.678 0.253 0.903 1.000 0.973 0.996 0.934 0.564 0.745 0.792 0.753 0.465 0.329 0.418 1.000 1.000 1.000 0.958 0.741 0.508 0.647 1.000 0.772 0.413 0.905 0.810 1.000 0.988 0.803 0.811 0.953 1.000 0.914 0.945 0.856 0.809 0.982 0.554 0.944 1.000 0.907 1.000 0.916 0.915 0.951 0.597 0.383 1.000 0.438 0.696 0.889 0.861 0.915 0.889 1.000 0.463 0.798 0.934 0.967 0.499 1.000 0.910 0.761 0.863 0.424 0.972 1.000 0.969 0.857 0.900 0.822 0.553 0.819 1.000 1.000 0.888 0.751 0.917 0.427 0.785 0.926 0.785 1.000 0.663 0.655 0.899 0.825 1.000 0.821 0.795 0.740 0.750 1.000 0.813 1.000 0.688 0.766 0.716 0.778 0.740 0.642 0.671 1.000 0.949 0.710 0.590 0.850 0.647 0.915 0.778 0.881 0.940 0.878 0.956 0.870 0.848 0.971 0.795 0.798 0.856 1.000 1.000 0.882 0.908 0.950 1.000 0.891 0.533 0.768 0.927 0.841 0.785 0.913 0.567 0.955 0.823 0.809 0.762 0.820 0.605 0.658 1.000 0.981 0.916 0.796 0.647 1.000 0.772 0.413 0.905 0.810 1.000 0.988 0.803 0.811 0.953 1.000 0.914 0.945 0.856 0.809 0.982 0.554 0.944 1.000 0.907 1.000 0.916 0.915 0.951 0.597 0.383 1.000 0.438 0.696 0.889 0.861 0.915 0.889 1.000 0.463 0.798 0.934 0.967 0.499 1.000 0.910 0.761 0.863 0.424 0.972 1.000 0.969 0.857 0.900 0.822 0.553 0.819 1.000 1.000 0.888 0.751 0.882 0.936 0.543 0.589 0.764 0.799 0.513 1.000 0.627 0.367 0.913 0.917 0.760 0.870 0.934 0.839 0.927 0.704 0.826 0.290 0.830 0.640 0.957 0.543 0.888 0.833 0.854 0.894 0.870 0.853 0.907 0.723 0.583 0.560 0.994 0.988 0.979 0.932 0.859 0.923 0.543 0.606 0.790 0.602 1.000 0.947 0.922 0.777 0.843 0.931 0.878 0.969 0.933 0.838 0.807 0.982 0.956 0.832 0.834 0.834 0.977 0.934 0.884 0.909 0.917 0.969 0.830 0.876 1.000 0.460 0.818 0.929 1.000 0.988 0.836 0.823 0.776 0.998 0.925 1.000 0.704 0.935 0.979 0.888 0.810 0.923 1.000 0.743 0.805 0.581 0.656 0.991 0.960 0.961 0.972 0.881 0.746 0.692 0.548 0.952 0.855 1.000 0.858 0.919 0.694 1.000 0.778 0.873 1.000 1.000 0.100 0.248 0.829 0.734 0.690 1.000 1.000 0.971 0.949 0.901 0.646 0.926 0.898 0.860 0.973 0.962 0.802 0.859 0.958 0.902 0.975 0.931 0.839 0.815 0.980 0.975 0.872 0.945 0.884 0.947 0.966 0.893 0.972 1.000 0.956 1.000 0.957 0.453 0.799 0.938 1.000 0.925 0.790 1.000 0.944 0.976 0.926 0.875 0.893 0.838 0.612 0.742 1.000 0.982 0.978 0.882 0.746 0.919 0.682 0.683 0.767 0.854 0.906 0.845 0.974 0.950 0.521 0.824 0.682 0.984 1.000 0.985 0.778 0.504 0.983 0.856 0.734 0.748 1.000 0.839 0.891 0.677 0.100 0.972 0.882 0.950 0.893 0.658 0.976 0.944 0.912 1.000 1.000 0.923 1.000 0.458 0.932 0.930 1.000 1.000 0.990 0.627 0.949 0.998 1.000 0.919 0.898 0.797 0.866 0.870 0.905 0.868 0.841 0.926 0.641 0.531 0.941 1.000 0.642 0.394 0.753 0.769 0.644 0.622 0.803 0.851 0.578 1.000 0.471 0.728 0.860 1.000 0.678 0.528 0.807 0.588 0.799 0.670 0.317 0.839 0.885 0.735 0.777 0.705 0.686 1.000 0.877 0.976 0.880 0.965 0.990 0.927 0.612 0.788 0.810 0.959 0.579 0.495 0.934 0.906 0.710 0.841 0.487 0.703 0.784 0.627 0.767 0.925 1.000 0.911 0.956 0.940 0.911 0.897 0.847 0.917 0.911 0.952 0.859 0.578 0.661 0.960 0.642 0.805 0.781 0.766 0.779 0.803 0.481 0.921 0.771 0.642 0.203 0.988 1.000 0.884 0.956 1.000 0.959 1.000 0.913 0.995 0.983 0.626 0.821 0.461 0.787 0.779 0.691 0.922 0.745 0.925 0.696 0.860 0.538 0.565 0.949 0.791 0.651 0.837 0.529 0.746 0.880 0.595 0.969 0.731 0.948 1.000 0.939 0.963 0.517 0.948 0.385 0.172 0.905 1.000 1.000 0.604 0.974 0.862 0.942 0.747 0.948 0.725 0.737 0.351 0.248 0.100 0.607 0.597 0.368 0.100 0.708 0.690 0.994 0.942 0.100 0.904 0.673 0.588 0.506 0.722 0.874 0.422 0.123 0.220 0.147 0.820 0.616 0.814 0.555 0.213 0.545 0.896 0.626 0.574 0.860 0.765 0.621 0.566 0.661 0.705 0.225 0.507 0.229 0.100 0.460 0.836 0.212 0.423 0.611 0.691 0.510 0.853 0.850 0.685 0.726 0.642 0.882 0.750 0.732 0.352 0.192 0.100 0.314 0.156 0.437 0.375 0.135 0.479 0.465 0.840 0.808 0.735 1.000 0.804 0.799 0.738 0.825 0.515 0.528 0.657 0.663 0.505 0.558 0.707 0.720 0.835 0.558 0.704 0.100 0.703 0.575 0.278 0.870 0.100 0.654 0.603 0.626 0.691 0.263 0.408 0.100 1.000 0.359 0.526 0.240 
0.00600  2.3353e+06  0.10000 0.69918 0.75558   0.01455 0.07855   0.718 0.598 0.695 0.813 0.558 0.617 0.802 0.756 0.682 0.776 0.789 0.476 0.753 0.544 0.772 0.594 0.150 1.000 1.000 0.673 0.533 0.838 1.000 0.977 0.553 0.675 0.767 0.635 0.736 0.689 0.897 0.650 0.901 0.816 0.837 0.491 0.454 0.921 0.785 0.782 0.685 0.702 0.477 0.705 0.721 0.584 0.937 0.597 0.827 1.000 0.898 0.941 0.915 0.310 0.254 0.682 1.000 0.827 1.000 0.468 0.826 0.754 0.603 0.953 0.700 0.765 0.459 0.800 0.687 0.686 0.816 0.462 0.732 0.524 0.703 0.603 1.000 0.794 0.876 0.870 0.738 1.000 1.000 0.542 0.687 0.793 0.559 0.499 0.854 0.621 0.909 0.831 0.517 0.463 0.910 0.795 0.747 0.552 0.621 0.500 0.676 0.789 0.634 0.888 0.507 0.875 0.951 0.863 0.952 0.498 1.000 0.855 1.000 0.882 0.868 0.623 0.955 0.928 0.345 0.805 0.816 0.860 0.703 1.000 0.890 0.335 0.346 0.652 0.467 0.678 0.698 0.544 0.210 0.537 0.640 0.500 0.967 0.217 0.721 0.566 0.543 0.516 0.434 0.552 0.937 0.527 0.701 0.517 0.118 0.373 0.341 0.141 0.965 0.826 0.770 0.696 0.611 0.728 0.655 0.596 0.638 0.781 0.813 0.288 0.652 0.881 0.723 0.275 0.973 0.881 0.777 0.578 0.849 0.654 0.777 1.000 0.878 0.970 0.550 0.677 0.742 0.786 0.729 0.898 0.868 0.860 0.862 0.950 0.809 0.233 0.412 0.923 0.600 0.892 0.218 0.652 0.447 0.462 0.665 0.591 0.822 0.722 0.611 0.335 0.994 0.880 0.682 0.943 0.562 0.819 0.878 0.988 0.962 0.579 0.968 0.678 0.977 0.679 0.562 0.394 0.622 1.000 1.000 0.965 0.720 0.913 0.885 0.947 0.932 0.888 0.987 0.822 0.960 0.780 0.966 0.872 0.891 0.573 1.000 1.000 1.000 1.000 0.963 0.979 1.000 0.999 0.946 0.945 0.989 0.929 0.956 0.935 0.991 0.987 0.977 0.783 0.993 0.872 0.919 0.939 0.939 1.000 0.999 1.000 0.979 1.000 1.000 0.971 1.000 1.000 0.100 0.747 0.922 1.000 0.656 1.000 0.972 0.964 1.000 0.831 1.000 0.100 1.000 0.979 0.916 0.980 0.983 0.986 0.978 1.000 0.999 0.915 0.100 0.725 0.577 0.715 0.507 0.965 0.920 0.904 0.870 0.972 0.889 0.994 0.743 0.874 0.993 0.311 0.948 1.000 0.994 0.748 0.999 1.000 0.480 0.987 0.948 0.701 0.743 0.902 0.828 1.000 0.717 1.000 0.759 1.000 0.999 1.000 0.939 0.999 0.903 1.000 1.000 1.000 0.999 0.996 1.000 0.850 1.000 1.000 0.957 0.853 0.911 0.978 0.949 0.918 0.731 0.894 0.784 1.000 0.560 0.967 0.949 0.961 0.954 0.997 0.971 0.986 1.000 0.954 0.980 0.834 0.893 1.000 1.000 1.000 0.999 0.979 1.000 0.999 1.000 1.000 0.878 0.692 0.663 0.876 0.696 0.968 0.901 0.682 0.605 0.988 0.968 0.981 0.642 1.000 0.924 1.000 0.958 0.988 0.947 0.954 0.969 0.925 0.956 0.992 0.944 0.914 0.964 0.844 1.000 0.966 0.958 0.962 0.942 0.954 0.960 0.943 1.000 1.000 0.867 1.000 1.000 0.938 0.998 0.991 0.966 1.000 0.957 0.871 1.000 0.993 0.896 0.994 0.845 0.978 0.661 1.000 0.999 0.933 0.687 0.938 0.847 0.759 0.919 0.848 0.868 0.753 0.990 0.914 0.993 0.992 1.000 0.775 0.721 1.000 0.990 0.894 0.955 0.901 1.000 0.813 1.000 0.877 0.799 0.726 0.881 1.000 0.980 0.932 0.875 0.808 0.881 0.804 0.737 0.777 1.000 0.995 0.932 0.904 0.889 0.699 0.676 1.000 0.929 0.854 0.660 0.953 0.840 1.000 0.969 0.875 1.000 0.977 0.464 0.581 0.761 0.691 0.583 0.804 0.763 0.866 0.870 1.000 0.861 0.514 0.750 0.761 0.674 0.767 0.484 0.470 0.463 0.714 0.661 0.721 0.848 0.586 0.654 0.914 0.901 0.701 0.897 0.881 0.870 0.879 0.782 0.946 0.977 0.835 0.820 0.360 0.852 0.996 1.000 1.000 0.858 0.741 0.958 0.986 0.590 0.886 0.903 0.915 0.924 0.938 0.864 0.937 0.809 0.943 0.651 0.951 0.959 1.000 0.993 1.000 0.944 1.000 1.000 0.608 1.000 0.971 0.324 0.924 0.946 0.937 0.629 0.967 0.950 0.998 0.948 1.000 0.833 0.977 0.776 0.785 0.751 0.835 0.917 0.939 0.816 0.928 0.875 0.879 0.968 1.000 0.336 0.100 0.617 0.367 0.100 0.180 0.100 0.706 0.475 0.294 0.100 0.311 0.201 0.456 0.100 0.146 0.280 0.424 0.566 0.928 0.970 1.000 0.990 0.983 0.917 0.520 0.696 0.947 0.963 0.905 0.975 0.928 0.979 0.986 0.747 0.971 0.716 0.980 0.972 1.000 0.858 0.316 0.962 1.000 0.960 0.994 1.000 1.000 1.000 1.000 0.950 0.934 0.974 0.757 0.999 0.903 0.977 0.976 0.925 0.689 1.000 0.910 0.945 0.990 0.998 0.914 0.987 1.000 0.998 1.000 0.970 0.991 1.000 0.962 1.000 1.000 0.962 0.984 0.995 0.397 0.974 0.958 0.775 1.000 0.973 1.000 0.941 0.918 0.805 1.000 0.992 0.980 1.000 1.000 0.965 0.896 0.968 1.000 1.000 0.298 0.643 0.284 0.459 0.320 0.615 0.531 0.522 0.139 0.380 0.402 0.200 0.100 0.100 0.787 0.628 0.298 0.296 0.344 0.438 0.312 0.742 0.526 0.100 0.241 0.190 0.236 0.935 0.895 0.789 0.844 0.866 0.790 0.777 0.777 0.883 0.544 0.632 0.683 0.952 0.591 0.959 0.786 0.743 0.924 0.815 0.804 0.929 0.890 0.807 0.978 0.837 0.586 0.815 0.855 0.919 0.879 0.957 0.925 0.931 0.925 0.892 0.540 0.591 0.914 0.880 0.903 0.751 0.745 0.661 0.642 0.830 0.715 0.968 0.768 0.840 0.858 0.452 0.798 0.949 0.896 0.642 0.996 0.923 0.678 0.989 0.698 0.989 0.934 0.991 0.961 0.580 0.755 0.897 0.837 0.872 0.691 0.627 0.658 1.000 1.000 1.000 0.978 0.867 0.741 0.627 0.588 0.620 0.755 0.598 0.236 0.263 0.854 0.568 0.669 0.674 0.573 0.657 0.299 1.000 1.000 0.649 0.682 0.141 0.791 0.850 0.225 1.000 0.193 0.746 1.000 0.773 0.774 0.547 0.181 0.258 0.275 0.386 0.380 0.172 0.100 0.747 0.650 0.537 0.422 0.718 0.522 0.937 0.731 0.492 0.861 0.542 0.420 0.439 0.322 0.325 0.362 0.645 0.100 0.277 0.368 0.297 0.389 0.645 0.100 0.404 1.000 0.666 0.429 0.434 0.234 0.405 1.000 0.492 0.770 0.299 0.419 0.297 0.147 0.140 0.476 0.325 0.512 0.100 0.777 0.534 0.367 0.329 0.321 0.731 0.800 0.579 0.535 0.380 0.509 0.395 0.354 0.336 0.414 0.316 0.312 0.487 0.263 0.376 0.212 0.230 0.100 0.321 0.107 0.263 0.156 0.398 0.357 0.515 0.271 0.369 0.342 0.448 0.838 0.813 0.305 0.120 0.908 0.884 0.100 1.000 0.828 0.893 0.985 0.755 0.224 0.804 0.169 0.524 0.341 0.205 0.345 1.000 0.275 0.658 0.375 0.335 0.815 0.435 0.400 0.520 0.919 1.000 0.804 0.910 0.276 0.891 0.562 0.868 0.234 0.542 1.000 0.654 0.431 0.683 0.775 0.784 0.955 1.000 0.751 0.888 0.927 0.687 0.252 0.457 0.166 0.100 0.215 0.732 0.598 0.362 0.377 0.549 0.537 0.715 0.533 0.537 0.579 0.144 0.897 0.632 0.317 0.366 0.252 0.225 0.433 0.220 0.885 0.426 0.410 0.544 0.783 0.817 0.326 0.888 0.154 0.791 0.252 0.437 1.000 0.728 0.330 0.899 0.779 0.568 0.557 0.802 0.932 0.992 0.991 0.964 0.593 0.561 0.489 0.811 0.975 0.796 0.848 0.846 0.623 0.919 0.899 0.483 0.995 0.975 1.000 0.623 0.173 0.445 0.529 0.280 0.158 0.186 0.939 0.508 0.572 1.000 0.823 0.197 0.468 0.800 0.733 0.711 0.393 1.000 0.783 0.963 0.867 0.761 0.982 0.943 0.566 0.829 0.371 0.961 0.879 0.952 0.970 0.566 0.449 0.720 0.482 0.892 0.449 0.670 0.764 0.576 0.750 0.845 0.861 0.955 0.870 0.940 0.952 0.463 0.817 1.000 0.775 0.873 0.842 0.400 0.913 0.186 0.305 0.521 0.292 0.100 0.100 0.100 0.215 0.267 0.289 0.130 0.229 0.508 0.392 0.435 0.402 0.526 0.425 0.362 0.494 0.428 0.391 0.521 0.495 0.324 0.422 0.495 0.432 0.487 0.485 0.584 0.413 0.599 0.500 0.540 0.500 0.412 0.500 0.514 0.500 0.417 0.407 0.500 0.500 0.435 0.534 0.500 0.471 0.476 0.473 0.181 0.500 0.166 0.211 0.290 0.212 0.298 0.162 0.278 0.301 0.136 0.155 0.165 0.219 0.167 0.203 0.192 0.174 0.132 0.178 0.208 0.165 0.214 0.303 0.234 0.307 0.364 0.298 0.309 0.189 0.332 0.500 0.500 0.245 0.154 0.233 0.158 0.100 0.100 0.180 0.203 0.100 0.192 0.124 0.120 0.138 0.191 0.248 0.166 0.100 0.237 0.246 0.195 0.153 0.231 0.197 0.178 0.142 0.167 0.176 0.210 0.124 0.154 0.933 0.937 0.921 0.956 0.919 0.962 0.878 0.912 0.894 1.000 0.959 0.921 0.807 1.000 0.887 1.000 0.951 0.923 0.982 0.897 0.924 0.500 0.498 0.498 0.495 0.500 0.500 0.499 0.499 0.500 0.500 0.500 0.500 0.500 0.494 0.500 0.499 0.500 0.500 0.499 0.500 0.500 0.500 0.500 0.501 0.500 0.499 0.500 0.499 0.500 0.500 0.500 0.500 0.500 0.500 0.500 0.507 0.500 0.500 0.500 0.500 0.500 0.500 0.500 0.405 0.445 0.490 0.477 0.497 0.500 0.496 0.500 0.500 0.500 0.499 0.485 0.499 0.500 0.499 0.493 0.500 0.494 0.499 0.500 0.500 0.500 0.499 0.496 0.492 0.529 0.557 0.696 0.628 0.711 0.538 0.477 0.500 0.538 0.500 0.589 0.588 0.501 0.823 0.557 0.614 0.576 0.878 0.500 1.000 0.771 0.657 0.570 0.558 0.656 1.000 0.794 0.481 0.672 0.470 0.838 0.573 0.540 0.379 0.459 1.000 0.968 0.821 0.666 0.705 0.545 0.821 0.820 0.476 0.560 0.722 0.912 0.670 0.896 0.957 0.886 0.946 0.944 0.844 0.973 0.946 1.000 1.000 0.992 0.758 0.100 1.000 0.319 0.484 0.559 0.389 0.275 0.435 0.100 0.196 0.258 0.334 0.373 0.930 0.517 0.553 0.875 0.685 0.969 0.946 0.696 0.836 0.990 0.768 0.915 0.955 0.977 0.852 0.874 0.952 0.977 0.906 1.000 0.955 0.870 0.985 0.100 0.926 0.830 0.476 0.656 1.000 0.934 0.884 0.914 0.563 0.770 0.719 0.708 0.692 0.935 0.776 1.000 0.713 0.746 0.939 0.927 0.759 0.748 0.889 0.764 0.767 1.000 0.962 0.937 1.000 1.000 1.000 0.965 0.848 0.703 0.797 0.786 0.917 0.902 0.891 0.885 0.827 0.778 0.888 0.412 0.782 0.461 0.683 0.850 0.708 0.968 0.795 0.762 1.000 1.000 1.000 1.000 0.938 0.905 0.929 0.987 0.980 1.000 0.726 0.825 0.778 0.895 0.767 0.642 0.526 0.482 1.000 1.000 0.797 0.780 0.582 0.482 0.770 0.696 0.772 0.695 0.720 0.686 0.672 0.807 0.333 0.818 0.564 0.732 0.408 0.244 0.984 0.964 0.500 0.567 0.979 1.000 0.970 0.412 0.602 0.794 0.755 0.768 0.713 0.799 0.671 0.769 0.646 0.804 0.334 0.418 0.920 0.791 0.757 0.723 0.632 0.391 0.537 0.452 0.396 0.913 0.416 0.765 0.491 0.969 0.307 1.000 0.875 0.716 0.550 0.918 0.716 0.897 1.000 0.563 0.527 0.509 0.456 0.509 0.491 0.670 0.547 0.610 0.484 0.549 0.529 0.500 0.575 0.803 0.715 0.518 0.650 0.721 0.457 0.298 0.558 0.554 0.433 0.331 0.631 0.660 0.667 0.580 0.572 0.595 0.453 0.415 0.429 0.651 0.623 0.651 0.554 0.513 0.833 0.562 0.765 0.677 0.887 0.785 0.730 0.776 0.765 0.811 0.776 0.941 0.920 0.714 0.520 0.716 0.659 0.682 0.965 0.884 0.774 0.686 1.000 0.527 0.963 0.649 0.738 0.749 0.806 0.788 0.727 0.782 0.557 0.781 0.714 0.692 0.402 0.868 0.675 0.463 0.929 0.678 0.528 0.744 1.000 0.247 0.569 0.937 0.821 0.928 0.834 0.491 0.580 0.970 0.699 0.508 0.359 0.374 0.747 0.299 0.515 0.469 0.401 0.398 0.363 0.515 0.634 0.410 0.257 0.940 0.776 0.355 0.433 0.316 0.382 0.500 0.965 0.381 0.422 0.474 0.458 0.447 0.606 0.388 0.572 0.762 0.473 0.325 0.486 0.500 1.000 0.353 0.532 1.000 0.753 1.000 0.295 0.575 0.668 0.715 1.000 0.336 0.489 0.450 0.400 0.451 0.507 0.240 0.451 0.902 0.534 0.829 0.548 0.661 0.549 0.672 0.791 0.321 0.909 0.920 0.800 0.963 0.871 0.590 0.964 1.000 0.431 1.000 1.000 0.956 0.705 0.748 0.920 0.993 0.900 0.877 0.522 0.780 0.585 1.000 0.519 0.889 0.964 0.933 0.821 0.990 0.812 1.000 0.898 0.934 0.981 0.665 0.383 0.815 1.000 0.894 1.000 0.737 0.452 0.428 0.939 0.984 0.919 1.000 0.941 0.925 1.000 0.509 0.966 0.956 0.736 0.721 0.981 1.000 0.931 0.871 0.714 0.100 0.437 0.981 0.906 0.954 0.815 0.100 0.264 0.335 0.328 0.378 0.970 0.193 0.100 0.775 0.652 0.494 0.339 0.492 0.470 0.908 0.713 0.520 0.346 0.595 0.722 0.401 0.331 0.404 0.356 0.584 0.243 0.888 0.294 0.191 0.741 0.570 0.100 0.662 0.540 0.491 0.300 0.896 0.549 0.239 0.829 0.413 0.319 0.201 0.214 0.822 0.728 0.555 0.354 0.644 0.929 0.743 0.655 0.705 0.785 0.992 0.922 0.625 0.581 0.867 0.637 0.955 0.886 0.764 0.564 0.968 1.000 0.502 1.000 0.868 0.755 0.970 1.000 0.925 0.823 0.617 0.593 0.532 0.531 0.278 0.955 1.000 0.795 0.317 0.842 0.929 0.783 0.719 0.743 0.497 0.332 0.386 1.000 1.000 0.962 0.727 0.507 1.000 0.358 0.236 0.301 0.192 0.328 0.471 0.298 0.664 0.100 0.438 0.643 0.478 0.334 0.369 1.000 0.471 1.000 0.711 0.541 0.395 0.223 0.499 0.120 0.331 0.420 0.354 0.393 0.383 0.564 0.219 0.100 0.385 0.180 0.321 0.100 0.674 1.000 0.467 1.000 0.243 0.433 0.167 0.401 0.352 0.212 0.207 0.716 0.650 0.381 1.000 0.362 0.510 0.332 0.770 0.818 0.533 0.459 0.704 0.513 1.000 0.771 0.687 0.479 0.676 0.678 0.688 0.496 0.476 0.336 0.627 0.652 0.931 0.343 0.344 0.614 0.572 0.400 0.296 0.254 0.946 0.669 0.457 0.915 0.755 0.584 0.474 0.917 0.970 0.265 0.605 0.966 1.000 0.801 0.935 0.690 0.600 0.661 0.129 0.100 0.961 0.803 0.930 0.959 1.000 0.651 0.906 0.900 0.762 0.411 0.406 0.213 0.978 0.913 0.956 0.984 0.903 0.436 0.912 1.000 0.472 0.726 0.759 0.974 1.000 0.954 0.815 0.612 0.345 1.000 0.971 0.746 0.987 0.960 0.861 0.872 0.685 0.452 0.424 0.447 0.981 0.899 0.951 0.951 0.828 0.894 0.285 0.624 0.696 0.730 0.747 0.805 0.622 0.796 0.553 0.916 0.418 0.468 0.477 0.583 0.681 0.718 0.480 0.226 0.273 0.100 0.455 0.587 0.657 0.739 0.620 0.720 0.741 0.723 0.533 0.826 0.542 0.815 0.527 0.722 0.791 0.702 0.784 0.888 0.726 0.613 0.748 0.441 0.668 0.618 0.870 0.100 0.798 0.556 0.500 0.594 0.220 0.748 0.635 0.847 0.658 0.648 0.648 0.617 0.185 0.927 0.856 0.851 0.900 0.904 0.961 0.870 0.726 0.909 0.839 0.891 0.867 0.921 0.672 0.858 0.980 0.616 0.183 0.419 0.855 0.831 0.707 0.915 0.809 0.951 0.907 0.806 0.763 0.503 0.926 0.841 0.526 0.356 0.915 0.979 0.495 0.429 0.848 0.963 0.896 0.931 0.988 0.959 0.988 0.935 0.894 0.986 0.964 0.981 0.962 0.905 0.988 0.963 1.000 0.999 0.922 0.580 0.772 0.892 0.692 0.814 0.748 0.797 0.822 0.760 0.790 0.474 0.914 0.694 0.806 1.000 0.527 0.648 0.947 0.945 0.894 0.961 0.774 0.854 0.945 0.966 0.948 0.909 1.000 0.977 0.659 0.774 0.730 0.835 0.812 0.663 0.877 0.736 0.780 0.705 0.822 0.536 0.548 0.935 0.894 0.791 0.708 0.702 0.490 1.000 0.898 1.000 0.749 0.681 0.484 0.823 0.587 0.826 0.899 0.947 0.637 0.850 0.915 0.823 1.000 0.758 0.956 0.625 0.972 0.246 0.845 0.974 0.879 0.801 0.947 0.907 1.000 0.588 0.923 0.919 0.767 0.937 1.000 0.856 0.981 0.712 0.641 0.992 0.976 0.969 0.994 0.661 0.205 0.376 0.270 0.278 0.563 0.180 0.293 0.423 0.269 0.344 0.203 0.702 0.621 0.514 0.370 0.228 0.276 0.455 0.807 0.660 0.540 0.419 0.289 0.667 0.283 0.417 0.256 0.155 0.344 0.272 0.255 0.197 0.241 0.277 0.160 0.543 0.295 0.428 0.384 0.413 0.622 0.344 0.182 0.698 0.247 0.223 0.194 0.299 0.466 0.347 0.726 0.448 0.308 0.254 0.204 0.864 0.670 0.670 0.567 0.368 0.588 0.663 0.593 0.614 0.568 0.596 0.698 1.000 0.732 0.287 0.875 0.469 0.827 0.264 0.913 0.853 0.645 0.376 0.512 0.520 0.256 0.604 0.753 0.848 0.729 0.386 0.715 0.563 0.774 0.742 0.173 0.286 0.912 0.791 0.780 0.740 0.853 0.292 0.100 0.298 0.340 1.000 0.687 0.807 0.100 0.704 0.825 1.000 0.262 0.584 0.720 0.492 0.703 0.475 0.402 0.718 0.946 0.981 0.583 0.506 0.769 0.850 1.000 0.942 0.950 0.649 0.668 0.693 0.967 0.920 0.784 0.691 0.962 0.905 0.717 1.000 1.000 0.973 0.598 0.874 0.891 0.682 0.234 1.000 0.943 0.845 0.928 1.000 0.874 0.929 0.774 0.440 0.395 0.454 0.988 0.935 0.964 0.738 0.521 1.000 0.922 0.406 0.686 0.543 0.702 1.000 0.793 0.862 0.952 0.941 0.942 0.597 0.663 0.880 0.624 0.988 0.913 0.864 0.698 0.980 0.977 0.879 1.000 0.745 0.840 0.997 0.884 0.921 0.866 1.000 0.918 0.960 0.802 0.100 0.954 1.000 0.454 0.817 0.967 0.369 0.647 0.412 0.313 0.696 0.100 0.919 0.316 0.835 0.780 0.917 0.743 0.385 0.418 0.452 0.504 0.884 0.984 0.973 0.768 0.594 0.739 1.000 0.800 0.843 0.375 0.778 0.608 0.577 0.779 1.000 0.800 0.524 0.799 0.797 0.882 0.511 0.927 0.631 0.660 0.624 0.703 0.685 0.824 0.826 0.734 1.000 1.000 0.530 0.671 0.790 0.834 0.751 0.433 0.975 0.686 0.897 0.770 0.280 0.399 0.954 0.614 0.796 0.656 0.401 0.374 0.750 0.503 0.471 0.789 1.000 0.600 0.668 0.931 0.204 1.000 0.783 0.963 0.708 0.445 0.873 0.780 0.494 0.757 0.867 0.925 0.940 0.654 0.723 0.735 0.569 0.817 0.795 0.480 0.492 0.463 0.761 0.306 1.000 0.964 0.808 0.700 0.886 0.570 0.806 0.744 0.682 0.792 0.658 0.758 0.805 0.595 0.796 0.384 0.903 0.574 0.744 0.100 0.252 0.865 0.973 0.959 0.777 0.676 0.797 0.752 0.736 0.926 0.605 0.600 0.153 0.551 0.668 0.243 0.259 0.308 0.399 0.280 0.262 0.297 0.284 0.215 0.377 0.254 0.527 0.176 0.283 0.286 0.307 0.471 0.111 0.213 0.314 0.446 0.342 0.592 0.182 0.472 0.887 0.223 0.433 0.761 0.348 0.125 0.240 0.468 0.100 0.760 1.000 0.966 1.000 0.266 1.000 0.687 0.471 0.776 0.817 0.145 0.247 0.361 0.167 0.724 0.410 0.376 0.207 0.274 1.000 0.672 0.426 0.892 0.360 0.689 0.179 0.292 0.185 0.258 0.555 0.171 0.100 0.583 0.565 0.100 0.948 0.918 0.618 0.538 0.873 1.000 0.648 0.966 0.888 0.784 0.652 0.961 0.966 0.333 0.643 0.725 0.746 0.902 0.859 0.880 0.858 0.312 0.710 0.371 0.728 0.567 0.821 0.839 0.100 0.456 0.785 0.959 0.879 0.689 0.453 0.799 0.936 0.842 0.835 0.704 0.435 0.995 0.466 0.878 0.932 0.323 0.827 0.739 0.735 0.437 0.369 0.391 1.000 0.976 0.968 0.761 0.553 0.941 0.877 0.763 0.765 0.895 1.000 0.993 0.877 0.925 0.817 0.957 0.688 0.882 0.987 1.000 0.965 0.984 0.936 0.982 0.890 0.954 0.986 1.000 0.969 0.970 0.972 0.975 0.947 1.000 1.000 0.980 1.000 1.000 0.988 0.758 0.317 0.238 0.963 0.972 0.678 0.630 0.717 0.974 0.972 0.747 0.711 1.000 1.000 1.000 0.637 0.995 0.647 0.375 0.969 0.959 0.734 0.990 0.919 0.836 0.703 0.449 0.358 0.399 1.000 1.000 0.967 0.960 0.741 0.515 0.953 1.000 0.807 0.235 0.386 0.495 0.504 0.659 0.749 1.000 0.712 0.397 0.601 0.518 0.418 0.958 0.930 0.677 0.629 0.902 0.713 0.621 0.812 0.851 0.652 0.959 0.681 0.954 0.561 0.750 0.685 0.783 0.750 0.930 0.863 0.921 0.904 0.818 0.830 0.410 0.500 0.923 0.761 0.646 0.776 0.671 0.606 0.510 0.719 0.659 0.951 0.630 0.722 0.975 0.847 0.938 0.829 0.394 0.996 0.573 0.202 0.943 0.145 0.987 0.677 0.993 0.931 0.651 0.615 0.724 0.789 0.725 0.452 0.313 0.375 1.000 1.000 0.898 0.632 0.506 0.937 0.883 0.647 0.510 0.705 0.506 0.645 0.696 0.720 0.433 0.828 0.635 0.704 0.678 0.934 0.895 0.666 0.649 0.821 1.000 0.601 0.968 0.875 0.738 0.436 0.933 0.957 0.877 0.696 0.658 0.719 0.864 0.848 0.827 0.788 0.828 0.739 1.000 0.722 0.750 0.782 0.931 0.905 0.736 0.678 0.944 0.788 0.515 0.927 0.937 0.660 0.280 0.904 0.933 0.995 0.905 0.909 0.726 0.807 0.860 0.933 0.957 0.483 0.827 0.644 0.935 0.925 0.668 0.401 0.358 0.415 1.000 0.982 1.000 1.000 0.886 0.949 0.967 0.623 0.503 0.870 0.100 0.844 1.000 0.533 1.000 0.795 0.680 0.701 0.100 0.101 0.147 0.123 0.109 0.100 0.108 0.278 0.100 0.100 0.117 0.107 0.109 0.127 0.100 0.100 0.112 0.100 0.170 0.100 0.100 0.109 0.111 0.116 0.100 0.107 0.100 0.100 0.100 0.102 0.105 0.118 0.110 0.117 0.100 0.115 0.100 0.100 0.100 0.105 0.100 0.100 0.108 0.100 0.904 0.576 0.760 0.742 0.636 0.808 0.617 0.716 0.801 0.584 0.781 0.239 0.906 0.100 0.739 0.100 0.355 0.486 0.929 0.946 0.750 0.485 0.749 0.687 0.685 0.970 0.899 0.826 0.556 0.949 0.522 0.969 0.609 0.614 0.521 0.802 0.773 0.804 0.801 0.727 0.783 0.613 0.792 0.249 0.482 0.712 0.330 0.745 0.408 0.782 0.100 0.914 0.336 0.412 0.403 0.886 0.595 0.464 0.911 0.840 0.512 0.280 0.891 0.152 0.865 0.735 0.753 0.823 0.980 0.572 0.740 0.830 0.738 0.887 0.808 0.373 0.523 0.439 0.985 0.909 0.968 0.740 0.641 0.854 0.566 1.000 0.533 0.726 0.668 0.654 0.758 0.558 0.771 0.901 0.665 0.411 0.641 0.904 0.932 0.782 0.426 0.858 0.637 0.958 0.100 0.632 0.708 0.731 0.744 0.786 0.672 0.771 0.587 0.766 0.100 0.646 0.705 0.422 0.883 0.534 1.000 0.380 0.648 0.402 0.921 0.664 0.315 0.816 0.228 0.514 0.220 0.991 1.000 0.779 0.816 0.838 0.682 0.493 1.000 0.675 0.774 0.830 0.759 0.306 0.710 0.646 0.800 0.666 0.473 0.745 0.664 0.631 0.603 1.000 0.767 0.434 0.728 0.619 0.679 0.270 1.000 0.514 0.728 0.622 1.000 0.455 0.622 0.781 0.785 0.705 0.692 0.790 0.610 0.866 0.748 0.215 0.368 0.909 0.893 0.750 0.678 0.823 0.452 0.302 0.623 0.596 0.889 0.591 0.651 0.928 1.000 0.993 0.749 0.899 0.793 0.983 0.810 0.991 0.948 0.559 0.564 0.100 0.680 0.558 0.649 0.180 0.636 1.000 0.316 0.227 0.518 0.259 0.363 0.139 0.480 0.421 0.264 0.668 0.123 0.261 0.858 0.532 0.175 0.287 0.566 0.132 0.188 0.338 0.144 0.143 0.395 0.147 0.273 0.353 0.233 0.167 0.132 0.290 0.168 0.153 0.180 0.113 0.248 0.328 0.949 0.236 0.990 0.706 0.139 0.100 0.881 0.620 0.873 0.655 0.876 0.713 0.775 0.882 0.364 0.887 0.880 0.768 0.127 0.213 0.985 0.994 0.773 0.789 0.881 0.820 0.695 0.993 0.688 0.737 0.641 0.990 0.749 0.824 0.892 0.879 0.972 0.911 0.903 0.925 0.555 0.935 0.881 0.655 0.864 0.965 0.652 1.000 0.817 0.544 0.941 0.977 0.932 0.806 0.957 0.942 1.000 0.796 0.471 0.100 0.982 0.896 0.130 0.794 0.989 0.770 1.000 0.836 0.730 0.990 0.433 0.774 0.856 0.832 0.964 1.000 0.898 0.760 0.591 0.507 1.000 1.000 0.373 0.632 0.172 0.306 0.196 0.246 0.193 0.204 0.259 0.188 0.169 0.777 0.644 0.471 0.421 0.442 0.400 0.458 0.904 0.697 0.540 0.543 0.409 0.487 0.346 0.364 0.567 0.297 0.319 0.419 0.430 0.547 0.238 0.317 0.198 0.114 0.204 0.891 0.287 0.149 0.101 0.142 0.100 0.119 0.242 0.229 0.673 0.312 0.533 0.435 0.448 0.796 0.847 0.187 0.116 0.834 0.470 0.398 0.785 0.409 0.647 1.000 0.669 0.100 0.249 0.445 0.194 0.735 0.386 0.317 0.193 0.234 0.911 0.726 0.723 0.429 0.642 0.372 0.901 0.570 0.855 0.514 0.785 0.649 0.645 0.756 0.699 0.791 0.484 0.941 0.718 0.242 0.920 0.934 0.735 0.695 0.770 1.000 0.682 0.961 0.899 0.832 0.764 0.963 0.957 0.818 0.546 0.456 0.797 0.743 0.775 0.812 0.724 0.822 0.680 0.792 0.323 0.716 0.978 0.783 0.753 0.858 0.782 0.924 0.750 0.690 0.830 0.742 0.946 0.594 0.906 1.000 0.483 0.961 0.895 0.650 0.833 0.674 0.461 0.903 0.908 0.613 1.000 0.787 0.899 0.909 0.570 0.802 0.662 0.880 0.774 0.469 0.513 0.489 0.969 0.903 0.956 0.958 0.820 0.715 0.879 0.579 0.912 0.342 0.722 0.824 0.824 0.815 0.832 0.759 0.802 0.550 0.896 0.796 0.496 0.305 0.947 0.946 0.942 0.898 0.930 0.933 0.962 0.968 0.946 0.910 0.929 0.992 0.950 0.971 0.809 0.818 0.819 0.827 0.838 0.813 0.907 0.813 0.910 0.621 0.825 0.595 0.606 0.958 0.755 0.558 0.708 0.556 0.859 0.918 0.796 0.793 0.947 0.838 0.965 0.766 0.903 0.944 0.978 0.349 0.768 0.935 0.992 0.425 0.866 0.883 0.876 0.834 1.000 0.929 0.948 1.000 0.694 0.994 0.716 1.000 0.927 0.937 0.964 0.610 0.951 0.922 0.864 0.928 0.796 0.864 0.924 0.767 0.800 1.000 1.000 1.000 0.986 0.964 0.988 0.970 0.926 0.870 0.583 0.540 0.676 0.601 0.794 0.620 0.674 0.733 0.586 0.781 0.256 0.851 0.458 0.718 0.311 0.401 0.580 0.920 0.941 0.648 0.489 0.703 0.647 0.624 0.956 0.724 0.616 0.368 0.635 0.592 0.969 0.445 0.660 0.679 0.794 0.757 0.784 0.836 0.729 0.827 0.638 0.793 0.269 0.448 0.946 0.621 0.745 0.600 0.616 0.401 0.830 0.413 0.617 0.529 0.931 0.666 0.623 0.860 0.830 0.336 0.825 0.406 0.165 0.651 0.223 0.816 0.798 0.797 0.616 0.844 1.000 0.550 0.714 0.813 0.683 0.849 0.781 0.357 0.411 0.281 0.925 0.778 0.956 0.520 0.555 0.912 0.596 0.743 0.811 0.648 0.811 0.674 0.697 0.743 0.617 0.801 0.304 0.850 0.846 0.745 0.313 0.538 0.712 0.939 0.954 0.766 0.653 0.838 0.758 0.714 0.970 0.911 0.862 0.764 0.959 0.713 0.971 0.517 0.713 0.751 0.806 0.780 0.818 0.842 0.756 0.837 0.673 0.799 0.279 0.431 0.924 0.814 0.745 0.684 0.597 0.419 0.912 0.914 0.453 0.658 0.496 0.940 0.472 0.700 0.955 0.890 0.429 0.920 0.711 0.835 0.350 0.869 0.891 0.644 0.820 0.965 0.962 0.876 0.972 0.949 0.859 0.971 0.713 0.902 0.764 0.917 0.975 0.576 0.726 0.881 0.726 0.903 0.760 0.821 0.670 0.523 0.487 1.000 0.984 0.999 1.000 0.919 0.962 1.000 0.840 0.720 0.959 0.789 0.616 0.726 0.534 0.580 0.737 0.775 0.778 0.403 0.798 0.744 0.288 0.792 0.918 0.962 0.939 0.804 0.684 1.000 0.715 0.662 1.000 0.860 0.828 0.684 0.974 0.566 0.691 0.289 0.859 0.759 0.983 0.843 0.934 0.959 0.767 0.413 0.298 0.996 0.899 1.000 0.973 0.976 0.763 0.966 1.000 1.000 0.979 0.588 0.992 0.957 0.736 0.244 0.959 0.990 1.000 0.888 0.470 0.935 0.876 0.968 0.951 0.719 0.839 0.455 0.951 0.803 0.538 0.511 0.452 0.971 1.000 0.878 0.942 0.975 0.719 0.713 0.320 0.526 0.761 0.346 0.505 0.522 0.535 0.570 0.718 0.276 0.896 0.856 0.100 0.113 1.000 0.866 0.561 0.564 0.351 0.566 0.857 0.760 0.479 0.960 0.550 0.439 0.615 0.664 0.594 0.646 0.538 0.630 0.452 0.752 0.179 0.694 0.696 0.806 0.730 0.714 0.509 1.000 0.521 0.930 0.685 0.342 0.932 0.176 0.655 0.852 0.828 0.937 0.893 0.244 0.657 0.363 0.592 0.653 0.434 0.328 0.353 0.721 0.415 1.000 0.941 0.732 0.506 0.548 0.769 0.299 0.545 0.602 0.546 0.439 0.567 0.835 0.797 0.100 0.750 0.518 0.736 0.816 0.553 0.754 0.706 0.953 0.965 0.445 0.680 0.936 0.887 0.818 0.816 0.358 0.715 0.360 0.747 0.100 0.933 1.000 0.863 0.548 0.375 0.904 1.000 0.372 1.000 0.712 0.934 0.838 0.495 0.615 0.614 0.943 0.582 0.277 0.328 0.307 1.000 0.686 0.416 0.913 1.000 0.828 0.549 0.771 0.756 0.511 0.812 0.585 0.775 0.333 0.976 0.849 0.100 0.431 0.828 0.975 0.957 0.784 0.716 0.736 0.716 1.000 0.901 0.859 0.754 0.732 0.987 0.638 0.713 0.885 0.805 0.955 0.820 0.246 0.820 0.903 0.100 1.000 0.964 0.752 0.845 0.791 0.876 0.696 0.941 0.697 0.898 0.732 0.480 0.849 0.885 0.876 0.461 0.893 0.876 0.934 0.944 1.000 0.720 0.835 0.782 0.875 0.820 0.527 0.523 0.462 0.976 0.915 0.956 0.967 0.828 0.729 1.000 0.727 0.203 0.398 0.551 0.339 0.608 0.240 0.100 0.170 0.667 0.498 0.484 0.566 0.628 0.470 0.701 0.513 0.833 0.327 0.721 0.100 0.780 0.390 0.423 0.315 0.379 0.590 0.583 0.262 0.114 0.216 0.150 0.294 0.121 0.655 0.400 0.371 0.330 0.398 0.819 1.000 1.000 0.747 0.365 0.266 0.789 0.426 0.311 0.215 0.255 0.828 0.665 0.747 0.100 0.123 0.363 0.220 0.339 0.179 0.202 1.000 0.179 0.464 0.100 0.652 0.495 0.455 0.491 1.000 0.454 0.731 0.515 0.465 0.360 0.877 0.178 0.448 0.293 0.208 0.684 0.573 0.288 0.206 0.364 0.539 0.481 0.389 0.185 0.234 0.535 0.503 0.533 0.145 0.413 0.318 0.205 0.265 0.781 0.373 0.641 0.344 0.863 0.930 0.863 0.863 0.877 0.866 0.858 0.920 0.760 0.849 0.440 0.681 0.693 0.706 0.722 0.932 0.421 1.000 0.911 0.779 0.858 0.903 0.824 0.878 0.922 0.819 0.781 1.000 1.000 0.783 0.718 0.690 0.798 0.933 0.945 0.871 0.880 0.789 0.878 0.859 0.980 0.507 0.984 0.946 0.785 0.407 0.966 0.655 0.775 0.698 0.645 0.776 0.779 0.803 0.736 0.809 0.568 0.616 1.000 0.867 0.732 0.913 0.449 0.775 0.686 0.715 1.000 0.584 0.743 0.744 0.839 0.818 0.858 0.924 0.766 0.756 1.000 0.661 0.816 0.807 1.000 0.833 0.924 1.000 1.000 1.000 0.773 0.778 0.771 0.618 0.774 0.901 0.805 0.782 0.719 0.805 0.573 0.644 1.000 0.879 0.713 0.720 0.513 1.000 0.100 0.863 0.968 0.995 0.764 0.885 0.928 0.831 0.889 0.985 0.932 0.836 0.807 0.975 0.888 0.878 0.912 0.808 0.898 0.897 0.454 0.799 0.908 0.842 0.866 1.000 0.985 0.959 0.881 0.884 0.843 0.857 0.582 0.721 1.000 0.994 0.961 0.978 0.878 0.758 0.926 0.611 0.908 0.631 0.916 0.920 0.788 0.905 0.863 0.918 0.816 0.914 0.813 0.840 0.799 0.822 0.804 0.665 0.693 0.932 0.935 0.765 0.859 0.894 0.931 0.829 0.788 1.000 0.978 0.473 0.825 0.724 0.840 0.977 0.938 0.898 0.812 0.540 0.805 1.000 0.969 0.872 0.707 0.982 0.555 0.523 1.000 0.978 0.568 0.633 0.819 0.995 0.919 0.953 0.959 0.931 0.955 0.960 0.981 1.000 0.193 0.787 1.000 1.000 1.000 0.976 0.928 1.000 0.523 0.954 0.985 0.700 1.000 0.619 0.885 0.934 0.870 0.867 1.000 0.904 0.932 0.818 0.893 0.810 0.852 1.000 0.905 0.837 1.000 0.696 0.814 0.839 0.213 0.100 0.949 0.202 1.000 0.727 0.901 0.935 0.837 0.824 0.717 0.820 1.000 0.661 0.414 0.429 0.922 0.443 0.634 0.745 0.773 0.681 1.000 0.705 0.839 0.708 0.580 0.934 0.800 0.869 0.940 1.000 0.897 0.932 0.841 0.817 0.983 0.558 0.685 0.337 0.800 0.840 0.908 0.905 0.863 0.903 0.790 0.443 0.434 0.610 0.698 0.466 0.806 0.304 0.792 0.890 0.670 0.971 0.625 0.906 1.000 0.461 0.845 0.935 0.985 1.000 0.711 0.677 0.828 0.842 0.232 0.712 0.872 0.818 0.863 0.575 0.710 1.000 0.881 0.746 1.000 0.854 0.580 0.537 0.649 0.756 0.638 0.718 1.000 0.763 0.350 0.912 0.618 0.550 0.878 0.634 0.653 0.889 0.770 0.611 0.958 0.636 0.513 0.658 0.751 0.758 0.897 0.830 0.891 0.894 0.803 0.211 0.357 0.692 0.100 0.303 0.569 0.451 0.608 0.959 0.685 0.602 0.712 0.627 1.000 0.913 0.994 0.678 0.253 0.903 1.000 0.973 0.996 0.934 0.564 0.745 0.792 0.753 0.465 0.329 0.418 1.000 1.000 1.000 0.958 0.741 0.508 0.647 1.000 0.772 0.413 0.905 0.810 1.000 0.988 0.803 0.811 0.953 1.000 0.914 0.945 0.856 0.809 0.982 0.554 0.944 1.000 0.907 1.000 0.916 0.915 0.951 0.597 0.383 1.000 0.438 0.696 0.889 0.861 0.915 0.889 1.000 0.463 0.798 0.934 0.967 0.499 1.000 0.910 0.761 0.863 0.424 0.972 1.000 0.969 0.857 0.900 0.822 0.553 0.819 1.000 1.000 0.888 0.751 0.917 0.427 0.785 0.926 0.785 1.000 0.663 0.655 0.899 0.825 1.000 0.821 0.795 0.740 0.750 1.000 0.813 1.000 0.688 0.766 0.716 0.778 0.740 0.642 0.671 1.000 0.949 0.710 0.590 0.850 0.647 0.915 0.778 0.881 0.940 0.878 0.956 0.870 0.848 0.971 0.795 0.798 0.856 1.000 1.000 0.882 0.908 0.950 1.000 0.891 0.533 0.768 0.927 0.841 0.785 0.913 0.567 0.955 0.823 0.809 0.762 0.820 0.605 0.658 1.000 0.981 0.916 0.796 0.647 1.000 0.772 0.413 0.905 0.810 1.000 0.988 0.803 0.811 0.953 1.000 0.914 0.945 0.856 0.809 0.982 0.554 0.944 1.000 0.907 1.000 0.916 0.915 0.951 0.597 0.383 1.000 0.438 0.696 0.889 0.861 0.915 0.889 1.000 0.463 0.798 0.934 0.967 0.499 1.000 0.910 0.761 0.863 0.424 0.972 1.000 0.969 0.857 0.900 0.822 0.553 0.819 1.000 1.000 0.888 0.751 0.882 0.936 0.543 0.589 0.764 0.799 0.513 1.000 0.627 0.367 0.913 0.917 0.760 0.870 0.934 0.839 0.927 0.704 0.826 0.290 0.830 0.640 0.957 0.543 0.888 0.833 0.854 0.894 0.870 0.853 0.907 0.723 0.583 0.560 0.994 0.988 0.979 0.932 0.859 0.923 0.543 0.606 0.790 0.602 1.000 0.947 0.922 0.777 0.843 0.931 0.878 0.969 0.933 0.838 0.807 0.982 0.956 0.832 0.834 0.834 0.977 0.934 0.884 0.909 0.917 0.969 0.830 0.876 1.000 0.460 0.818 0.929 1.000 0.988 0.836 0.823 0.776 0.998 0.925 1.000 0.704 0.935 0.979 0.888 0.810 0.923 1.000 0.743 0.805 0.581 0.656 0.991 0.960 0.961 0.972 0.881 0.746 0.692 0.548 0.952 0.855 1.000 0.858 0.919 0.694 1.000 0.778 0.873 1.000 1.000 0.100 0.248 0.829 0.734 0.690 1.000 1.000 0.971 0.949 0.901 0.646 0.926 0.898 0.860 0.973 0.962 0.802 0.859 0.958 0.902 0.975 0.931 0.839 0.815 0.980 0.975 0.872 0.945 0.884 0.947 0.966 0.893 0.972 1.000 0.956 1.000 0.957 0.453 0.799 0.938 1.000 0.925 0.790 1.000 0.944 0.976 0.926 0.875 0.893 0.838 0.612 0.742 1.000 0.982 0.978 0.882 0.746 0.919 0.682 0.683 0.767 0.854 0.906 0.845 0.974 0.950 0.521 0.824 0.682 0.984 1.000 0.985 0.778 0.504 0.983 0.856 0.734 0.748 1.000 0.839 0.891 0.677 0.100 0.972 0.882 0.950 0.893 0.658 0.976 0.944 0.912 1.000 1.000 0.923 1.000 0.458 0.932 0.930 1.000 1.000 0.990 0.627 0.949 0.998 1.000 0.919 0.898 0.797 0.866 0.870 0.905 0.868 0.841 0.926 0.641 0.531 0.941 1.000 0.642 0.394 0.753 0.769 0.644 0.622 0.803 0.851 0.578 1.000 0.471 0.728 0.860 1.000 0.678 0.528 0.807 0.588 0.799 0.670 0.317 0.839 0.885 0.735 0.777 0.705 0.686 1.000 0.877 0.976 0.880 0.965 0.990 0.927 0.612 0.788 0.810 0.959 0.579 0.495 0.934 0.906 0.710 0.841 0.487 0.703 0.784 0.627 0.767 0.925 1.000 0.911 0.956 0.940 0.911 0.897 0.847 0.917 0.911 0.952 0.859 0.578 0.661 0.960 0.642 0.805 0.781 0.766 0.779 0.803 0.481 0.921 0.771 0.642 0.203 0.988 1.000 0.884 0.956 1.000 0.959 1.000 0.913 0.995 0.983 0.626 0.821 0.461 0.787 0.779 0.691 0.922 0.745 0.925 0.696 0.860 0.538 0.565 0.949 0.791 0.651 0.837 0.529 0.746 0.880 0.595 0.969 0.731 0.948 1.000 0.939 0.963 0.517 0.948 0.385 0.172 0.905 1.000 1.000 0.604 0.974 0.862 0.942 0.747 0.948 0.725 0.737 0.351 0.248 0.100 0.607 0.597 0.368 0.100 0.708 0.690 0.994 0.942 0.100 0.904 0.673 0.588 0.506 0.722 0.874 0.422 0.123 0.220 0.147 0.820 0.616 0.814 0.555 0.213 0.545 0.896 0.626 0.574 0.860 0.765 0.621 0.566 0.661 0.705 0.225 0.507 0.229 0.100 0.460 0.836 0.212 0.423 0.611 0.691 0.510 0.853 0.850 0.685 0.726 0.642 0.882 0.750 0.732 0.352 0.192 0.100 0.314 0.156 0.437 0.375 0.135 0.479 0.465 0.840 0.808 0.735 1.000 0.804 0.799 0.738 0.825 0.515 0.528 0.657 0.663 0.505 0.558 0.707 0.720 0.835 0.558 0.704 0.100 0.703 0.575 0.278 0.870 0.100 0.654 0.603 0.626 0.691 0.263 0.408 0.100 1.000 0.359 0.526 0.240 
0.00700  2.3329e+06  0.10000 0.69918 0.75558   0.01273 0.07855   0.718 0.598 0.695 0.813 0.558 0.617 0.802 0.756 0.682 0.776 0.789 0.476 0.753 0.544 0.772 0.594 0.150 1.000 1.000 0.673 0.533 0.838 1.000 0.977 0.553 0.675 0.767 0.635 0.736 0.689 0.897 0.650 0.901 0.816 0.837 0.491 0.454 0.921 0.785 0.782 0.685 0.702 0.477 0.705 0.721 0.584 0.937 0.597 0.827 1.000 0.898 0.941 0.915 0.310 0.254 0.682 1.000 0.827 1.000 0.468 0.826 0.754 0.603 0.953 0.700 0.765 0.459 0.800 0.687 0.686 0.816 0.462 0.732 0.524 0.703 0.603 1.000 0.794 0.876 0.870 0.738 1.000 1.000 0.542 0.687 0.793 0.559 0.499 0.854 0.621 0.909 0.831 0.517 0.463 0.910 0.795 0.747 0.552 0.621 0.500 0.676 0.789 0.634 0.888 0.507 0.875 0.951 0.863 0.952 0.498 1.000 0.855 1.000 0.882 0.868 0.623 0.955 0.928 0.345 0.805 0.816 0.860 0.703 1.000 0.890 0.335 0.346 0.652 0.467 0.678 0.698 0.544 0.210 0.537 0.640 0.500 0.967 0.217 0.721 0.566 0.543 0.516 0.434 0.552 0.937 0.527 0.701 0.517 0.118 0.373 0.341 0.141 0.965 0.826 0.770 0.696 0.611 0.728 0.655 0.596 0.638 0.781 0.813 0.288 0.652 0.881 0.723 0.275 0.973 0.881 0.777 0.578 0.849 0.654 0.777 1.000 0.878 0.970 0.550 0.677 0.742 0.786 0.729 0.898 0.868 0.860 0.862 0.950 0.809 0.233 0.412 0.923 0.600 0.892 0.218 0.652 0.447 0.462 0.665 0.591 0.822 0.722 0.611 0.335 0.994 0.880 0.682 0.943 0.562 0.819 0.878 0.988 0.962 0.579 0.968 0.678 0.977 0.679 0.562 0.394 0.622 1.000 1.000 0.965 0.720 0.913 0.885 0.947 0.932 0.888 0.987 0.822 0.960 0.780 0.966 0.872 0.891 0.573 1.000 1.000 1.000 1.000 0.963 0.979 1.000 0.999 0.946 0.945 0.989 0.929 0.956 0.935 0.991 0.987 0.977 0.783 0.993 0.872 0.919 0.939 0.939 1.000 0.999 1.000 0.979 1.000 1.000 0.971 1.000 1.000 0.100 0.747 0.922 1.000 0.656 1.000 0.972 0.964 1.000 0.831 1.000 0.100 1.000 0.979 0.916 0.980 0.983 0.986 0.978 1.000 0.999 0.915 0.100 0.725 0.577 0.715 0.507 0.965 0.920 0.904 0.870 0.972 0.889 0.994 0.740 0.874 0.993 0.311 0.948 1.000 0.994 0.748 0.999 1.000 0.480 0.987 0.948 0.701 0.743 0.902 0.828 1.000 0.717 1.000 0.759 1.000 0.999 1.000 0.939 0.999 0.903 1.000 1.000 1.000 0.999 0.996 1.000 0.850 1.000 1.000 0.957 0.853 0.911 0.978 0.949 0.918 0.731 0.894 0.784 1.000 0.560 0.967 0.949 0.961 0.953 0.997 0.971 0.986 1.000 0.954 0.980 0.834 0.893 1.000 1.000 1.000 0.999 0.979 1.000 0.999 1.000 1.000 0.878 0.692 0.663 0.876 0.696 0.968 0.901 0.682 0.605 0.988 0.968 0.981 0.642 1.000 0.924 1.000 0.958 0.988 0.947 0.954 0.969 0.925 0.956 0.992 0.944 0.914 0.964 0.844 1.000 0.966 0.958 0.962 0.942 0.954 0.960 0.943 1.000 1.000 0.867 1.000 1.000 0.938 0.998 0.991 0.966 1.000 0.957 0.871 1.000 0.993 0.896 0.994 0.844 0.978 0.661 1.000 0.999 0.933 0.687 0.938 0.847 0.759 0.919 0.848 0.868 0.753 0.990 0.914 0.993 0.992 1.000 0.775 0.721 1.000 0.990 0.894 0.955 0.901 1.000 0.813 1.000 0.877 0.799 0.726 0.881 1.000 0.980 0.932 0.875 0.808 0.881 0.804 0.737 0.777 1.000 0.995 0.932 0.904 0.889 0.699 0.676 1.000 0.929 0.854 0.660 0.953 0.840 1.000 0.969 0.875 1.000 0.977 0.464 0.581 0.761 0.691 0.583 0.804 0.763 0.866 0.870 1.000 0.861 0.514 0.750 0.761 0.674 0.767 0.484 0.470 0.463 0.714 0.661 0.721 0.848 0.586 0.654 0.914 0.901 0.701 0.897 0.881 0.870 0.879 0.782 0.946 0.977 0.835 0.820 0.360 0.852 0.996 1.000 1.000 0.858 0.741 0.958 0.986 0.590 0.886 0.903 0.915 0.924 0.938 0.864 0.937 0.809 0.943 0.651 0.951 0.959 1.000 0.993 1.000 0.944 1.000 1.000 0.608 1.000 0.971 0.324 0.924 0.946 0.937 0.629 0.967 0.950 0.998 0.948 1.000 0.833 0.977 0.776 0.785 0.751 0.835 0.917 0.939 0.816 0.928 0.875 0.879 0.968 1.000 0.336 0.100 0.617 0.367 0.100 0.180 0.100 0.706 0.475 0.294 0.100 0.311 0.201 0.456 0.100 0.146 0.280 0.424 0.566 0.928 0.970 1.000 0.990 0.983 0.917 0.520 0.696 0.947 0.963 0.905 0.975 0.928 0.979 0.986 0.747 0.971 0.716 0.980 0.972 1.000 0.858 0.316 0.962 1.000 0.960 0.994 1.000 1.000 1.000 1.000 0.950 0.934 0.974 0.757 0.999 0.903 0.977 0.976 0.925 0.689 1.000 0.910 0.945 0.990 0.998 0.914 0.987 1.000 0.998 1.000 0.970 0.991 1.000 0.962 1.000 1.000 0.962 0.984 0.995 0.397 0.974 0.958 0.775 1.000 0.973 1.000 0.941 0.918 0.805 1.000 0.992 0.980 1.000 1.000 0.965 0.896 0.968 1.000 1.000 0.298 0.643 0.284 0.459 0.320 0.615 0.531 0.522 0.139 0.380 0.402 0.200 0.100 0.100 0.787 0.628 0.298 0.296 0.344 0.438 0.312 0.742 0.526 0.100 0.241 0.190 0.236 0.935 0.895 0.789 0.844 0.866 0.790 0.777 0.777 0.883 0.544 0.632 0.683 0.952 0.591 0.959 0.786 0.743 0.924 0.815 0.804 0.929 0.890 0.807 0.978 0.837 0.586 0.815 0.855 0.919 0.879 0.957 0.925 0.931 0.925 0.892 0.540 0.591 0.914 0.880 0.903 0.751 0.745 0.661 0.642 0.830 0.715 0.968 0.768 0.840 0.858 0.452 0.798 0.949 0.896 0.642 0.996 0.923 0.678 0.989 0.698 0.989 0.934 0.991 0.961 0.580 0.755 0.897 0.837 0.872 0.691 0.627 0.658 1.000 1.000 1.000 0.978 0.867 0.741 0.627 0.588 0.620 0.755 0.598 0.236 0.263 0.854 0.568 0.669 0.674 0.573 0.657 0.299 1.000 1.000 0.649 0.682 0.141 0.791 0.850 0.225 1.000 0.193 0.746 1.000 0.773 0.774 0.547 0.181 0.258 0.275 0.386 0.380 0.172 0.100 0.747 0.650 0.537 0.422 0.718 0.522 0.937 0.731 0.492 0.861 0.542 0.420 0.439 0.322 0.325 0.362 0.645 0.100 0.277 0.368 0.297 0.389 0.645 0.100 0.404 1.000 0.666 0.429 0.434 0.234 0.405 1.000 0.492 0.770 0.299 0.419 0.297 0.147 0.140 0.476 0.325 0.512 0.100 0.777 0.534 0.367 0.329 0.321 0.731 0.800 0.579 0.535 0.380 0.509 0.395 0.354 0.336 0.414 0.316 0.312 0.487 0.263 0.376 0.212 0.230 0.100 0.321 0.107 0.263 0.156 0.398 0.357 0.515 0.271 0.369 0.342 0.448 0.838 0.813 0.305 0.120 0.908 0.884 0.100 1.000 0.828 0.893 0.985 0.755 0.224 0.804 0.169 0.524 0.341 0.205 0.345 1.000 0.275 0.658 0.375 0.335 0.815 0.435 0.400 0.520 0.919 1.000 0.804 0.910 0.276 0.891 0.562 0.868 0.234 0.542 1.000 0.654 0.431 0.683 0.775 0.784 0.955 1.000 0.751 0.888 0.927 0.687 0.252 0.457 0.166 0.100 0.215 0.732 0.598 0.362 0.377 0.549 0.537 0.715 0.533 0.537 0.579 0.144 0.897 0.632 0.317 0.366 0.252 0.225 0.433 0.220 0.885 0.426 0.410 0.544 0.783 0.817 0.326 0.888 0.154 0.791 0.252 0.437 1.000 0.728 0.330 0.899 0.779 0.568 0.557 0.802 0.932 0.992 0.991 0.964 0.593 0.561 0.489 0.811 0.975 0.796 0.848 0.846 0.623 0.919 0.899 0.483 0.995 0.975 1.000 0.623 0.173 0.445 0.529 0.280 0.158 0.186 0.939 0.508 0.572 1.000 0.823 0.197 0.468 0.800 0.733 0.711 0.393 1.000 0.783 0.963 0.867 0.761 0.982 0.943 0.566 0.829 0.371 0.961 0.879 0.952 0.970 0.566 0.449 0.720 0.482 0.892 0.449 0.670 0.764 0.576 0.750 0.845 0.861 0.955 0.870 0.940 0.952 0.463 0.817 1.000 0.775 0.873 0.842 0.400 0.913 0.186 0.305 0.521 0.292 0.100 0.100 0.100 0.215 0.267 0.289 0.130 0.229 0.508 0.392 0.435 0.402 0.526 0.425 0.362 0.494 0.428 0.391 0.521 0.495 0.324 0.422 0.495 0.432 0.487 0.485 0.584 0.413 0.599 0.500 0.540 0.500 0.412 0.500 0.514 0.500 0.417 0.407 0.500 0.500 0.435 0.534 0.500 0.471 0.476 0.473 0.181 0.500 0.166 0.211 0.290 0.212 0.298 0.162 0.278 0.301 0.136 0.155 0.165 0.219 0.167 0.203 0.192 0.174 0.132 0.178 0.208 0.165 0.214 0.303 0.234 0.307 0.364 0.298 0.309 0.189 0.332 0.500 0.500 0.245 0.154 0.233 0.158 0.100 0.100 0.180 0.203 0.100 0.192 0.124 0.120 0.138 0.191 0.248 0.166 0.100 0.237 0.246 0.195 0.153 0.231 0.197 0.178 0.142 0.167 0.176 0.210 0.124 0.154 0.933 0.937 0.921 0.956 0.919 0.962 0.878 0.912 0.894 1.000 0.959 0.921 0.807 1.000 0.887 1.000 0.951 0.923 0.982 0.897 0.924 0.500 0.498 0.498 0.495 0.500 0.500 0.499 0.499 0.500 0.500 0.500 0.500 0.500 0.494 0.500 0.499 0.500 0.500 0.499 0.500 0.500 0.500 0.500 0.501 0.500 0.499 0.500 0.499 0.500 0.500 0.500 0.500 0.500 0.500 0.500 0.507 0.500 0.500 0.500 0.500 0.500 0.500 0.500 0.405 0.445 0.490 0.477 0.497 0.500 0.496 0.500 0.500 0.500 0.499 0.485 0.499 0.500 0.499 0.493 0.500 0.494 0.499 0.500 0.500 0.500 0.499 0.496 0.492 0.529 0.557 0.696 0.628 0.711 0.538 0.477 0.500 0.538 0.500 0.589 0.588 0.501 0.823 0.557 0.614 0.576 0.878 0.500 1.000 0.771 0.657 0.570 0.558 0.656 1.000 0.794 0.481 0.672 0.470 0.838 0.573 0.540 0.379 0.459 1.000 0.968 0.821 0.666 0.705 0.545 0.821 0.820 0.476 0.560 0.722 0.912 0.670 0.896 0.957 0.886 0.946 0.944 0.844 0.973 0.946 1.000 1.000 0.992 0.758 0.100 1.000 0.319 0.484 0.559 0.389 0.275 0.435 0.100 0.196 0.258 0.334 0.373 0.930 0.517 0.553 0.875 0.685 0.969 0.946 0.696 0.836 0.990 0.768 0.915 0.955 0.977 0.852 0.874 0.952 0.977 0.906 1.000 0.955 0.870 0.985 0.100 0.926 0.830 0.476 0.656 1.000 0.934 0.884 0.914 0.563 0.770 0.719 0.708 0.692 0.935 0.776 1.000 0.713 0.746 0.939 0.927 0.759 0.748 0.889 0.764 0.767 1.000 0.962 0.937 1.000 1.000 1.000 0.965 0.848 0.703 0.797 0.786 0.917 0.902 0.891 0.885 0.827 0.778 0.888 0.412 0.782 0.461 0.683 0.850 0.708 0.968 0.795 0.762 1.000 1.000 1.000 1.000 0.938 0.905 0.929 0.987 0.980 1.000 0.726 0.825 0.778 0.895 0.767 0.642 0.526 0.482 1.000 1.000 0.797 0.780 0.582 0.482 0.770 0.696 0.772 0.695 0.720 0.686 0.672 0.807 0.333 0.818 0.564 0.732 0.408 0.244 0.984 0.964 0.500 0.567 0.979 1.000 0.970 0.412 0.602 0.794 0.755 0.768 0.713 0.799 0.671 0.769 0.646 0.804 0.334 0.418 0.920 0.791 0.757 0.723 0.632 0.391 0.537 0.452 0.396 0.913 0.416 0.765 0.491 0.969 0.307 1.000 0.875 0.716 0.550 0.918 0.716 0.897 1.000 0.563 0.527 0.509 0.456 0.509 0.491 0.670 0.547 0.610 0.484 0.549 0.529 0.500 0.575 0.803 0.715 0.518 0.650 0.721 0.457 0.298 0.558 0.554 0.433 0.331 0.631 0.660 0.667 0.580 0.572 0.595 0.453 0.415 0.429 0.651 0.623 0.651 0.554 0.513 0.833 0.562 0.765 0.677 0.887 0.785 0.730 0.776 0.765 0.811 0.776 0.941 0.920 0.714 0.520 0.716 0.659 0.682 0.965 0.884 0.774 0.686 1.000 0.527 0.963 0.649 0.738 0.749 0.806 0.788 0.727 0.782 0.557 0.781 0.714 0.692 0.402 0.868 0.675 0.463 0.929 0.678 0.528 0.744 1.000 0.247 0.569 0.937 0.821 0.928 0.834 0.491 0.580 0.970 0.699 0.508 0.359 0.374 0.747 0.299 0.515 0.469 0.401 0.398 0.363 0.515 0.634 0.410 0.257 0.940 0.776 0.355 0.433 0.316 0.382 0.500 0.965 0.381 0.422 0.474 0.458 0.447 0.606 0.388 0.572 0.762 0.473 0.325 0.486 0.500 1.000 0.353 0.532 1.000 0.753 1.000 0.295 0.575 0.668 0.715 1.000 0.336 0.489 0.450 0.400 0.451 0.507 0.240 0.451 0.902 0.534 0.829 0.548 0.661 0.549 0.672 0.791 0.321 0.909 0.920 0.800 0.963 0.871 0.590 0.964 1.000 0.431 1.000 1.000 0.956 0.705 0.748 0.920 0.993 0.900 0.877 0.522 0.780 0.585 1.000 0.519 0.889 0.964 0.933 0.821 0.990 0.812 1.000 0.898 0.934 0.981 0.665 0.383 0.815 1.000 0.894 1.000 0.737 0.452 0.428 0.939 0.984 0.919 1.000 0.941 0.925 1.000 0.509 0.966 0.956 0.736 0.721 0.981 1.000 0.931 0.871 0.714 0.100 0.437 0.981 0.906 0.954 0.815 0.100 0.264 0.335 0.328 0.378 0.970 0.193 0.100 0.775 0.652 0.494 0.339 0.492 0.470 0.908 0.713 0.520 0.346 0.595 0.722 0.401 0.331 0.404 0.356 0.584 0.243 0.888 0.294 0.191 0.741 0.570 0.100 0.662 0.540 0.491 0.300 0.896 0.549 0.239 0.829 0.413 0.319 0.201 0.214 0.822 0.728 0.555 0.354 0.644 0.929 0.743 0.655 0.705 0.785 0.992 0.922 0.625 0.581 0.867 0.637 0.955 0.886 0.764 0.564 0.968 1.000 0.502 1.000 0.868 0.755 0.970 1.000 0.925 0.823 0.617 0.593 0.532 0.531 0.278 0.955 1.000 0.795 0.317 0.842 0.929 0.783 0.719 0.743 0.497 0.332 0.386 1.000 1.000 0.962 0.727 0.507 1.000 0.358 0.236 0.301 0.192 0.328 0.471 0.298 0.664 0.100 0.438 0.643 0.478 0.334 0.369 1.000 0.471 1.000 0.711 0.541 0.395 0.223 0.499 0.120 0.331 0.420 0.354 0.393 0.383 0.564 0.219 0.100 0.385 0.180 0.321 0.100 0.674 1.000 0.467 1.000 0.243 0.433 0.167 0.401 0.352 0.212 0.207 0.716 0.650 0.381 1.000 0.362 0.510 0.332 0.770 0.818 0.533 0.459 0.704 0.513 1.000 0.771 0.687 0.479 0.676 0.678 0.688 0.496 0.476 0.336 0.627 0.652 0.931 0.343 0.344 0.614 0.572 0.400 0.296 0.254 0.946 0.669 0.457 0.915 0.755 0.584 0.474 0.917 0.970 0.265 0.605 0.966 1.000 0.801 0.935 0.690 0.600 0.661 0.129 0.100 0.961 0.803 0.930 0.959 1.000 0.651 0.906 0.900 0.762 0.411 0.406 0.213 0.978 0.913 0.956 0.984 0.903 0.436 0.912 1.000 0.472 0.726 0.759 0.974 1.000 0.954 0.815 0.612 0.345 1.000 0.971 0.746 0.987 0.960 0.861 0.872 0.685 0.452 0.424 0.447 0.981 0.899 0.951 0.951 0.828 0.894 0.285 0.624 0.696 0.730 0.747 0.805 0.622 0.796 0.553 0.916 0.418 0.468 0.477 0.583 0.681 0.718 0.480 0.226 0.273 0.100 0.455 0.587 0.657 0.739 0.620 0.720 0.741 0.723 0.533 0.826 0.542 0.815 0.527 0.722 0.791 0.702 0.784 0.888 0.726 0.613 0.748 0.441 0.668 0.618 0.870 0.100 0.798 0.556 0.500 0.594 0.220 0.748 0.635 0.847 0.658 0.648 0.648 0.617 0.185 0.927 0.856 0.851 0.900 0.904 0.961 0.870 0.726 0.909 0.839 0.891 0.867 0.921 0.672 0.858 0.980 0.616 0.183 0.419 0.855 0.831 0.707 0.915 0.809 0.951 0.907 0.806 0.763 0.503 0.926 0.841 0.526 0.356 0.915 0.979 0.495 0.429 0.848 0.963 0.896 0.931 0.988 0.959 0.988 0.934 0.894 0.986 0.964 0.981 0.962 0.905 0.988 0.963 1.000 0.999 0.922 0.580 0.772 0.892 0.692 0.814 0.748 0.797 0.822 0.760 0.790 0.474 0.914 0.694 0.806 1.000 0.527 0.648 0.947 0.945 0.894 0.961 0.774 0.854 0.945 0.966 0.948 0.909 1.000 0.977 0.659 0.774 0.730 0.835 0.812 0.663 0.877 0.736 0.780 0.705 0.822 0.536 0.548 0.935 0.894 0.791 0.708 0.702 0.490 1.000 0.898 1.000 0.749 0.681 0.484 0.823 0.587 0.826 0.899 0.947 0.637 0.850 0.914 0.823 1.000 0.758 0.956 0.625 0.972 0.246 0.845 0.974 0.879 0.801 0.947 0.907 1.000 0.588 0.923 0.919 0.767 0.937 1.000 0.856 0.981 0.712 0.641 0.992 0.976 0.969 0.994 0.661 0.205 0.376 0.270 0.278 0.563 0.180 0.293 0.423 0.269 0.344 0.203 0.702 0.621 0.514 0.370 0.228 0.276 0.455 0.807 0.660 0.540 0.419 0.289 0.667 0.283 0.417 0.256 0.155 0.344 0.272 0.255 0.197 0.241 0.277 0.160 0.543 0.295 0.428 0.384 0.413 0.622 0.344 0.182 0.698 0.247 0.223 0.194 0.299 0.466 0.347 0.726 0.448 0.308 0.254 0.204 0.864 0.670 0.670 0.567 0.368 0.588 0.663 0.593 0.614 0.568 0.596 0.698 1.000 0.732 0.287 0.875 0.469 0.827 0.264 0.913 0.853 0.645 0.376 0.512 0.520 0.256 0.604 0.753 0.848 0.729 0.386 0.715 0.563 0.774 0.742 0.173 0.286 0.912 0.791 0.780 0.740 0.853 0.292 0.100 0.298 0.340 1.000 0.687 0.807 0.100 0.704 0.825 1.000 0.262 0.584 0.720 0.492 0.703 0.475 0.402 0.718 0.946 0.981 0.583 0.506 0.769 0.850 1.000 0.942 0.950 0.649 0.668 0.693 0.967 0.920 0.784 0.691 0.962 0.905 0.717 1.000 1.000 0.973 0.598 0.874 0.891 0.682 0.234 1.000 0.943 0.845 0.928 1.000 0.874 0.929 0.774 0.440 0.395 0.454 0.988 0.935 0.964 0.738 0.521 1.000 0.922 0.406 0.686 0.543 0.702 1.000 0.793 0.862 0.952 0.941 0.942 0.597 0.663 0.880 0.624 0.988 0.913 0.864 0.698 0.980 0.977 0.879 1.000 0.745 0.840 0.997 0.884 0.921 0.866 1.000 0.918 0.960 0.802 0.100 0.954 1.000 0.454 0.817 0.967 0.369 0.647 0.412 0.313 0.696 0.100 0.919 0.316 0.835 0.780 0.917 0.743 0.385 0.418 0.452 0.504 0.884 0.984 0.973 0.768 0.594 0.739 1.000 0.799 0.843 0.375 0.778 0.608 0.577 0.779 1.000 0.800 0.524 0.799 0.797 0.882 0.511 0.927 0.631 0.660 0.624 0.703 0.685 0.824 0.826 0.734 1.000 1.000 0.530 0.671 0.790 0.834 0.751 0.433 0.975 0.686 0.897 0.770 0.280 0.399 0.954 0.614 0.796 0.656 0.401 0.374 0.750 0.503 0.471 0.789 1.000 0.600 0.668 0.931 0.204 1.000 0.783 0.963 0.708 0.445 0.873 0.780 0.494 0.757 0.867 0.925 0.940 0.654 0.723 0.735 0.569 0.817 0.795 0.480 0.492 0.463 0.761 0.306 1.000 0.964 0.808 0.700 0.886 0.570 0.806 0.744 0.682 0.792 0.658 0.758 0.805 0.595 0.796 0.384 0.903 0.574 0.744 0.100 0.252 0.865 0.973 0.959 0.777 0.676 0.797 0.752 0.736 0.926 0.605 0.600 0.153 0.551 0.668 0.243 0.259 0.308 0.399 0.280 0.262 0.297 0.284 0.215 0.377 0.254 0.527 0.176 0.283 0.286 0.307 0.471 0.111 0.213 0.314 0.446 0.342 0.592 0.182 0.472 0.887 0.223 0.433 0.761 0.348 0.125 0.240 0.468 0.100 0.760 1.000 0.966 1.000 0.266 1.000 0.687 0.471 0.776 0.817 0.145 0.247 0.361 0.167 0.724 0.410 0.376 0.207 0.274 1.000 0.672 0.426 0.892 0.360 0.689 0.179 0.292 0.185 0.258 0.555 0.171 0.100 0.583 0.565 0.100 0.948 0.918 0.618 0.538 0.873 1.000 0.648 0.966 0.888 0.784 0.652 0.961 0.966 0.333 0.643 0.725 0.746 0.902 0.859 0.880 0.858 0.312 0.710 0.371 0.728 0.567 0.821 0.839 0.100 0.456 0.785 0.959 0.879 0.689 0.453 0.799 0.936 0.842 0.835 0.704 0.435 0.995 0.466 0.878 0.932 0.323 0.827 0.739 0.735 0.437 0.369 0.391 1.000 0.976 0.968 0.761 0.553 0.941 0.877 0.763 0.765 0.895 1.000 0.993 0.877 0.925 0.817 0.957 0.688 0.882 0.987 1.000 0.965 0.984 0.936 0.982 0.889 0.954 0.986 1.000 0.969 0.970 0.972 0.975 0.947 1.000 1.000 0.980 1.000 1.000 0.988 0.758 0.317 0.238 0.963 0.972 0.678 0.630 0.717 0.974 0.972 0.747 0.711 1.000 1.000 1.000 0.637 0.995 0.647 0.375 0.969 0.959 0.734 0.990 0.919 0.836 0.703 0.449 0.358 0.399 1.000 1.000 0.967 0.960 0.741 0.515 0.953 1.000 0.807 0.235 0.386 0.495 0.504 0.659 0.749 1.000 0.712 0.397 0.601 0.518 0.418 0.958 0.930 0.677 0.629 0.902 0.713 0.621 0.812 0.851 0.652 0.959 0.681 0.954 0.561 0.750 0.685 0.783 0.750 0.930 0.863 0.921 0.904 0.818 0.830 0.410 0.500 0.923 0.761 0.646 0.776 0.671 0.606 0.510 0.719 0.659 0.951 0.630 0.722 0.975 0.847 0.938 0.829 0.394 0.996 0.573 0.202 0.943 0.145 0.987 0.677 0.993 0.931 0.651 0.615 0.724 0.789 0.725 0.452 0.313 0.375 1.000 1.000 0.898 0.632 0.506 0.937 0.883 0.646 0.510 0.705 0.506 0.645 0.696 0.720 0.433 0.828 0.635 0.704 0.678 0.934 0.895 0.666 0.649 0.821 1.000 0.601 0.968 0.875 0.738 0.436 0.933 0.957 0.877 0.696 0.658 0.719 0.864 0.848 0.827 0.788 0.828 0.739 1.000 0.722 0.750 0.782 0.931 0.905 0.736 0.678 0.944 0.788 0.515 0.927 0.937 0.660 0.280 0.904 0.933 0.995 0.905 0.909 0.726 0.807 0.860 0.932 0.957 0.483 0.827 0.644 0.935 0.925 0.668 0.401 0.358 0.415 1.000 0.982 1.000 1.000 0.886 0.949 0.967 0.623 0.503 0.870 0.100 0.844 1.000 0.533 1.000 0.795 0.680 0.701 0.100 0.101 0.147 0.123 0.109 0.100 0.108 0.278 0.100 0.100 0.117 0.107 0.109 0.127 0.100 0.100 0.112 0.100 0.170 0.100 0.100 0.109 0.111 0.116 0.100 0.107 0.100 0.100 0.100 0.102 0.105 0.118 0.110 0.117 0.100 0.115 0.100 0.100 0.100 0.105 0.100 0.100 0.108 0.100 0.904 0.576 0.760 0.742 0.636 0.808 0.617 0.716 0.801 0.584 0.781 0.239 0.906 0.100 0.739 0.100 0.355 0.486 0.929 0.946 0.750 0.485 0.749 0.687 0.685 0.970 0.899 0.826 0.556 0.949 0.522 0.969 0.609 0.614 0.521 0.802 0.773 0.804 0.801 0.727 0.783 0.613 0.792 0.249 0.482 0.712 0.330 0.745 0.408 0.782 0.100 0.914 0.336 0.412 0.403 0.886 0.595 0.464 0.911 0.840 0.512 0.280 0.891 0.152 0.865 0.735 0.753 0.823 0.980 0.572 0.740 0.830 0.738 0.887 0.808 0.373 0.523 0.439 0.985 0.909 0.968 0.740 0.641 0.854 0.566 1.000 0.533 0.726 0.668 0.654 0.758 0.558 0.771 0.901 0.665 0.411 0.641 0.904 0.932 0.782 0.426 0.858 0.637 0.958 0.100 0.632 0.708 0.731 0.744 0.786 0.672 0.771 0.587 0.766 0.100 0.646 0.705 0.422 0.883 0.534 1.000 0.380 0.648 0.402 0.921 0.664 0.315 0.816 0.228 0.514 0.220 0.991 1.000 0.779 0.816 0.838 0.682 0.493 1.000 0.675 0.774 0.830 0.759 0.306 0.710 0.646 0.800 0.666 0.473 0.745 0.664 0.631 0.603 1.000 0.767 0.434 0.728 0.619 0.679 0.270 1.000 0.514 0.728 0.622 1.000 0.455 0.622 0.781 0.785 0.705 0.692 0.790 0.610 0.866 0.748 0.215 0.368 0.909 0.893 0.750 0.678 0.823 0.452 0.302 0.623 0.596 0.889 0.591 0.651 0.928 1.000 0.993 0.749 0.899 0.793 0.983 0.810 0.991 0.948 0.559 0.564 0.100 0.680 0.558 0.649 0.180 0.636 1.000 0.316 0.227 0.518 0.259 0.363 0.139 0.480 0.421 0.264 0.668 0.123 0.261 0.858 0.532 0.175 0.287 0.566 0.132 0.188 0.338 0.144 0.143 0.395 0.147 0.273 0.353 0.233 0.167 0.132 0.290 0.168 0.153 0.180 0.113 0.248 0.328 0.949 0.236 0.990 0.706 0.139 0.100 0.881 0.620 0.873 0.655 0.876 0.713 0.775 0.882 0.364 0.887 0.880 0.768 0.127 0.213 0.985 0.994 0.773 0.789 0.881 0.820 0.695 0.993 0.688 0.737 0.641 0.990 0.749 0.824 0.892 0.879 0.972 0.911 0.903 0.925 0.555 0.935 0.881 0.655 0.864 0.965 0.652 1.000 0.817 0.544 0.941 0.977 0.932 0.806 0.957 0.942 1.000 0.796 0.471 0.100 0.982 0.896 0.130 0.794 0.989 0.770 1.000 0.836 0.730 0.990 0.433 0.774 0.856 0.832 0.964 1.000 0.898 0.760 0.591 0.507 1.000 1.000 0.373 0.632 0.172 0.306 0.196 0.246 0.193 0.204 0.259 0.188 0.169 0.777 0.644 0.471 0.421 0.442 0.400 0.458 0.904 0.697 0.540 0.543 0.409 0.487 0.346 0.364 0.567 0.297 0.319 0.419 0.430 0.547 0.238 0.317 0.198 0.114 0.204 0.891 0.287 0.149 0.101 0.142 0.100 0.119 0.242 0.229 0.673 0.312 0.533 0.435 0.448 0.796 0.847 0.187 0.116 0.834 0.470 0.398 0.785 0.409 0.647 1.000 0.669 0.100 0.249 0.445 0.194 0.735 0.386 0.317 0.193 0.234 0.911 0.726 0.723 0.429 0.642 0.372 0.901 0.570 0.855 0.514 0.785 0.649 0.645 0.756 0.699 0.791 0.484 0.941 0.718 0.242 0.920 0.934 0.735 0.695 0.770 1.000 0.682 0.961 0.899 0.832 0.764 0.963 0.957 0.818 0.546 0.456 0.797 0.743 0.775 0.812 0.724 0.822 0.680 0.792 0.323 0.716 0.978 0.783 0.753 0.858 0.782 0.924 0.750 0.690 0.830 0.742 0.946 0.594 0.906 1.000 0.483 0.961 0.895 0.650 0.833 0.674 0.461 0.903 0.908 0.613 1.000 0.787 0.899 0.909 0.570 0.802 0.662 0.880 0.774 0.469 0.513 0.489 0.969 0.903 0.956 0.958 0.820 0.715 0.879 0.579 0.912 0.342 0.722 0.824 0.824 0.815 0.832 0.759 0.802 0.550 0.896 0.796 0.496 0.305 0.947 0.946 0.942 0.898 0.930 0.933 0.962 0.968 0.946 0.910 0.929 0.992 0.950 0.971 0.809 0.818 0.819 0.827 0.838 0.813 0.907 0.813 0.910 0.621 0.825 0.595 0.606 0.958 0.755 0.558 0.708 0.556 0.859 0.918 0.796 0.793 0.947 0.838 0.965 0.766 0.903 0.944 0.978 0.349 0.768 0.935 0.992 0.425 0.866 0.883 0.876 0.834 1.000 0.929 0.948 1.000 0.694 0.994 0.716 1.000 0.927 0.937 0.964 0.610 0.951 0.922 0.864 0.928 0.796 0.864 0.924 0.767 0.800 1.000 1.000 1.000 0.986 0.964 0.988 0.970 0.926 0.870 0.583 0.540 0.676 0.601 0.794 0.620 0.674 0.733 0.586 0.781 0.256 0.851 0.458 0.718 0.311 0.401 0.580 0.920 0.941 0.648 0.489 0.703 0.647 0.624 0.956 0.724 0.616 0.368 0.635 0.592 0.969 0.445 0.660 0.679 0.794 0.757 0.784 0.836 0.729 0.827 0.638 0.793 0.269 0.448 0.946 0.621 0.745 0.600 0.616 0.401 0.830 0.413 0.617 0.529 0.931 0.666 0.623 0.860 0.830 0.336 0.825 0.406 0.165 0.651 0.223 0.816 0.798 0.797 0.616 0.844 1.000 0.550 0.714 0.813 0.683 0.849 0.781 0.357 0.411 0.281 0.925 0.778 0.956 0.520 0.555 0.912 0.596 0.743 0.811 0.648 0.811 0.674 0.697 0.743 0.617 0.801 0.304 0.850 0.846 0.745 0.313 0.538 0.712 0.939 0.954 0.766 0.653 0.838 0.758 0.714 0.970 0.911 0.862 0.764 0.959 0.713 0.971 0.517 0.713 0.751 0.806 0.780 0.818 0.842 0.756 0.837 0.673 0.799 0.279 0.431 0.924 0.814 0.745 0.684 0.597 0.419 0.912 0.914 0.453 0.658 0.496 0.940 0.472 0.700 0.955 0.890 0.429 0.920 0.711 0.835 0.350 0.869 0.891 0.644 0.820 0.965 0.962 0.876 0.972 0.949 0.859 0.971 0.713 0.902 0.764 0.917 0.975 0.576 0.726 0.881 0.726 0.903 0.760 0.821 0.670 0.523 0.487 1.000 0.984 0.999 1.000 0.919 0.962 1.000 0.840 0.720 0.959 0.787 0.616 0.726 0.534 0.580 0.737 0.775 0.778 0.403 0.798 0.744 0.288 0.792 0.918 0.962 0.939 0.804 0.684 1.000 0.715 0.662 1.000 0.860 0.828 0.684 0.974 0.566 0.691 0.289 0.859 0.759 0.983 0.843 0.934 0.959 0.767 0.413 0.298 0.996 0.899 1.000 0.973 0.976 0.763 0.966 1.000 1.000 0.979 0.588 0.992 0.957 0.736 0.244 0.959 0.990 1.000 0.888 0.470 0.935 0.876 0.968 0.951 0.719 0.839 0.455 0.951 0.803 0.538 0.511 0.452 0.971 1.000 0.878 0.942 0.975 0.719 0.713 0.320 0.526 0.761 0.346 0.505 0.522 0.535 0.570 0.718 0.276 0.896 0.856 0.100 0.113 1.000 0.866 0.561 0.564 0.351 0.566 0.857 0.760 0.479 0.960 0.550 0.439 0.615 0.664 0.594 0.646 0.538 0.630 0.452 0.752 0.179 0.694 0.696 0.806 0.730 0.714 0.509 1.000 0.521 0.930 0.685 0.342 0.932 0.176 0.655 0.852 0.828 0.937 0.893 0.244 0.657 0.363 0.592 0.653 0.434 0.328 0.353 0.721 0.415 1.000 0.941 0.732 0.506 0.548 0.769 0.299 0.545 0.602 0.546 0.439 0.567 0.835 0.797 0.100 0.750 0.518 0.736 0.816 0.553 0.754 0.706 0.953 0.965 0.445 0.680 0.936 0.887 0.818 0.816 0.358 0.715 0.360 0.747 0.100 0.933 1.000 0.862 0.548 0.375 0.904 1.000 0.372 1.000 0.712 0.934 0.838 0.495 0.615 0.614 0.943 0.582 0.277 0.328 0.307 1.000 0.686 0.416 0.913 1.000 0.828 0.549 0.771 0.756 0.511 0.812 0.585 0.775 0.333 0.976 0.849 0.100 0.431 0.828 0.975 0.957 0.784 0.716 0.736 0.716 1.000 0.901 0.859 0.754 0.732 0.987 0.638 0.713 0.885 0.805 0.955 0.820 0.246 0.820 0.903 0.100 1.000 0.964 0.752 0.845 0.791 0.876 0.696 0.941 0.697 0.898 0.732 0.480 0.849 0.885 0.876 0.461 0.893 0.876 0.934 0.944 1.000 0.720 0.835 0.782 0.875 0.820 0.527 0.523 0.462 0.976 0.915 0.956 0.967 0.828 0.729 1.000 0.727 0.203 0.398 0.551 0.339 0.608 0.240 0.100 0.170 0.667 0.498 0.484 0.566 0.628 0.470 0.701 0.513 0.833 0.327 0.721 0.100 0.780 0.390 0.423 0.315 0.379 0.590 0.583 0.262 0.114 0.216 0.150 0.294 0.121 0.655 0.400 0.371 0.330 0.398 0.819 1.000 1.000 0.747 0.365 0.266 0.789 0.426 0.311 0.215 0.255 0.828 0.665 0.747 0.100 0.123 0.363 0.220 0.339 0.179 0.202 1.000 0.179 0.464 0.100 0.652 0.495 0.455 0.491 1.000 0.454 0.731 0.515 0.465 0.360 0.877 0.178 0.448 0.293 0.208 0.684 0.573 0.288 0.206 0.364 0.539 0.481 0.389 0.185 0.234 0.535 0.503 0.533 0.145 0.413 0.318 0.205 0.265 0.781 0.373 0.641 0.344 0.863 0.930 0.863 0.863 0.877 0.866 0.858 0.920 0.760 0.849 0.440 0.681 0.693 0.706 0.722 0.932 0.421 1.000 0.911 0.779 0.858 0.903 0.824 0.878 0.922 0.819 0.781 1.000 1.000 0.783 0.718 0.690 0.798 0.933 0.945 0.871 0.880 0.789 0.878 0.859 0.980 0.507 0.984 0.946 0.785 0.407 0.966 0.655 0.775 0.698 0.645 0.776 0.779 0.803 0.736 0.809 0.568 0.616 1.000 0.867 0.732 0.913 0.449 0.775 0.686 0.715 1.000 0.584 0.743 0.744 0.839 0.818 0.858 0.924 0.766 0.756 1.000 0.661 0.816 0.807 1.000 0.833 0.924 1.000 1.000 1.000 0.773 0.778 0.771 0.618 0.774 0.901 0.805 0.782 0.719 0.805 0.573 0.644 1.000 0.879 0.713 0.720 0.513 1.000 0.100 0.863 0.968 0.995 0.764 0.885 0.928 0.831 0.889 0.985 0.932 0.836 0.807 0.975 0.888 0.878 0.912 0.808 0.898 0.897 0.454 0.799 0.908 0.842 0.866 1.000 0.985 0.959 0.881 0.884 0.843 0.857 0.582 0.721 1.000 0.994 0.961 0.978 0.878 0.758 0.926 0.611 0.908 0.631 0.916 0.920 0.788 0.905 0.863 0.918 0.816 0.914 0.813 0.840 0.799 0.822 0.804 0.665 0.693 0.932 0.935 0.765 0.859 0.894 0.931 0.829 0.788 1.000 0.978 0.473 0.825 0.724 0.840 0.977 0.938 0.898 0.812 0.540 0.805 1.000 0.969 0.872 0.707 0.982 0.555 0.523 1.000 0.978 0.568 0.633 0.819 0.995 0.919 0.953 0.959 0.931 0.955 0.960 0.981 1.000 0.193 0.787 1.000 1.000 1.000 0.976 0.928 1.000 0.523 0.954 0.985 0.700 1.000 0.619 0.885 0.934 0.870 0.867 1.000 0.904 0.932 0.818 0.893 0.810 0.852 1.000 0.905 0.837 1.000 0.696 0.814 0.839 0.213 0.100 0.949 0.202 1.000 0.727 0.901 0.935 0.837 0.824 0.717 0.820 1.000 0.661 0.414 0.429 0.922 0.443 0.634 0.745 0.773 0.681 1.000 0.705 0.839 0.708 0.580 0.934 0.800 0.869 0.940 1.000 0.897 0.932 0.841 0.817 0.983 0.558 0.685 0.337 0.800 0.840 0.908 0.905 0.863 0.903 0.790 0.443 0.434 0.610 0.698 0.466 0.806 0.304 0.792 0.890 0.670 0.971 0.625 0.906 1.000 0.461 0.845 0.935 0.985 1.000 0.711 0.677 0.828 0.842 0.232 0.712 0.872 0.818 0.863 0.575 0.710 1.000 0.881 0.746 1.000 0.854 0.580 0.537 0.649 0.756 0.638 0.718 1.000 0.763 0.350 0.912 0.618 0.550 0.878 0.634 0.653 0.889 0.770 0.611 0.958 0.636 0.513 0.658 0.751 0.758 0.897 0.830 0.891 0.894 0.803 0.211 0.357 0.692 0.100 0.303 0.569 0.451 0.608 0.959 0.685 0.602 0.712 0.627 1.000 0.913 0.994 0.678 0.253 0.903 1.000 0.973 0.996 0.934 0.564 0.745 0.792 0.753 0.465 0.329 0.418 1.000 1.000 1.000 0.958 0.741 0.508 0.647 1.000 0.772 0.413 0.905 0.810 1.000 0.988 0.803 0.811 0.953 1.000 0.914 0.945 0.856 0.809 0.982 0.554 0.944 1.000 0.907 1.000 0.916 0.915 0.951 0.597 0.383 1.000 0.438 0.696 0.889 0.861 0.915 0.889 1.000 0.463 0.798 0.934 0.967 0.499 1.000 0.910 0.761 0.863 0.424 0.972 1.000 0.969 0.857 0.900 0.822 0.553 0.819 1.000 1.000 0.888 0.751 0.917 0.427 0.785 0.926 0.785 1.000 0.663 0.655 0.899 0.825 1.000 0.821 0.795 0.740 0.750 1.000 0.813 1.000 0.688 0.766 0.716 0.778 0.740 0.642 0.671 1.000 0.949 0.710 0.590 0.850 0.647 0.915 0.778 0.881 0.940 0.878 0.956 0.870 0.848 0.971 0.795 0.798 0.856 1.000 1.000 0.882 0.908 0.950 1.000 0.891 0.533 0.768 0.927 0.841 0.785 0.913 0.567 0.955 0.823 0.809 0.762 0.820 0.605 0.658 1.000 0.981 0.916 0.796 0.647 1.000 0.772 0.413 0.905 0.810 1.000 0.988 0.803 0.811 0.953 1.000 0.914 0.945 0.856 0.809 0.982 0.554 0.944 1.000 0.907 1.000 0.916 0.915 0.951 0.597 0.383 1.000 0.438 0.696 0.889 0.861 0.915 0.889 1.000 0.463 0.798 0.934 0.967 0.499 1.000 0.910 0.761 0.863 0.424 0.972 1.000 0.969 0.857 0.900 0.822 0.553 0.819 1.000 1.000 0.888 0.751 0.882 0.936 0.543 0.589 0.764 0.799 0.513 1.000 0.627 0.367 0.913 0.917 0.760 0.870 0.934 0.839 0.927 0.704 0.826 0.290 0.830 0.640 0.957 0.543 0.888 0.833 0.854 0.894 0.870 0.853 0.907 0.723 0.583 0.560 0.994 0.988 0.979 0.932 0.859 0.923 0.543 0.606 0.790 0.602 1.000 0.947 0.922 0.777 0.843 0.931 0.878 0.969 0.933 0.838 0.807 0.982 0.956 0.832 0.834 0.834 0.977 0.934 0.884 0.909 0.917 0.969 0.830 0.876 1.000 0.460 0.818 0.929 1.000 0.988 0.836 0.823 0.776 0.998 0.925 1.000 0.704 0.935 0.979 0.888 0.810 0.923 1.000 0.743 0.805 0.581 0.656 0.991 0.960 0.961 0.972 0.881 0.746 0.692 0.548 0.952 0.855 1.000 0.858 0.919 0.694 1.000 0.778 0.873 1.000 1.000 0.100 0.248 0.829 0.734 0.690 1.000 1.000 0.971 0.949 0.901 0.646 0.926 0.898 0.860 0.973 0.962 0.802 0.859 0.958 0.902 0.975 0.931 0.839 0.815 0.980 0.975 0.872 0.945 0.884 0.947 0.966 0.893 0.972 1.000 0.956 1.000 0.957 0.453 0.799 0.938 1.000 0.925 0.790 1.000 0.944 0.976 0.926 0.875 0.893 0.838 0.612 0.742 1.000 0.982 0.978 0.882 0.746 0.919 0.682 0.683 0.767 0.854 0.906 0.845 0.974 0.950 0.521 0.824 0.682 0.984 1.000 0.985 0.778 0.504 0.983 0.856 0.734 0.748 1.000 0.839 0.891 0.677 0.100 0.972 0.882 0.950 0.893 0.658 0.976 0.944 0.912 1.000 1.000 0.923 1.000 0.458 0.932 0.930 1.000 1.000 0.990 0.627 0.949 0.998 1.000 0.919 0.898 0.797 0.866 0.870 0.905 0.868 0.841 0.926 0.641 0.531 0.941 1.000 0.642 0.394 0.753 0.769 0.644 0.622 0.803 0.851 0.578 1.000 0.471 0.728 0.860 1.000 0.678 0.528 0.807 0.588 0.799 0.670 0.317 0.839 0.885 0.735 0.777 0.705 0.686 1.000 0.877 0.976 0.880 0.965 0.990 0.927 0.612 0.788 0.810 0.959 0.579 0.495 0.934 0.906 0.710 0.841 0.487 0.703 0.784 0.627 0.767 0.925 1.000 0.911 0.956 0.940 0.911 0.897 0.847 0.917 0.911 0.952 0.859 0.578 0.661 0.960 0.642 0.805 0.781 0.766 0.779 0.803 0.481 0.921 0.771 0.642 0.203 0.988 1.000 0.884 0.956 1.000 0.959 1.000 0.913 0.995 0.983 0.626 0.821 0.461 0.787 0.779 0.691 0.922 0.745 0.925 0.696 0.860 0.538 0.565 0.949 0.791 0.651 0.837 0.529 0.746 0.880 0.595 0.969 0.731 0.948 1.000 0.939 0.963 0.517 0.948 0.385 0.172 0.905 1.000 1.000 0.604 0.974 0.862 0.942 0.747 0.948 0.725 0.737 0.351 0.248 0.100 0.607 0.597 0.368 0.100 0.708 0.690 0.994 0.942 0.100 0.904 0.673 0.588 0.506 0.722 0.874 0.422 0.123 0.220 0.147 0.820 0.616 0.814 0.555 0.213 0.545 0.896 0.626 0.574 0.860 0.765 0.621 0.566 0.661 0.705 0.225 0.507 0.229 0.100 0.460 0.836 0.212 0.423 0.611 0.691 0.510 0.853 0.850 0.685 0.726 0.642 0.882 0.750 0.732 0.352 0.192 0.100 0.314 0.156 0.437 0.375 0.135 0.479 0.465 0.840 0.808 0.735 1.000 0.804 0.799 0.738 0.825 0.515 0.528 0.657 0.663 0.505 0.558 0.707 0.720 0.835 0.558 0.704 0.100 0.703 0.575 0.278 0.870 0.100 0.654 0.603 0.626 0.691 0.263 0.408 0.100 1.000 0.359 0.526 0.240 
0.00800  2.3306e+06  0.10000 0.69917 0.75558   0.01132 0.07855   0.718 0.598 0.695 0.813 0.558 0.617 0.802 0.756 0.682 0.776 0.789 0.476 0.753 0.544 0.772 0.594 0.150 1.000 1.000 0.673 0.533 0.838 1.000 0.977 0.553 0.675 0.767 0.635 0.736 0.689 0.897 0.650 0.901 0.816 0.837 0.491 0.454 0.921 0.785 0.782 0.685 0.702 0.477 0.705 0.721 0.584 0.937 0.597 0.827 1.000 0.898 0.941 0.915 0.310 0.254 0.682 1.000 0.827 1.000 0.468 0.826 0.754 0.603 0.953 0.700 0.765 0.459 0.800 0.687 0.686 0.816 0.462 0.732 0.524 0.703 0.603 1.000 0.794 0.876 0.870 0.738 1.000 1.000 0.542 0.687 0.793 0.559 0.499 0.854 0.621 0.909 0.831 0.517 0.463 0.910 0.795 0.747 0.552 0.621 0.500 0.676 0.789 0.634 0.888 0.507 0.875 0.951 0.863 0.952 0.498 1.000 0.855 1.000 0.882 0.868 0.623 0.955 0.928 0.345 0.805 0.816 0.860 0.703 1.000 0.890 0.335 0.346 0.652 0.467 0.678 0.698 0.544 0.210 0.537 0.640 0.500 0.967 0.217 0.721 0.566 0.543 0.516 0.434 0.552 0.937 0.527 0.701 0.517 0.118 0.373 0.341 0.141 0.965 0.826 0.770 0.696 0.611 0.728 0.655 0.596 0.638 0.781 0.813 0.288 0.652 0.881 0.723 0.275 0.973 0.881 0.777 0.578 0.849 0.654 0.777 1.000 0.878 0.970 0.550 0.677 0.742 0.786 0.729 0.898 0.868 0.860 0.862 0.950 0.809 0.233 0.412 0.923 0.600 0.892 0.218 0.652 0.447 0.462 0.665 0.591 0.822 0.722 0.611 0.335 0.994 0.880 0.682 0.943 0.562 0.819 0.878 0.988 0.962 0.579 0.968 0.678 0.977 0.679 0.562 0.394 0.622 1.000 1.000 0.965 0.720 0.913 0.885 0.947 0.932 0.888 0.987 0.822 0.960 0.780 0.966 0.872 0.891 0.573 1.000 1.000 1.000 1.000 0.963 0.979 1.000 0.999 0.946 0.945 0.989 0.929 0.956 0.935 0.991 0.987 0.977 0.783 0.993 0.872 0.919 0.939 0.939 1.000 0.999 1.000 0.979 1.000 1.000 0.971 1.000 1.000 0.100 0.747 0.922 1.000 0.656 1.000 0.972 0.964 1.000 0.831 1.000 0.100 1.000 0.979 0.916 0.980 0.983 0.986 0.978 1.000 0.999 0.915 0.100 0.725 0.577 0.715 0.507 0.965 0.920 0.904 0.870 0.972 0.889 0.994 0.738 0.874 0.993 0.311 0.948 1.000 0.994 0.748 0.999 1.000 0.480 0.987 0.948 0.701 0.743 0.902 0.828 1.000 0.717 1.000 0.759 1.000 0.999 1.000 0.939 0.999 0.903 1.000 1.000 1.000 0.999 0.996 1.000 0.850 1.000 1.000 0.957 0.853 0.911 0.978 0.949 0.918 0.731 0.894 0.784 1.000 0.560 0.967 0.949 0.961 0.950 0.997 0.971 0.986 1.000 0.954 0.980 0.834 0.893 1.000 1.000 1.000 0.999 0.979 1.000 0.999 1.000 1.000 0.878 0.692 0.663 0.876 0.696 0.968 0.901 0.682 0.605 0.988 0.968 0.981 0.642 1.000 0.924 1.000 0.958 0.988 0.947 0.954 0.969 0.925 0.956 0.992 0.944 0.914 0.964 0.844 1.000 0.966 0.958 0.962 0.942 0.954 0.960 0.943 1.000 1.000 0.867 1.000 1.000 0.938 0.998 0.991 0.966 1.000 0.957 0.871 1.000 0.993 0.896 0.994 0.843 0.978 0.661 1.000 0.999 0.933 0.687 0.938 0.847 0.759 0.919 0.848 0.868 0.753 0.990 0.914 0.993 0.992 1.000 0.775 0.721 1.000 0.990 0.894 0.955 0.901 1.000 0.813 1.000 0.877 0.799 0.726 0.881 1.000 0.980 0.932 0.875 0.808 0.881 0.804 0.737 0.777 1.000 0.995 0.932 0.904 0.889 0.699 0.676 1.000 0.929 0.854 0.660 0.953 0.840 1.000 0.969 0.875 1.000 0.977 0.464 0.581 0.761 0.691 0.583 0.804 0.763 0.866 0.870 1.000 0.861 0.514 0.750 0.761 0.674 0.767 0.484 0.470 0.463 0.714 0.661 0.721 0.848 0.586 0.654 0.914 0.901 0.701 0.897 0.881 0.870 0.879 0.782 0.946 0.977 0.835 0.820 0.360 0.852 0.996 1.000 1.000 0.858 0.741 0.958 0.986 0.590 0.886 0.903 0.915 0.924 0.938 0.864 0.937 0.809 0.943 0.651 0.951 0.959 1.000 0.993 1.000 0.944 1.000 1.000 0.608 1.000 0.971 0.324 0.924 0.946 0.937 0.629 0.967 0.950 0.998 0.948 1.000 0.833 0.977 0.776 0.785 0.751 0.835 0.917 0.939 0.816 0.928 0.875 0.879 0.968 1.000 0.336 0.100 0.617 0.367 0.100 0.180 0.100 0.706 0.475 0.294 0.100 0.311 0.201 0.456 0.100 0.146 0.280 0.424 0.566 0.928 0.970 1.000 0.990 0.983 0.917 0.520 0.696 0.947 0.963 0.905 0.975 0.928 0.979 0.986 0.747 0.971 0.716 0.980 0.972 1.000 0.858 0.316 0.962 1.000 0.960 0.994 1.000 1.000 1.000 1.000 0.950 0.934 0.974 0.757 0.999 0.903 0.977 0.976 0.925 0.689 1.000 0.910 0.945 0.990 0.998 0.914 0.987 1.000 0.998 1.000 0.970 0.991 1.000 0.962 1.000 1.000 0.962 0.984 0.995 0.397 0.974 0.958 0.775 1.000 0.973 1.000 0.941 0.918 0.805 1.000 0.992 0.980 1.000 1.000 0.965 0.896 0.968 1.000 1.000 0.298 0.643 0.284 0.459 0.320 0.615 0.531 0.522 0.139 0.380 0.402 0.200 0.100 0.100 0.787 0.628 0.298 0.296 0.344 0.438 0.312 0.742 0.526 0.100 0.241 0.190 0.236 0.935 0.895 0.789 0.844 0.866 0.790 0.777 0.777 0.883 0.544 0.632 0.683 0.952 0.591 0.959 0.786 0.743 0.924 0.815 0.804 0.929 0.890 0.807 0.978 0.837 0.586 0.815 0.855 0.919 0.879 0.957 0.925 0.931 0.925 0.892 0.540 0.591 0.914 0.880 0.903 0.751 0.745 0.661 0.642 0.830 0.715 0.968 0.768 0.840 0.858 0.452 0.798 0.949 0.896 0.642 0.996 0.923 0.678 0.989 0.698 0.989 0.934 0.991 0.961 0.580 0.755 0.897 0.837 0.872 0.691 0.627 0.658 1.000 1.000 1.000 0.978 0.867 0.741 0.627 0.588 0.620 0.755 0.598 0.236 0.263 0.854 0.568 0.669 0.674 0.573 0.657 0.299 1.000 1.000 0.649 0.682 0.141 0.791 0.850 0.225 1.000 0.193 0.746 1.000 0.773 0.774 0.547 0.181 0.258 0.275 0.386 0.380 0.172 0.100 0.747 0.650 0.537 0.422 0.718 0.522 0.937 0.731 0.492 0.861 0.542 0.420 0.439 0.322 0.325 0.362 0.645 0.100 0.277 0.368 0.297 0.389 0.645 0.100 0.404 1.000 0.666 0.429 0.434 0.234 0.405 1.000 0.492 0.770 0.299 0.419 0.297 0.147 0.140 0.476 0.325 0.512 0.100 0.777 0.534 0.367 0.329 0.321 0.731 0.800 0.579 0.535 0.380 0.509 0.395 0.354 0.336 0.414 0.316 0.312 0.487 0.263 0.376 0.212 0.230 0.100 0.321 0.107 0.263 0.156 0.398 0.357 0.515 0.271 0.369 0.342 0.448 0.838 0.813 0.305 0.120 0.908 0.884 0.100 1.000 0.828 0.893 0.985 0.755 0.224 0.804 0.169 0.524 0.341 0.205 0.345 1.000 0.275 0.658 0.375 0.335 0.815 0.435 0.400 0.520 0.919 1.000 0.804 0.910 0.276 0.891 0.562 0.868 0.234 0.542 1.000 0.654 0.431 0.683 0.775 0.784 0.955 1.000 0.751 0.888 0.927 0.687 0.252 0.457 0.166 0.100 0.215 0.732 0.598 0.362 0.377 0.549 0.537 0.715 0.533 0.537 0.579 0.144 0.897 0.632 0.317 0.366 0.252 0.225 0.433 0.220 0.885 0.426 0.410 0.544 0.783 0.817 0.326 0.888 0.154 0.791 0.252 0.437 1.000 0.728 0.330 0.899 0.779 0.568 0.557 0.802 0.932 0.992 0.991 0.964 0.593 0.561 0.489 0.811 0.975 0.796 0.848 0.846 0.623 0.919 0.899 0.483 0.995 0.975 1.000 0.623 0.173 0.445 0.529 0.280 0.158 0.186 0.939 0.508 0.572 1.000 0.823 0.197 0.468 0.800 0.733 0.711 0.393 1.000 0.783 0.963 0.867 0.761 0.982 0.943 0.566 0.829 0.371 0.961 0.879 0.952 0.970 0.566 0.449 0.720 0.482 0.892 0.449 0.670 0.764 0.576 0.750 0.845 0.861 0.955 0.870 0.940 0.952 0.463 0.817 1.000 0.775 0.873 0.842 0.400 0.913 0.186 0.305 0.521 0.292 0.100 0.100 0.100 0.215 0.267 0.289 0.130 0.229 0.508 0.392 0.435 0.402 0.526 0.425 0.362 0.494 0.428 0.391 0.521 0.495 0.324 0.422 0.495 0.432 0.487 0.485 0.584 0.413 0.599 0.500 0.540 0.500 0.412 0.500 0.514 0.500 0.417 0.407 0.500 0.500 0.435 0.534 0.500 0.471 0.476 0.473 0.181 0.500 0.166 0.211 0.290 0.212 0.298 0.162 0.278 0.301 0.136 0.155 0.165 0.219 0.167 0.203 0.192 0.174 0.132 0.178 0.208 0.165 0.214 0.303 0.234 0.307 0.364 0.298 0.309 0.189 0.332 0.500 0.500 0.245 0.154 0.233 0.158 0.100 0.100 0.180 0.203 0.100 0.192 0.124 0.120 0.138 0.191 0.248 0.166 0.100 0.237 0.246 0.195 0.153 0.231 0.197 0.178 0.142 0.167 0.176 0.210 0.124 0.154 0.933 0.937 0.921 0.956 0.919 0.962 0.878 0.912 0.893 1.000 0.959 0.921 0.807 1.000 0.887 1.000 0.951 0.923 0.982 0.897 0.924 0.500 0.498 0.498 0.495 0.500 0.500 0.499 0.499 0.500 0.500 0.500 0.500 0.500 0.494 0.500 0.499 0.500 0.500 0.499 0.500 0.500 0.500 0.500 0.501 0.500 0.499 0.500 0.499 0.500 0.500 0.500 0.500 0.500 0.500 0.500 0.507 0.500 0.500 0.500 0.500 0.500 0.500 0.500 0.405 0.445 0.490 0.477 0.497 0.500 0.496 0.500 0.500 0.500 0.499 0.485 0.499 0.500 0.499 0.493 0.500 0.494 0.499 0.500 0.500 0.500 0.499 0.496 0.492 0.529 0.557 0.696 0.628 0.711 0.538 0.477 0.500 0.538 0.500 0.589 0.588 0.501 0.823 0.557 0.614 0.576 0.878 0.500 1.000 0.771 0.657 0.570 0.558 0.656 1.000 0.794 0.481 0.672 0.470 0.838 0.573 0.540 0.379 0.459 1.000 0.968 0.821 0.666 0.705 0.545 0.821 0.820 0.476 0.560 0.722 0.912 0.670 0.896 0.957 0.886 0.946 0.944 0.844 0.973 0.946 1.000 1.000 0.992 0.758 0.100 1.000 0.319 0.484 0.559 0.389 0.275 0.435 0.100 0.196 0.258 0.334 0.373 0.930 0.517 0.553 0.875 0.685 0.969 0.946 0.696 0.836 0.990 0.768 0.915 0.955 0.977 0.852 0.874 0.952 0.977 0.906 1.000 0.955 0.870 0.985 0.100 0.926 0.830 0.476 0.656 1.000 0.934 0.884 0.914 0.563 0.770 0.719 0.708 0.692 0.935 0.776 1.000 0.713 0.746 0.939 0.927 0.759 0.748 0.889 0.764 0.767 1.000 0.962 0.937 1.000 1.000 1.000 0.965 0.848 0.703 0.797 0.786 0.917 0.902 0.891 0.885 0.827 0.778 0.888 0.412 0.782 0.461 0.683 0.850 0.708 0.968 0.795 0.762 1.000 1.000 1.000 1.000 0.938 0.905 0.929 0.987 0.980 1.000 0.726 0.825 0.778 0.895 0.767 0.642 0.526 0.482 1.000 1.000 0.797 0.780 0.582 0.482 0.770 0.696 0.772 0.695 0.720 0.686 0.672 0.807 0.333 0.818 0.564 0.732 0.408 0.244 0.984 0.964 0.500 0.567 0.979 1.000 0.970 0.412 0.602 0.794 0.755 0.768 0.713 0.799 0.671 0.769 0.646 0.804 0.334 0.418 0.920 0.791 0.757 0.723 0.632 0.391 0.537 0.452 0.396 0.913 0.416 0.765 0.491 0.969 0.307 1.000 0.875 0.716 0.550 0.918 0.716 0.897 1.000 0.563 0.527 0.509 0.456 0.509 0.491 0.670 0.547 0.610 0.484 0.549 0.529 0.500 0.575 0.803 0.715 0.518 0.650 0.721 0.457 0.298 0.558 0.554 0.433 0.331 0.631 0.660 0.667 0.580 0.572 0.595 0.453 0.415 0.429 0.651 0.623 0.651 0.554 0.513 0.833 0.562 0.765 0.677 0.887 0.785 0.730 0.776 0.765 0.811 0.776 0.941 0.920 0.714 0.520 0.716 0.659 0.682 0.965 0.884 0.774 0.686 1.000 0.527 0.963 0.649 0.738 0.749 0.806 0.788 0.727 0.782 0.557 0.781 0.714 0.692 0.402 0.868 0.675 0.463 0.929 0.678 0.528 0.744 1.000 0.247 0.569 0.937 0.821 0.928 0.834 0.491 0.580 0.970 0.699 0.508 0.359 0.374 0.747 0.299 0.515 0.469 0.401 0.398 0.363 0.515 0.634 0.410 0.257 0.940 0.776 0.355 0.433 0.316 0.382 0.500 0.965 0.381 0.422 0.474 0.458 0.447 0.606 0.388 0.572 0.762 0.473 0.325 0.486 0.500 1.000 0.353 0.532 1.000 0.753 1.000 0.295 0.575 0.668 0.715 1.000 0.336 0.489 0.450 0.400 0.451 0.507 0.240 0.451 0.902 0.534 0.829 0.548 0.661 0.549 0.672 0.791 0.321 0.909 0.920 0.800 0.963 0.871 0.590 0.964 1.000 0.431 1.000 1.000 0.956 0.705 0.748 0.920 0.993 0.900 0.877 0.522 0.780 0.585 1.000 0.519 0.889 0.964 0.933 0.821 0.990 0.812 1.000 0.898 0.934 0.981 0.665 0.383 0.815 1.000 0.894 1.000 0.737 0.452 0.428 0.939 0.984 0.919 1.000 0.941 0.925 1.000 0.509 0.966 0.956 0.736 0.721 0.981 1.000 0.931 0.871 0.714 0.100 0.437 0.981 0.906 0.954 0.815 0.100 0.264 0.335 0.328 0.378 0.970 0.193 0.100 0.775 0.652 0.494 0.339 0.492 0.470 0.908 0.713 0.520 0.346 0.595 0.722 0.401 0.331 0.404 0.356 0.584 0.243 0.888 0.294 0.191 0.741 0.570 0.100 0.662 0.540 0.491 0.300 0.896 0.549 0.239 0.829 0.413 0.319 0.201 0.214 0.822 0.728 0.555 0.354 0.644 0.929 0.743 0.655 0.705 0.785 0.992 0.922 0.625 0.581 0.867 0.637 0.955 0.886 0.764 0.564 0.968 1.000 0.502 1.000 0.868 0.755 0.970 1.000 0.925 0.823 0.617 0.593 0.532 0.531 0.278 0.955 1.000 0.795 0.317 0.842 0.929 0.783 0.719 0.743 0.497 0.332 0.386 1.000 1.000 0.962 0.727 0.507 1.000 0.358 0.236 0.301 0.192 0.328 0.471 0.298 0.664 0.100 0.438 0.643 0.478 0.334 0.369 1.000 0.471 1.000 0.711 0.541 0.395 0.223 0.499 0.120 0.331 0.420 0.354 0.393 0.383 0.564 0.219 0.100 0.385 0.180 0.321 0.100 0.674 1.000 0.467 1.000 0.243 0.433 0.167 0.401 0.352 0.212 0.207 0.716 0.650 0.381 1.000 0.362 0.510 0.332 0.770 0.818 0.533 0.459 0.704 0.513 1.000 0.771 0.687 0.479 0.676 0.678 0.688 0.496 0.476 0.336 0.627 0.652 0.931 0.343 0.344 0.614 0.572 0.400 0.296 0.254 0.946 0.669 0.457 0.915 0.755 0.584 0.474 0.917 0.970 0.265 0.605 0.966 1.000 0.801 0.935 0.690 0.600 0.661 0.129 0.100 0.961 0.803 0.930 0.959 1.000 0.651 0.906 0.900 0.762 0.411 0.406 0.213 0.978 0.913 0.956 0.984 0.903 0.436 0.912 1.000 0.472 0.726 0.759 0.974 1.000 0.954 0.815 0.612 0.345 1.000 0.971 0.746 0.987 0.960 0.861 0.872 0.685 0.452 0.424 0.447 0.981 0.899 0.951 0.951 0.828 0.894 0.285 0.624 0.696 0.730 0.747 0.805 0.622 0.796 0.553 0.916 0.418 0.468 0.477 0.583 0.681 0.718 0.480 0.226 0.273 0.100 0.455 0.587 0.657 0.739 0.620 0.720 0.741 0.723 0.533 0.826 0.542 0.815 0.527 0.722 0.791 0.702 0.784 0.888 0.726 0.613 0.748 0.441 0.668 0.618 0.870 0.100 0.798 0.556 0.500 0.594 0.220 0.748 0.635 0.847 0.658 0.648 0.648 0.617 0.185 0.927 0.856 0.851 0.900 0.904 0.961 0.870 0.726 0.909 0.839 0.891 0.867 0.921 0.672 0.858 0.980 0.616 0.183 0.419 0.855 0.831 0.707 0.915 0.809 0.951 0.907 0.806 0.763 0.503 0.926 0.841 0.526 0.356 0.915 0.979 0.495 0.429 0.848 0.963 0.896 0.931 0.988 0.959 0.988 0.933 0.894 0.986 0.964 0.981 0.962 0.905 0.988 0.963 1.000 0.999 0.922 0.580 0.772 0.892 0.692 0.814 0.748 0.797 0.822 0.760 0.790 0.474 0.914 0.694 0.806 1.000 0.527 0.648 0.947 0.945 0.894 0.961 0.774 0.854 0.945 0.966 0.948 0.909 1.000 0.977 0.659 0.774 0.730 0.835 0.812 0.663 0.877 0.736 0.780 0.705 0.822 0.536 0.548 0.935 0.894 0.791 0.708 0.702 0.490 1.000 0.898 1.000 0.749 0.681 0.484 0.823 0.587 0.826 0.899 0.947 0.637 0.850 0.914 0.823 1.000 0.758 0.956 0.625 0.972 0.246 0.845 0.974 0.879 0.801 0.947 0.906 1.000 0.588 0.923 0.919 0.767 0.937 1.000 0.856 0.981 0.712 0.641 0.992 0.976 0.969 0.994 0.661 0.205 0.376 0.270 0.278 0.563 0.180 0.293 0.423 0.269 0.344 0.203 0.702 0.621 0.514 0.370 0.228 0.276 0.455 0.807 0.660 0.540 0.419 0.289 0.667 0.283 0.417 0.256 0.155 0.344 0.272 0.255 0.197 0.241 0.277 0.160 0.543 0.295 0.428 0.384 0.413 0.622 0.344 0.182 0.698 0.247 0.223 0.194 0.299 0.466 0.347 0.726 0.448 0.308 0.254 0.204 0.864 0.670 0.670 0.567 0.368 0.588 0.663 0.593 0.614 0.568 0.596 0.698 1.000 0.732 0.287 0.875 0.469 0.827 0.264 0.913 0.853 0.645 0.376 0.512 0.520 0.256 0.604 0.753 0.848 0.729 0.386 0.715 0.563 0.774 0.742 0.173 0.286 0.912 0.791 0.780 0.740 0.853 0.292 0.100 0.298 0.340 1.000 0.687 0.807 0.100 0.704 0.825 1.000 0.262 0.584 0.720 0.492 0.703 0.475 0.402 0.718 0.946 0.981 0.583 0.506 0.769 0.850 1.000 0.942 0.950 0.649 0.668 0.693 0.967 0.920 0.784 0.691 0.962 0.905 0.717 1.000 1.000 0.973 0.598 0.874 0.891 0.682 0.234 1.000 0.943 0.845 0.928 1.000 0.874 0.929 0.774 0.440 0.395 0.454 0.988 0.935 0.964 0.738 0.521 1.000 0.922 0.406 0.686 0.543 0.702 1.000 0.793 0.862 0.952 0.941 0.942 0.597 0.663 0.880 0.624 0.988 0.913 0.864 0.698 0.980 0.977 0.879 1.000 0.745 0.840 0.997 0.884 0.921 0.866 1.000 0.918 0.960 0.802 0.100 0.954 1.000 0.454 0.817 0.967 0.369 0.647 0.412 0.313 0.696 0.100 0.919 0.316 0.835 0.780 0.917 0.743 0.385 0.418 0.452 0.504 0.884 0.984 0.973 0.768 0.594 0.739 1.000 0.799 0.843 0.375 0.778 0.608 0.577 0.779 1.000 0.800 0.524 0.799 0.797 0.882 0.511 0.927 0.631 0.660 0.624 0.703 0.685 0.824 0.826 0.734 1.000 1.000 0.530 0.671 0.790 0.834 0.751 0.433 0.975 0.686 0.897 0.770 0.280 0.399 0.954 0.614 0.796 0.656 0.401 0.374 0.750 0.503 0.471 0.789 1.000 0.600 0.668 0.931 0.204 1.000 0.783 0.963 0.708 0.445 0.873 0.780 0.494 0.757 0.867 0.924 0.940 0.654 0.723 0.735 0.569 0.817 0.795 0.480 0.492 0.463 0.761 0.306 1.000 0.964 0.808 0.700 0.886 0.570 0.806 0.744 0.682 0.792 0.658 0.758 0.805 0.595 0.796 0.384 0.903 0.574 0.744 0.100 0.252 0.865 0.973 0.959 0.777 0.676 0.797 0.752 0.736 0.926 0.605 0.600 0.153 0.551 0.668 0.243 0.259 0.308 0.399 0.280 0.262 0.297 0.284 0.215 0.377 0.254 0.527 0.176 0.283 0.286 0.307 0.471 0.111 0.213 0.314 0.446 0.342 0.592 0.182 0.472 0.887 0.223 0.433 0.761 0.348 0.125 0.240 0.468 0.100 0.760 1.000 0.966 1.000 0.266 1.000 0.687 0.471 0.776 0.817 0.145 0.247 0.361 0.167 0.724 0.410 0.376 0.207 0.274 1.000 0.672 0.426 0.892 0.360 0.689 0.179 0.292 0.185 0.258 0.555 0.171 0.100 0.583 0.565 0.100 0.948 0.918 0.618 0.538 0.873 1.000 0.648 0.966 0.888 0.784 0.652 0.961 0.966 0.333 0.643 0.725 0.746 0.902 0.859 0.880 0.858 0.312 0.710 0.371 0.728 0.567 0.821 0.839 0.100 0.456 0.785 0.959 0.879 0.689 0.453 0.799 0.936 0.842 0.835 0.704 0.435 0.995 0.466 0.878 0.932 0.323 0.827 0.739 0.735 0.437 0.369 0.391 1.000 0.976 0.968 0.761 0.553 0.941 0.877 0.763 0.765 0.895 1.000 0.993 0.877 0.925 0.817 0.957 0.688 0.882 0.987 1.000 0.965 0.984 0.936 0.982 0.889 0.954 0.986 1.000 0.969 0.970 0.972 0.975 0.947 1.000 1.000 0.980 1.000 1.000 0.988 0.758 0.317 0.238 0.963 0.972 0.678 0.630 0.717 0.974 0.972 0.747 0.711 1.000 1.000 1.000 0.637 0.995 0.647 0.375 0.969 0.959 0.734 0.990 0.919 0.836 0.703 0.449 0.358 0.399 1.000 1.000 0.967 0.960 0.741 0.515 0.953 1.000 0.807 0.235 0.386 0.495 0.504 0.659 0.749 1.000 0.712 0.397 0.601 0.518 0.418 0.958 0.930 0.677 0.629 0.902 0.713 0.621 0.812 0.851 0.652 0.959 0.681 0.954 0.561 0.750 0.685 0.783 0.750 0.930 0.863 0.921 0.904 0.818 0.830 0.410 0.500 0.923 0.761 0.646 0.776 0.671 0.606 0.510 0.719 0.659 0.951 0.630 0.722 0.975 0.847 0.938 0.829 0.394 0.996 0.573 0.202 0.943 0.145 0.987 0.677 0.993 0.931 0.651 0.615 0.724 0.789 0.725 0.452 0.313 0.375 1.000 1.000 0.898 0.632 0.506 0.937 0.883 0.645 0.510 0.705 0.506 0.645 0.696 0.720 0.433 0.828 0.635 0.704 0.678 0.934 0.895 0.666 0.649 0.821 1.000 0.601 0.968 0.875 0.738 0.436 0.933 0.957 0.877 0.696 0.658 0.719 0.864 0.848 0.827 0.788 0.828 0.739 1.000 0.722 0.750 0.782 0.931 0.905 0.736 0.678 0.944 0.788 0.515 0.927 0.936 0.660 0.280 0.904 0.933 0.995 0.904 0.909 0.726 0.807 0.860 0.930 0.957 0.483 0.827 0.644 0.935 0.925 0.668 0.401 0.358 0.415 1.000 0.982 1.000 1.000 0.886 0.949 0.967 0.623 0.503 0.870 0.100 0.844 1.000 0.533 1.000 0.795 0.680 0.701 0.100 0.101 0.147 0.123 0.109 0.100 0.108 0.278 0.100 0.100 0.117 0.107 0.109 0.127 0.100 0.100 0.112 0.100 0.170 0.100 0.100 0.109 0.111 0.116 0.100 0.107 0.100 0.100 0.100 0.102 0.105 0.118 0.110 0.117 0.100 0.115 0.100 0.100 0.100 0.105 0.100 0.100 0.108 0.100 0.904 0.576 0.760 0.742 0.636 0.808 0.617 0.716 0.801 0.584 0.781 0.239 0.906 0.100 0.739 0.100 0.355 0.486 0.929 0.946 0.750 0.485 0.749 0.687 0.685 0.970 0.899 0.826 0.556 0.949 0.522 0.969 0.609 0.614 0.521 0.802 0.773 0.804 0.801 0.727 0.783 0.613 0.792 0.249 0.482 0.712 0.330 0.745 0.408 0.782 0.100 0.914 0.336 0.412 0.403 0.886 0.595 0.464 0.911 0.840 0.512 0.280 0.891 0.152 0.865 0.735 0.753 0.823 0.980 0.572 0.740 0.830 0.738 0.887 0.808 0.373 0.523 0.439 0.985 0.909 0.968 0.740 0.641 0.854 0.566 1.000 0.533 0.726 0.668 0.654 0.758 0.558 0.771 0.901 0.665 0.411 0.641 0.904 0.932 0.782 0.426 0.858 0.637 0.958 0.100 0.632 0.708 0.731 0.744 0.786 0.672 0.771 0.587 0.766 0.100 0.646 0.705 0.422 0.883 0.534 1.000 0.380 0.648 0.402 0.921 0.664 0.315 0.816 0.228 0.514 0.220 0.991 1.000 0.779 0.816 0.838 0.682 0.493 1.000 0.675 0.774 0.830 0.759 0.306 0.710 0.646 0.800 0.666 0.473 0.745 0.664 0.631 0.603 1.000 0.767 0.434 0.728 0.619 0.679 0.270 1.000 0.514 0.728 0.622 1.000 0.455 0.622 0.781 0.785 0.705 0.692 0.790 0.610 0.866 0.748 0.215 0.368 0.909 0.893 0.750 0.678 0.823 0.452 0.302 0.623 0.596 0.889 0.591 0.651 0.928 1.000 0.993 0.749 0.899 0.793 0.983 0.810 0.991 0.948 0.559 0.564 0.100 0.680 0.558 0.649 0.180 0.636 1.000 0.316 0.227 0.518 0.259 0.363 0.139 0.480 0.421 0.264 0.668 0.123 0.261 0.858 0.532 0.175 0.287 0.566 0.132 0.188 0.338 0.144 0.143 0.395 0.147 0.273 0.353 0.233 0.167 0.132 0.290 0.168 0.153 0.180 0.113 0.248 0.328 0.949 0.236 0.990 0.706 0.139 0.100 0.881 0.620 0.873 0.655 0.876 0.713 0.775 0.882 0.364 0.887 0.880 0.768 0.127 0.213 0.985 0.994 0.773 0.789 0.881 0.820 0.695 0.993 0.688 0.737 0.641 0.990 0.749 0.824 0.892 0.879 0.972 0.911 0.903 0.925 0.555 0.935 0.881 0.655 0.864 0.965 0.652 1.000 0.817 0.544 0.941 0.977 0.932 0.806 0.957 0.942 1.000 0.796 0.471 0.100 0.982 0.896 0.130 0.794 0.989 0.770 1.000 0.836 0.730 0.990 0.433 0.774 0.856 0.832 0.964 1.000 0.898 0.760 0.591 0.507 1.000 1.000 0.373 0.632 0.172 0.306 0.196 0.246 0.193 0.204 0.259 0.188 0.169 0.777 0.644 0.471 0.421 0.442 0.400 0.458 0.904 0.697 0.540 0.543 0.409 0.487 0.346 0.364 0.567 0.297 0.319 0.419 0.430 0.547 0.238 0.317 0.198 0.114 0.204 0.891 0.287 0.149 0.101 0.142 0.100 0.119 0.242 0.229 0.673 0.312 0.533 0.435 0.448 0.796 0.847 0.187 0.116 0.834 0.470 0.398 0.785 0.409 0.647 1.000 0.669 0.100 0.249 0.445 0.194 0.735 0.386 0.317 0.193 0.234 0.911 0.726 0.723 0.429 0.642 0.372 0.901 0.570 0.855 0.514 0.785 0.649 0.645 0.756 0.699 0.791 0.484 0.941 0.718 0.242 0.920 0.934 0.735 0.695 0.770 1.000 0.682 0.961 0.899 0.832 0.764 0.963 0.957 0.818 0.546 0.456 0.797 0.743 0.775 0.812 0.724 0.822 0.680 0.792 0.323 0.716 0.978 0.783 0.753 0.858 0.782 0.924 0.750 0.690 0.830 0.742 0.946 0.594 0.906 1.000 0.483 0.961 0.895 0.650 0.832 0.674 0.461 0.903 0.908 0.613 1.000 0.787 0.899 0.909 0.570 0.802 0.662 0.880 0.774 0.469 0.513 0.489 0.969 0.903 0.956 0.958 0.820 0.715 0.879 0.579 0.912 0.342 0.722 0.824 0.824 0.815 0.832 0.759 0.802 0.550 0.896 0.796 0.496 0.305 0.947 0.946 0.942 0.898 0.930 0.933 0.962 0.968 0.946 0.910 0.929 0.992 0.950 0.971 0.809 0.818 0.819 0.827 0.838 0.813 0.907 0.813 0.910 0.621 0.825 0.595 0.606 0.958 0.755 0.558 0.708 0.556 0.859 0.918 0.796 0.793 0.947 0.838 0.965 0.766 0.903 0.944 0.978 0.349 0.768 0.935 0.992 0.425 0.866 0.883 0.876 0.834 1.000 0.929 0.948 1.000 0.694 0.994 0.716 1.000 0.927 0.937 0.964 0.610 0.951 0.922 0.864 0.928 0.796 0.864 0.924 0.767 0.800 1.000 1.000 1.000 0.986 0.964 0.988 0.970 0.926 0.870 0.583 0.540 0.676 0.601 0.794 0.620 0.674 0.733 0.586 0.781 0.256 0.851 0.458 0.718 0.311 0.401 0.580 0.920 0.941 0.648 0.489 0.703 0.647 0.624 0.956 0.724 0.616 0.368 0.635 0.592 0.969 0.445 0.660 0.679 0.794 0.757 0.784 0.836 0.729 0.827 0.638 0.793 0.269 0.448 0.946 0.621 0.745 0.600 0.616 0.401 0.830 0.413 0.617 0.529 0.931 0.666 0.623 0.860 0.830 0.336 0.825 0.406 0.165 0.651 0.223 0.816 0.798 0.797 0.616 0.844 1.000 0.550 0.714 0.813 0.683 0.849 0.781 0.357 0.411 0.281 0.925 0.778 0.956 0.520 0.555 0.912 0.596 0.743 0.811 0.648 0.811 0.674 0.697 0.743 0.617 0.801 0.304 0.850 0.846 0.745 0.313 0.538 0.712 0.939 0.954 0.766 0.653 0.838 0.758 0.714 0.970 0.911 0.862 0.764 0.959 0.713 0.971 0.517 0.713 0.751 0.806 0.780 0.818 0.842 0.756 0.837 0.673 0.799 0.279 0.431 0.924 0.814 0.745 0.684 0.597 0.419 0.912 0.914 0.453 0.658 0.496 0.940 0.472 0.700 0.955 0.890 0.429 0.920 0.711 0.835 0.350 0.869 0.890 0.644 0.820 0.965 0.962 0.876 0.972 0.949 0.859 0.971 0.713 0.902 0.764 0.917 0.975 0.576 0.726 0.881 0.726 0.903 0.760 0.821 0.670 0.523 0.487 1.000 0.984 0.999 1.000 0.919 0.962 1.000 0.840 0.720 0.959 0.786 0.616 0.726 0.534 0.580 0.737 0.775 0.778 0.403 0.798 0.744 0.288 0.792 0.918 0.962 0.939 0.804 0.684 1.000 0.715 0.662 1.000 0.860 0.828 0.684 0.974 0.566 0.691 0.289 0.859 0.759 0.983 0.843 0.934 0.959 0.767 0.413 0.298 0.996 0.899 1.000 0.973 0.976 0.763 0.966 1.000 1.000 0.979 0.588 0.992 0.957 0.736 0.244 0.959 0.990 1.000 0.888 0.470 0.935 0.876 0.968 0.951 0.719 0.839 0.455 0.951 0.803 0.538 0.511 0.452 0.971 1.000 0.878 0.942 0.975 0.719 0.713 0.320 0.526 0.761 0.346 0.505 0.522 0.535 0.570 0.718 0.276 0.896 0.856 0.100 0.113 1.000 0.866 0.561 0.564 0.351 0.566 0.857 0.760 0.479 0.960 0.550 0.439 0.615 0.664 0.594 0.646 0.538 0.630 0.452 0.752 0.179 0.694 0.696 0.806 0.730 0.714 0.509 1.000 0.521 0.930 0.685 0.342 0.932 0.176 0.655 0.852 0.828 0.937 0.893 0.244 0.657 0.363 0.592 0.653 0.434 0.328 0.353 0.721 0.415 1.000 0.941 0.732 0.506 0.548 0.769 0.299 0.545 0.602 0.546 0.439 0.567 0.835 0.797 0.100 0.750 0.518 0.736 0.816 0.553 0.754 0.706 0.953 0.965 0.445 0.680 0.936 0.887 0.818 0.816 0.358 0.715 0.360 0.747 0.100 0.933 1.000 0.862 0.548 0.375 0.904 1.000 0.372 1.000 0.712 0.934 0.838 0.495 0.615 0.614 0.943 0.582 0.277 0.328 0.307 1.000 0.686 0.416 0.913 1.000 0.828 0.549 0.771 0.756 0.511 0.812 0.585 0.775 0.333 0.976 0.849 0.100 0.431 0.828 0.975 0.957 0.784 0.716 0.736 0.716 1.000 0.901 0.859 0.754 0.732 0.987 0.638 0.713 0.885 0.805 0.955 0.820 0.246 0.820 0.903 0.100 1.000 0.964 0.752 0.845 0.791 0.876 0.696 0.941 0.697 0.898 0.732 0.480 0.849 0.885 0.876 0.461 0.893 0.876 0.933 0.944 1.000 0.720 0.835 0.782 0.875 0.820 0.527 0.523 0.462 0.976 0.915 0.956 0.967 0.828 0.729 1.000 0.727 0.203 0.398 0.551 0.339 0.608 0.240 0.100 0.170 0.667 0.498 0.484 0.566 0.628 0.470 0.701 0.513 0.833 0.327 0.721 0.100 0.780 0.390 0.423 0.315 0.379 0.590 0.583 0.262 0.114 0.216 0.150 0.294 0.121 0.655 0.400 0.371 0.330 0.398 0.819 1.000 1.000 0.747 0.365 0.266 0.789 0.426 0.311 0.215 0.255 0.828 0.665 0.747 0.100 0.123 0.363 0.220 0.339 0.179 0.202 1.000 0.179 0.464 0.100 0.652 0.495 0.455 0.491 1.000 0.454 0.731 0.515 0.465 0.360 0.877 0.178 0.448 0.293 0.208 0.684 0.573 0.288 0.206 0.364 0.539 0.481 0.389 0.185 0.234 0.535 0.503 0.533 0.145 0.413 0.318 0.205 0.265 0.781 0.373 0.641 0.344 0.863 0.930 0.863 0.863 0.877 0.866 0.858 0.920 0.760 0.849 0.440 0.681 0.693 0.706 0.722 0.932 0.421 1.000 0.911 0.779 0.858 0.903 0.824 0.878 0.922 0.819 0.781 1.000 1.000 0.783 0.718 0.690 0.798 0.933 0.945 0.871 0.880 0.789 0.878 0.859 0.980 0.507 0.984 0.946 0.785 0.407 0.966 0.655 0.775 0.698 0.645 0.776 0.779 0.803 0.736 0.809 0.568 0.616 1.000 0.867 0.732 0.913 0.449 0.775 0.686 0.715 1.000 0.584 0.743 0.744 0.839 0.818 0.858 0.924 0.766 0.756 1.000 0.661 0.816 0.807 1.000 0.833 0.924 1.000 1.000 1.000 0.773 0.778 0.771 0.618 0.774 0.901 0.805 0.782 0.719 0.805 0.573 0.644 1.000 0.879 0.713 0.720 0.513 1.000 0.100 0.863 0.968 0.995 0.764 0.885 0.928 0.831 0.889 0.985 0.932 0.836 0.807 0.975 0.888 0.878 0.912 0.808 0.898 0.897 0.454 0.799 0.908 0.842 0.866 1.000 0.985 0.959 0.881 0.884 0.843 0.857 0.582 0.721 1.000 0.994 0.961 0.978 0.878 0.758 0.926 0.611 0.908 0.631 0.916 0.920 0.788 0.905 0.863 0.918 0.816 0.914 0.813 0.840 0.799 0.822 0.804 0.665 0.693 0.932 0.935 0.765 0.859 0.894 0.931 0.829 0.788 1.000 0.978 0.473 0.825 0.724 0.840 0.977 0.938 0.898 0.812 0.540 0.805 1.000 0.969 0.872 0.707 0.982 0.555 0.523 1.000 0.978 0.568 0.633 0.819 0.995 0.919 0.953 0.959 0.931 0.955 0.960 0.981 1.000 0.193 0.787 1.000 1.000 1.000 0.976 0.928 1.000 0.523 0.954 0.985 0.700 1.000 0.619 0.885 0.934 0.870 0.867 1.000 0.904 0.932 0.818 0.893 0.810 0.852 1.000 0.905 0.837 1.000 0.696 0.814 0.839 0.213 0.100 0.949 0.202 1.000 0.727 0.901 0.935 0.837 0.824 0.717 0.820 1.000 0.661 0.414 0.429 0.922 0.443 0.634 0.745 0.773 0.681 1.000 0.705 0.839 0.708 0.580 0.934 0.800 0.869 0.940 1.000 0.897 0.932 0.841 0.817 0.983 0.558 0.685 0.337 0.800 0.840 0.908 0.905 0.863 0.903 0.790 0.443 0.434 0.610 0.698 0.466 0.806 0.304 0.792 0.890 0.670 0.971 0.625 0.906 1.000 0.461 0.845 0.935 0.985 1.000 0.711 0.677 0.828 0.842 0.232 0.712 0.872 0.818 0.863 0.575 0.710 1.000 0.881 0.746 1.000 0.854 0.580 0.537 0.649 0.756 0.638 0.718 1.000 0.763 0.350 0.912 0.618 0.550 0.878 0.634 0.653 0.889 0.770 0.611 0.958 0.636 0.513 0.658 0.751 0.758 0.897 0.830 0.891 0.894 0.803 0.211 0.357 0.692 0.100 0.303 0.569 0.451 0.608 0.959 0.685 0.602 0.712 0.627 1.000 0.913 0.994 0.678 0.253 0.903 1.000 0.973 0.996 0.934 0.564 0.745 0.792 0.753 0.465 0.329 0.418 1.000 1.000 1.000 0.958 0.741 0.508 0.647 1.000 0.772 0.413 0.905 0.810 1.000 0.988 0.803 0.811 0.953 1.000 0.914 0.945 0.856 0.809 0.982 0.554 0.944 1.000 0.907 1.000 0.916 0.915 0.951 0.597 0.383 1.000 0.438 0.696 0.889 0.861 0.915 0.889 1.000 0.463 0.798 0.934 0.967 0.499 1.000 0.910 0.761 0.863 0.424 0.972 1.000 0.969 0.857 0.900 0.822 0.553 0.819 1.000 1.000 0.888 0.751 0.917 0.427 0.785 0.926 0.785 1.000 0.663 0.655 0.899 0.825 1.000 0.821 0.795 0.740 0.750 1.000 0.813 1.000 0.688 0.766 0.716 0.778 0.740 0.642 0.671 1.000 0.949 0.710 0.590 0.850 0.647 0.915 0.778 0.881 0.940 0.878 0.956 0.870 0.848 0.971 0.795 0.798 0.856 1.000 1.000 0.882 0.908 0.950 1.000 0.891 0.533 0.768 0.927 0.841 0.785 0.913 0.567 0.955 0.823 0.809 0.762 0.820 0.605 0.658 1.000 0.981 0.916 0.796 0.647 1.000 0.772 0.413 0.905 0.810 1.000 0.988 0.803 0.811 0.953 1.000 0.914 0.945 0.856 0.809 0.982 0.554 0.944 1.000 0.907 1.000 0.916 0.915 0.951 0.597 0.383 1.000 0.438 0.696 0.889 0.861 0.915 0.889 1.000 0.463 0.798 0.934 0.967 0.499 1.000 0.910 0.761 0.863 0.424 0.972 1.000 0.969 0.857 0.900 0.822 0.553 0.819 1.000 1.000 0.888 0.751 0.882 0.936 0.543 0.589 0.764 0.799 0.513 1.000 0.627 0.367 0.913 0.917 0.760 0.870 0.934 0.839 0.927 0.704 0.826 0.290 0.830 0.640 0.957 0.543 0.888 0.833 0.854 0.894 0.870 0.853 0.907 0.723 0.583 0.560 0.994 0.988 0.979 0.932 0.859 0.923 0.543 0.606 0.790 0.602 1.000 0.947 0.922 0.777 0.843 0.931 0.878 0.969 0.933 0.838 0.807 0.982 0.956 0.832 0.834 0.834 0.977 0.934 0.884 0.909 0.917 0.969 0.830 0.876 1.000 0.460 0.818 0.929 1.000 0.988 0.836 0.823 0.776 0.998 0.925 1.000 0.704 0.935 0.979 0.888 0.810 0.923 1.000 0.743 0.805 0.581 0.656 0.991 0.960 0.961 0.972 0.881 0.746 0.692 0.548 0.952 0.855 1.000 0.858 0.919 0.694 1.000 0.778 0.873 1.000 1.000 0.100 0.248 0.829 0.734 0.690 1.000 1.000 0.971 0.949 0.901 0.646 0.926 0.898 0.860 0.973 0.962 0.802 0.859 0.958 0.902 0.975 0.931 0.839 0.815 0.980 0.975 0.872 0.945 0.884 0.947 0.966 0.893 0.972 1.000 0.956 1.000 0.957 0.453 0.799 0.938 1.000 0.925 0.790 1.000 0.944 0.976 0.926 0.875 0.893 0.838 0.612 0.742 1.000 0.982 0.978 0.882 0.746 0.919 0.682 0.683 0.767 0.854 0.906 0.845 0.974 0.950 0.521 0.824 0.682 0.984 1.000 0.985 0.778 0.504 0.983 0.856 0.734 0.748 1.000 0.839 0.891 0.677 0.100 0.972 0.882 0.950 0.893 0.658 0.976 0.944 0.912 1.000 1.000 0.923 1.000 0.458 0.932 0.930 1.000 1.000 0.990 0.627 0.949 0.998 1.000 0.919 0.898 0.797 0.866 0.870 0.905 0.868 0.841 0.926 0.641 0.531 0.941 1.000 0.642 0.394 0.753 0.769 0.644 0.622 0.803 0.851 0.578 1.000 0.471 0.728 0.860 1.000 0.678 0.528 0.807 0.588 0.799 0.670 0.317 0.839 0.885 0.735 0.777 0.705 0.686 1.000 0.877 0.976 0.880 0.965 0.990 0.927 0.612 0.788 0.810 0.959 0.579 0.495 0.934 0.906 0.710 0.841 0.487 0.703 0.784 0.627 0.767 0.925 1.000 0.911 0.956 0.940 0.911 0.897 0.847 0.917 0.911 0.952 0.859 0.578 0.661 0.960 0.642 0.805 0.781 0.766 0.779 0.803 0.481 0.921 0.771 0.642 0.203 0.988 1.000 0.884 0.956 1.000 0.959 1.000 0.913 0.995 0.983 0.626 0.821 0.461 0.787 0.779 0.691 0.922 0.745 0.925 0.696 0.860 0.538 0.565 0.949 0.791 0.651 0.837 0.529 0.746 0.880 0.595 0.969 0.731 0.948 1.000 0.939 0.963 0.517 0.948 0.385 0.172 0.905 1.000 1.000 0.604 0.974 0.862 0.942 0.747 0.948 0.725 0.737 0.351 0.248 0.100 0.607 0.597 0.368 0.100 0.708 0.690 0.994 0.942 0.100 0.904 0.673 0.588 0.506 0.722 0.874 0.422 0.123 0.220 0.147 0.820 0.616 0.814 0.555 0.213 0.545 0.896 0.626 0.574 0.860 0.765 0.621 0.566 0.661 0.705 0.225 0.507 0.229 0.100 0.460 0.836 0.212 0.423 0.611 0.691 0.510 0.853 0.850 0.685 0.726 0.642 0.882 0.750 0.732 0.352 0.192 0.100 0.314 0.156 0.437 0.375 0.135 0.479 0.465 0.840 0.808 0.735 1.000 0.804 0.799 0.738 0.825 0.515 0.528 0.657 0.663 0.505 0.558 0.707 0.720 0.835 0.558 0.704 0.100 0.703 0.575 0.278 0.870 0.100 0.654 0.603 0.626 0.691 0.263 0.408 0.100 1.000 0.359 0.526 0.240 
0.00900  2.3282e+06  0.10000 0.69917 0.75557   0.01019 0.07855   0.718 0.598 0.694 0.813 0.558 0.617 0.802 0.756 0.682 0.776 0.789 0.476 0.753 0.544 0.772 0.594 0.150 1.000 1.000 0.673 0.533 0.838 1.000 0.977 0.553 0.675 0.767 0.635 0.736 0.689 0.897 0.650 0.901 0.816 0.837 0.491 0.454 0.921 0.785 0.782 0.685 0.702 0.477 0.705 0.721 0.584 0.937 0.597 0.827 1.000 0.898 0.941 0.915 0.310 0.254 0.682 1.000 0.827 1.000 0.468 0.826 0.754 0.603 0.953 0.700 0.765 0.459 0.800 0.687 0.686 0.816 0.462 0.732 0.524 0.703 0.603 1.000 0.794 0.876 0.870 0.738 1.000 1.000 0.542 0.687 0.793 0.559 0.499 0.854 0.621 0.909 0.831 0.517 0.463 0.910 0.795 0.747 0.552 0.621 0.500 0.676 0.789 0.634 0.888 0.507 0.875 0.951 0.863 0.952 0.498 1.000 0.855 1.000 0.882 0.868 0.623 0.955 0.928 0.345 0.805 0.816 0.860 0.703 1.000 0.890 0.335 0.346 0.652 0.467 0.678 0.698 0.544 0.210 0.537 0.640 0.500 0.967 0.217 0.721 0.566 0.543 0.516 0.434 0.552 0.937 0.527 0.701 0.517 0.118 0.373 0.341 0.141 0.965 0.826 0.770 0.696 0.611 0.728 0.655 0.596 0.638 0.781 0.813 0.288 0.652 0.881 0.723 0.275 0.973 0.881 0.777 0.578 0.849 0.654 0.777 1.000 0.878 0.970 0.550 0.677 0.742 0.786 0.729 0.898 0.868 0.860 0.862 0.950 0.809 0.233 0.412 0.923 0.600 0.892 0.218 0.652 0.447 0.462 0.665 0.591 0.822 0.722 0.611 0.335 0.994 0.880 0.682 0.943 0.562 0.819 0.878 0.988 0.962 0.579 0.968 0.678 0.977 0.679 0.562 0.394 0.622 1.000 1.000 0.965 0.720 0.913 0.885 0.947 0.932 0.888 0.987 0.822 0.960 0.780 0.966 0.872 0.891 0.573 1.000 1.000 1.000 1.000 0.963 0.979 1.000 0.999 0.946 0.945 0.989 0.929 0.956 0.935 0.991 0.987 0.977 0.783 0.993 0.872 0.919 0.939 0.939 1.000 0.999 1.000 0.979 1.000 1.000 0.971 1.000 1.000 0.100 0.747 0.922 1.000 0.656 1.000 0.972 0.964 1.000 0.831 1.000 0.100 1.000 0.979 0.916 0.980 0.983 0.986 0.978 1.000 0.999 0.915 0.100 0.725 0.577 0.715 0.507 0.965 0.920 0.904 0.870 0.972 0.889 0.994 0.736 0.874 0.993 0.311 0.948 1.000 0.994 0.748 0.999 1.000 0.480 0.987 0.947 0.701 0.743 0.902 0.828 1.000 0.717 1.000 0.759 1.000 0.999 1.000 0.939 0.999 0.903 1.000 1.000 1.000 0.999 0.996 1.000 0.850 1.000 1.000 0.957 0.853 0.911 0.978 0.947 0.918 0.731 0.894 0.784 1.000 0.560 0.967 0.949 0.961 0.944 0.997 0.971 0.986 1.000 0.954 0.980 0.834 0.893 1.000 1.000 1.000 0.999 0.979 1.000 0.999 1.000 1.000 0.878 0.692 0.663 0.876 0.696 0.968 0.901 0.682 0.605 0.988 0.968 0.981 0.642 1.000 0.924 1.000 0.958 0.988 0.947 0.954 0.969 0.925 0.956 0.992 0.944 0.914 0.964 0.844 1.000 0.966 0.958 0.962 0.942 0.954 0.960 0.943 1.000 1.000 0.867 1.000 1.000 0.938 0.998 0.991 0.966 1.000 0.957 0.871 1.000 0.993 0.896 0.994 0.843 0.978 0.661 1.000 0.999 0.933 0.687 0.938 0.847 0.759 0.919 0.848 0.868 0.753 0.990 0.914 0.993 0.992 1.000 0.775 0.721 1.000 0.990 0.894 0.955 0.901 1.000 0.813 1.000 0.877 0.799 0.726 0.881 1.000 0.980 0.932 0.875 0.808 0.881 0.804 0.737 0.777 1.000 0.995 0.932 0.904 0.889 0.699 0.676 1.000 0.929 0.854 0.660 0.953 0.840 1.000 0.969 0.875 1.000 0.977 0.464 0.581 0.761 0.691 0.583 0.804 0.763 0.866 0.870 1.000 0.861 0.514 0.750 0.761 0.674 0.767 0.484 0.470 0.463 0.714 0.661 0.721 0.848 0.586 0.654 0.914 0.901 0.701 0.897 0.881 0.870 0.879 0.782 0.946 0.977 0.835 0.820 0.360 0.852 0.996 1.000 1.000 0.858 0.741 0.958 0.986 0.590 0.886 0.903 0.915 0.924 0.938 0.864 0.937 0.809 0.943 0.651 0.951 0.959 1.000 0.993 1.000 0.944 1.000 1.000 0.608 1.000 0.971 0.324 0.924 0.946 0.937 0.629 0.967 0.950 0.998 0.948 1.000 0.833 0.977 0.776 0.785 0.751 0.835 0.917 0.939 0.816 0.927 0.875 0.879 0.968 1.000 0.336 0.100 0.617 0.367 0.100 0.180 0.100 0.706 0.475 0.294 0.100 0.311 0.201 0.456 0.100 0.146 0.280 0.424 0.566 0.928 0.970 1.000 0.990 0.983 0.917 0.520 0.696 0.947 0.963 0.905 0.975 0.928 0.979 0.986 0.747 0.971 0.716 0.980 0.972 1.000 0.858 0.316 0.962 1.000 0.960 0.994 1.000 1.000 1.000 1.000 0.950 0.934 0.974 0.757 0.999 0.903 0.977 0.976 0.925 0.689 1.000 0.910 0.945 0.990 0.998 0.914 0.987 1.000 0.998 1.000 0.970 0.991 1.000 0.962 1.000 1.000 0.962 0.984 0.995 0.397 0.974 0.958 0.775 1.000 0.973 1.000 0.941 0.918 0.805 1.000 0.992 0.980 1.000 1.000 0.965 0.896 0.968 1.000 1.000 0.298 0.643 0.284 0.459 0.320 0.615 0.531 0.522 0.139 0.380 0.402 0.200 0.100 0.100 0.787 0.628 0.298 0.296 0.344 0.438 0.312 0.742 0.526 0.100 0.241 0.190 0.236 0.935 0.895 0.789 0.844 0.866 0.790 0.777 0.777 0.883 0.544 0.632 0.683 0.952 0.591 0.959 0.786 0.743 0.924 0.815 0.804 0.929 0.890 0.807 0.978 0.837 0.586 0.815 0.855 0.919 0.879 0.957 0.925 0.931 0.925 0.892 0.540 0.591 0.914 0.880 0.903 0.751 0.745 0.661 0.642 0.830 0.715 0.968 0.768 0.840 0.858 0.452 0.798 0.949 0.896 0.642 0.996 0.923 0.678 0.989 0.698 0.989 0.934 0.991 0.961 0.580 0.755 0.897 0.837 0.872 0.691 0.627 0.658 1.000 1.000 1.000 0.978 0.867 0.741 0.627 0.588 0.620 0.755 0.598 0.236 0.263 0.854 0.568 0.669 0.674 0.573 0.657 0.299 1.000 1.000 0.649 0.682 0.141 0.791 0.850 0.225 1.000 0.193 0.746 1.000 0.773 0.774 0.547 0.181 0.258 0.275 0.386 0.380 0.172 0.100 0.747 0.650 0.537 0.422 0.718 0.522 0.937 0.731 0.492 0.861 0.542 0.420 0.439 0.322 0.325 0.362 0.645 0.100 0.277 0.368 0.297 0.389 0.645 0.100 0.404 1.000 0.666 0.429 0.434 0.234 0.405 1.000 0.492 0.770 0.299 0.419 0.297 0.147 0.140 0.476 0.325 0.512 0.100 0.777 0.534 0.367 0.329 0.321 0.731 0.800 0.579 0.535 0.380 0.509 0.395 0.354 0.336 0.414 0.316 0.312 0.487 0.263 0.376 0.212 0.230 0.100 0.321 0.107 0.263 0.156 0.398 0.357 0.515 0.271 0.369 0.342 0.448 0.838 0.813 0.305 0.120 0.908 0.884 0.100 1.000 0.828 0.893 0.985 0.755 0.224 0.804 0.169 0.524 0.341 0.205 0.345 1.000 0.275 0.658 0.375 0.335 0.815 0.435 0.400 0.520 0.919 1.000 0.804 0.910 0.276 0.891 0.562 0.868 0.234 0.542 1.000 0.654 0.431 0.683 0.775 0.784 0.955 1.000 0.751 0.888 0.927 0.687 0.252 0.457 0.166 0.100 0.215 0.732 0.598 0.362 0.377 0.549 0.537 0.715 0.533 0.537 0.579 0.144 0.897 0.632 0.317 0.366 0.252 0.225 0.433 0.220 0.885 0.426 0.410 0.544 0.783 0.817 0.326 0.888 0.154 0.791 0.252 0.437 1.000 0.728 0.330 0.899 0.779 0.568 0.557 0.802 0.932 0.992 0.991 0.964 0.593 0.561 0.489 0.811 0.975 0.796 0.848 0.846 0.623 0.919 0.899 0.483 0.995 0.975 1.000 0.623 0.173 0.445 0.529 0.280 0.158 0.186 0.939 0.508 0.572 1.000 0.823 0.197 0.468 0.800 0.733 0.711 0.393 1.000 0.783 0.963 0.867 0.761 0.982 0.943 0.566 0.829 0.371 0.961 0.879 0.952 0.970 0.566 0.449 0.720 0.482 0.892 0.449 0.670 0.764 0.576 0.750 0.845 0.861 0.955 0.870 0.940 0.952 0.463 0.817 1.000 0.775 0.873 0.842 0.400 0.913 0.186 0.305 0.521 0.292 0.100 0.100 0.100 0.215 0.267 0.289 0.130 0.229 0.508 0.392 0.435 0.402 0.526 0.425 0.362 0.494 0.428 0.391 0.521 0.495 0.324 0.422 0.495 0.432 0.487 0.485 0.584 0.413 0.599 0.500 0.540 0.500 0.412 0.500 0.514 0.500 0.417 0.407 0.500 0.500 0.435 0.534 0.500 0.471 0.476 0.473 0.181 0.500 0.166 0.211 0.290 0.212 0.298 0.162 0.278 0.301 0.136 0.155 0.165 0.219 0.167 0.203 0.192 0.174 0.132 0.178 0.208 0.165 0.214 0.303 0.234 0.307 0.364 0.298 0.309 0.189 0.332 0.500 0.500 0.245 0.154 0.233 0.158 0.100 0.100 0.180 0.203 0.100 0.192 0.124 0.120 0.138 0.191 0.248 0.166 0.100 0.237 0.246 0.195 0.153 0.231 0.197 0.178 0.142 0.167 0.176 0.210 0.124 0.154 0.933 0.937 0.921 0.956 0.919 0.962 0.878 0.912 0.891 1.000 0.959 0.921 0.807 1.000 0.887 1.000 0.951 0.923 0.982 0.897 0.924 0.500 0.498 0.498 0.495 0.500 0.500 0.499 0.499 0.500 0.500 0.500 0.500 0.500 0.494 0.500 0.499 0.500 0.500 0.499 0.500 0.500 0.500 0.500 0.501 0.500 0.499 0.500 0.499 0.500 0.500 0.500 0.500 0.500 0.500 0.500 0.507 0.500 0.500 0.500 0.500 0.500 0.500 0.500 0.405 0.445 0.490 0.477 0.497 0.500 0.496 0.500 0.500 0.500 0.499 0.485 0.499 0.500 0.499 0.493 0.500 0.494 0.499 0.500 0.500 0.500 0.499 0.496 0.492 0.529 0.557 0.696 0.628 0.711 0.538 0.477 0.500 0.538 0.500 0.589 0.588 0.501 0.823 0.557 0.614 0.576 0.878 0.500 1.000 0.771 0.657 0.570 0.558 0.656 1.000 0.794 0.481 0.672 0.470 0.838 0.573 0.540 0.379 0.459 1.000 0.968 0.821 0.666 0.705 0.545 0.821 0.820 0.476 0.560 0.722 0.912 0.670 0.896 0.957 0.886 0.946 0.944 0.844 0.973 0.946 1.000 1.000 0.992 0.758 0.100 1.000 0.319 0.484 0.559 0.389 0.275 0.435 0.100 0.196 0.258 0.334 0.373 0.930 0.517 0.553 0.875 0.685 0.969 0.946 0.696 0.836 0.990 0.768 0.915 0.955 0.977 0.852 0.874 0.952 0.977 0.906 1.000 0.955 0.870 0.985 0.100 0.926 0.830 0.476 0.656 1.000 0.934 0.884 0.914 0.563 0.770 0.719 0.708 0.692 0.935 0.776 1.000 0.713 0.746 0.939 0.927 0.759 0.748 0.889 0.764 0.767 1.000 0.962 0.937 1.000 1.000 1.000 0.965 0.848 0.703 0.797 0.786 0.917 0.902 0.891 0.885 0.827 0.778 0.888 0.412 0.782 0.461 0.683 0.850 0.708 0.968 0.795 0.762 1.000 1.000 1.000 1.000 0.938 0.905 0.929 0.987 0.980 1.000 0.726 0.825 0.778 0.895 0.767 0.642 0.526 0.482 1.000 1.000 0.797 0.780 0.582 0.482 0.770 0.696 0.772 0.695 0.720 0.686 0.672 0.807 0.333 0.818 0.564 0.732 0.408 0.244 0.984 0.964 0.500 0.567 0.979 1.000 0.970 0.412 0.602 0.794 0.755 0.768 0.713 0.799 0.671 0.769 0.646 0.804 0.334 0.418 0.920 0.791 0.757 0.723 0.632 0.391 0.537 0.452 0.396 0.913 0.416 0.765 0.491 0.969 0.307 1.000 0.875 0.716 0.550 0.918 0.716 0.897 1.000 0.563 0.527 0.509 0.456 0.509 0.491 0.670 0.547 0.610 0.484 0.549 0.529 0.500 0.575 0.803 0.715 0.518 0.650 0.721 0.457 0.298 0.558 0.554 0.433 0.331 0.631 0.660 0.667 0.580 0.572 0.595 0.453 0.415 0.429 0.651 0.623 0.651 0.554 0.513 0.833 0.562 0.765 0.677 0.887 0.785 0.730 0.776 0.765 0.811 0.776 0.941 0.920 0.714 0.520 0.716 0.659 0.682 0.965 0.884 0.774 0.686 1.000 0.527 0.963 0.649 0.738 0.749 0.806 0.788 0.727 0.782 0.557 0.781 0.714 0.692 0.402 0.868 0.675 0.463 0.929 0.678 0.528 0.744 1.000 0.247 0.569 0.937 0.821 0.928 0.834 0.491 0.580 0.970 0.699 0.508 0.359 0.374 0.747 0.299 0.515 0.469 0.401 0.398 0.363 0.515 0.634 0.410 0.257 0.940 0.776 0.355 0.433 0.316 0.382 0.500 0.965 0.381 0.422 0.474 0.458 0.447 0.606 0.388 0.572 0.762 0.473 0.325 0.486 0.500 1.000 0.353 0.532 1.000 0.753 1.000 0.295 0.575 0.668 0.715 1.000 0.336 0.489 0.450 0.400 0.451 0.507 0.240 0.451 0.902 0.534 0.829 0.548 0.661 0.549 0.672 0.791 0.321 0.909 0.920 0.800 0.963 0.871 0.590 0.964 1.000 0.431 1.000 1.000 0.956 0.705 0.748 0.920 0.993 0.900 0.877 0.522 0.780 0.585 1.000 0.519 0.889 0.964 0.933 0.821 0.990 0.812 1.000 0.898 0.934 0.981 0.665 0.383 0.815 1.000 0.894 1.000 0.737 0.452 0.428 0.939 0.984 0.919 1.000 0.941 0.925 1.000 0.509 0.966 0.956 0.736 0.721 0.981 1.000 0.931 0.871 0.714 0.100 0.437 0.981 0.906 0.954 0.815 0.100 0.264 0.335 0.328 0.378 0.970 0.193 0.100 0.775 0.652 0.494 0.339 0.492 0.470 0.908 0.713 0.520 0.346 0.595 0.722 0.401 0.331 0.404 0.356 0.584 0.243 0.888 0.294 0.191 0.741 0.570 0.100 0.662 0.540 0.491 0.300 0.896 0.549 0.239 0.829 0.413 0.319 0.201 0.214 0.822 0.728 0.555 0.354 0.644 0.929 0.743 0.655 0.705 0.785 0.992 0.922 0.625 0.581 0.867 0.637 0.955 0.886 0.764 0.564 0.968 1.000 0.502 1.000 0.868 0.755 0.970 1.000 0.925 0.823 0.617 0.593 0.532 0.531 0.278 0.955 1.000 0.795 0.317 0.842 0.929 0.783 0.719 0.743 0.497 0.332 0.386 1.000 1.000 0.962 0.727 0.507 1.000 0.358 0.236 0.301 0.192 0.328 0.471 0.298 0.664 0.100 0.438 0.643 0.478 0.334 0.369 1.000 0.471 1.000 0.711 0.541 0.395 0.223 0.499 0.120 0.331 0.420 0.354 0.393 0.383 0.564 0.219 0.100 0.385 0.180 0.321 0.100 0.674 1.000 0.467 1.000 0.243 0.433 0.167 0.401 0.352 0.212 0.207 0.716 0.650 0.381 1.000 0.362 0.510 0.332 0.770 0.818 0.533 0.459 0.704 0.513 1.000 0.771 0.687 0.479 0.676 0.678 0.688 0.496 0.476 0.336 0.627 0.652 0.931 0.343 0.344 0.614 0.572 0.400 0.296 0.254 0.946 0.669 0.457 0.915 0.755 0.584 0.474 0.917 0.970 0.265 0.605 0.966 1.000 0.801 0.935 0.690 0.600 0.661 0.129 0.100 0.961 0.803 0.930 0.959 1.000 0.651 0.906 0.900 0.762 0.411 0.406 0.213 0.978 0.913 0.956 0.984 0.903 0.436 0.912 1.000 0.472 0.726 0.759 0.974 1.000 0.954 0.815 0.612 0.345 1.000 0.971 0.746 0.987 0.960 0.861 0.872 0.685 0.452 0.424 0.447 0.981 0.899 0.951 0.951 0.828 0.894 0.285 0.624 0.696 0.730 0.747 0.805 0.622 0.796 0.553 0.916 0.418 0.468 0.477 0.583 0.681 0.718 0.480 0.226 0.273 0.100 0.455 0.587 0.657 0.739 0.620 0.720 0.741 0.723 0.533 0.826 0.542 0.815 0.527 0.722 0.791 0.702 0.784 0.888 0.726 0.613 0.748 0.441 0.668 0.618 0.870 0.100 0.798 0.556 0.500 0.594 0.220 0.748 0.635 0.847 0.658 0.648 0.648 0.617 0.185 0.927 0.856 0.851 0.900 0.904 0.961 0.870 0.726 0.909 0.839 0.891 0.867 0.921 0.672 0.858 0.980 0.616 0.183 0.419 0.855 0.831 0.707 0.915 0.809 0.951 0.907 0.806 0.763 0.503 0.926 0.841 0.526 0.356 0.915 0.979 0.495 0.429 0.848 0.963 0.896 0.931 0.988 0.959 0.988 0.933 0.894 0.986 0.964 0.981 0.962 0.905 0.988 0.963 1.000 0.999 0.922 0.580 0.772 0.892 0.692 0.814 0.748 0.797 0.822 0.760 0.790 0.474 0.914 0.694 0.806 1.000 0.527 0.648 0.947 0.945 0.894 0.961 0.774 0.854 0.945 0.966 0.948 0.909 1.000 0.977 0.659 0.774 0.730 0.835 0.812 0.663 0.877 0.736 0.780 0.705 0.822 0.536 0.548 0.935 0.894 0.791 0.708 0.702 0.490 1.000 0.898 1.000 0.749 0.681 0.484 0.823 0.587 0.826 0.899 0.947 0.637 0.850 0.913 0.823 1.000 0.758 0.956 0.625 0.972 0.246 0.845 0.974 0.879 0.801 0.947 0.905 1.000 0.588 0.923 0.919 0.767 0.937 1.000 0.856 0.981 0.712 0.641 0.992 0.976 0.969 0.994 0.661 0.205 0.376 0.270 0.278 0.563 0.180 0.293 0.423 0.269 0.344 0.203 0.702 0.621 0.514 0.370 0.228 0.276 0.455 0.807 0.660 0.540 0.419 0.289 0.667 0.283 0.417 0.256 0.155 0.344 0.272 0.255 0.197 0.241 0.277 0.160 0.543 0.295 0.428 0.384 0.413 0.622 0.344 0.182 0.698 0.247 0.223 0.194 0.299 0.466 0.347 0.726 0.448 0.308 0.254 0.204 0.864 0.670 0.670 0.567 0.368 0.588 0.663 0.593 0.614 0.568 0.596 0.698 1.000 0.732 0.287 0.875 0.469 0.827 0.264 0.913 0.853 0.645 0.376 0.512 0.520 0.256 0.604 0.753 0.848 0.729 0.386 0.715 0.563 0.774 0.742 0.173 0.286 0.912 0.791 0.780 0.740 0.853 0.292 0.100 0.298 0.340 1.000 0.687 0.807 0.100 0.704 0.825 1.000 0.262 0.584 0.720 0.492 0.703 0.475 0.402 0.718 0.946 0.981 0.583 0.506 0.769 0.850 1.000 0.942 0.950 0.649 0.668 0.693 0.967 0.920 0.784 0.691 0.962 0.905 0.717 1.000 1.000 0.973 0.598 0.874 0.890 0.682 0.234 1.000 0.943 0.845 0.928 1.000 0.874 0.929 0.774 0.440 0.395 0.454 0.988 0.935 0.964 0.738 0.521 1.000 0.922 0.406 0.686 0.543 0.702 1.000 0.793 0.862 0.952 0.941 0.942 0.597 0.663 0.880 0.624 0.988 0.913 0.864 0.698 0.980 0.977 0.879 1.000 0.745 0.840 0.997 0.884 0.921 0.866 1.000 0.918 0.960 0.802 0.100 0.954 1.000 0.454 0.817 0.967 0.369 0.647 0.412 0.313 0.696 0.100 0.919 0.316 0.835 0.780 0.917 0.743 0.385 0.418 0.452 0.504 0.884 0.984 0.973 0.768 0.594 0.739 1.000 0.798 0.843 0.375 0.778 0.608 0.577 0.779 1.000 0.800 0.524 0.799 0.797 0.882 0.511 0.927 0.631 0.660 0.624 0.703 0.685 0.824 0.826 0.734 1.000 1.000 0.530 0.671 0.790 0.834 0.751 0.433 0.975 0.686 0.897 0.770 0.280 0.399 0.954 0.614 0.796 0.656 0.401 0.374 0.750 0.503 0.471 0.789 1.000 0.600 0.668 0.931 0.204 1.000 0.783 0.963 0.708 0.445 0.873 0.780 0.494 0.757 0.867 0.923 0.940 0.654 0.723 0.735 0.569 0.817 0.795 0.480 0.492 0.463 0.761 0.306 1.000 0.964 0.808 0.700 0.886 0.570 0.806 0.744 0.682 0.792 0.658 0.758 0.805 0.595 0.796 0.384 0.903 0.574 0.744 0.100 0.252 0.865 0.973 0.959 0.777 0.676 0.797 0.752 0.736 0.926 0.605 0.600 0.153 0.551 0.668 0.243 0.259 0.308 0.399 0.280 0.262 0.297 0.284 0.215 0.377 0.254 0.527 0.176 0.283 0.286 0.307 0.471 0.111 0.213 0.314 0.446 0.342 0.592 0.182 0.472 0.887 0.223 0.433 0.761 0.348 0.125 0.240 0.468 0.100 0.760 1.000 0.966 1.000 0.266 1.000 0.687 0.471 0.776 0.817 0.145 0.247 0.361 0.167 0.724 0.410 0.376 0.207 0.274 1.000 0.672 0.426 0.892 0.360 0.689 0.179 0.292 0.185 0.258 0.555 0.171 0.100 0.583 0.565 0.100 0.948 0.918 0.618 0.538 0.873 1.000 0.648 0.966 0.888 0.784 0.652 0.961 0.966 0.333 0.643 0.725 0.746 0.902 0.859 0.880 0.858 0.312 0.710 0.371 0.728 0.567 0.821 0.839 0.100 0.456 0.785 0.959 0.879 0.689 0.453 0.799 0.936 0.842 0.835 0.704 0.435 0.995 0.466 0.878 0.932 0.323 0.827 0.739 0.735 0.437 0.369 0.391 1.000 0.976 0.968 0.761 0.553 0.941 0.877 0.763 0.765 0.895 1.000 0.993 0.877 0.925 0.817 0.957 0.688 0.882 0.987 1.000 0.965 0.984 0.936 0.982 0.889 0.954 0.986 1.000 0.969 0.968 0.972 0.975 0.947 1.000 1.000 0.980 1.000 1.000 0.988 0.758 0.317 0.238 0.963 0.972 0.678 0.630 0.717 0.974 0.972 0.747 0.711 1.000 1.000 1.000 0.637 0.995 0.647 0.375 0.969 0.959 0.734 0.990 0.919 0.836 0.703 0.449 0.358 0.399 1.000 1.000 0.967 0.960 0.741 0.515 0.953 1.000 0.807 0.235 0.386 0.495 0.504 0.659 0.749 1.000 0.712 0.397 0.601 0.518 0.418 0.958 0.930 0.677 0.629 0.902 0.713 0.621 0.812 0.851 0.652 0.959 0.681 0.954 0.561 0.750 0.685 0.783 0.750 0.930 0.863 0.921 0.904 0.818 0.830 0.410 0.500 0.923 0.761 0.646 0.776 0.671 0.606 0.510 0.719 0.659 0.951 0.630 0.722 0.975 0.847 0.938 0.829 0.394 0.996 0.573 0.202 0.943 0.145 0.987 0.677 0.993 0.931 0.651 0.615 0.724 0.789 0.725 0.452 0.313 0.375 1.000 1.000 0.898 0.632 0.506 0.937 0.883 0.644 0.510 0.705 0.506 0.645 0.696 0.720 0.433 0.828 0.635 0.704 0.678 0.934 0.895 0.666 0.649 0.821 1.000 0.601 0.968 0.875 0.738 0.436 0.933 0.957 0.877 0.696 0.658 0.719 0.864 0.848 0.827 0.788 0.828 0.739 1.000 0.722 0.750 0.782 0.931 0.905 0.736 0.678 0.944 0.788 0.515 0.927 0.935 0.660 0.280 0.904 0.933 0.995 0.904 0.909 0.726 0.807 0.860 0.927 0.957 0.483 0.827 0.644 0.935 0.925 0.668 0.401 0.358 0.415 1.000 0.982 1.000 1.000 0.886 0.949 0.967 0.623 0.503 0.870 0.100 0.844 1.000 0.533 1.000 0.795 0.680 0.701 0.100 0.101 0.147 0.123 0.109 0.100 0.108 0.278 0.100 0.100 0.117 0.107 0.109 0.127 0.100 0.100 0.112 0.100 0.170 0.100 0.100 0.109 0.111 0.116 0.100 0.107 0.100 0.100 0.100 0.102 0.105 0.118 0.110 0.117 0.100 0.115 0.100 0.100 0.100 0.105 0.100 0.100 0.108 0.100 0.904 0.576 0.760 0.742 0.636 0.808 0.617 0.716 0.801 0.584 0.781 0.239 0.906 0.100 0.739 0.100 0.355 0.486 0.929 0.946 0.750 0.485 0.749 0.687 0.685 0.970 0.899 0.826 0.556 0.949 0.522 0.969 0.609 0.614 0.521 0.802 0.773 0.804 0.801 0.727 0.783 0.613 0.792 0.249 0.482 0.712 0.330 0.745 0.408 0.782 0.100 0.914 0.336 0.412 0.403 0.886 0.595 0.464 0.911 0.840 0.512 0.280 0.891 0.152 0.865 0.735 0.753 0.823 0.980 0.572 0.740 0.830 0.738 0.887 0.808 0.373 0.523 0.439 0.985 0.909 0.968 0.740 0.641 0.854 0.566 1.000 0.533 0.726 0.668 0.654 0.758 0.558 0.771 0.901 0.665 0.411 0.641 0.904 0.932 0.782 0.426 0.858 0.637 0.958 0.100 0.632 0.708 0.731 0.744 0.786 0.672 0.771 0.587 0.766 0.100 0.646 0.705 0.422 0.883 0.534 1.000 0.380 0.648 0.402 0.921 0.664 0.315 0.816 0.228 0.514 0.220 0.991 1.000 0.779 0.816 0.838 0.682 0.493 1.000 0.675 0.774 0.830 0.759 0.306 0.710 0.646 0.800 0.666 0.473 0.745 0.664 0.631 0.603 1.000 0.767 0.434 0.728 0.619 0.679 0.270 1.000 0.514 0.728 0.622 1.000 0.455 0.622 0.781 0.785 0.705 0.692 0.790 0.610 0.866 0.748 0.215 0.368 0.909 0.893 0.750 0.678 0.823 0.452 0.302 0.623 0.596 0.889 0.591 0.651 0.928 1.000 0.993 0.749 0.899 0.793 0.983 0.810 0.990 0.948 0.559 0.564 0.100 0.680 0.558 0.649 0.180 0.636 1.000 0.316 0.227 0.518 0.259 0.363 0.139 0.480 0.421 0.264 0.668 0.123 0.261 0.858 0.532 0.175 0.287 0.566 0.132 0.188 0.338 0.144 0.143 0.395 0.147 0.273 0.353 0.233 0.167 0.132 0.290 0.168 0.153 0.180 0.113 0.248 0.328 0.949 0.236 0.990 0.706 0.139 0.100 0.881 0.620 0.873 0.655 0.876 0.713 0.775 0.882 0.364 0.887 0.880 0.768 0.127 0.213 0.985 0.994 0.773 0.789 0.881 0.820 0.695 0.993 0.688 0.737 0.641 0.990 0.749 0.824 0.892 0.879 0.972 0.911 0.903 0.925 0.555 0.935 0.881 0.655 0.864 0.965 0.652 1.000 0.817 0.544 0.941 0.977 0.932 0.806 0.957 0.942 1.000 0.796 0.471 0.100 0.982 0.896 0.130 0.794 0.989 0.770 1.000 0.836 0.730 0.990 0.433 0.774 0.856 0.832 0.964 1.000 0.898 0.760 0.591 0.507 1.000 1.000 0.373 0.632 0.172 0.306 0.196 0.246 0.193 0.204 0.259 0.188 0.169 0.777 0.644 0.471 0.421 0.442 0.400 0.458 0.904 0.697 0.540 0.543 0.409 0.487 0.346 0.364 0.567 0.297 0.319 0.419 0.430 0.547 0.238 0.317 0.198 0.114 0.204 0.891 0.287 0.149 0.101 0.142 0.100 0.119 0.242 0.229 0.673 0.312 0.533 0.435 0.448 0.796 0.847 0.187 0.116 0.834 0.470 0.398 0.785 0.409 0.647 1.000 0.669 0.100 0.249 0.445 0.194 0.735 0.386 0.317 0.193 0.234 0.911 0.726 0.723 0.429 0.642 0.372 0.901 0.570 0.855 0.514 0.785 0.649 0.645 0.756 0.699 0.791 0.484 0.941 0.718 0.242 0.920 0.934 0.735 0.695 0.770 1.000 0.682 0.961 0.899 0.832 0.764 0.963 0.957 0.818 0.546 0.456 0.797 0.743 0.775 0.812 0.724 0.822 0.680 0.792 0.323 0.716 0.978 0.783 0.753 0.858 0.782 0.924 0.750 0.690 0.830 0.742 0.946 0.594 0.906 1.000 0.483 0.961 0.895 0.650 0.830 0.674 0.461 0.903 0.908 0.613 1.000 0.787 0.898 0.909 0.570 0.802 0.662 0.880 0.774 0.469 0.513 0.489 0.969 0.903 0.956 0.958 0.820 0.715 0.879 0.579 0.912 0.342 0.722 0.824 0.824 0.815 0.832 0.759 0.802 0.550 0.896 0.796 0.496 0.305 0.947 0.946 0.942 0.898 0.930 0.933 0.962 0.968 0.946 0.910 0.929 0.992 0.950 0.971 0.809 0.818 0.819 0.827 0.838 0.813 0.907 0.813 0.910 0.621 0.825 0.595 0.606 0.958 0.755 0.558 0.708 0.556 0.859 0.918 0.796 0.793 0.947 0.838 0.965 0.766 0.903 0.944 0.978 0.349 0.768 0.935 0.992 0.425 0.866 0.883 0.876 0.834 1.000 0.929 0.947 1.000 0.694 0.994 0.716 1.000 0.927 0.937 0.964 0.610 0.951 0.922 0.864 0.928 0.796 0.864 0.924 0.767 0.800 1.000 1.000 1.000 0.986 0.964 0.988 0.970 0.926 0.870 0.583 0.540 0.676 0.601 0.794 0.620 0.674 0.733 0.586 0.781 0.256 0.851 0.458 0.718 0.311 0.401 0.580 0.920 0.941 0.648 0.489 0.703 0.647 0.624 0.956 0.724 0.616 0.368 0.635 0.592 0.969 0.445 0.660 0.679 0.794 0.757 0.784 0.836 0.729 0.827 0.638 0.793 0.269 0.448 0.946 0.621 0.745 0.600 0.616 0.401 0.830 0.413 0.617 0.529 0.931 0.666 0.623 0.860 0.830 0.336 0.824 0.406 0.165 0.651 0.223 0.816 0.798 0.797 0.616 0.844 1.000 0.550 0.714 0.813 0.683 0.849 0.781 0.357 0.411 0.281 0.925 0.778 0.956 0.520 0.555 0.912 0.596 0.743 0.811 0.648 0.811 0.674 0.697 0.743 0.617 0.801 0.304 0.850 0.846 0.745 0.313 0.538 0.712 0.939 0.954 0.766 0.653 0.838 0.758 0.714 0.970 0.911 0.862 0.764 0.959 0.713 0.971 0.517 0.713 0.751 0.806 0.780 0.818 0.842 0.756 0.837 0.673 0.799 0.279 0.431 0.924 0.814 0.745 0.684 0.597 0.419 0.912 0.914 0.453 0.658 0.496 0.940 0.472 0.700 0.955 0.890 0.429 0.920 0.711 0.835 0.350 0.869 0.888 0.644 0.820 0.965 0.962 0.876 0.972 0.949 0.859 0.971 0.713 0.902 0.764 0.916 0.975 0.576 0.726 0.881 0.726 0.903 0.760 0.821 0.670 0.523 0.487 1.000 0.984 0.999 1.000 0.919 0.962 1.000 0.840 0.720 0.959 0.785 0.616 0.726 0.534 0.580 0.737 0.775 0.778 0.403 0.798 0.744 0.288 0.792 0.918 0.962 0.939 0.804 0.684 1.000 0.715 0.662 1.000 0.860 0.828 0.684 0.974 0.566 0.691 0.289 0.859 0.759 0.983 0.843 0.934 0.959 0.767 0.413 0.298 0.996 0.899 1.000 0.973 0.976 0.763 0.966 1.000 1.000 0.979 0.588 0.992 0.957 0.736 0.244 0.959 0.990 1.000 0.888 0.470 0.935 0.876 0.968 0.951 0.719 0.839 0.455 0.951 0.803 0.538 0.511 0.452 0.971 1.000 0.878 0.942 0.975 0.719 0.713 0.320 0.526 0.761 0.346 0.505 0.522 0.535 0.570 0.718 0.276 0.896 0.856 0.100 0.113 1.000 0.866 0.561 0.564 0.351 0.566 0.857 0.760 0.479 0.960 0.550 0.439 0.615 0.664 0.594 0.646 0.538 0.630 0.452 0.752 0.179 0.694 0.696 0.806 0.730 0.714 0.509 1.000 0.521 0.930 0.685 0.342 0.932 0.176 0.655 0.852 0.828 0.937 0.893 0.244 0.657 0.363 0.592 0.653 0.434 0.328 0.353 0.721 0.415 1.000 0.941 0.732 0.506 0.548 0.769 0.299 0.545 0.602 0.546 0.439 0.567 0.835 0.797 0.100 0.750 0.518 0.736 0.816 0.553 0.754 0.706 0.953 0.965 0.445 0.680 0.936 0.887 0.818 0.816 0.358 0.715 0.360 0.747 0.100 0.933 1.000 0.862 0.548 0.375 0.904 1.000 0.372 1.000 0.712 0.934 0.838 0.495 0.615 0.614 0.943 0.582 0.277 0.328 0.307 1.000 0.686 0.416 0.913 1.000 0.828 0.549 0.771 0.756 0.511 0.812 0.585 0.775 0.333 0.976 0.849 0.100 0.431 0.828 0.975 0.957 0.784 0.716 0.736 0.716 1.000 0.901 0.859 0.754 0.732 0.987 0.638 0.713 0.885 0.805 0.955 0.820 0.246 0.820 0.903 0.100 1.000 0.964 0.752 0.845 0.791 0.876 0.696 0.941 0.697 0.897 0.732 0.480 0.849 0.885 0.876 0.461 0.893 0.876 0.932 0.944 1.000 0.720 0.835 0.782 0.875 0.820 0.527 0.523 0.462 0.976 0.915 0.956 0.967 0.828 0.729 1.000 0.727 0.203 0.398 0.551 0.339 0.608 0.240 0.100 0.170 0.667 0.498 0.484 0.566 0.628 0.470 0.701 0.513 0.833 0.327 0.721 0.100 0.780 0.390 0.423 0.315 0.379 0.590 0.583 0.262 0.114 0.216 0.150 0.294 0.121 0.655 0.400 0.371 0.330 0.398 0.819 1.000 1.000 0.747 0.365 0.266 0.789 0.426 0.311 0.215 0.255 0.828 0.665 0.747 0.100 0.123 0.363 0.220 0.339 0.179 0.202 1.000 0.179 0.464 0.100 0.652 0.495 0.455 0.491 1.000 0.454 0.731 0.515 0.465 0.360 0.877 0.178 0.448 0.293 0.208 0.684 0.573 0.288 0.206 0.364 0.539 0.481 0.389 0.185 0.234 0.535 0.503 0.533 0.145 0.413 0.318 0.205 0.265 0.781 0.373 0.641 0.344 0.863 0.930 0.863 0.863 0.877 0.866 0.858 0.920 0.760 0.849 0.440 0.681 0.693 0.706 0.722 0.932 0.421 1.000 0.911 0.779 0.858 0.903 0.824 0.878 0.922 0.819 0.781 1.000 1.000 0.783 0.718 0.690 0.798 0.933 0.945 0.871 0.880 0.789 0.878 0.859 0.980 0.507 0.984 0.946 0.785 0.407 0.966 0.655 0.775 0.698 0.645 0.776 0.779 0.803 0.736 0.809 0.568 0.616 1.000 0.867 0.732 0.913 0.449 0.775 0.686 0.715 1.000 0.584 0.743 0.744 0.839 0.818 0.858 0.924 0.766 0.756 1.000 0.661 0.816 0.807 1.000 0.833 0.924 1.000 1.000 1.000 0.773 0.778 0.771 0.618 0.774 0.901 0.805 0.782 0.719 0.805 0.573 0.644 1.000 0.879 0.713 0.720 0.513 1.000 0.100 0.863 0.968 0.995 0.764 0.885 0.928 0.831 0.889 0.985 0.932 0.836 0.807 0.975 0.888 0.878 0.912 0.808 0.898 0.897 0.454 0.799 0.908 0.842 0.866 1.000 0.985 0.959 0.881 0.884 0.843 0.857 0.582 0.721 1.000 0.994 0.961 0.978 0.878 0.758 0.926 0.611 0.908 0.631 0.916 0.920 0.788 0.905 0.863 0.918 0.816 0.914 0.813 0.840 0.799 0.822 0.804 0.665 0.693 0.932 0.935 0.765 0.859 0.894 0.931 0.829 0.788 1.000 0.978 0.473 0.825 0.724 0.840 0.977 0.938 0.898 0.812 0.540 0.805 1.000 0.969 0.872 0.707 0.982 0.555 0.523 1.000 0.978 0.568 0.633 0.819 0.995 0.919 0.953 0.959 0.931 0.955 0.960 0.981 1.000 0.193 0.787 1.000 1.000 1.000 0.976 0.928 1.000 0.523 0.954 0.985 0.700 1.000 0.619 0.885 0.934 0.870 0.867 1.000 0.904 0.932 0.818 0.893 0.810 0.852 1.000 0.905 0.837 1.000 0.696 0.814 0.839 0.213 0.100 0.949 0.202 1.000 0.727 0.901 0.935 0.837 0.824 0.717 0.820 1.000 0.661 0.414 0.429 0.922 0.443 0.634 0.745 0.773 0.681 1.000 0.705 0.839 0.708 0.580 0.934 0.800 0.869 0.940 1.000 0.897 0.932 0.841 0.817 0.983 0.558 0.685 0.337 0.800 0.840 0.908 0.905 0.863 0.903 0.790 0.443 0.434 0.610 0.698 0.466 0.806 0.304 0.792 0.890 0.670 0.971 0.625 0.906 1.000 0.461 0.845 0.935 0.985 1.000 0.711 0.677 0.828 0.842 0.232 0.712 0.872 0.818 0.863 0.575 0.710 1.000 0.881 0.746 1.000 0.854 0.580 0.537 0.649 0.756 0.638 0.718 1.000 0.763 0.350 0.912 0.618 0.550 0.878 0.634 0.653 0.889 0.770 0.611 0.958 0.636 0.513 0.658 0.751 0.758 0.897 0.830 0.891 0.894 0.803 0.211 0.357 0.692 0.100 0.303 0.569 0.451 0.608 0.959 0.685 0.602 0.712 0.627 1.000 0.913 0.994 0.678 0.253 0.903 1.000 0.973 0.996 0.934 0.564 0.745 0.792 0.753 0.465 0.329 0.418 1.000 1.000 1.000 0.958 0.741 0.508 0.647 1.000 0.772 0.413 0.905 0.810 1.000 0.988 0.803 0.811 0.953 1.000 0.914 0.945 0.856 0.809 0.982 0.554 0.944 1.000 0.907 1.000 0.916 0.915 0.951 0.597 0.383 1.000 0.438 0.696 0.889 0.861 0.915 0.889 1.000 0.463 0.798 0.934 0.967 0.499 1.000 0.910 0.761 0.863 0.424 0.972 1.000 0.969 0.857 0.900 0.822 0.553 0.819 1.000 1.000 0.888 0.751 0.917 0.427 0.785 0.926 0.785 1.000 0.663 0.655 0.899 0.825 1.000 0.821 0.795 0.740 0.750 1.000 0.813 1.000 0.688 0.766 0.716 0.778 0.740 0.642 0.671 1.000 0.949 0.710 0.590 0.850 0.647 0.915 0.778 0.881 0.940 0.878 0.956 0.870 0.848 0.971 0.795 0.798 0.856 1.000 1.000 0.882 0.908 0.950 1.000 0.891 0.533 0.768 0.927 0.841 0.785 0.913 0.567 0.955 0.823 0.809 0.762 0.820 0.605 0.658 1.000 0.981 0.916 0.796 0.647 1.000 0.772 0.413 0.905 0.810 1.000 0.988 0.803 0.811 0.953 1.000 0.914 0.945 0.856 0.809 0.982 0.554 0.944 1.000 0.907 1.000 0.916 0.915 0.951 0.597 0.383 1.000 0.438 0.696 0.889 0.861 0.915 0.889 1.000 0.463 0.798 0.934 0.967 0.499 1.000 0.910 0.761 0.863 0.424 0.972 1.000 0.969 0.857 0.900 0.822 0.553 0.819 1.000 1.000 0.888 0.751 0.882 0.936 0.543 0.589 0.764 0.799 0.513 1.000 0.627 0.367 0.913 0.917 0.760 0.870 0.934 0.839 0.927 0.704 0.826 0.290 0.830 0.640 0.957 0.543 0.888 0.833 0.854 0.894 0.870 0.853 0.907 0.723 0.583 0.560 0.994 0.988 0.979 0.932 0.859 0.923 0.543 0.606 0.790 0.602 1.000 0.947 0.922 0.777 0.843 0.931 0.878 0.969 0.933 0.838 0.807 0.982 0.956 0.832 0.834 0.834 0.977 0.934 0.884 0.909 0.917 0.969 0.830 0.876 1.000 0.460 0.818 0.929 1.000 0.988 0.836 0.823 0.776 0.998 0.925 1.000 0.704 0.935 0.979 0.888 0.810 0.923 1.000 0.743 0.805 0.581 0.656 0.991 0.960 0.961 0.972 0.881 0.746 0.692 0.548 0.952 0.855 1.000 0.858 0.919 0.694 1.000 0.778 0.873 1.000 1.000 0.100 0.248 0.829 0.734 0.690 1.000 1.000 0.971 0.949 0.901 0.646 0.926 0.898 0.860 0.973 0.962 0.802 0.859 0.958 0.902 0.975 0.931 0.839 0.815 0.980 0.975 0.872 0.945 0.884 0.947 0.966 0.893 0.972 1.000 0.956 1.000 0.957 0.453 0.799 0.938 1.000 0.925 0.790 1.000 0.944 0.976 0.926 0.875 0.893 0.838 0.612 0.742 1.000 0.982 0.978 0.882 0.746 0.919 0.682 0.683 0.767 0.854 0.906 0.845 0.974 0.950 0.521 0.824 0.682 0.984 1.000 0.985 0.778 0.504 0.983 0.856 0.734 0.748 1.000 0.839 0.891 0.677 0.100 0.972 0.882 0.950 0.893 0.658 0.976 0.944 0.912 1.000 1.000 0.923 1.000 0.458 0.932 0.930 1.000 1.000 0.990 0.627 0.949 0.998 1.000 0.919 0.898 0.797 0.866 0.870 0.905 0.868 0.841 0.926 0.641 0.531 0.941 1.000 0.642 0.394 0.753 0.769 0.644 0.622 0.803 0.851 0.578 1.000 0.471 0.728 0.860 1.000 0.678 0.528 0.807 0.588 0.799 0.670 0.317 0.839 0.885 0.735 0.777 0.705 0.686 1.000 0.877 0.976 0.880 0.965 0.990 0.927 0.612 0.788 0.810 0.959 0.579 0.495 0.934 0.906 0.710 0.841 0.487 0.703 0.784 0.627 0.767 0.925 1.000 0.911 0.956 0.940 0.911 0.897 0.847 0.917 0.911 0.952 0.859 0.578 0.661 0.960 0.642 0.805 0.781 0.766 0.779 0.803 0.481 0.921 0.771 0.642 0.203 0.988 1.000 0.884 0.956 1.000 0.959 1.000 0.913 0.995 0.983 0.626 0.821 0.461 0.787 0.779 0.691 0.922 0.745 0.925 0.696 0.860 0.538 0.565 0.949 0.791 0.651 0.837 0.529 0.746 0.880 0.595 0.969 0.731 0.948 1.000 0.939 0.963 0.517 0.948 0.385 0.172 0.905 1.000 1.000 0.604 0.974 0.862 0.942 0.747 0.948 0.725 0.737 0.351 0.248 0.100 0.607 0.597 0.368 0.100 0.708 0.690 0.994 0.942 0.100 0.904 0.673 0.588 0.506 0.722 0.874 0.422 0.123 0.220 0.147 0.820 0.616 0.814 0.555 0.213 0.545 0.896 0.626 0.574 0.860 0.765 0.621 0.566 0.661 0.705 0.225 0.507 0.229 0.100 0.460 0.836 0.212 0.423 0.611 0.691 0.510 0.853 0.850 0.685 0.726 0.642 0.882 0.750 0.732 0.352 0.192 0.100 0.314 0.156 0.437 0.375 0.135 0.479 0.465 0.840 0.808 0.735 1.000 0.804 0.799 0.738 0.825 0.515 0.528 0.657 0.663 0.505 0.558 0.707 0.720 0.835 0.558 0.704 0.100 0.703 0.575 0.278 0.870 0.100 0.654 0.603 0.626 0.691 0.263 0.408 0.100 1.000 0.359 0.526 0.240 
0.01000  2.3259e+06  0.10000 0.69916 0.75557   0.00926 0.07855   0.718 0.598 0.694 0.813 0.558 0.617 0.802 0.756 0.682 0.776 0.789 0.476 0.753 0.544 0.772 0.594 0.150 1.000 1.000 0.673 0.533 0.838 1.000 0.977 0.553 0.675 0.767 0.635 0.736 0.689 0.897 0.650 0.901 0.816 0.837 0.491 0.454 0.921 0.785 0.782 0.685 0.702 0.477 0.705 0.721 0.584 0.937 0.597 0.827 1.000 0.898 0.941 0.915 0.310 0.254 0.682 1.000 0.827 1.000 0.468 0.826 0.754 0.603 0.953 0.700 0.765 0.459 0.800 0.687 0.686 0.816 0.462 0.732 0.524 0.703 0.603 1.000 0.794 0.876 0.870 0.738 1.000 1.000 0.542 0.687 0.793 0.559 0.499 0.854 0.621 0.909 0.831 0.517 0.463 0.910 0.795 0.747 0.552 0.621 0.500 0.676 0.789 0.634 0.888 0.507 0.875 0.951 0.863 0.952 0.498 1.000 0.855 1.000 0.882 0.868 0.623 0.955 0.928 0.345 0.805 0.816 0.860 0.703 1.000 0.890 0.335 0.346 0.652 0.467 0.678 0.698 0.544 0.210 0.537 0.640 0.500 0.967 0.217 0.721 0.566 0.543 0.516 0.434 0.552 0.937 0.527 0.701 0.517 0.118 0.373 0.341 0.141 0.965 0.826 0.770 0.696 0.611 0.728 0.655 0.596 0.638 0.781 0.813 0.288 0.652 0.881 0.723 0.275 0.973 0.881 0.777 0.578 0.849 0.654 0.777 1.000 0.878 0.970 0.550 0.677 0.742 0.786 0.729 0.898 0.868 0.860 0.862 0.950 0.809 0.233 0.412 0.923 0.600 0.892 0.218 0.652 0.447 0.462 0.665 0.591 0.822 0.722 0.611 0.335 0.994 0.880 0.682 0.943 0.562 0.819 0.878 0.988 0.962 0.579 0.968 0.678 0.977 0.679 0.562 0.394 0.622 1.000 1.000 0.965 0.720 0.913 0.885 0.947 0.932 0.888 0.987 0.822 0.960 0.780 0.966 0.872 0.891 0.573 1.000 1.000 1.000 1.000 0.963 0.979 1.000 0.999 0.946 0.945 0.989 0.929 0.956 0.935 0.991 0.987 0.977 0.783 0.993 0.872 0.919 0.939 0.939 1.000 0.999 1.000 0.979 1.000 1.000 0.971 1.000 1.000 0.100 0.747 0.922 1.000 0.656 1.000 0.972 0.964 1.000 0.831 1.000 0.100 1.000 0.979 0.916 0.980 0.983 0.986 0.978 1.000 0.999 0.915 0.100 0.725 0.577 0.715 0.507 0.965 0.920 0.904 0.870 0.972 0.889 0.994 0.736 0.874 0.993 0.311 0.948 1.000 0.994 0.748 0.999 1.000 0.480 0.987 0.947 0.701 0.743 0.902 0.828 1.000 0.717 1.000 0.759 1.000 0.999 1.000 0.939 0.999 0.903 1.000 1.000 1.000 0.999 0.996 1.000 0.850 1.000 1.000 0.957 0.853 0.911 0.978 0.946 0.918 0.731 0.894 0.784 1.000 0.560 0.967 0.949 0.961 0.937 0.997 0.971 0.986 1.000 0.954 0.980 0.834 0.893 1.000 1.000 1.000 0.999 0.979 1.000 0.999 1.000 1.000 0.878 0.692 0.663 0.876 0.696 0.968 0.901 0.682 0.605 0.988 0.968 0.981 0.642 1.000 0.924 1.000 0.958 0.988 0.947 0.954 0.969 0.925 0.956 0.992 0.944 0.914 0.964 0.844 1.000 0.966 0.958 0.962 0.942 0.954 0.960 0.943 1.000 1.000 0.867 1.000 1.000 0.938 0.998 0.991 0.966 1.000 0.957 0.871 1.000 0.993 0.896 0.994 0.842 0.978 0.661 1.000 0.999 0.933 0.687 0.938 0.847 0.759 0.919 0.848 0.868 0.753 0.990 0.914 0.993 0.992 1.000 0.775 0.721 1.000 0.990 0.894 0.955 0.901 1.000 0.813 1.000 0.877 0.799 0.726 0.881 1.000 0.980 0.932 0.875 0.808 0.881 0.804 0.737 0.777 1.000 0.995 0.932 0.904 0.889 0.699 0.676 1.000 0.929 0.854 0.660 0.953 0.840 1.000 0.969 0.875 1.000 0.977 0.464 0.581 0.761 0.691 0.583 0.804 0.763 0.866 0.870 1.000 0.861 0.514 0.750 0.761 0.674 0.767 0.484 0.470 0.463 0.714 0.661 0.721 0.848 0.586 0.654 0.914 0.901 0.701 0.897 0.881 0.870 0.879 0.782 0.946 0.977 0.835 0.820 0.360 0.852 0.996 1.000 1.000 0.858 0.741 0.958 0.986 0.590 0.886 0.903 0.915 0.924 0.938 0.864 0.937 0.809 0.943 0.651 0.951 0.959 1.000 0.993 1.000 0.944 1.000 1.000 0.608 1.000 0.971 0.324 0.924 0.946 0.937 0.629 0.967 0.950 0.998 0.948 1.000 0.833 0.977 0.776 0.785 0.751 0.835 0.917 0.939 0.816 0.927 0.875 0.879 0.968 1.000 0.336 0.100 0.617 0.367 0.100 0.180 0.100 0.706 0.475 0.294 0.100 0.311 0.201 0.456 0.100 0.146 0.280 0.424 0.566 0.928 0.970 1.000 0.990 0.983 0.917 0.520 0.696 0.947 0.963 0.905 0.975 0.928 0.979 0.986 0.747 0.971 0.716 0.980 0.972 1.000 0.858 0.316 0.962 1.000 0.960 0.994 1.000 1.000 1.000 1.000 0.950 0.934 0.974 0.757 0.999 0.903 0.977 0.976 0.925 0.689 1.000 0.910 0.945 0.990 0.998 0.914 0.987 1.000 0.998 1.000 0.970 0.991 1.000 0.962 1.000 1.000 0.962 0.984 0.995 0.397 0.974 0.958 0.775 1.000 0.973 1.000 0.941 0.918 0.805 1.000 0.992 0.980 1.000 1.000 0.965 0.896 0.968 1.000 1.000 0.298 0.643 0.284 0.459 0.320 0.615 0.531 0.522 0.139 0.380 0.402 0.200 0.100 0.100 0.787 0.628 0.298 0.296 0.344 0.438 0.312 0.742 0.526 0.100 0.241 0.190 0.236 0.935 0.895 0.789 0.844 0.866 0.790 0.777 0.777 0.883 0.544 0.632 0.683 0.952 0.591 0.959 0.786 0.743 0.924 0.815 0.804 0.929 0.890 0.807 0.978 0.837 0.586 0.815 0.855 0.919 0.879 0.957 0.925 0.931 0.925 0.892 0.540 0.591 0.914 0.880 0.903 0.751 0.745 0.661 0.642 0.830 0.715 0.968 0.768 0.840 0.858 0.452 0.798 0.949 0.896 0.642 0.996 0.923 0.678 0.989 0.698 0.989 0.934 0.991 0.961 0.580 0.755 0.897 0.837 0.872 0.691 0.627 0.658 1.000 1.000 1.000 0.978 0.867 0.741 0.627 0.588 0.620 0.755 0.598 0.236 0.263 0.854 0.568 0.669 0.674 0.573 0.657 0.299 1.000 1.000 0.649 0.682 0.141 0.791 0.850 0.225 1.000 0.193 0.746 1.000 0.773 0.774 0.547 0.181 0.258 0.275 0.386 0.380 0.172 0.100 0.747 0.650 0.537 0.422 0.718 0.522 0.937 0.731 0.492 0.861 0.542 0.420 0.439 0.322 0.325 0.362 0.645 0.100 0.277 0.368 0.297 0.389 0.645 0.100 0.404 1.000 0.666 0.429 0.434 0.234 0.405 1.000 0.492 0.770 0.299 0.419 0.297 0.147 0.140 0.476 0.325 0.512 0.100 0.777 0.534 0.367 0.329 0.321 0.731 0.800 0.579 0.535 0.380 0.509 0.395 0.354 0.336 0.414 0.316 0.312 0.487 0.263 0.376 0.212 0.230 0.100 0.321 0.107 0.263 0.156 0.398 0.357 0.515 0.271 0.369 0.342 0.448 0.838 0.813 0.305 0.120 0.908 0.884 0.100 1.000 0.828 0.893 0.985 0.755 0.224 0.804 0.169 0.524 0.341 0.205 0.345 1.000 0.275 0.658 0.375 0.335 0.815 0.435 0.400 0.520 0.919 1.000 0.804 0.910 0.276 0.891 0.562 0.868 0.234 0.542 1.000 0.654 0.431 0.683 0.775 0.784 0.955 1.000 0.751 0.888 0.927 0.687 0.252 0.457 0.166 0.100 0.215 0.732 0.598 0.362 0.377 0.549 0.537 0.715 0.533 0.537 0.579 0.144 0.897 0.632 0.317 0.366 0.252 0.225 0.433 0.220 0.885 0.426 0.410 0.544 0.783 0.817 0.326 0.888 0.154 0.791 0.252 0.437 1.000 0.728 0.330 0.899 0.779 0.568 0.557 0.802 0.932 0.992 0.991 0.964 0.593 0.561 0.489 0.811 0.975 0.796 0.848 0.846 0.623 0.919 0.899 0.483 0.995 0.975 1.000 0.623 0.173 0.445 0.529 0.280 0.158 0.186 0.939 0.508 0.572 1.000 0.823 0.197 0.468 0.800 0.733 0.711 0.393 1.000 0.783 0.963 0.867 0.761 0.982 0.943 0.566 0.829 0.371 0.961 0.879 0.952 0.970 0.566 0.449 0.720 0.482 0.892 0.449 0.670 0.764 0.576 0.750 0.845 0.861 0.955 0.870 0.940 0.952 0.463 0.817 1.000 0.775 0.873 0.842 0.400 0.913 0.186 0.305 0.521 0.292 0.100 0.100 0.100 0.215 0.267 0.289 0.130 0.229 0.508 0.392 0.435 0.402 0.526 0.425 0.362 0.494 0.428 0.391 0.521 0.495 0.324 0.422 0.495 0.432 0.487 0.485 0.584 0.413 0.599 0.500 0.540 0.500 0.412 0.500 0.514 0.500 0.417 0.407 0.500 0.500 0.435 0.534 0.500 0.471 0.476 0.473 0.181 0.500 0.166 0.211 0.290 0.212 0.298 0.162 0.278 0.301 0.136 0.155 0.165 0.219 0.167 0.203 0.192 0.174 0.132 0.178 0.208 0.165 0.214 0.303 0.234 0.307 0.364 0.298 0.309 0.189 0.332 0.500 0.500 0.245 0.154 0.233 0.158 0.100 0.100 0.180 0.203 0.100 0.192 0.124 0.120 0.138 0.191 0.248 0.166 0.100 0.237 0.246 0.195 0.153 0.231 0.197 0.178 0.142 0.167 0.176 0.210 0.124 0.154 0.933 0.937 0.921 0.956 0.919 0.962 0.878 0.912 0.889 1.000 0.959 0.921 0.807 1.000 0.886 1.000 0.951 0.923 0.982 0.897 0.924 0.500 0.498 0.498 0.495 0.500 0.500 0.499 0.499 0.500 0.500 0.500 0.500 0.500 0.494 0.500 0.499 0.500 0.500 0.499 0.500 0.500 0.500 0.500 0.501 0.500 0.499 0.500 0.499 0.500 0.500 0.500 0.500 0.500 0.500 0.500 0.507 0.500 0.500 0.500 0.500 0.500 0.500 0.500 0.405 0.445 0.490 0.477 0.497 0.500 0.496 0.500 0.500 0.500 0.499 0.485 0.499 0.500 0.499 0.493 0.500 0.494 0.499 0.500 0.500 0.500 0.499 0.496 0.492 0.529 0.557 0.696 0.628 0.711 0.538 0.477 0.500 0.538 0.500 0.589 0.588 0.501 0.823 0.557 0.614 0.576 0.878 0.500 1.000 0.771 0.657 0.570 0.558 0.656 1.000 0.794 0.481 0.672 0.470 0.838 0.573 0.540 0.379 0.459 1.000 0.968 0.821 0.666 0.705 0.545 0.821 0.820 0.476 0.560 0.722 0.912 0.670 0.896 0.957 0.886 0.946 0.944 0.844 0.973 0.946 1.000 1.000 0.992 0.758 0.100 1.000 0.319 0.484 0.559 0.389 0.275 0.435 0.100 0.196 0.258 0.334 0.373 0.930 0.517 0.553 0.875 0.685 0.969 0.946 0.696 0.836 0.990 0.768 0.915 0.955 0.977 0.852 0.874 0.952 0.977 0.906 1.000 0.955 0.870 0.985 0.100 0.926 0.830 0.476 0.656 1.000 0.934 0.884 0.914 0.563 0.770 0.719 0.708 0.692 0.935 0.776 1.000 0.713 0.746 0.939 0.927 0.759 0.748 0.889 0.764 0.767 1.000 0.962 0.937 1.000 1.000 1.000 0.965 0.848 0.703 0.797 0.786 0.917 0.902 0.891 0.885 0.827 0.778 0.888 0.412 0.782 0.461 0.683 0.850 0.708 0.968 0.795 0.762 1.000 1.000 1.000 1.000 0.938 0.905 0.929 0.987 0.980 1.000 0.726 0.825 0.778 0.895 0.767 0.642 0.526 0.482 1.000 1.000 0.797 0.780 0.582 0.482 0.770 0.696 0.772 0.695 0.720 0.686 0.672 0.807 0.333 0.818 0.564 0.732 0.408 0.244 0.984 0.964 0.500 0.567 0.979 1.000 0.970 0.412 0.602 0.794 0.755 0.768 0.713 0.799 0.671 0.769 0.646 0.804 0.334 0.418 0.920 0.791 0.757 0.723 0.632 0.391 0.537 0.452 0.396 0.913 0.416 0.765 0.491 0.969 0.307 1.000 0.875 0.716 0.550 0.918 0.716 0.897 1.000 0.563 0.527 0.509 0.456 0.509 0.491 0.670 0.547 0.610 0.484 0.549 0.529 0.500 0.575 0.803 0.715 0.518 0.650 0.721 0.457 0.298 0.558 0.554 0.433 0.331 0.631 0.660 0.667 0.580 0.572 0.595 0.453 0.415 0.429 0.651 0.623 0.651 0.554 0.513 0.833 0.562 0.765 0.677 0.887 0.785 0.730 0.776 0.765 0.811 0.776 0.941 0.920 0.714 0.520 0.716 0.659 0.682 0.965 0.884 0.774 0.686 1.000 0.527 0.963 0.649 0.738 0.749 0.806 0.788 0.727 0.782 0.557 0.781 0.714 0.692 0.402 0.868 0.675 0.463 0.929 0.678 0.528 0.744 1.000 0.247 0.569 0.937 0.821 0.928 0.834 0.491 0.580 0.970 0.699 0.508 0.359 0.374 0.747 0.299 0.515 0.469 0.401 0.398 0.363 0.515 0.634 0.410 0.257 0.940 0.776 0.355 0.433 0.316 0.382 0.500 0.965 0.381 0.422 0.474 0.458 0.447 0.606 0.388 0.572 0.762 0.473 0.325 0.486 0.500 1.000 0.353 0.532 1.000 0.753 1.000 0.295 0.575 0.668 0.715 1.000 0.336 0.489 0.450 0.400 0.451 0.507 0.240 0.451 0.902 0.534 0.829 0.548 0.661 0.549 0.672 0.791 0.321 0.909 0.920 0.800 0.963 0.871 0.590 0.964 1.000 0.431 1.000 1.000 0.956 0.705 0.748 0.920 0.993 0.900 0.877 0.522 0.780 0.585 1.000 0.519 0.889 0.964 0.933 0.821 0.990 0.812 1.000 0.898 0.934 0.981 0.665 0.383 0.815 1.000 0.894 1.000 0.737 0.452 0.428 0.939 0.984 0.919 1.000 0.941 0.925 1.000 0.509 0.966 0.956 0.736 0.721 0.981 1.000 0.931 0.871 0.714 0.100 0.437 0.981 0.906 0.954 0.815 0.100 0.264 0.335 0.328 0.378 0.970 0.193 0.100 0.775 0.652 0.494 0.339 0.492 0.470 0.908 0.713 0.520 0.346 0.595 0.722 0.401 0.331 0.404 0.356 0.584 0.243 0.888 0.294 0.191 0.741 0.570 0.100 0.662 0.540 0.491 0.300 0.896 0.549 0.239 0.829 0.413 0.319 0.201 0.214 0.822 0.728 0.555 0.354 0.644 0.929 0.743 0.655 0.705 0.785 0.992 0.922 0.625 0.581 0.867 0.637 0.955 0.886 0.764 0.564 0.968 1.000 0.502 1.000 0.868 0.755 0.970 1.000 0.925 0.823 0.617 0.593 0.532 0.531 0.278 0.955 1.000 0.795 0.317 0.842 0.929 0.783 0.719 0.743 0.497 0.332 0.386 1.000 1.000 0.962 0.727 0.507 1.000 0.358 0.236 0.301 0.192 0.328 0.471 0.298 0.664 0.100 0.438 0.643 0.478 0.334 0.369 1.000 0.471 1.000 0.711 0.541 0.395 0.223 0.499 0.120 0.331 0.420 0.354 0.393 0.383 0.564 0.219 0.100 0.385 0.180 0.321 0.100 0.674 1.000 0.467 1.000 0.243 0.433 0.167 0.401 0.352 0.212 0.207 0.716 0.650 0.381 1.000 0.362 0.510 0.332 0.770 0.818 0.533 0.459 0.704 0.513 1.000 0.771 0.687 0.479 0.676 0.678 0.688 0.496 0.476 0.336 0.627 0.652 0.931 0.343 0.344 0.614 0.572 0.400 0.296 0.254 0.946 0.669 0.457 0.915 0.755 0.584 0.474 0.917 0.970 0.265 0.605 0.966 1.000 0.801 0.935 0.690 0.600 0.661 0.129 0.100 0.961 0.803 0.930 0.959 1.000 0.651 0.906 0.900 0.762 0.411 0.406 0.213 0.978 0.913 0.956 0.984 0.903 0.436 0.912 1.000 0.472 0.726 0.759 0.974 1.000 0.954 0.815 0.612 0.345 1.000 0.971 0.746 0.987 0.960 0.861 0.872 0.685 0.452 0.424 0.447 0.981 0.899 0.951 0.951 0.828 0.894 0.285 0.624 0.696 0.730 0.747 0.805 0.622 0.796 0.553 0.916 0.418 0.468 0.477 0.583 0.681 0.718 0.480 0.226 0.273 0.100 0.455 0.587 0.657 0.739 0.620 0.720 0.741 0.723 0.533 0.826 0.542 0.815 0.527 0.722 0.791 0.702 0.784 0.888 0.726 0.613 0.748 0.441 0.668 0.618 0.870 0.100 0.798 0.556 0.500 0.594 0.220 0.748 0.635 0.847 0.658 0.648 0.648 0.617 0.185 0.927 0.856 0.851 0.900 0.904 0.961 0.870 0.726 0.909 0.839 0.891 0.867 0.921 0.672 0.858 0.980 0.616 0.183 0.419 0.855 0.831 0.707 0.915 0.809 0.951 0.907 0.806 0.763 0.503 0.926 0.841 0.526 0.356 0.915 0.979 0.495 0.429 0.848 0.963 0.896 0.931 0.988 0.959 0.988 0.933 0.894 0.986 0.964 0.981 0.962 0.905 0.988 0.963 1.000 0.999 0.922 0.580 0.772 0.892 0.692 0.814 0.748 0.797 0.822 0.760 0.790 0.474 0.914 0.694 0.806 1.000 0.527 0.648 0.947 0.945 0.894 0.961 0.774 0.854 0.945 0.966 0.948 0.909 1.000 0.977 0.659 0.774 0.730 0.835 0.812 0.663 0.877 0.736 0.780 0.705 0.822 0.536 0.548 0.935 0.894 0.791 0.708 0.702 0.490 1.000 0.898 1.000 0.749 0.681 0.484 0.823 0.587 0.826 0.899 0.947 0.637 0.850 0.911 0.823 1.000 0.758 0.956 0.625 0.972 0.246 0.845 0.974 0.879 0.801 0.947 0.905 1.000 0.588 0.923 0.919 0.767 0.937 1.000 0.856 0.981 0.712 0.641 0.992 0.976 0.969 0.994 0.661 0.205 0.376 0.270 0.278 0.563 0.180 0.293 0.423 0.269 0.344 0.203 0.702 0.621 0.514 0.370 0.228 0.276 0.455 0.807 0.660 0.540 0.419 0.289 0.667 0.283 0.417 0.256 0.155 0.344 0.272 0.255 0.197 0.241 0.277 0.160 0.543 0.295 0.428 0.384 0.413 0.622 0.344 0.182 0.698 0.247 0.223 0.194 0.299 0.466 0.347 0.726 0.448 0.308 0.254 0.204 0.864 0.670 0.670 0.567 0.368 0.588 0.663 0.593 0.614 0.568 0.596 0.698 1.000 0.732 0.287 0.875 0.469 0.827 0.264 0.913 0.853 0.645 0.376 0.512 0.520 0.256 0.604 0.753 0.848 0.729 0.386 0.715 0.563 0.774 0.742 0.173 0.286 0.912 0.791 0.780 0.740 0.853 0.292 0.100 0.298 0.340 1.000 0.687 0.807 0.100 0.704 0.825 1.000 0.262 0.584 0.720 0.492 0.703 0.475 0.402 0.718 0.946 0.981 0.583 0.506 0.769 0.850 1.000 0.942 0.950 0.649 0.668 0.693 0.967 0.920 0.784 0.691 0.962 0.905 0.717 1.000 1.000 0.973 0.598 0.874 0.888 0.682 0.234 1.000 0.943 0.845 0.928 1.000 0.874 0.929 0.774 0.440 0.395 0.454 0.988 0.935 0.964 0.738 0.521 1.000 0.922 0.406 0.686 0.543 0.702 1.000 0.793 0.862 0.952 0.941 0.942 0.597 0.663 0.880 0.624 0.988 0.913 0.864 0.698 0.980 0.977 0.879 1.000 0.745 0.840 0.997 0.884 0.921 0.866 1.000 0.918 0.960 0.802 0.100 0.954 1.000 0.454 0.817 0.967 0.369 0.647 0.412 0.313 0.696 0.100 0.919 0.316 0.835 0.780 0.917 0.743 0.385 0.418 0.452 0.504 0.884 0.984 0.973 0.768 0.594 0.739 1.000 0.798 0.843 0.375 0.778 0.608 0.577 0.779 1.000 0.800 0.524 0.799 0.797 0.882 0.511 0.927 0.631 0.660 0.624 0.703 0.685 0.824 0.826 0.734 1.000 1.000 0.530 0.671 0.790 0.834 0.751 0.433 0.975 0.686 0.897 0.770 0.280 0.399 0.954 0.614 0.796 0.656 0.401 0.374 0.750 0.503 0.471 0.789 1.000 0.600 0.668 0.931 0.204 1.000 0.783 0.963 0.708 0.445 0.873 0.780 0.494 0.757 0.867 0.921 0.940 0.654 0.723 0.735 0.569 0.817 0.795 0.480 0.492 0.463 0.761 0.306 1.000 0.964 0.808 0.700 0.886 0.570 0.806 0.744 0.682 0.792 0.658 0.758 0.805 0.595 0.796 0.384 0.903 0.574 0.744 0.100 0.252 0.865 0.973 0.959 0.777 0.676 0.797 0.752 0.736 0.926 0.605 0.600 0.153 0.551 0.668 0.243 0.259 0.308 0.399 0.280 0.262 0.297 0.284 0.215 0.377 0.254 0.527 0.176 0.283 0.286 0.307 0.471 0.111 0.213 0.314 0.446 0.342 0.592 0.182 0.472 0.887 0.223 0.433 0.761 0.348 0.125 0.240 0.468 0.100 0.760 1.000 0.966 1.000 0.266 1.000 0.687 0.471 0.776 0.817 0.145 0.247 0.361 0.167 0.724 0.410 0.376 0.207 0.274 1.000 0.672 0.426 0.892 0.360 0.689 0.179 0.292 0.185 0.258 0.555 0.171 0.100 0.583 0.565 0.100 0.948 0.918 0.618 0.538 0.873 1.000 0.648 0.966 0.888 0.784 0.652 0.961 0.966 0.333 0.643 0.725 0.746 0.902 0.859 0.880 0.858 0.312 0.710 0.371 0.728 0.567 0.821 0.839 0.100 0.456 0.785 0.959 0.879 0.689 0.453 0.799 0.936 0.842 0.835 0.704 0.435 0.995 0.466 0.878 0.932 0.323 0.827 0.739 0.735 0.437 0.369 0.391 1.000 0.976 0.968 0.761 0.553 0.941 0.877 0.763 0.765 0.895 1.000 0.993 0.877 0.925 0.817 0.957 0.688 0.882 0.987 1.000 0.965 0.984 0.936 0.982 0.889 0.954 0.986 1.000 0.969 0.965 0.972 0.975 0.947 1.000 1.000 0.980 1.000 1.000 0.988 0.758 0.317 0.238 0.963 0.972 0.678 0.630 0.717 0.974 0.972 0.747 0.711 1.000 1.000 1.000 0.637 0.995 0.647 0.375 0.969 0.959 0.734 0.990 0.919 0.836 0.703 0.449 0.358 0.399 1.000 1.000 0.967 0.960 0.741 0.515 0.953 1.000 0.807 0.235 0.386 0.495 0.504 0.659 0.749 1.000 0.712 0.397 0.601 0.518 0.418 0.958 0.930 0.677 0.629 0.902 0.713 0.621 0.812 0.851 0.652 0.959 0.681 0.954 0.561 0.750 0.685 0.783 0.750 0.930 0.863 0.921 0.904 0.818 0.830 0.410 0.500 0.923 0.761 0.646 0.776 0.671 0.606 0.510 0.719 0.659 0.951 0.630 0.722 0.975 0.847 0.938 0.829 0.394 0.996 0.573 0.202 0.943 0.145 0.987 0.677 0.993 0.931 0.651 0.615 0.724 0.789 0.725 0.452 0.313 0.375 1.000 1.000 0.898 0.632 0.506 0.937 0.883 0.644 0.510 0.705 0.506 0.645 0.696 0.720 0.433 0.828 0.635 0.704 0.678 0.934 0.895 0.666 0.649 0.821 1.000 0.601 0.968 0.875 0.738 0.436 0.933 0.957 0.877 0.696 0.658 0.719 0.864 0.848 0.827 0.788 0.828 0.739 1.000 0.722 0.750 0.782 0.931 0.905 0.736 0.678 0.944 0.788 0.515 0.927 0.934 0.660 0.280 0.904 0.933 0.995 0.904 0.909 0.726 0.807 0.860 0.922 0.957 0.483 0.827 0.644 0.935 0.925 0.668 0.401 0.358 0.415 1.000 0.982 1.000 1.000 0.886 0.949 0.967 0.623 0.503 0.870 0.100 0.844 1.000 0.533 1.000 0.795 0.680 0.701 0.100 0.101 0.147 0.123 0.109 0.100 0.108 0.278 0.100 0.100 0.117 0.107 0.109 0.127 0.100 0.100 0.112 0.100 0.170 0.100 0.100 0.109 0.111 0.116 0.100 0.107 0.100 0.100 0.100 0.102 0.105 0.118 0.110 0.117 0.100 0.115 0.100 0.100 0.100 0.105 0.100 0.100 0.108 0.100 0.904 0.576 0.760 0.742 0.636 0.808 0.617 0.716 0.801 0.584 0.781 0.239 0.906 0.100 0.739 0.100 0.355 0.486 0.929 0.946 0.750 0.485 0.749 0.687 0.685 0.970 0.899 0.826 0.556 0.949 0.522 0.969 0.609 0.614 0.521 0.802 0.773 0.804 0.801 0.727 0.783 0.613 0.792 0.249 0.482 0.712 0.330 0.745 0.408 0.782 0.100 0.914 0.336 0.412 0.403 0.886 0.595 0.464 0.911 0.840 0.512 0.280 0.891 0.152 0.865 0.735 0.753 0.823 0.980 0.572 0.740 0.830 0.738 0.887 0.808 0.373 0.523 0.439 0.985 0.909 0.968 0.740 0.641 0.854 0.566 1.000 0.533 0.726 0.668 0.654 0.758 0.558 0.771 0.901 0.665 0.411 0.641 0.904 0.932 0.782 0.426 0.858 0.637 0.958 0.100 0.632 0.708 0.731 0.744 0.786 0.672 0.771 0.587 0.766 0.100 0.646 0.705 0.422 0.883 0.534 1.000 0.380 0.648 0.402 0.921 0.664 0.315 0.816 0.228 0.514 0.220 0.991 1.000 0.779 0.816 0.838 0.682 0.493 1.000 0.675 0.774 0.830 0.759 0.306 0.710 0.646 0.800 0.666 0.473 0.745 0.664 0.631 0.603 1.000 0.767 0.434 0.728 0.619 0.679 0.270 1.000 0.514 0.728 0.622 1.000 0.455 0.622 0.781 0.785 0.705 0.692 0.790 0.610 0.866 0.748 0.215 0.368 0.909 0.893 0.750 0.678 0.823 0.452 0.302 0.623 0.596 0.889 0.591 0.651 0.928 1.000 0.993 0.749 0.899 0.793 0.983 0.810 0.990 0.948 0.559 0.564 0.100 0.680 0.558 0.649 0.180 0.636 1.000 0.316 0.227 0.518 0.259 0.363 0.139 0.480 0.421 0.264 0.668 0.123 0.261 0.858 0.532 0.175 0.287 0.566 0.132 0.188 0.338 0.144 0.143 0.395 0.147 0.273 0.353 0.233 0.167 0.132 0.290 0.168 0.153 0.180 0.113 0.248 0.328 0.949 0.236 0.990 0.706 0.139 0.100 0.881 0.620 0.873 0.655 0.876 0.713 0.775 0.882 0.364 0.887 0.880 0.768 0.127 0.213 0.985 0.994 0.773 0.789 0.881 0.820 0.695 0.993 0.688 0.737 0.641 0.990 0.749 0.824 0.892 0.879 0.972 0.911 0.903 0.925 0.555 0.935 0.881 0.655 0.864 0.965 0.652 1.000 0.817 0.544 0.941 0.977 0.932 0.806 0.957 0.942 1.000 0.796 0.471 0.100 0.982 0.896 0.130 0.794 0.989 0.770 1.000 0.836 0.730 0.990 0.433 0.774 0.856 0.832 0.964 1.000 0.898 0.760 0.591 0.507 1.000 1.000 0.373 0.632 0.172 0.306 0.196 0.246 0.193 0.204 0.259 0.188 0.169 0.777 0.644 0.471 0.421 0.442 0.400 0.458 0.904 0.697 0.540 0.543 0.409 0.487 0.346 0.364 0.567 0.297 0.319 0.419 0.430 0.547 0.238 0.317 0.198 0.114 0.204 0.891 0.287 0.149 0.101 0.142 0.100 0.119 0.242 0.229 0.673 0.312 0.533 0.435 0.448 0.796 0.847 0.187 0.116 0.834 0.470 0.398 0.785 0.409 0.647 1.000 0.669 0.100 0.249 0.445 0.194 0.735 0.386 0.317 0.193 0.234 0.911 0.726 0.723 0.429 0.642 0.372 0.901 0.570 0.855 0.514 0.785 0.649 0.645 0.756 0.699 0.791 0.484 0.941 0.718 0.242 0.920 0.934 0.735 0.695 0.770 1.000 0.682 0.961 0.899 0.832 0.764 0.963 0.957 0.818 0.546 0.456 0.797 0.743 0.775 0.812 0.724 0.822 0.680 0.792 0.323 0.716 0.978 0.783 0.753 0.858 0.782 0.924 0.750 0.690 0.830 0.742 0.946 0.594 0.906 1.000 0.483 0.961 0.895 0.650 0.829 0.674 0.461 0.903 0.908 0.613 1.000 0.787 0.897 0.909 0.570 0.802 0.662 0.880 0.774 0.469 0.513 0.489 0.969 0.903 0.956 0.958 0.820 0.715 0.879 0.579 0.912 0.342 0.722 0.824 0.824 0.815 0.832 0.759 0.802 0.550 0.896 0.796 0.496 0.305 0.947 0.946 0.942 0.898 0.930 0.933 0.962 0.968 0.946 0.910 0.929 0.992 0.950 0.971 0.809 0.818 0.819 0.827 0.838 0.813 0.907 0.813 0.910 0.621 0.825 0.595 0.606 0.958 0.755 0.558 0.708 0.556 0.859 0.918 0.796 0.793 0.947 0.838 0.965 0.766 0.903 0.944 0.978 0.349 0.768 0.935 0.992 0.425 0.866 0.883 0.876 0.834 1.000 0.929 0.947 1.000 0.694 0.994 0.716 1.000 0.927 0.937 0.964 0.610 0.951 0.922 0.864 0.928 0.796 0.864 0.924 0.767 0.800 1.000 1.000 1.000 0.986 0.964 0.988 0.970 0.926 0.870 0.583 0.540 0.676 0.601 0.794 0.620 0.674 0.733 0.586 0.781 0.256 0.851 0.458 0.718 0.311 0.401 0.580 0.920 0.941 0.648 0.489 0.703 0.647 0.624 0.956 0.724 0.616 0.368 0.635 0.592 0.969 0.445 0.660 0.679 0.794 0.757 0.784 0.836 0.729 0.827 0.638 0.793 0.269 0.448 0.946 0.621 0.745 0.600 0.616 0.401 0.830 0.413 0.617 0.529 0.931 0.666 0.623 0.860 0.830 0.336 0.824 0.406 0.165 0.651 0.223 0.816 0.798 0.797 0.616 0.843 1.000 0.550 0.714 0.813 0.683 0.849 0.781 0.357 0.411 0.281 0.925 0.778 0.956 0.520 0.555 0.912 0.596 0.743 0.811 0.648 0.811 0.674 0.697 0.743 0.617 0.801 0.304 0.850 0.846 0.745 0.313 0.538 0.712 0.939 0.954 0.766 0.653 0.838 0.758 0.714 0.970 0.911 0.862 0.764 0.959 0.713 0.971 0.517 0.713 0.751 0.806 0.780 0.818 0.842 0.756 0.837 0.673 0.799 0.279 0.431 0.924 0.814 0.745 0.684 0.597 0.419 0.912 0.914 0.453 0.658 0.496 0.940 0.472 0.700 0.955 0.890 0.429 0.920 0.711 0.835 0.350 0.869 0.886 0.644 0.820 0.965 0.962 0.876 0.972 0.949 0.859 0.971 0.713 0.902 0.764 0.914 0.975 0.576 0.726 0.881 0.726 0.903 0.760 0.821 0.670 0.523 0.487 1.000 0.984 0.999 1.000 0.919 0.962 1.000 0.840 0.720 0.959 0.785 0.616 0.726 0.534 0.580 0.737 0.775 0.778 0.403 0.798 0.744 0.288 0.792 0.918 0.962 0.939 0.804 0.684 1.000 0.715 0.662 1.000 0.860 0.828 0.684 0.974 0.566 0.691 0.289 0.859 0.759 0.983 0.843 0.934 0.959 0.767 0.413 0.298 0.996 0.899 1.000 0.973 0.976 0.763 0.966 1.000 1.000 0.979 0.588 0.992 0.957 0.736 0.244 0.959 0.990 1.000 0.888 0.470 0.935 0.876 0.968 0.951 0.719 0.839 0.455 0.951 0.803 0.538 0.511 0.452 0.971 1.000 0.878 0.942 0.975 0.719 0.713 0.320 0.526 0.761 0.346 0.505 0.522 0.535 0.570 0.718 0.276 0.896 0.856 0.100 0.113 1.000 0.866 0.561 0.564 0.351 0.566 0.857 0.760 0.479 0.960 0.550 0.439 0.615 0.664 0.594 0.646 0.538 0.630 0.452 0.752 0.179 0.694 0.696 0.806 0.730 0.714 0.509 1.000 0.521 0.930 0.685 0.342 0.932 0.176 0.655 0.852 0.828 0.937 0.893 0.244 0.657 0.363 0.592 0.653 0.434 0.328 0.353 0.721 0.415 1.000 0.941 0.732 0.506 0.548 0.769 0.299 0.545 0.602 0.546 0.439 0.567 0.835 0.797 0.100 0.750 0.518 0.736 0.816 0.553 0.754 0.706 0.953 0.965 0.445 0.680 0.936 0.887 0.818 0.816 0.358 0.715 0.360 0.747 0.100 0.933 1.000 0.862 0.548 0.375 0.904 1.000 0.372 1.000 0.712 0.934 0.838 0.495 0.615 0.614 0.943 0.582 0.277 0.328 0.307 1.000 0.686 0.416 0.913 1.000 0.828 0.549 0.771 0.756 0.511 0.812 0.585 0.775 0.333 0.976 0.849 0.100 0.431 0.828 0.975 0.957 0.784 0.716 0.736 0.716 1.000 0.901 0.859 0.754 0.732 0.987 0.638 0.713 0.885 0.805 0.955 0.820 0.246 0.820 0.903 0.100 1.000 0.964 0.752 0.845 0.791 0.876 0.696 0.941 0.697 0.895 0.732 0.480 0.849 0.885 0.876 0.461 0.893 0.876 0.931 0.944 1.000 0.720 0.835 0.782 0.875 0.820 0.527 0.523 0.462 0.976 0.915 0.956 0.967 0.828 0.729 1.000 0.727 0.203 0.398 0.551 0.339 0.608 0.240 0.100 0.170 0.667 0.498 0.484 0.566 0.628 0.470 0.701 0.513 0.833 0.327 0.721 0.100 0.780 0.390 0.423 0.315 0.379 0.590 0.583 0.262 0.114 0.216 0.150 0.294 0.121 0.655 0.400 0.371 0.330 0.398 0.819 1.000 1.000 0.747 0.365 0.266 0.789 0.426 0.311 0.215 0.255 0.828 0.665 0.747 0.100 0.123 0.363 0.220 0.339 0.179 0.202 1.000 0.179 0.464 0.100 0.652 0.495 0.455 0.491 1.000 0.454 0.731 0.515 0.465 0.360 0.877 0.178 0.448 0.293 0.208 0.684 0.573 0.288 0.206 0.364 0.539 0.481 0.389 0.185 0.234 0.535 0.503 0.533 0.145 0.413 0.318 0.205 0.265 0.781 0.373 0.641 0.344 0.863 0.930 0.863 0.863 0.877 0.866 0.858 0.920 0.760 0.849 0.440 0.681 0.693 0.706 0.722 0.932 0.421 1.000 0.911 0.779 0.858 0.903 0.824 0.878 0.922 0.819 0.781 1.000 1.000 0.783 0.718 0.690 0.798 0.933 0.945 0.871 0.880 0.789 0.878 0.859 0.980 0.507 0.984 0.946 0.785 0.407 0.966 0.655 0.775 0.698 0.645 0.776 0.779 0.803 0.736 0.809 0.568 0.616 1.000 0.867 0.732 0.913 0.449 0.775 0.686 0.715 1.000 0.584 0.743 0.744 0.839 0.818 0.858 0.924 0.766 0.756 1.000 0.661 0.816 0.807 1.000 0.833 0.924 1.000 1.000 1.000 0.773 0.778 0.771 0.618 0.774 0.901 0.805 0.782 0.719 0.805 0.573 0.644 1.000 0.879 0.713 0.720 0.513 1.000 0.100 0.863 0.968 0.995 0.764 0.885 0.928 0.831 0.889 0.985 0.932 0.836 0.807 0.975 0.888 0.878 0.912 0.808 0.898 0.897 0.454 0.799 0.908 0.842 0.866 1.000 0.985 0.959 0.881 0.884 0.843 0.857 0.582 0.721 1.000 0.994 0.961 0.978 0.878 0.758 0.926 0.611 0.908 0.631 0.916 0.920 0.788 0.905 0.863 0.918 0.816 0.914 0.813 0.840 0.799 0.822 0.804 0.665 0.693 0.932 0.935 0.765 0.859 0.894 0.931 0.829 0.788 1.000 0.978 0.473 0.825 0.724 0.840 0.977 0.938 0.898 0.812 0.540 0.805 1.000 0.969 0.872 0.707 0.982 0.555 0.523 1.000 0.978 0.568 0.633 0.819 0.995 0.919 0.953 0.959 0.931 0.955 0.960 0.981 1.000 0.193 0.787 1.000 1.000 1.000 0.976 0.928 1.000 0.523 0.954 0.985 0.700 1.000 0.619 0.885 0.934 0.870 0.867 1.000 0.904 0.932 0.818 0.893 0.810 0.852 1.000 0.905 0.837 1.000 0.696 0.814 0.839 0.213 0.100 0.949 0.202 1.000 0.727 0.901 0.935 0.837 0.824 0.717 0.820 1.000 0.661 0.414 0.429 0.922 0.443 0.634 0.745 0.773 0.681 1.000 0.705 0.839 0.708 0.580 0.934 0.800 0.869 0.940 1.000 0.897 0.932 0.841 0.817 0.983 0.558 0.685 0.337 0.800 0.840 0.908 0.905 0.863 0.903 0.790 0.443 0.434 0.610 0.698 0.466 0.806 0.304 0.792 0.890 0.670 0.971 0.625 0.906 1.000 0.461 0.845 0.935 0.985 1.000 0.711 0.677 0.828 0.842 0.232 0.712 0.872 0.818 0.863 0.575 0.710 1.000 0.881 0.746 1.000 0.854 0.580 0.537 0.649 0.756 0.638 0.718 1.000 0.763 0.350 0.912 0.618 0.550 0.878 0.634 0.653 0.889 0.770 0.611 0.958 0.636 0.513 0.658 0.751 0.758 0.897 0.830 0.891 0.894 0.803 0.211 0.357 0.692 0.100 0.303 0.569 0.451 0.608 0.959 0.685 0.602 0.712 0.627 1.000 0.913 0.994 0.678 0.253 0.903 1.000 0.973 0.996 0.934 0.564 0.745 0.792 0.753 0.465 0.329 0.418 1.000 1.000 1.000 0.958 0.741 0.508 0.647 1.000 0.772 0.413 0.905 0.810 1.000 0.988 0.803 0.811 0.953 1.000 0.914 0.945 0.856 0.809 0.982 0.554 0.944 1.000 0.907 1.000 0.916 0.915 0.951 0.597 0.383 1.000 0.438 0.696 0.889 0.861 0.915 0.889 1.000 0.463 0.798 0.934 0.967 0.499 1.000 0.910 0.761 0.863 0.424 0.972 1.000 0.969 0.857 0.900 0.822 0.553 0.819 1.000 1.000 0.888 0.751 0.917 0.427 0.785 0.926 0.785 1.000 0.663 0.655 0.899 0.825 1.000 0.821 0.795 0.740 0.750 1.000 0.813 1.000 0.688 0.766 0.716 0.778 0.740 0.642 0.671 1.000 0.949 0.710 0.590 0.850 0.647 0.915 0.778 0.881 0.940 0.878 0.956 0.870 0.848 0.971 0.795 0.798 0.856 1.000 1.000 0.882 0.908 0.950 1.000 0.891 0.533 0.768 0.927 0.841 0.785 0.913 0.567 0.955 0.823 0.809 0.762 0.820 0.605 0.658 1.000 0.981 0.916 0.796 0.647 1.000 0.772 0.413 0.905 0.810 1.000 0.988 0.803 0.811 0.953 1.000 0.914 0.945 0.856 0.809 0.982 0.554 0.944 1.000 0.907 1.000 0.916 0.915 0.951 0.597 0.383 1.000 0.438 0.696 0.889 0.861 0.915 0.889 1.000 0.463 0.798 0.934 0.967 0.499 1.000 0.910 0.761 0.863 0.424 0.972 1.000 0.969 0.857 0.900 0.822 0.553 0.819 1.000 1.000 0.888 0.751 0.882 0.936 0.543 0.589 0.764 0.799 0.513 1.000 0.627 0.367 0.913 0.917 0.760 0.870 0.934 0.839 0.927 0.704 0.826 0.290 0.830 0.640 0.957 0.543 0.888 0.833 0.854 0.894 0.870 0.853 0.907 0.723 0.583 0.560 0.994 0.988 0.979 0.932 0.859 0.923 0.543 0.606 0.790 0.602 1.000 0.947 0.922 0.777 0.843 0.931 0.878 0.969 0.933 0.838 0.807 0.982 0.956 0.832 0.834 0.834 0.977 0.934 0.884 0.909 0.917 0.969 0.830 0.876 1.000 0.460 0.818 0.929 1.000 0.988 0.836 0.823 0.776 0.998 0.925 1.000 0.704 0.935 0.979 0.888 0.810 0.923 1.000 0.743 0.805 0.581 0.656 0.991 0.960 0.961 0.972 0.881 0.746 0.692 0.548 0.952 0.855 1.000 0.858 0.919 0.694 1.000 0.778 0.873 1.000 1.000 0.100 0.248 0.829 0.734 0.690 1.000 1.000 0.971 0.949 0.901 0.646 0.926 0.898 0.860 0.973 0.962 0.802 0.859 0.958 0.902 0.975 0.931 0.839 0.815 0.980 0.975 0.872 0.945 0.884 0.947 0.966 0.893 0.972 1.000 0.956 1.000 0.957 0.453 0.799 0.938 1.000 0.925 0.790 1.000 0.944 0.976 0.926 0.875 0.893 0.838 0.612 0.742 1.000 0.982 0.978 0.882 0.746 0.919 0.682 0.683 0.767 0.854 0.906 0.845 0.974 0.950 0.521 0.824 0.682 0.984 1.000 0.985 0.778 0.504 0.983 0.856 0.734 0.748 1.000 0.839 0.891 0.677 0.100 0.972 0.882 0.950 0.893 0.658 0.976 0.944 0.912 1.000 1.000 0.923 1.000 0.458 0.932 0.930 1.000 1.000 0.990 0.627 0.949 0.998 1.000 0.919 0.898 0.797 0.866 0.870 0.905 0.868 0.841 0.926 0.641 0.531 0.941 1.000 0.642 0.394 0.753 0.769 0.644 0.622 0.803 0.851 0.578 1.000 0.471 0.728 0.860 1.000 0.678 0.528 0.807 0.588 0.799 0.670 0.317 0.839 0.885 0.735 0.777 0.705 0.686 1.000 0.877 0.976 0.880 0.965 0.990 0.927 0.612 0.788 0.810 0.959 0.579 0.495 0.934 0.906 0.710 0.841 0.487 0.703 0.784 0.627 0.767 0.925 1.000 0.911 0.956 0.940 0.911 0.897 0.847 0.917 0.911 0.952 0.859 0.578 0.661 0.960 0.642 0.805 0.781 0.766 0.779 0.803 0.481 0.921 0.771 0.642 0.203 0.988 1.000 0.884 0.956 1.000 0.959 1.000 0.913 0.995 0.983 0.626 0.821 0.461 0.787 0.779 0.691 0.922 0.745 0.925 0.696 0.860 0.538 0.565 0.949 0.791 0.651 0.837 0.529 0.746 0.880 0.595 0.969 0.731 0.948 1.000 0.939 0.963 0.517 0.948 0.385 0.172 0.905 1.000 1.000 0.604 0.974 0.862 0.942 0.747 0.948 0.725 0.737 0.351 0.248 0.100 0.607 0.597 0.368 0.100 0.708 0.690 0.994 0.942 0.100 0.904 0.673 0.588 0.506 0.722 0.874 0.422 0.123 0.220 0.147 0.820 0.616 0.814 0.555 0.213 0.545 0.896 0.626 0.574 0.860 0.765 0.621 0.566 0.661 0.705 0.225 0.507 0.229 0.100 0.460 0.836 0.212 0.423 0.611 0.691 0.510 0.853 0.850 0.685 0.726 0.642 0.882 0.750 0.732 0.352 0.192 0.100 0.314 0.156 0.437 0.375 0.135 0.479 0.465 0.840 0.808 0.735 1.000 0.804 0.799 0.738 0.825 0.515 0.528 0.657 0.663 0.505 0.558 0.707 0.720 0.835 0.558 0.704 0.100 0.703 0.575 0.278 0.870 0.100 0.654 0.603 0.626 0.691 0.263 0.408 0.100 1.000 0.359 0.526 0.240 
0.01100  2.3235e+06  0.10000 0.69915 0.75556   0.00849 0.07855   0.718 0.598 0.694 0.813 0.558 0.617 0.802 0.756 0.682 0.776 0.789 0.476 0.753 0.544 0.772 0.594 0.150 1.000 1.000 0.673 0.533 0.838 1.000 0.977 0.553 0.675 0.767 0.635 0.736 0.689 0.897 0.650 0.901 0.816 0.837 0.491 0.454 0.921 0.785 0.782 0.685 0.702 0.477 0.705 0.721 0.584 0.937 0.597 0.827 1.000 0.898 0.941 0.915 0.310 0.254 0.682 1.000 0.827 1.000 0.468 0.826 0.754 0.603 0.953 0.700 0.765 0.459 0.800 0.687 0.686 0.816 0.462 0.732 0.524 0.703 0.603 1.000 0.794 0.876 0.870 0.738 1.000 1.000 0.542 0.687 0.793 0.559 0.499 0.854 0.621 0.909 0.831 0.517 0.463 0.910 0.795 0.747 0.552 0.621 0.500 0.676 0.789 0.634 0.888 0.507 0.875 0.951 0.863 0.952 0.498 1.000 0.855 1.000 0.882 0.868 0.623 0.955 0.928 0.345 0.805 0.816 0.860 0.703 1.000 0.890 0.335 0.346 0.652 0.467 0.678 0.698 0.544 0.210 0.537 0.640 0.500 0.967 0.217 0.721 0.566 0.543 0.516 0.434 0.552 0.937 0.527 0.701 0.517 0.118 0.373 0.341 0.141 0.965 0.826 0.770 0.696 0.611 0.728 0.655 0.596 0.638 0.781 0.813 0.288 0.652 0.881 0.723 0.275 0.973 0.881 0.777 0.578 0.849 0.654 0.777 1.000 0.878 0.970 0.550 0.677 0.742 0.786 0.729 0.898 0.868 0.860 0.862 0.950 0.809 0.233 0.412 0.923 0.600 0.892 0.218 0.652 0.447 0.462 0.665 0.591 0.822 0.722 0.611 0.335 0.994 0.880 0.682 0.943 0.562 0.819 0.878 0.988 0.962 0.579 0.968 0.678 0.977 0.679 0.562 0.394 0.622 1.000 1.000 0.965 0.720 0.913 0.885 0.947 0.932 0.888 0.987 0.822 0.960 0.780 0.966 0.872 0.891 0.573 1.000 1.000 1.000 1.000 0.963 0.979 1.000 0.999 0.946 0.945 0.989 0.929 0.956 0.935 0.991 0.987 0.977 0.783 0.993 0.872 0.919 0.939 0.939 1.000 0.999 1.000 0.979 1.000 1.000 0.971 1.000 1.000 0.100 0.747 0.922 1.000 0.656 1.000 0.972 0.964 1.000 0.831 1.000 0.100 1.000 0.979 0.916 0.980 0.983 0.986 0.978 1.000 0.999 0.915 0.100 0.725 0.577 0.715 0.507 0.965 0.920 0.904 0.870 0.972 0.889 0.994 0.736 0.874 0.993 0.311 0.948 1.000 0.994 0.748 0.999 1.000 0.480 0.987 0.947 0.701 0.743 0.902 0.828 1.000 0.717 1.000 0.759 1.000 0.999 1.000 0.939 0.999 0.903 1.000 1.000 1.000 0.999 0.996 1.000 0.850 1.000 1.000 0.957 0.853 0.911 0.978 0.944 0.918 0.731 0.894 0.784 1.000 0.560 0.967 0.949 0.961 0.930 0.997 0.971 0.986 1.000 0.954 0.980 0.834 0.893 1.000 1.000 1.000 0.999 0.979 1.000 0.999 1.000 1.000 0.878 0.692 0.663 0.876 0.696 0.968 0.901 0.682 0.605 0.988 0.968 0.981 0.642 1.000 0.924 1.000 0.958 0.988 0.947 0.954 0.969 0.925 0.956 0.992 0.944 0.914 0.964 0.844 1.000 0.966 0.958 0.962 0.942 0.954 0.960 0.943 1.000 1.000 0.867 1.000 1.000 0.938 0.998 0.991 0.966 1.000 0.957 0.871 1.000 0.993 0.896 0.994 0.842 0.978 0.661 1.000 0.999 0.933 0.687 0.938 0.847 0.759 0.919 0.848 0.868 0.753 0.990 0.914 0.993 0.992 1.000 0.775 0.721 1.000 0.990 0.894 0.955 0.901 1.000 0.813 1.000 0.877 0.799 0.726 0.881 1.000 0.980 0.932 0.875 0.808 0.881 0.804 0.737 0.777 1.000 0.995 0.932 0.904 0.889 0.699 0.676 1.000 0.929 0.854 0.660 0.953 0.840 1.000 0.969 0.875 1.000 0.977 0.464 0.581 0.761 0.691 0.583 0.804 0.763 0.866 0.870 1.000 0.861 0.514 0.750 0.761 0.674 0.767 0.484 0.470 0.463 0.714 0.661 0.721 0.848 0.586 0.654 0.914 0.901 0.701 0.897 0.881 0.870 0.879 0.782 0.946 0.977 0.835 0.820 0.360 0.852 0.996 1.000 1.000 0.858 0.741 0.958 0.986 0.590 0.886 0.903 0.915 0.924 0.938 0.864 0.937 0.809 0.943 0.651 0.951 0.959 1.000 0.993 1.000 0.944 1.000 1.000 0.608 1.000 0.971 0.324 0.924 0.946 0.937 0.629 0.967 0.950 0.998 0.948 1.000 0.833 0.977 0.776 0.785 0.751 0.835 0.917 0.939 0.816 0.927 0.875 0.879 0.968 1.000 0.336 0.100 0.617 0.367 0.100 0.180 0.100 0.706 0.475 0.294 0.100 0.311 0.201 0.456 0.100 0.146 0.280 0.424 0.566 0.928 0.970 1.000 0.990 0.983 0.917 0.520 0.696 0.947 0.963 0.905 0.975 0.928 0.979 0.986 0.747 0.971 0.716 0.980 0.972 1.000 0.858 0.316 0.962 1.000 0.960 0.994 1.000 1.000 1.000 1.000 0.950 0.934 0.974 0.757 0.999 0.903 0.977 0.976 0.925 0.689 1.000 0.910 0.945 0.990 0.998 0.914 0.987 1.000 0.998 1.000 0.970 0.991 1.000 0.962 1.000 1.000 0.962 0.984 0.995 0.397 0.974 0.958 0.775 1.000 0.973 1.000 0.941 0.918 0.805 1.000 0.992 0.980 1.000 1.000 0.965 0.896 0.968 1.000 1.000 0.298 0.643 0.284 0.459 0.320 0.615 0.531 0.522 0.139 0.380 0.402 0.200 0.100 0.100 0.787 0.628 0.298 0.296 0.344 0.438 0.312 0.742 0.526 0.100 0.241 0.190 0.236 0.935 0.895 0.789 0.844 0.866 0.790 0.777 0.777 0.883 0.544 0.632 0.683 0.952 0.591 0.959 0.786 0.743 0.924 0.815 0.804 0.929 0.890 0.807 0.978 0.837 0.586 0.815 0.855 0.919 0.879 0.957 0.925 0.931 0.925 0.892 0.540 0.591 0.914 0.880 0.903 0.751 0.745 0.661 0.642 0.830 0.715 0.968 0.768 0.840 0.858 0.452 0.798 0.949 0.896 0.642 0.996 0.923 0.678 0.989 0.698 0.989 0.934 0.991 0.961 0.580 0.755 0.897 0.837 0.872 0.691 0.627 0.658 1.000 1.000 1.000 0.978 0.867 0.741 0.627 0.588 0.620 0.755 0.598 0.236 0.263 0.854 0.568 0.669 0.674 0.573 0.657 0.299 1.000 1.000 0.649 0.682 0.141 0.791 0.850 0.225 1.000 0.193 0.746 1.000 0.773 0.774 0.547 0.181 0.258 0.275 0.386 0.380 0.172 0.100 0.747 0.650 0.537 0.422 0.718 0.522 0.937 0.731 0.492 0.861 0.542 0.420 0.439 0.322 0.325 0.362 0.645 0.100 0.277 0.368 0.297 0.389 0.645 0.100 0.404 1.000 0.666 0.429 0.434 0.234 0.405 1.000 0.492 0.770 0.299 0.419 0.297 0.147 0.140 0.476 0.325 0.512 0.100 0.777 0.534 0.367 0.329 0.321 0.731 0.800 0.579 0.535 0.380 0.509 0.395 0.354 0.336 0.414 0.316 0.312 0.487 0.263 0.376 0.212 0.230 0.100 0.321 0.107 0.263 0.156 0.398 0.357 0.515 0.271 0.369 0.342 0.448 0.838 0.813 0.305 0.120 0.908 0.884 0.100 1.000 0.828 0.893 0.985 0.755 0.224 0.804 0.169 0.524 0.341 0.205 0.345 1.000 0.275 0.658 0.375 0.335 0.815 0.435 0.400 0.520 0.919 1.000 0.804 0.910 0.276 0.891 0.562 0.868 0.234 0.542 1.000 0.654 0.431 0.683 0.775 0.784 0.955 1.000 0.751 0.888 0.927 0.687 0.252 0.457 0.166 0.100 0.215 0.732 0.598 0.362 0.377 0.549 0.537 0.715 0.533 0.537 0.579 0.144 0.897 0.632 0.317 0.366 0.252 0.225 0.433 0.220 0.885 0.426 0.410 0.544 0.783 0.817 0.326 0.888 0.154 0.791 0.252 0.437 1.000 0.728 0.330 0.899 0.779 0.568 0.557 0.802 0.932 0.992 0.991 0.964 0.593 0.561 0.489 0.811 0.975 0.796 0.848 0.846 0.623 0.919 0.899 0.483 0.995 0.975 1.000 0.623 0.173 0.445 0.529 0.280 0.158 0.186 0.937 0.508 0.572 1.000 0.823 0.197 0.468 0.800 0.733 0.711 0.393 1.000 0.783 0.963 0.867 0.761 0.982 0.943 0.566 0.829 0.371 0.961 0.879 0.952 0.970 0.566 0.449 0.720 0.482 0.892 0.449 0.670 0.764 0.576 0.750 0.845 0.861 0.955 0.870 0.940 0.952 0.463 0.817 1.000 0.775 0.873 0.842 0.400 0.913 0.186 0.305 0.521 0.292 0.100 0.100 0.100 0.215 0.267 0.289 0.130 0.229 0.508 0.392 0.435 0.402 0.526 0.425 0.362 0.494 0.428 0.391 0.521 0.495 0.324 0.422 0.495 0.432 0.487 0.485 0.584 0.413 0.599 0.500 0.540 0.500 0.412 0.500 0.514 0.500 0.417 0.407 0.500 0.500 0.435 0.534 0.500 0.471 0.476 0.473 0.181 0.500 0.166 0.211 0.290 0.212 0.298 0.162 0.278 0.301 0.136 0.155 0.165 0.219 0.167 0.203 0.192 0.174 0.132 0.178 0.208 0.165 0.214 0.303 0.234 0.307 0.364 0.298 0.309 0.189 0.332 0.500 0.500 0.245 0.154 0.233 0.158 0.100 0.100 0.180 0.203 0.100 0.192 0.124 0.120 0.138 0.191 0.248 0.166 0.100 0.237 0.246 0.195 0.153 0.231 0.197 0.178 0.142 0.167 0.176 0.210 0.124 0.154 0.933 0.937 0.921 0.956 0.919 0.962 0.878 0.912 0.886 1.000 0.959 0.921 0.807 1.000 0.886 1.000 0.951 0.923 0.982 0.897 0.924 0.500 0.498 0.498 0.495 0.500 0.500 0.499 0.499 0.500 0.500 0.500 0.500 0.500 0.494 0.500 0.499 0.500 0.500 0.499 0.500 0.500 0.500 0.500 0.501 0.500 0.499 0.500 0.499 0.500 0.500 0.500 0.500 0.500 0.500 0.500 0.507 0.500 0.500 0.500 0.500 0.500 0.500 0.500 0.405 0.445 0.490 0.477 0.497 0.500 0.496 0.500 0.500 0.500 0.499 0.485 0.499 0.500 0.499 0.493 0.500 0.494 0.499 0.500 0.500 0.500 0.499 0.496 0.492 0.529 0.557 0.696 0.628 0.711 0.538 0.477 0.500 0.538 0.500 0.589 0.588 0.501 0.823 0.557 0.614 0.576 0.878 0.500 1.000 0.771 0.657 0.570 0.558 0.656 1.000 0.794 0.481 0.672 0.470 0.838 0.573 0.540 0.379 0.459 1.000 0.968 0.821 0.666 0.705 0.545 0.821 0.820 0.476 0.560 0.722 0.912 0.670 0.896 0.957 0.886 0.946 0.944 0.844 0.973 0.946 1.000 1.000 0.992 0.758 0.100 1.000 0.319 0.484 0.559 0.389 0.275 0.435 0.100 0.196 0.258 0.334 0.373 0.930 0.517 0.553 0.875 0.685 0.969 0.946 0.696 0.836 0.990 0.768 0.915 0.955 0.977 0.852 0.874 0.952 0.977 0.906 1.000 0.955 0.870 0.985 0.100 0.926 0.830 0.476 0.656 1.000 0.934 0.884 0.914 0.563 0.770 0.719 0.708 0.692 0.935 0.776 1.000 0.713 0.746 0.939 0.927 0.759 0.748 0.889 0.764 0.767 1.000 0.962 0.937 1.000 1.000 1.000 0.965 0.848 0.703 0.797 0.786 0.917 0.902 0.891 0.885 0.827 0.778 0.888 0.412 0.782 0.461 0.683 0.850 0.708 0.968 0.795 0.762 1.000 1.000 1.000 1.000 0.938 0.905 0.929 0.987 0.980 1.000 0.726 0.825 0.778 0.895 0.767 0.642 0.526 0.482 1.000 1.000 0.797 0.780 0.582 0.482 0.770 0.696 0.772 0.695 0.720 0.686 0.672 0.807 0.333 0.818 0.564 0.732 0.408 0.244 0.984 0.964 0.500 0.567 0.979 1.000 0.970 0.412 0.602 0.794 0.755 0.768 0.713 0.799 0.671 0.769 0.646 0.804 0.334 0.418 0.920 0.791 0.757 0.723 0.632 0.391 0.537 0.452 0.396 0.913 0.416 0.765 0.491 0.969 0.307 1.000 0.875 0.716 0.550 0.918 0.716 0.897 1.000 0.563 0.527 0.509 0.456 0.509 0.491 0.670 0.547 0.610 0.484 0.549 0.529 0.500 0.575 0.803 0.715 0.518 0.650 0.721 0.457 0.298 0.558 0.554 0.433 0.331 0.631 0.660 0.667 0.580 0.572 0.595 0.453 0.415 0.429 0.651 0.623 0.651 0.554 0.513 0.833 0.562 0.765 0.677 0.887 0.785 0.730 0.776 0.765 0.811 0.776 0.941 0.920 0.714 0.520 0.716 0.659 0.682 0.965 0.884 0.774 0.686 1.000 0.527 0.963 0.649 0.738 0.749 0.806 0.788 0.727 0.782 0.557 0.781 0.714 0.692 0.402 0.868 0.675 0.463 0.929 0.678 0.528 0.744 1.000 0.247 0.569 0.937 0.821 0.928 0.834 0.491 0.580 0.970 0.699 0.508 0.359 0.374 0.747 0.299 0.515 0.469 0.401 0.398 0.363 0.515 0.634 0.410 0.257 0.940 0.776 0.355 0.433 0.316 0.382 0.500 0.965 0.381 0.422 0.474 0.458 0.447 0.606 0.388 0.572 0.762 0.473 0.325 0.486 0.500 1.000 0.353 0.532 1.000 0.753 1.000 0.295 0.575 0.668 0.715 1.000 0.336 0.489 0.450 0.400 0.451 0.507 0.240 0.451 0.902 0.534 0.829 0.548 0.661 0.549 0.672 0.791 0.321 0.909 0.920 0.800 0.963 0.871 0.590 0.964 1.000 0.431 1.000 1.000 0.956 0.705 0.748 0.920 0.993 0.900 0.877 0.522 0.780 0.585 1.000 0.519 0.889 0.964 0.933 0.821 0.990 0.812 1.000 0.898 0.934 0.981 0.665 0.383 0.815 1.000 0.894 1.000 0.737 0.452 0.428 0.939 0.984 0.919 1.000 0.941 0.925 1.000 0.509 0.966 0.956 0.736 0.721 0.981 1.000 0.931 0.871 0.714 0.100 0.437 0.981 0.906 0.954 0.815 0.100 0.264 0.335 0.328 0.378 0.970 0.193 0.100 0.775 0.652 0.494 0.339 0.492 0.470 0.908 0.713 0.520 0.346 0.595 0.722 0.401 0.331 0.404 0.356 0.584 0.243 0.888 0.294 0.191 0.741 0.570 0.100 0.662 0.540 0.491 0.300 0.896 0.549 0.239 0.829 0.413 0.319 0.201 0.214 0.822 0.728 0.555 0.354 0.644 0.929 0.743 0.655 0.705 0.785 0.992 0.922 0.625 0.581 0.867 0.637 0.955 0.886 0.764 0.564 0.968 1.000 0.502 1.000 0.868 0.755 0.970 1.000 0.925 0.823 0.617 0.593 0.532 0.531 0.278 0.955 1.000 0.795 0.317 0.842 0.929 0.783 0.719 0.743 0.497 0.332 0.386 1.000 1.000 0.962 0.727 0.507 1.000 0.358 0.236 0.301 0.192 0.328 0.471 0.298 0.664 0.100 0.438 0.643 0.478 0.334 0.369 1.000 0.471 1.000 0.711 0.541 0.395 0.223 0.499 0.120 0.331 0.420 0.354 0.393 0.383 0.564 0.219 0.100 0.385 0.180 0.321 0.100 0.674 1.000 0.467 1.000 0.243 0.433 0.167 0.401 0.352 0.212 0.207 0.716 0.650 0.381 1.000 0.362 0.510 0.332 0.770 0.818 0.533 0.459 0.704 0.513 1.000 0.771 0.687 0.479 0.676 0.678 0.688 0.496 0.476 0.336 0.627 0.652 0.931 0.343 0.344 0.614 0.572 0.400 0.296 0.254 0.946 0.669 0.457 0.915 0.755 0.584 0.474 0.917 0.970 0.265 0.605 0.966 1.000 0.801 0.935 0.690 0.600 0.661 0.129 0.100 0.961 0.803 0.930 0.959 1.000 0.651 0.906 0.900 0.762 0.411 0.406 0.213 0.978 0.913 0.956 0.984 0.903 0.436 0.912 1.000 0.472 0.726 0.759 0.974 1.000 0.954 0.814 0.612 0.345 1.000 0.971 0.746 0.987 0.960 0.861 0.872 0.685 0.452 0.424 0.447 0.981 0.899 0.951 0.951 0.828 0.894 0.285 0.624 0.696 0.730 0.747 0.805 0.622 0.796 0.553 0.916 0.418 0.468 0.477 0.583 0.681 0.718 0.480 0.226 0.273 0.100 0.455 0.587 0.657 0.739 0.620 0.720 0.741 0.723 0.533 0.826 0.542 0.815 0.527 0.722 0.791 0.702 0.784 0.888 0.726 0.613 0.748 0.441 0.668 0.618 0.870 0.100 0.798 0.556 0.500 0.594 0.220 0.748 0.635 0.847 0.658 0.648 0.648 0.617 0.185 0.927 0.856 0.851 0.900 0.904 0.961 0.870 0.726 0.909 0.839 0.891 0.867 0.921 0.672 0.858 0.980 0.616 0.183 0.419 0.855 0.831 0.707 0.915 0.809 0.951 0.907 0.806 0.763 0.503 0.926 0.841 0.526 0.356 0.915 0.979 0.495 0.429 0.848 0.963 0.896 0.931 0.988 0.959 0.988 0.933 0.894 0.986 0.964 0.981 0.962 0.905 0.988 0.963 1.000 0.999 0.922 0.580 0.772 0.892 0.692 0.814 0.748 0.797 0.822 0.760 0.790 0.474 0.914 0.694 0.806 1.000 0.527 0.648 0.947 0.945 0.894 0.961 0.774 0.854 0.945 0.966 0.948 0.909 1.000 0.977 0.659 0.774 0.730 0.835 0.812 0.663 0.877 0.736 0.780 0.705 0.822 0.536 0.548 0.935 0.894 0.791 0.708 0.702 0.490 1.000 0.898 1.000 0.749 0.681 0.484 0.823 0.587 0.826 0.899 0.947 0.637 0.850 0.910 0.823 1.000 0.758 0.956 0.625 0.972 0.246 0.845 0.974 0.879 0.801 0.947 0.904 1.000 0.588 0.923 0.919 0.767 0.937 1.000 0.856 0.981 0.712 0.641 0.992 0.976 0.969 0.994 0.661 0.205 0.376 0.270 0.278 0.563 0.180 0.293 0.423 0.269 0.344 0.203 0.702 0.621 0.514 0.370 0.228 0.276 0.455 0.807 0.660 0.540 0.419 0.289 0.667 0.283 0.417 0.256 0.155 0.344 0.272 0.255 0.197 0.241 0.277 0.160 0.543 0.295 0.428 0.384 0.413 0.622 0.344 0.182 0.698 0.247 0.223 0.194 0.299 0.466 0.347 0.726 0.448 0.308 0.254 0.204 0.864 0.670 0.670 0.567 0.368 0.588 0.663 0.593 0.614 0.568 0.596 0.698 1.000 0.732 0.287 0.875 0.469 0.827 0.264 0.913 0.853 0.645 0.376 0.512 0.520 0.256 0.604 0.753 0.848 0.729 0.386 0.715 0.563 0.774 0.742 0.173 0.286 0.912 0.791 0.780 0.740 0.853 0.292 0.100 0.298 0.340 1.000 0.687 0.807 0.100 0.704 0.825 1.000 0.262 0.584 0.720 0.492 0.703 0.475 0.402 0.718 0.946 0.981 0.583 0.506 0.769 0.850 1.000 0.942 0.950 0.649 0.668 0.693 0.967 0.920 0.784 0.691 0.962 0.905 0.717 1.000 1.000 0.973 0.598 0.874 0.886 0.682 0.234 1.000 0.943 0.845 0.928 1.000 0.874 0.929 0.774 0.440 0.395 0.454 0.988 0.935 0.964 0.738 0.521 1.000 0.922 0.406 0.686 0.543 0.702 1.000 0.793 0.862 0.952 0.941 0.942 0.597 0.663 0.880 0.624 0.988 0.913 0.864 0.698 0.980 0.977 0.879 1.000 0.745 0.840 0.997 0.884 0.921 0.866 1.000 0.918 0.960 0.802 0.100 0.954 1.000 0.454 0.817 0.967 0.369 0.647 0.412 0.313 0.696 0.100 0.919 0.316 0.835 0.780 0.917 0.743 0.385 0.418 0.452 0.504 0.884 0.984 0.973 0.768 0.594 0.739 1.000 0.798 0.843 0.375 0.778 0.608 0.577 0.779 1.000 0.800 0.524 0.799 0.797 0.882 0.511 0.927 0.631 0.660 0.624 0.703 0.685 0.824 0.826 0.734 1.000 1.000 0.530 0.671 0.790 0.834 0.751 0.433 0.975 0.686 0.897 0.770 0.280 0.399 0.954 0.614 0.796 0.656 0.401 0.374 0.750 0.503 0.471 0.789 1.000 0.600 0.668 0.931 0.204 1.000 0.783 0.963 0.708 0.445 0.873 0.780 0.494 0.757 0.867 0.919 0.940 0.654 0.723 0.735 0.569 0.817 0.795 0.480 0.492 0.463 0.761 0.306 1.000 0.964 0.808 0.700 0.886 0.570 0.806 0.744 0.682 0.792 0.658 0.758 0.805 0.595 0.796 0.384 0.903 0.574 0.744 0.100 0.252 0.865 0.973 0.959 0.777 0.676 0.797 0.752 0.736 0.926 0.605 0.600 0.153 0.551 0.668 0.243 0.259 0.308 0.399 0.280 0.262 0.297 0.284 0.215 0.377 0.254 0.527 0.176 0.283 0.286 0.307 0.471 0.111 0.213 0.314 0.446 0.342 0.592 0.182 0.472 0.887 0.223 0.433 0.761 0.348 0.125 0.240 0.468 0.100 0.760 1.000 0.966 1.000 0.266 1.000 0.687 0.471 0.776 0.817 0.145 0.247 0.361 0.167 0.724 0.410 0.376 0.207 0.274 1.000 0.672 0.426 0.892 0.360 0.689 0.179 0.292 0.185 0.258 0.555 0.171 0.100 0.583 0.565 0.100 0.948 0.918 0.618 0.538 0.873 1.000 0.648 0.966 0.888 0.784 0.652 0.961 0.966 0.333 0.643 0.725 0.746 0.902 0.859 0.880 0.858 0.312 0.710 0.371 0.728 0.567 0.821 0.839 0.100 0.456 0.785 0.959 0.879 0.689 0.453 0.799 0.936 0.842 0.835 0.704 0.435 0.995 0.466 0.878 0.932 0.323 0.827 0.739 0.735 0.437 0.369 0.391 1.000 0.976 0.968 0.761 0.553 0.941 0.877 0.763 0.765 0.895 1.000 0.993 0.877 0.925 0.817 0.957 0.688 0.882 0.987 1.000 0.965 0.984 0.936 0.982 0.889 0.954 0.986 1.000 0.969 0.965 0.972 0.975 0.947 1.000 1.000 0.980 1.000 1.000 0.988 0.758 0.317 0.238 0.963 0.972 0.678 0.630 0.717 0.974 0.972 0.747 0.711 1.000 1.000 1.000 0.637 0.995 0.647 0.375 0.969 0.959 0.734 0.990 0.919 0.836 0.703 0.449 0.358 0.399 1.000 1.000 0.967 0.960 0.741 0.515 0.953 1.000 0.807 0.235 0.386 0.495 0.504 0.659 0.749 1.000 0.712 0.397 0.601 0.518 0.418 0.958 0.930 0.677 0.629 0.902 0.713 0.621 0.812 0.851 0.652 0.959 0.681 0.954 0.561 0.750 0.685 0.783 0.750 0.930 0.863 0.921 0.904 0.818 0.830 0.410 0.500 0.923 0.761 0.646 0.776 0.671 0.606 0.510 0.719 0.659 0.951 0.630 0.722 0.975 0.847 0.938 0.829 0.394 0.996 0.573 0.202 0.943 0.145 0.987 0.677 0.993 0.931 0.651 0.615 0.724 0.789 0.725 0.452 0.313 0.375 1.000 1.000 0.898 0.632 0.506 0.937 0.883 0.644 0.510 0.705 0.506 0.645 0.696 0.720 0.433 0.828 0.635 0.704 0.678 0.934 0.895 0.666 0.649 0.821 1.000 0.601 0.968 0.875 0.738 0.436 0.933 0.957 0.877 0.696 0.658 0.719 0.864 0.848 0.827 0.788 0.828 0.739 1.000 0.722 0.750 0.782 0.931 0.905 0.736 0.678 0.944 0.788 0.515 0.927 0.933 0.660 0.280 0.904 0.933 0.995 0.904 0.909 0.726 0.807 0.860 0.918 0.957 0.483 0.827 0.644 0.935 0.925 0.668 0.401 0.358 0.415 1.000 0.982 1.000 1.000 0.886 0.949 0.967 0.623 0.503 0.870 0.100 0.844 1.000 0.533 1.000 0.795 0.680 0.701 0.100 0.101 0.147 0.123 0.109 0.100 0.108 0.278 0.100 0.100 0.117 0.107 0.109 0.127 0.100 0.100 0.112 0.100 0.170 0.100 0.100 0.109 0.111 0.116 0.100 0.107 0.100 0.100 0.100 0.102 0.105 0.118 0.110 0.117 0.100 0.115 0.100 0.100 0.100 0.105 0.100 0.100 0.108 0.100 0.904 0.576 0.760 0.742 0.636 0.808 0.617 0.716 0.801 0.584 0.781 0.239 0.906 0.100 0.739 0.100 0.355 0.486 0.929 0.946 0.750 0.485 0.749 0.687 0.685 0.970 0.899 0.826 0.556 0.949 0.522 0.969 0.609 0.614 0.521 0.802 0.773 0.804 0.801 0.727 0.783 0.613 0.792 0.249 0.482 0.712 0.330 0.745 0.408 0.782 0.100 0.914 0.336 0.412 0.403 0.886 0.595 0.464 0.911 0.840 0.512 0.280 0.891 0.152 0.865 0.735 0.753 0.823 0.980 0.572 0.740 0.830 0.738 0.887 0.808 0.373 0.523 0.439 0.985 0.909 0.968 0.740 0.641 0.854 0.566 1.000 0.533 0.726 0.668 0.654 0.758 0.558 0.771 0.901 0.665 0.411 0.641 0.904 0.932 0.782 0.426 0.858 0.637 0.958 0.100 0.632 0.708 0.731 0.744 0.786 0.672 0.771 0.587 0.766 0.100 0.646 0.705 0.422 0.883 0.534 1.000 0.380 0.648 0.402 0.921 0.664 0.315 0.816 0.228 0.514 0.220 0.991 1.000 0.779 0.816 0.838 0.682 0.493 1.000 0.675 0.774 0.830 0.759 0.306 0.710 0.646 0.800 0.666 0.473 0.745 0.664 0.631 0.603 1.000 0.767 0.434 0.728 0.619 0.679 0.270 1.000 0.514 0.728 0.622 1.000 0.455 0.622 0.781 0.785 0.705 0.692 0.790 0.610 0.866 0.748 0.215 0.368 0.909 0.893 0.750 0.678 0.823 0.452 0.302 0.623 0.596 0.889 0.591 0.651 0.928 1.000 0.993 0.749 0.899 0.793 0.983 0.810 0.990 0.948 0.559 0.564 0.100 0.680 0.558 0.649 0.180 0.636 1.000 0.316 0.227 0.518 0.259 0.363 0.139 0.480 0.421 0.264 0.668 0.123 0.261 0.858 0.532 0.175 0.287 0.566 0.132 0.188 0.338 0.144 0.143 0.395 0.147 0.273 0.353 0.233 0.167 0.132 0.290 0.168 0.153 0.180 0.113 0.248 0.328 0.949 0.236 0.990 0.706 0.139 0.100 0.881 0.620 0.873 0.655 0.876 0.713 0.775 0.882 0.364 0.887 0.880 0.768 0.127 0.213 0.985 0.994 0.773 0.789 0.881 0.820 0.695 0.993 0.688 0.737 0.641 0.990 0.749 0.824 0.892 0.879 0.972 0.911 0.903 0.925 0.555 0.935 0.881 0.655 0.864 0.965 0.652 1.000 0.817 0.544 0.941 0.977 0.932 0.806 0.957 0.942 1.000 0.796 0.471 0.100 0.982 0.896 0.130 0.794 0.989 0.770 1.000 0.836 0.730 0.990 0.433 0.774 0.856 0.832 0.964 1.000 0.898 0.760 0.591 0.507 1.000 1.000 0.373 0.632 0.172 0.306 0.196 0.246 0.193 0.204 0.259 0.188 0.169 0.777 0.644 0.471 0.421 0.442 0.400 0.458 0.904 0.697 0.540 0.543 0.409 0.487 0.346 0.364 0.567 0.297 0.319 0.419 0.430 0.547 0.238 0.317 0.198 0.114 0.204 0.891 0.287 0.149 0.101 0.142 0.100 0.119 0.242 0.229 0.673 0.312 0.533 0.435 0.448 0.796 0.847 0.187 0.116 0.834 0.470 0.398 0.785 0.409 0.647 1.000 0.669 0.100 0.249 0.445 0.194 0.735 0.386 0.317 0.193 0.234 0.911 0.726 0.723 0.429 0.642 0.372 0.901 0.570 0.855 0.514 0.785 0.649 0.645 0.756 0.699 0.791 0.484 0.941 0.718 0.242 0.920 0.934 0.735 0.695 0.770 1.000 0.682 0.961 0.899 0.832 0.764 0.963 0.957 0.818 0.546 0.456 0.797 0.743 0.775 0.812 0.724 0.822 0.680 0.792 0.323 0.716 0.978 0.783 0.753 0.858 0.782 0.924 0.750 0.690 0.830 0.742 0.946 0.594 0.906 1.000 0.483 0.961 0.895 0.650 0.827 0.674 0.461 0.903 0.908 0.613 1.000 0.787 0.896 0.909 0.570 0.802 0.662 0.880 0.774 0.469 0.513 0.489 0.969 0.903 0.956 0.958 0.820 0.715 0.879 0.579 0.912 0.342 0.722 0.824 0.824 0.815 0.832 0.759 0.802 0.550 0.896 0.796 0.496 0.305 0.947 0.946 0.942 0.898 0.930 0.933 0.962 0.968 0.946 0.910 0.929 0.992 0.950 0.971 0.809 0.818 0.819 0.827 0.838 0.813 0.907 0.813 0.910 0.621 0.825 0.595 0.606 0.958 0.755 0.558 0.708 0.556 0.859 0.918 0.796 0.793 0.947 0.838 0.965 0.766 0.903 0.944 0.978 0.349 0.768 0.935 0.992 0.425 0.866 0.883 0.876 0.834 1.000 0.929 0.947 1.000 0.694 0.994 0.716 1.000 0.927 0.937 0.964 0.610 0.951 0.922 0.864 0.928 0.796 0.864 0.924 0.767 0.800 1.000 1.000 1.000 0.986 0.964 0.988 0.970 0.926 0.870 0.583 0.540 0.676 0.601 0.794 0.620 0.674 0.733 0.586 0.781 0.256 0.851 0.458 0.718 0.311 0.401 0.580 0.920 0.941 0.648 0.489 0.703 0.647 0.624 0.956 0.724 0.616 0.368 0.635 0.592 0.969 0.445 0.660 0.679 0.794 0.757 0.784 0.836 0.729 0.827 0.638 0.793 0.269 0.448 0.946 0.621 0.745 0.600 0.616 0.401 0.830 0.413 0.617 0.529 0.931 0.666 0.623 0.860 0.830 0.336 0.824 0.406 0.165 0.651 0.223 0.816 0.798 0.797 0.616 0.843 1.000 0.550 0.714 0.813 0.683 0.849 0.781 0.357 0.411 0.281 0.925 0.778 0.956 0.520 0.555 0.912 0.596 0.743 0.811 0.648 0.811 0.674 0.697 0.743 0.617 0.801 0.304 0.850 0.846 0.745 0.313 0.538 0.712 0.939 0.954 0.766 0.653 0.838 0.758 0.714 0.970 0.911 0.862 0.764 0.959 0.713 0.971 0.517 0.713 0.751 0.806 0.780 0.818 0.842 0.756 0.837 0.673 0.799 0.279 0.431 0.924 0.814 0.745 0.684 0.597 0.419 0.912 0.914 0.453 0.658 0.496 0.940 0.472 0.700 0.955 0.890 0.429 0.920 0.711 0.835 0.350 0.869 0.884 0.644 0.820 0.965 0.962 0.876 0.972 0.949 0.859 0.971 0.713 0.902 0.764 0.912 0.975 0.576 0.726 0.881 0.726 0.903 0.760 0.821 0.670 0.523 0.487 1.000 0.984 0.999 1.000 0.919 0.962 1.000 0.840 0.720 0.959 0.785 0.616 0.726 0.534 0.580 0.737 0.775 0.778 0.403 0.798 0.744 0.288 0.792 0.918 0.962 0.939 0.804 0.684 1.000 0.715 0.662 1.000 0.860 0.828 0.684 0.974 0.566 0.691 0.289 0.859 0.759 0.983 0.843 0.934 0.959 0.767 0.413 0.298 0.996 0.899 1.000 0.973 0.976 0.763 0.966 1.000 1.000 0.979 0.588 0.992 0.957 0.736 0.244 0.959 0.990 1.000 0.888 0.470 0.935 0.876 0.968 0.951 0.719 0.839 0.455 0.951 0.803 0.538 0.511 0.452 0.971 1.000 0.878 0.942 0.975 0.719 0.713 0.320 0.526 0.761 0.346 0.505 0.522 0.535 0.570 0.718 0.276 0.896 0.856 0.100 0.113 1.000 0.866 0.561 0.564 0.351 0.566 0.857 0.760 0.479 0.960 0.550 0.439 0.615 0.664 0.594 0.646 0.538 0.630 0.452 0.752 0.179 0.694 0.696 0.806 0.730 0.714 0.509 1.000 0.521 0.930 0.685 0.342 0.932 0.176 0.655 0.852 0.828 0.936 0.893 0.244 0.657 0.363 0.592 0.653 0.434 0.328 0.353 0.721 0.415 1.000 0.941 0.732 0.506 0.548 0.769 0.299 0.545 0.602 0.546 0.439 0.567 0.835 0.797 0.100 0.750 0.518 0.736 0.816 0.553 0.754 0.706 0.953 0.965 0.445 0.680 0.936 0.887 0.818 0.816 0.358 0.715 0.360 0.747 0.100 0.933 1.000 0.862 0.548 0.375 0.904 1.000 0.372 1.000 0.712 0.934 0.838 0.495 0.615 0.614 0.943 0.582 0.277 0.328 0.307 1.000 0.686 0.416 0.913 1.000 0.828 0.549 0.771 0.756 0.511 0.812 0.585 0.775 0.333 0.976 0.849 0.100 0.431 0.828 0.975 0.957 0.784 0.716 0.736 0.716 1.000 0.901 0.859 0.754 0.732 0.987 0.638 0.713 0.885 0.805 0.955 0.820 0.246 0.820 0.903 0.100 1.000 0.964 0.752 0.845 0.791 0.876 0.696 0.941 0.697 0.894 0.732 0.480 0.849 0.885 0.876 0.461 0.893 0.876 0.929 0.944 1.000 0.720 0.835 0.782 0.875 0.820 0.527 0.523 0.462 0.976 0.915 0.956 0.967 0.828 0.729 1.000 0.727 0.203 0.398 0.551 0.339 0.608 0.240 0.100 0.170 0.667 0.498 0.484 0.566 0.628 0.470 0.701 0.513 0.833 0.327 0.721 0.100 0.780 0.390 0.423 0.315 0.379 0.590 0.583 0.262 0.114 0.216 0.150 0.294 0.121 0.655 0.400 0.371 0.330 0.398 0.819 1.000 1.000 0.747 0.365 0.266 0.789 0.426 0.311 0.215 0.255 0.828 0.665 0.747 0.100 0.123 0.363 0.220 0.339 0.179 0.202 1.000 0.179 0.464 0.100 0.652 0.495 0.455 0.491 1.000 0.454 0.731 0.515 0.465 0.360 0.877 0.178 0.448 0.293 0.208 0.684 0.573 0.288 0.206 0.364 0.539 0.481 0.389 0.185 0.234 0.535 0.503 0.533 0.145 0.413 0.318 0.205 0.265 0.781 0.373 0.641 0.344 0.863 0.930 0.863 0.863 0.877 0.866 0.858 0.920 0.760 0.849 0.440 0.681 0.693 0.706 0.722 0.932 0.421 1.000 0.911 0.779 0.858 0.903 0.824 0.878 0.922 0.819 0.781 1.000 1.000 0.783 0.718 0.690 0.798 0.933 0.945 0.871 0.880 0.789 0.878 0.859 0.980 0.507 0.984 0.946 0.785 0.407 0.966 0.655 0.775 0.698 0.645 0.776 0.779 0.803 0.736 0.809 0.568 0.616 1.000 0.867 0.732 0.913 0.449 0.775 0.686 0.715 1.000 0.584 0.743 0.744 0.839 0.818 0.858 0.924 0.766 0.756 1.000 0.661 0.816 0.807 1.000 0.833 0.924 1.000 1.000 1.000 0.773 0.778 0.771 0.618 0.774 0.901 0.805 0.782 0.719 0.805 0.573 0.644 1.000 0.879 0.713 0.720 0.513 1.000 0.100 0.863 0.968 0.995 0.764 0.885 0.928 0.831 0.889 0.985 0.932 0.836 0.807 0.975 0.888 0.878 0.912 0.808 0.898 0.897 0.454 0.799 0.908 0.842 0.866 1.000 0.985 0.959 0.881 0.884 0.843 0.857 0.582 0.721 1.000 0.994 0.961 0.978 0.878 0.758 0.926 0.611 0.908 0.631 0.916 0.920 0.788 0.905 0.863 0.918 0.816 0.914 0.813 0.840 0.799 0.822 0.804 0.665 0.693 0.932 0.935 0.765 0.859 0.894 0.931 0.829 0.788 1.000 0.978 0.473 0.825 0.724 0.840 0.977 0.938 0.898 0.812 0.540 0.805 1.000 0.969 0.872 0.707 0.982 0.555 0.523 1.000 0.978 0.568 0.633 0.819 0.995 0.919 0.953 0.959 0.931 0.955 0.960 0.981 1.000 0.193 0.787 1.000 1.000 1.000 0.976 0.928 1.000 0.523 0.954 0.985 0.700 1.000 0.619 0.885 0.934 0.870 0.867 1.000 0.904 0.932 0.818 0.893 0.810 0.852 1.000 0.905 0.837 1.000 0.696 0.814 0.839 0.213 0.100 0.949 0.202 1.000 0.727 0.901 0.935 0.837 0.824 0.717 0.820 1.000 0.661 0.414 0.429 0.922 0.443 0.634 0.745 0.773 0.681 1.000 0.705 0.839 0.708 0.580 0.934 0.800 0.869 0.940 1.000 0.897 0.932 0.841 0.817 0.983 0.558 0.685 0.337 0.800 0.840 0.908 0.905 0.863 0.903 0.790 0.443 0.434 0.610 0.698 0.466 0.806 0.304 0.792 0.890 0.670 0.971 0.625 0.906 1.000 0.461 0.845 0.935 0.985 1.000 0.711 0.677 0.828 0.842 0.232 0.712 0.872 0.818 0.863 0.575 0.710 1.000 0.881 0.746 1.000 0.854 0.580 0.537 0.649 0.756 0.638 0.718 1.000 0.763 0.350 0.912 0.618 0.550 0.878 0.634 0.653 0.889 0.770 0.611 0.958 0.636 0.513 0.658 0.751 0.758 0.897 0.830 0.891 0.894 0.803 0.211 0.357 0.692 0.100 0.303 0.569 0.451 0.608 0.959 0.685 0.602 0.712 0.627 1.000 0.913 0.994 0.678 0.253 0.903 1.000 0.973 0.996 0.934 0.564 0.745 0.792 0.753 0.465 0.329 0.418 1.000 1.000 1.000 0.958 0.741 0.508 0.647 1.000 0.772 0.413 0.905 0.810 1.000 0.988 0.803 0.811 0.953 1.000 0.914 0.945 0.856 0.809 0.982 0.554 0.944 1.000 0.907 1.000 0.916 0.915 0.951 0.597 0.383 1.000 0.438 0.696 0.889 0.861 0.915 0.889 1.000 0.463 0.798 0.934 0.967 0.499 1.000 0.910 0.761 0.863 0.424 0.972 1.000 0.969 0.857 0.900 0.822 0.553 0.819 1.000 1.000 0.888 0.751 0.917 0.427 0.785 0.926 0.785 1.000 0.663 0.655 0.899 0.825 1.000 0.821 0.795 0.740 0.750 1.000 0.813 1.000 0.688 0.766 0.716 0.778 0.740 0.642 0.671 1.000 0.949 0.710 0.590 0.850 0.647 0.915 0.778 0.881 0.940 0.878 0.956 0.870 0.848 0.971 0.795 0.798 0.856 1.000 1.000 0.882 0.908 0.950 1.000 0.891 0.533 0.768 0.927 0.841 0.785 0.913 0.567 0.955 0.823 0.809 0.762 0.820 0.605 0.658 1.000 0.981 0.916 0.796 0.647 1.000 0.772 0.413 0.905 0.810 1.000 0.988 0.803 0.811 0.953 1.000 0.914 0.945 0.856 0.809 0.982 0.554 0.944 1.000 0.907 1.000 0.916 0.915 0.951 0.597 0.383 1.000 0.438 0.696 0.889 0.861 0.915 0.889 1.000 0.463 0.798 0.934 0.967 0.499 1.000 0.910 0.761 0.863 0.424 0.972 1.000 0.969 0.857 0.900 0.822 0.553 0.819 1.000 1.000 0.888 0.751 0.882 0.936 0.543 0.589 0.764 0.799 0.513 1.000 0.627 0.367 0.913 0.917 0.760 0.870 0.934 0.839 0.927 0.704 0.826 0.290 0.830 0.640 0.957 0.543 0.888 0.833 0.854 0.894 0.870 0.853 0.907 0.723 0.583 0.560 0.994 0.988 0.979 0.932 0.859 0.923 0.543 0.606 0.790 0.602 1.000 0.947 0.922 0.777 0.843 0.931 0.878 0.969 0.933 0.838 0.807 0.982 0.956 0.832 0.834 0.834 0.977 0.934 0.884 0.909 0.917 0.969 0.830 0.876 1.000 0.460 0.818 0.929 1.000 0.988 0.836 0.823 0.776 0.998 0.925 1.000 0.704 0.935 0.979 0.888 0.810 0.923 1.000 0.743 0.805 0.581 0.656 0.991 0.960 0.961 0.972 0.881 0.746 0.692 0.548 0.952 0.855 1.000 0.858 0.919 0.694 1.000 0.778 0.873 1.000 1.000 0.100 0.248 0.829 0.734 0.690 1.000 1.000 0.971 0.949 0.901 0.646 0.926 0.898 0.860 0.973 0.962 0.802 0.859 0.958 0.902 0.975 0.931 0.839 0.815 0.980 0.975 0.872 0.945 0.884 0.947 0.966 0.893 0.972 1.000 0.956 1.000 0.957 0.453 0.799 0.938 1.000 0.925 0.790 1.000 0.944 0.976 0.926 0.875 0.893 0.838 0.612 0.742 1.000 0.982 0.978 0.882 0.746 0.919 0.682 0.683 0.767 0.854 0.906 0.845 0.974 0.950 0.521 0.824 0.682 0.984 1.000 0.985 0.778 0.504 0.983 0.856 0.734 0.748 1.000 0.839 0.891 0.677 0.100 0.972 0.882 0.950 0.893 0.658 0.976 0.944 0.912 1.000 1.000 0.923 1.000 0.458 0.932 0.930 1.000 1.000 0.990 0.627 0.949 0.998 1.000 0.919 0.898 0.797 0.866 0.870 0.905 0.868 0.841 0.926 0.641 0.531 0.941 1.000 0.642 0.394 0.753 0.769 0.644 0.622 0.803 0.851 0.578 1.000 0.471 0.728 0.860 1.000 0.678 0.528 0.807 0.588 0.799 0.670 0.317 0.839 0.885 0.735 0.777 0.705 0.686 1.000 0.877 0.976 0.880 0.965 0.990 0.927 0.612 0.788 0.810 0.959 0.579 0.495 0.934 0.906 0.710 0.841 0.487 0.703 0.784 0.627 0.767 0.925 1.000 0.911 0.956 0.940 0.911 0.897 0.847 0.917 0.911 0.952 0.859 0.578 0.661 0.960 0.642 0.805 0.781 0.766 0.779 0.803 0.481 0.921 0.771 0.642 0.203 0.988 1.000 0.884 0.956 1.000 0.959 1.000 0.913 0.995 0.983 0.626 0.821 0.461 0.787 0.779 0.691 0.922 0.745 0.925 0.696 0.860 0.538 0.565 0.949 0.791 0.651 0.837 0.529 0.746 0.880 0.595 0.969 0.731 0.948 1.000 0.939 0.963 0.517 0.948 0.385 0.172 0.905 1.000 1.000 0.604 0.974 0.862 0.942 0.747 0.948 0.725 0.737 0.351 0.248 0.100 0.607 0.597 0.368 0.100 0.708 0.690 0.994 0.942 0.100 0.904 0.673 0.588 0.506 0.722 0.874 0.422 0.123 0.220 0.147 0.820 0.616 0.814 0.555 0.213 0.545 0.896 0.626 0.574 0.860 0.765 0.621 0.566 0.661 0.705 0.225 0.507 0.229 0.100 0.460 0.836 0.212 0.423 0.611 0.691 0.510 0.853 0.850 0.685 0.726 0.642 0.882 0.750 0.732 0.352 0.192 0.100 0.314 0.156 0.437 0.375 0.135 0.479 0.465 0.840 0.808 0.735 1.000 0.804 0.799 0.738 0.825 0.515 0.528 0.657 0.663 0.505 0.558 0.707 0.720 0.835 0.558 0.704 0.100 0.703 0.575 0.278 0.870 0.100 0.654 0.603 0.626 0.691 0.263 0.408 0.100 1.000 0.359 0.526 0.240 
0.01200  2.3212e+06  0.10000 0.69914 0.75556   0.00784 0.07856   0.718 0.598 0.694 0.813 0.558 0.617 0.802 0.756 0.682 0.776 0.789 0.476 0.753 0.544 0.772 0.594 0.150 1.000 1.000 0.673 0.533 0.838 1.000 0.977 0.553 0.675 0.767 0.635 0.736 0.689 0.897 0.650 0.901 0.816 0.837 0.491 0.454 0.921 0.785 0.782 0.685 0.702 0.477 0.705 0.721 0.584 0.937 0.597 0.827 1.000 0.898 0.941 0.915 0.310 0.254 0.682 1.000 0.827 1.000 0.468 0.826 0.754 0.603 0.953 0.700 0.765 0.459 0.800 0.687 0.686 0.816 0.462 0.732 0.524 0.703 0.603 1.000 0.794 0.876 0.870 0.738 1.000 1.000 0.542 0.687 0.793 0.559 0.499 0.854 0.621 0.909 0.831 0.517 0.463 0.910 0.795 0.747 0.552 0.621 0.500 0.676 0.789 0.634 0.888 0.507 0.875 0.951 0.863 0.952 0.498 1.000 0.855 1.000 0.882 0.868 0.623 0.955 0.928 0.345 0.805 0.816 0.860 0.703 1.000 0.890 0.335 0.346 0.652 0.467 0.678 0.698 0.544 0.210 0.537 0.640 0.500 0.967 0.217 0.721 0.566 0.543 0.516 0.434 0.552 0.937 0.527 0.701 0.517 0.118 0.373 0.341 0.141 0.965 0.826 0.770 0.696 0.611 0.728 0.655 0.596 0.638 0.781 0.813 0.288 0.652 0.881 0.723 0.275 0.973 0.881 0.777 0.578 0.849 0.654 0.777 1.000 0.878 0.970 0.550 0.677 0.742 0.786 0.729 0.898 0.868 0.860 0.862 0.950 0.809 0.233 0.412 0.923 0.600 0.892 0.218 0.652 0.447 0.462 0.665 0.591 0.822 0.722 0.611 0.335 0.994 0.880 0.682 0.943 0.562 0.819 0.878 0.988 0.962 0.579 0.968 0.678 0.977 0.679 0.562 0.394 0.622 1.000 1.000 0.965 0.720 0.913 0.885 0.947 0.932 0.888 0.987 0.822 0.960 0.780 0.966 0.872 0.891 0.573 1.000 1.000 1.000 1.000 0.963 0.979 1.000 0.999 0.946 0.945 0.989 0.929 0.956 0.935 0.991 0.987 0.977 0.783 0.993 0.872 0.919 0.939 0.939 1.000 0.999 1.000 0.979 1.000 1.000 0.971 1.000 1.000 0.100 0.747 0.922 1.000 0.656 1.000 0.972 0.964 1.000 0.831 1.000 0.100 1.000 0.979 0.916 0.980 0.983 0.986 0.978 1.000 0.999 0.915 0.100 0.725 0.577 0.715 0.507 0.965 0.920 0.904 0.870 0.972 0.889 0.994 0.736 0.874 0.993 0.311 0.948 1.000 0.994 0.748 0.999 1.000 0.480 0.987 0.947 0.701 0.743 0.902 0.828 1.000 0.717 1.000 0.759 1.000 0.999 1.000 0.939 0.999 0.903 1.000 1.000 1.000 0.999 0.996 1.000 0.850 1.000 1.000 0.957 0.853 0.911 0.978 0.942 0.918 0.731 0.894 0.784 1.000 0.560 0.967 0.949 0.961 0.923 0.997 0.971 0.986 1.000 0.954 0.980 0.834 0.893 1.000 1.000 1.000 0.999 0.979 1.000 0.999 1.000 1.000 0.878 0.692 0.663 0.876 0.696 0.968 0.901 0.682 0.605 0.988 0.968 0.981 0.642 1.000 0.924 1.000 0.958 0.988 0.947 0.954 0.969 0.925 0.956 0.992 0.944 0.914 0.964 0.844 1.000 0.966 0.958 0.962 0.942 0.954 0.960 0.943 1.000 1.000 0.867 1.000 1.000 0.938 0.998 0.991 0.966 1.000 0.957 0.871 1.000 0.993 0.896 0.994 0.842 0.978 0.661 1.000 0.999 0.933 0.687 0.938 0.847 0.759 0.919 0.848 0.868 0.753 0.990 0.914 0.993 0.992 1.000 0.775 0.721 1.000 0.990 0.894 0.955 0.901 1.000 0.813 1.000 0.877 0.799 0.726 0.881 1.000 0.980 0.932 0.875 0.808 0.881 0.804 0.737 0.777 1.000 0.995 0.932 0.904 0.889 0.699 0.676 1.000 0.929 0.854 0.660 0.953 0.840 1.000 0.969 0.875 1.000 0.977 0.464 0.581 0.761 0.691 0.583 0.804 0.763 0.866 0.870 1.000 0.861 0.514 0.750 0.761 0.674 0.767 0.484 0.470 0.463 0.714 0.661 0.721 0.848 0.586 0.654 0.914 0.901 0.701 0.897 0.881 0.870 0.879 0.782 0.946 0.977 0.835 0.820 0.360 0.852 0.996 1.000 1.000 0.858 0.741 0.958 0.986 0.590 0.886 0.903 0.915 0.924 0.938 0.864 0.937 0.809 0.943 0.651 0.951 0.959 1.000 0.993 1.000 0.944 1.000 1.000 0.608 1.000 0.971 0.324 0.924 0.946 0.937 0.629 0.967 0.950 0.998 0.948 1.000 0.833 0.977 0.776 0.785 0.751 0.835 0.917 0.939 0.816 0.927 0.875 0.879 0.968 1.000 0.336 0.100 0.617 0.367 0.100 0.180 0.100 0.706 0.475 0.294 0.100 0.311 0.201 0.456 0.100 0.146 0.280 0.424 0.566 0.928 0.970 1.000 0.990 0.983 0.917 0.520 0.696 0.947 0.963 0.905 0.975 0.928 0.979 0.986 0.747 0.971 0.716 0.980 0.972 1.000 0.858 0.316 0.962 1.000 0.960 0.994 1.000 1.000 1.000 1.000 0.950 0.934 0.974 0.757 0.999 0.903 0.977 0.976 0.925 0.689 1.000 0.910 0.945 0.990 0.998 0.914 0.987 1.000 0.998 1.000 0.970 0.991 1.000 0.962 1.000 1.000 0.962 0.984 0.995 0.397 0.974 0.958 0.775 1.000 0.973 1.000 0.941 0.918 0.805 1.000 0.992 0.980 1.000 1.000 0.965 0.896 0.968 1.000 1.000 0.298 0.643 0.284 0.459 0.320 0.615 0.531 0.522 0.139 0.380 0.402 0.200 0.100 0.100 0.787 0.628 0.298 0.296 0.344 0.438 0.312 0.742 0.526 0.100 0.241 0.190 0.236 0.935 0.895 0.789 0.844 0.866 0.790 0.777 0.777 0.883 0.544 0.632 0.683 0.952 0.591 0.959 0.786 0.743 0.924 0.815 0.804 0.929 0.890 0.807 0.978 0.837 0.586 0.815 0.855 0.919 0.879 0.957 0.925 0.931 0.925 0.892 0.540 0.591 0.914 0.880 0.903 0.751 0.745 0.661 0.642 0.830 0.715 0.968 0.768 0.840 0.858 0.452 0.798 0.949 0.896 0.642 0.996 0.923 0.678 0.989 0.698 0.989 0.934 0.991 0.961 0.580 0.755 0.897 0.837 0.872 0.691 0.627 0.658 1.000 1.000 1.000 0.978 0.867 0.741 0.627 0.588 0.620 0.755 0.598 0.236 0.263 0.854 0.568 0.669 0.674 0.573 0.657 0.299 1.000 1.000 0.649 0.682 0.141 0.791 0.850 0.225 1.000 0.193 0.746 1.000 0.773 0.774 0.547 0.181 0.258 0.275 0.386 0.380 0.172 0.100 0.747 0.650 0.537 0.422 0.718 0.522 0.937 0.731 0.492 0.861 0.542 0.420 0.439 0.322 0.325 0.362 0.645 0.100 0.277 0.368 0.297 0.389 0.645 0.100 0.404 1.000 0.666 0.429 0.434 0.234 0.405 1.000 0.492 0.770 0.299 0.419 0.297 0.147 0.140 0.476 0.325 0.512 0.100 0.777 0.534 0.367 0.329 0.321 0.731 0.800 0.579 0.535 0.380 0.509 0.395 0.354 0.336 0.414 0.316 0.312 0.487 0.263 0.376 0.212 0.230 0.100 0.321 0.107 0.263 0.156 0.398 0.357 0.515 0.271 0.369 0.342 0.448 0.838 0.813 0.305 0.120 0.908 0.884 0.100 1.000 0.828 0.893 0.985 0.755 0.224 0.804 0.169 0.524 0.341 0.205 0.345 1.000 0.275 0.658 0.375 0.335 0.815 0.435 0.400 0.520 0.919 1.000 0.804 0.910 0.276 0.891 0.562 0.868 0.234 0.542 1.000 0.654 0.431 0.683 0.775 0.784 0.955 1.000 0.751 0.888 0.927 0.687 0.252 0.457 0.166 0.100 0.215 0.732 0.598 0.362 0.377 0.549 0.537 0.715 0.533 0.537 0.579 0.144 0.897 0.632 0.317 0.366 0.252 0.225 0.433 0.220 0.885 0.426 0.410 0.544 0.783 0.817 0.326 0.888 0.154 0.791 0.252 0.437 1.000 0.728 0.330 0.899 0.779 0.568 0.557 0.802 0.932 0.992 0.991 0.964 0.593 0.561 0.489 0.811 0.975 0.796 0.848 0.846 0.623 0.919 0.899 0.483 0.995 0.975 1.000 0.623 0.173 0.445 0.529 0.280 0.158 0.186 0.937 0.508 0.572 1.000 0.823 0.197 0.468 0.800 0.733 0.711 0.393 1.000 0.783 0.963 0.867 0.761 0.982 0.943 0.566 0.829 0.371 0.961 0.879 0.952 0.970 0.566 0.449 0.720 0.482 0.892 0.449 0.670 0.764 0.576 0.750 0.845 0.861 0.955 0.870 0.940 0.952 0.463 0.817 1.000 0.775 0.873 0.842 0.400 0.913 0.186 0.305 0.521 0.292 0.100 0.100 0.100 0.215 0.267 0.289 0.130 0.229 0.508 0.392 0.435 0.402 0.526 0.425 0.362 0.494 0.428 0.391 0.521 0.495 0.324 0.422 0.495 0.432 0.487 0.485 0.584 0.413 0.599 0.500 0.540 0.500 0.412 0.500 0.514 0.500 0.417 0.407 0.500 0.500 0.435 0.534 0.500 0.471 0.476 0.473 0.181 0.500 0.166 0.211 0.290 0.212 0.298 0.162 0.278 0.301 0.136 0.155 0.165 0.219 0.167 0.203 0.192 0.174 0.132 0.178 0.208 0.165 0.214 0.303 0.234 0.307 0.364 0.298 0.309 0.189 0.332 0.500 0.500 0.245 0.154 0.233 0.158 0.100 0.100 0.180 0.203 0.100 0.192 0.124 0.120 0.138 0.191 0.248 0.166 0.100 0.237 0.246 0.195 0.153 0.231 0.197 0.178 0.142 0.167 0.176 0.210 0.124 0.154 0.933 0.937 0.921 0.956 0.919 0.962 0.878 0.912 0.884 1.000 0.959 0.921 0.807 1.000 0.886 1.000 0.951 0.923 0.982 0.897 0.924 0.500 0.498 0.498 0.495 0.500 0.500 0.499 0.499 0.500 0.500 0.500 0.500 0.500 0.494 0.500 0.499 0.500 0.500 0.499 0.500 0.500 0.500 0.500 0.501 0.500 0.499 0.500 0.499 0.500 0.500 0.500 0.500 0.500 0.500 0.500 0.507 0.500 0.500 0.500 0.500 0.500 0.500 0.500 0.405 0.445 0.490 0.477 0.497 0.500 0.496 0.500 0.500 0.500 0.499 0.485 0.499 0.500 0.499 0.493 0.500 0.494 0.499 0.500 0.500 0.500 0.499 0.496 0.492 0.529 0.557 0.696 0.628 0.711 0.538 0.477 0.500 0.538 0.500 0.589 0.588 0.501 0.823 0.557 0.614 0.576 0.878 0.500 1.000 0.771 0.657 0.570 0.558 0.656 1.000 0.794 0.481 0.672 0.470 0.838 0.573 0.540 0.379 0.459 1.000 0.968 0.821 0.666 0.705 0.545 0.821 0.820 0.476 0.560 0.722 0.912 0.670 0.896 0.957 0.886 0.946 0.944 0.844 0.973 0.946 1.000 1.000 0.992 0.758 0.100 1.000 0.319 0.484 0.559 0.389 0.275 0.435 0.100 0.196 0.258 0.334 0.373 0.930 0.517 0.553 0.875 0.685 0.969 0.946 0.696 0.836 0.990 0.768 0.915 0.955 0.977 0.852 0.874 0.952 0.977 0.906 1.000 0.955 0.870 0.985 0.100 0.926 0.830 0.476 0.656 1.000 0.934 0.884 0.914 0.563 0.770 0.719 0.708 0.692 0.935 0.776 1.000 0.713 0.746 0.939 0.927 0.759 0.748 0.889 0.764 0.767 1.000 0.962 0.937 1.000 1.000 1.000 0.965 0.848 0.703 0.797 0.786 0.917 0.902 0.891 0.885 0.827 0.778 0.888 0.412 0.782 0.461 0.683 0.850 0.708 0.968 0.795 0.762 1.000 1.000 1.000 1.000 0.938 0.905 0.929 0.987 0.980 1.000 0.726 0.825 0.778 0.895 0.767 0.642 0.526 0.482 1.000 1.000 0.797 0.780 0.582 0.482 0.770 0.696 0.772 0.695 0.720 0.686 0.672 0.807 0.333 0.818 0.564 0.732 0.408 0.244 0.984 0.964 0.500 0.567 0.979 1.000 0.970 0.412 0.602 0.794 0.755 0.768 0.713 0.799 0.671 0.769 0.646 0.804 0.334 0.418 0.920 0.791 0.757 0.723 0.632 0.391 0.537 0.452 0.396 0.913 0.416 0.765 0.491 0.969 0.307 1.000 0.875 0.716 0.550 0.918 0.716 0.897 1.000 0.563 0.527 0.509 0.456 0.509 0.491 0.670 0.547 0.610 0.484 0.549 0.529 0.500 0.575 0.803 0.715 0.518 0.650 0.721 0.457 0.298 0.558 0.554 0.433 0.331 0.631 0.660 0.667 0.580 0.572 0.595 0.453 0.415 0.429 0.651 0.623 0.651 0.554 0.513 0.833 0.562 0.765 0.677 0.887 0.785 0.730 0.776 0.765 0.811 0.776 0.941 0.920 0.714 0.520 0.716 0.659 0.682 0.965 0.884 0.774 0.686 1.000 0.527 0.963 0.649 0.738 0.749 0.806 0.788 0.727 0.782 0.557 0.781 0.714 0.692 0.402 0.868 0.675 0.463 0.929 0.678 0.528 0.744 1.000 0.247 0.569 0.937 0.821 0.928 0.834 0.491 0.580 0.970 0.699 0.508 0.359 0.374 0.747 0.299 0.515 0.469 0.401 0.398 0.363 0.515 0.634 0.410 0.257 0.940 0.776 0.355 0.433 0.316 0.382 0.500 0.965 0.381 0.422 0.474 0.458 0.447 0.606 0.388 0.572 0.762 0.473 0.325 0.486 0.500 1.000 0.353 0.532 1.000 0.753 1.000 0.295 0.575 0.668 0.715 1.000 0.336 0.489 0.450 0.400 0.451 0.507 0.240 0.451 0.902 0.534 0.829 0.548 0.661 0.549 0.672 0.791 0.321 0.909 0.920 0.800 0.963 0.871 0.590 0.964 1.000 0.431 1.000 1.000 0.956 0.705 0.748 0.920 0.993 0.900 0.877 0.522 0.780 0.585 1.000 0.519 0.889 0.964 0.933 0.821 0.990 0.812 1.000 0.898 0.934 0.981 0.665 0.383 0.815 1.000 0.894 1.000 0.737 0.452 0.428 0.939 0.984 0.919 1.000 0.941 0.925 1.000 0.509 0.966 0.956 0.736 0.721 0.981 1.000 0.931 0.871 0.714 0.100 0.437 0.981 0.906 0.954 0.815 0.100 0.264 0.335 0.328 0.378 0.970 0.193 0.100 0.775 0.652 0.494 0.339 0.492 0.470 0.908 0.713 0.520 0.346 0.595 0.722 0.401 0.331 0.404 0.356 0.584 0.243 0.888 0.294 0.191 0.741 0.570 0.100 0.662 0.540 0.491 0.300 0.896 0.549 0.239 0.829 0.413 0.319 0.201 0.214 0.822 0.728 0.555 0.354 0.644 0.929 0.743 0.655 0.705 0.785 0.992 0.922 0.625 0.581 0.867 0.637 0.955 0.886 0.764 0.564 0.968 1.000 0.502 1.000 0.868 0.755 0.970 1.000 0.925 0.823 0.617 0.593 0.532 0.531 0.278 0.955 1.000 0.795 0.317 0.842 0.929 0.783 0.719 0.743 0.497 0.332 0.386 1.000 1.000 0.962 0.727 0.507 1.000 0.358 0.236 0.301 0.192 0.328 0.471 0.298 0.664 0.100 0.438 0.643 0.478 0.334 0.369 1.000 0.471 1.000 0.711 0.541 0.395 0.223 0.499 0.120 0.331 0.420 0.354 0.393 0.383 0.564 0.219 0.100 0.385 0.180 0.321 0.100 0.674 1.000 0.467 1.000 0.243 0.433 0.167 0.401 0.352 0.212 0.207 0.716 0.650 0.381 1.000 0.362 0.510 0.332 0.770 0.818 0.533 0.459 0.704 0.513 1.000 0.771 0.687 0.479 0.676 0.678 0.688 0.496 0.476 0.336 0.627 0.652 0.931 0.343 0.344 0.614 0.572 0.400 0.296 0.254 0.946 0.669 0.457 0.915 0.755 0.584 0.474 0.917 0.970 0.265 0.605 0.966 1.000 0.801 0.935 0.690 0.600 0.661 0.129 0.100 0.961 0.803 0.930 0.959 1.000 0.651 0.906 0.900 0.762 0.411 0.406 0.213 0.978 0.913 0.956 0.984 0.903 0.436 0.912 1.000 0.472 0.726 0.759 0.974 1.000 0.954 0.814 0.612 0.345 1.000 0.971 0.746 0.987 0.960 0.861 0.872 0.685 0.452 0.424 0.447 0.981 0.899 0.951 0.951 0.828 0.894 0.285 0.624 0.696 0.730 0.747 0.805 0.622 0.796 0.553 0.916 0.418 0.468 0.477 0.583 0.681 0.718 0.480 0.226 0.273 0.100 0.455 0.587 0.657 0.739 0.620 0.720 0.741 0.723 0.533 0.826 0.542 0.815 0.527 0.722 0.791 0.702 0.784 0.888 0.726 0.613 0.748 0.441 0.668 0.618 0.870 0.100 0.798 0.556 0.500 0.594 0.220 0.748 0.635 0.847 0.658 0.648 0.648 0.617 0.185 0.927 0.856 0.851 0.900 0.904 0.961 0.870 0.726 0.909 0.839 0.891 0.867 0.921 0.672 0.858 0.980 0.616 0.183 0.419 0.855 0.831 0.707 0.915 0.809 0.951 0.907 0.806 0.763 0.503 0.926 0.841 0.526 0.356 0.915 0.979 0.495 0.429 0.848 0.963 0.896 0.931 0.988 0.959 0.988 0.933 0.894 0.986 0.964 0.981 0.962 0.905 0.988 0.963 1.000 0.999 0.922 0.580 0.772 0.892 0.692 0.814 0.748 0.797 0.822 0.760 0.790 0.474 0.914 0.694 0.806 1.000 0.527 0.648 0.947 0.945 0.894 0.961 0.774 0.854 0.945 0.966 0.948 0.909 1.000 0.977 0.659 0.774 0.730 0.835 0.812 0.663 0.877 0.736 0.780 0.705 0.822 0.536 0.548 0.935 0.894 0.791 0.708 0.702 0.490 1.000 0.898 1.000 0.749 0.681 0.484 0.823 0.587 0.826 0.899 0.947 0.637 0.850 0.909 0.823 1.000 0.758 0.956 0.625 0.972 0.246 0.845 0.974 0.879 0.801 0.947 0.903 1.000 0.588 0.923 0.919 0.767 0.937 1.000 0.856 0.981 0.712 0.641 0.992 0.976 0.969 0.994 0.661 0.205 0.376 0.270 0.278 0.563 0.180 0.293 0.423 0.269 0.344 0.203 0.702 0.621 0.514 0.370 0.228 0.276 0.455 0.807 0.660 0.540 0.419 0.289 0.667 0.283 0.417 0.256 0.155 0.344 0.272 0.255 0.197 0.241 0.277 0.160 0.543 0.295 0.428 0.384 0.413 0.622 0.344 0.182 0.698 0.247 0.223 0.194 0.299 0.466 0.347 0.726 0.448 0.308 0.254 0.204 0.864 0.670 0.670 0.567 0.368 0.588 0.663 0.593 0.614 0.568 0.596 0.698 1.000 0.732 0.287 0.875 0.469 0.827 0.264 0.913 0.853 0.645 0.376 0.512 0.520 0.256 0.604 0.753 0.848 0.729 0.386 0.715 0.563 0.774 0.742 0.173 0.286 0.912 0.791 0.780 0.740 0.853 0.292 0.100 0.298 0.340 1.000 0.687 0.807 0.100 0.704 0.825 1.000 0.262 0.584 0.720 0.492 0.703 0.475 0.402 0.718 0.946 0.981 0.583 0.506 0.769 0.850 1.000 0.942 0.950 0.649 0.668 0.693 0.967 0.920 0.784 0.691 0.962 0.905 0.717 1.000 1.000 0.973 0.598 0.874 0.883 0.682 0.234 1.000 0.943 0.845 0.928 1.000 0.874 0.929 0.774 0.440 0.395 0.454 0.988 0.935 0.964 0.738 0.521 1.000 0.922 0.406 0.686 0.543 0.702 1.000 0.793 0.862 0.952 0.941 0.942 0.597 0.663 0.880 0.624 0.988 0.913 0.864 0.698 0.980 0.977 0.879 1.000 0.745 0.840 0.997 0.884 0.921 0.866 1.000 0.918 0.960 0.802 0.100 0.954 1.000 0.454 0.817 0.967 0.369 0.647 0.412 0.313 0.696 0.100 0.919 0.316 0.835 0.780 0.917 0.743 0.385 0.418 0.452 0.504 0.884 0.984 0.973 0.768 0.594 0.739 1.000 0.798 0.843 0.375 0.778 0.608 0.577 0.779 1.000 0.800 0.524 0.799 0.797 0.882 0.511 0.927 0.631 0.660 0.624 0.703 0.685 0.824 0.826 0.734 1.000 1.000 0.530 0.671 0.790 0.834 0.751 0.433 0.975 0.686 0.897 0.770 0.280 0.399 0.954 0.614 0.796 0.656 0.401 0.374 0.750 0.503 0.471 0.789 1.000 0.600 0.668 0.931 0.204 1.000 0.783 0.963 0.708 0.445 0.873 0.780 0.494 0.757 0.867 0.916 0.940 0.654 0.723 0.735 0.569 0.817 0.795 0.480 0.492 0.463 0.761 0.306 1.000 0.964 0.808 0.700 0.886 0.570 0.806 0.744 0.682 0.792 0.658 0.758 0.805 0.595 0.796 0.384 0.903 0.574 0.744 0.100 0.252 0.865 0.973 0.959 0.777 0.676 0.797 0.752 0.736 0.926 0.605 0.600 0.153 0.551 0.668 0.243 0.259 0.308 0.399 0.280 0.262 0.297 0.284 0.215 0.377 0.254 0.527 0.176 0.283 0.286 0.307 0.471 0.111 0.213 0.314 0.446 0.342 0.592 0.182 0.472 0.887 0.223 0.433 0.761 0.348 0.125 0.240 0.468 0.100 0.760 1.000 0.966 1.000 0.266 1.000 0.687 0.471 0.776 0.817 0.145 0.247 0.361 0.167 0.724 0.410 0.376 0.207 0.274 1.000 0.672 0.426 0.892 0.360 0.689 0.179 0.292 0.185 0.258 0.555 0.171 0.100 0.583 0.565 0.100 0.948 0.918 0.618 0.538 0.873 1.000 0.648 0.966 0.888 0.784 0.652 0.961 0.966 0.333 0.643 0.725 0.746 0.902 0.859 0.880 0.858 0.312 0.710 0.371 0.728 0.567 0.821 0.839 0.100 0.456 0.785 0.959 0.879 0.689 0.453 0.799 0.936 0.842 0.835 0.704 0.435 0.995 0.466 0.878 0.932 0.323 0.827 0.739 0.735 0.437 0.369 0.391 1.000 0.976 0.968 0.761 0.553 0.941 0.877 0.763 0.765 0.895 1.000 0.993 0.877 0.925 0.817 0.957 0.688 0.882 0.987 1.000 0.965 0.984 0.936 0.982 0.889 0.954 0.986 1.000 0.969 0.963 0.972 0.975 0.947 1.000 1.000 0.980 1.000 1.000 0.988 0.758 0.317 0.238 0.963 0.972 0.678 0.630 0.717 0.974 0.972 0.747 0.711 1.000 1.000 1.000 0.637 0.995 0.647 0.375 0.969 0.959 0.734 0.990 0.919 0.836 0.703 0.449 0.358 0.399 1.000 1.000 0.967 0.960 0.741 0.515 0.953 1.000 0.807 0.235 0.386 0.495 0.504 0.659 0.749 1.000 0.712 0.397 0.601 0.518 0.418 0.958 0.930 0.677 0.629 0.902 0.713 0.621 0.812 0.851 0.652 0.959 0.681 0.954 0.561 0.750 0.685 0.783 0.750 0.930 0.863 0.921 0.904 0.818 0.830 0.410 0.500 0.923 0.761 0.646 0.776 0.671 0.606 0.510 0.719 0.659 0.951 0.630 0.722 0.975 0.847 0.938 0.829 0.394 0.996 0.573 0.202 0.943 0.145 0.987 0.677 0.993 0.931 0.651 0.615 0.724 0.789 0.725 0.452 0.313 0.375 1.000 1.000 0.898 0.632 0.506 0.937 0.883 0.644 0.510 0.705 0.506 0.645 0.696 0.720 0.433 0.828 0.635 0.704 0.678 0.934 0.895 0.666 0.649 0.821 1.000 0.601 0.968 0.875 0.738 0.436 0.933 0.957 0.877 0.696 0.658 0.719 0.864 0.848 0.827 0.788 0.828 0.739 1.000 0.722 0.750 0.782 0.931 0.905 0.736 0.678 0.944 0.788 0.515 0.927 0.932 0.660 0.280 0.904 0.933 0.995 0.904 0.909 0.726 0.807 0.860 0.912 0.957 0.483 0.827 0.644 0.935 0.925 0.668 0.401 0.358 0.415 1.000 0.982 1.000 1.000 0.886 0.949 0.967 0.623 0.503 0.870 0.100 0.844 1.000 0.533 1.000 0.795 0.680 0.701 0.100 0.101 0.147 0.123 0.109 0.100 0.108 0.278 0.100 0.100 0.117 0.107 0.109 0.127 0.100 0.100 0.112 0.100 0.170 0.100 0.100 0.109 0.111 0.116 0.100 0.107 0.100 0.100 0.100 0.102 0.105 0.118 0.110 0.117 0.100 0.115 0.100 0.100 0.100 0.105 0.100 0.100 0.108 0.100 0.904 0.576 0.760 0.742 0.636 0.808 0.617 0.716 0.801 0.584 0.781 0.239 0.906 0.100 0.739 0.100 0.355 0.486 0.929 0.946 0.750 0.485 0.749 0.687 0.685 0.970 0.899 0.826 0.556 0.949 0.522 0.969 0.609 0.614 0.521 0.802 0.773 0.804 0.801 0.727 0.783 0.613 0.792 0.249 0.482 0.712 0.330 0.745 0.408 0.782 0.100 0.914 0.336 0.412 0.403 0.886 0.595 0.464 0.911 0.840 0.512 0.280 0.891 0.152 0.865 0.735 0.753 0.823 0.980 0.572 0.740 0.830 0.738 0.887 0.808 0.373 0.523 0.439 0.985 0.909 0.968 0.740 0.641 0.854 0.566 1.000 0.533 0.726 0.668 0.654 0.758 0.558 0.771 0.901 0.665 0.411 0.641 0.904 0.932 0.782 0.426 0.858 0.637 0.958 0.100 0.632 0.708 0.731 0.744 0.786 0.672 0.771 0.587 0.766 0.100 0.646 0.705 0.422 0.883 0.534 1.000 0.380 0.648 0.402 0.921 0.664 0.315 0.816 0.228 0.514 0.220 0.991 1.000 0.779 0.816 0.838 0.682 0.493 1.000 0.675 0.774 0.830 0.759 0.306 0.710 0.646 0.800 0.666 0.473 0.745 0.664 0.631 0.603 1.000 0.767 0.434 0.728 0.619 0.679 0.270 1.000 0.514 0.728 0.622 1.000 0.455 0.622 0.781 0.785 0.705 0.692 0.790 0.610 0.866 0.748 0.215 0.368 0.909 0.893 0.750 0.678 0.823 0.452 0.302 0.623 0.596 0.889 0.591 0.651 0.928 1.000 0.993 0.749 0.899 0.793 0.983 0.810 0.990 0.948 0.559 0.564 0.100 0.680 0.558 0.649 0.180 0.636 1.000 0.316 0.227 0.518 0.259 0.363 0.139 0.480 0.421 0.264 0.668 0.123 0.261 0.858 0.532 0.175 0.287 0.566 0.132 0.188 0.338 0.144 0.143 0.395 0.147 0.273 0.353 0.233 0.167 0.132 0.290 0.168 0.153 0.180 0.113 0.248 0.328 0.949 0.236 0.990 0.706 0.139 0.100 0.881 0.620 0.873 0.655 0.876 0.713 0.775 0.882 0.364 0.887 0.880 0.768 0.127 0.213 0.985 0.994 0.773 0.789 0.881 0.820 0.695 0.993 0.688 0.737 0.641 0.990 0.749 0.824 0.892 0.879 0.972 0.911 0.903 0.925 0.555 0.935 0.881 0.655 0.864 0.965 0.652 1.000 0.817 0.544 0.941 0.977 0.932 0.806 0.957 0.942 1.000 0.796 0.471 0.100 0.982 0.896 0.130 0.794 0.989 0.770 1.000 0.836 0.730 0.990 0.433 0.774 0.856 0.832 0.964 1.000 0.898 0.760 0.591 0.507 1.000 1.000 0.373 0.632 0.172 0.306 0.196 0.246 0.193 0.204 0.259 0.188 0.169 0.777 0.644 0.471 0.421 0.442 0.400 0.458 0.904 0.697 0.540 0.543 0.409 0.487 0.346 0.364 0.567 0.297 0.319 0.419 0.430 0.547 0.238 0.317 0.198 0.114 0.204 0.891 0.287 0.149 0.101 0.142 0.100 0.119 0.242 0.229 0.673 0.312 0.533 0.435 0.448 0.796 0.847 0.187 0.116 0.834 0.470 0.398 0.785 0.409 0.647 1.000 0.669 0.100 0.249 0.445 0.194 0.735 0.386 0.317 0.193 0.234 0.911 0.726 0.723 0.429 0.642 0.372 0.901 0.570 0.855 0.514 0.785 0.649 0.645 0.756 0.699 0.791 0.484 0.941 0.718 0.242 0.920 0.934 0.735 0.695 0.770 1.000 0.682 0.961 0.899 0.832 0.764 0.963 0.957 0.818 0.546 0.456 0.797 0.743 0.775 0.812 0.724 0.822 0.680 0.792 0.323 0.716 0.978 0.783 0.753 0.858 0.782 0.924 0.750 0.690 0.830 0.742 0.946 0.594 0.906 1.000 0.483 0.961 0.895 0.650 0.826 0.674 0.461 0.903 0.908 0.613 1.000 0.787 0.894 0.909 0.570 0.802 0.662 0.880 0.774 0.469 0.513 0.489 0.969 0.903 0.956 0.958 0.820 0.715 0.879 0.579 0.912 0.342 0.722 0.824 0.824 0.815 0.832 0.759 0.802 0.550 0.896 0.796 0.496 0.305 0.947 0.946 0.942 0.898 0.930 0.933 0.962 0.968 0.946 0.910 0.929 0.992 0.950 0.971 0.809 0.818 0.819 0.827 0.838 0.813 0.907 0.813 0.910 0.621 0.825 0.595 0.606 0.958 0.755 0.558 0.708 0.556 0.859 0.918 0.796 0.793 0.947 0.838 0.965 0.766 0.903 0.944 0.978 0.349 0.768 0.935 0.992 0.425 0.866 0.883 0.876 0.834 1.000 0.929 0.947 1.000 0.694 0.994 0.716 1.000 0.927 0.937 0.964 0.610 0.951 0.922 0.864 0.928 0.796 0.864 0.924 0.767 0.800 1.000 1.000 1.000 0.986 0.964 0.988 0.970 0.926 0.870 0.583 0.540 0.676 0.601 0.794 0.620 0.674 0.733 0.586 0.781 0.256 0.851 0.458 0.718 0.311 0.401 0.580 0.920 0.941 0.648 0.489 0.703 0.647 0.624 0.956 0.724 0.616 0.368 0.635 0.592 0.969 0.445 0.660 0.679 0.794 0.757 0.784 0.836 0.729 0.827 0.638 0.793 0.269 0.448 0.946 0.621 0.745 0.600 0.616 0.401 0.830 0.413 0.617 0.529 0.931 0.666 0.623 0.860 0.830 0.336 0.824 0.406 0.165 0.651 0.223 0.816 0.798 0.797 0.616 0.843 1.000 0.550 0.714 0.813 0.683 0.849 0.781 0.357 0.411 0.281 0.925 0.778 0.956 0.520 0.555 0.912 0.596 0.743 0.811 0.648 0.811 0.674 0.697 0.743 0.617 0.801 0.304 0.850 0.846 0.745 0.313 0.538 0.712 0.939 0.954 0.766 0.653 0.838 0.758 0.714 0.970 0.911 0.862 0.764 0.959 0.713 0.971 0.517 0.713 0.751 0.806 0.780 0.818 0.842 0.756 0.837 0.673 0.799 0.279 0.431 0.924 0.814 0.745 0.684 0.597 0.419 0.912 0.914 0.453 0.658 0.496 0.940 0.472 0.700 0.955 0.890 0.429 0.920 0.711 0.835 0.350 0.869 0.883 0.644 0.820 0.965 0.962 0.876 0.972 0.949 0.859 0.971 0.713 0.902 0.764 0.907 0.975 0.576 0.726 0.881 0.726 0.903 0.760 0.821 0.670 0.523 0.487 1.000 0.984 0.999 1.000 0.919 0.962 1.000 0.840 0.720 0.959 0.785 0.616 0.726 0.534 0.580 0.737 0.775 0.778 0.403 0.798 0.744 0.288 0.792 0.918 0.962 0.939 0.804 0.684 1.000 0.715 0.662 1.000 0.860 0.828 0.684 0.974 0.566 0.691 0.289 0.859 0.759 0.983 0.843 0.934 0.959 0.767 0.413 0.298 0.996 0.899 1.000 0.973 0.976 0.763 0.966 1.000 1.000 0.979 0.588 0.992 0.957 0.736 0.244 0.959 0.990 1.000 0.888 0.470 0.935 0.876 0.968 0.951 0.719 0.839 0.455 0.951 0.803 0.538 0.511 0.452 0.971 1.000 0.878 0.942 0.975 0.719 0.713 0.320 0.526 0.761 0.346 0.505 0.522 0.535 0.570 0.718 0.276 0.896 0.856 0.100 0.113 1.000 0.866 0.561 0.564 0.351 0.566 0.857 0.760 0.479 0.960 0.550 0.439 0.615 0.664 0.594 0.646 0.538 0.630 0.452 0.752 0.179 0.694 0.696 0.806 0.730 0.714 0.509 1.000 0.521 0.930 0.685 0.342 0.932 0.176 0.655 0.852 0.828 0.936 0.893 0.244 0.657 0.363 0.592 0.653 0.434 0.328 0.353 0.721 0.415 1.000 0.941 0.732 0.506 0.548 0.769 0.299 0.545 0.602 0.546 0.439 0.567 0.835 0.797 0.100 0.750 0.518 0.736 0.816 0.553 0.754 0.706 0.953 0.965 0.445 0.680 0.936 0.887 0.818 0.816 0.358 0.715 0.360 0.747 0.100 0.933 1.000 0.857 0.548 0.375 0.904 1.000 0.372 1.000 0.712 0.934 0.838 0.495 0.615 0.614 0.943 0.582 0.277 0.328 0.307 1.000 0.686 0.416 0.913 1.000 0.828 0.549 0.771 0.756 0.511 0.812 0.585 0.775 0.333 0.976 0.849 0.100 0.431 0.828 0.975 0.957 0.784 0.716 0.736 0.716 1.000 0.901 0.859 0.754 0.732 0.987 0.638 0.713 0.885 0.805 0.955 0.820 0.246 0.820 0.903 0.100 1.000 0.964 0.752 0.845 0.791 0.876 0.696 0.941 0.697 0.892 0.732 0.480 0.849 0.885 0.876 0.461 0.893 0.876 0.926 0.944 1.000 0.720 0.835 0.782 0.875 0.820 0.527 0.523 0.462 0.976 0.915 0.956 0.967 0.828 0.729 1.000 0.727 0.203 0.398 0.551 0.339 0.608 0.240 0.100 0.170 0.667 0.498 0.484 0.566 0.628 0.470 0.701 0.513 0.833 0.327 0.721 0.100 0.780 0.390 0.423 0.315 0.379 0.590 0.583 0.262 0.114 0.216 0.150 0.294 0.121 0.655 0.400 0.371 0.330 0.398 0.819 1.000 1.000 0.747 0.365 0.266 0.789 0.426 0.311 0.215 0.255 0.828 0.665 0.747 0.100 0.123 0.363 0.220 0.339 0.179 0.202 1.000 0.179 0.464 0.100 0.652 0.495 0.455 0.491 1.000 0.454 0.731 0.515 0.465 0.360 0.877 0.178 0.448 0.293 0.208 0.684 0.573 0.288 0.206 0.364 0.539 0.481 0.389 0.185 0.234 0.535 0.503 0.533 0.145 0.413 0.318 0.205 0.265 0.781 0.373 0.641 0.344 0.863 0.930 0.863 0.863 0.877 0.866 0.858 0.920 0.760 0.849 0.440 0.681 0.693 0.706 0.722 0.932 0.421 1.000 0.911 0.779 0.858 0.903 0.824 0.878 0.922 0.819 0.781 1.000 1.000 0.783 0.718 0.690 0.798 0.933 0.945 0.871 0.880 0.789 0.878 0.859 0.980 0.507 0.984 0.946 0.785 0.407 0.966 0.655 0.775 0.698 0.645 0.776 0.779 0.803 0.736 0.809 0.568 0.616 1.000 0.867 0.732 0.913 0.449 0.775 0.686 0.715 1.000 0.584 0.743 0.744 0.839 0.818 0.858 0.924 0.766 0.756 1.000 0.661 0.816 0.807 1.000 0.833 0.924 1.000 1.000 1.000 0.773 0.778 0.771 0.618 0.774 0.901 0.805 0.782 0.719 0.805 0.573 0.644 1.000 0.879 0.713 0.720 0.513 1.000 0.100 0.863 0.968 0.995 0.764 0.885 0.928 0.831 0.889 0.985 0.932 0.836 0.807 0.975 0.888 0.878 0.912 0.808 0.898 0.897 0.454 0.799 0.908 0.842 0.866 1.000 0.985 0.959 0.881 0.884 0.843 0.857 0.582 0.721 1.000 0.994 0.961 0.978 0.878 0.758 0.926 0.611 0.908 0.631 0.916 0.920 0.788 0.905 0.863 0.918 0.816 0.914 0.813 0.840 0.799 0.822 0.804 0.665 0.693 0.932 0.935 0.765 0.859 0.894 0.931 0.829 0.788 1.000 0.978 0.473 0.825 0.724 0.840 0.977 0.938 0.898 0.812 0.540 0.805 1.000 0.969 0.872 0.707 0.982 0.555 0.523 1.000 0.978 0.568 0.633 0.819 0.995 0.919 0.953 0.959 0.931 0.955 0.960 0.981 1.000 0.193 0.787 1.000 1.000 1.000 0.976 0.928 1.000 0.523 0.954 0.985 0.700 1.000 0.619 0.885 0.934 0.870 0.867 1.000 0.904 0.932 0.818 0.893 0.810 0.852 1.000 0.905 0.837 1.000 0.696 0.814 0.839 0.213 0.100 0.949 0.202 1.000 0.727 0.901 0.935 0.837 0.824 0.717 0.820 1.000 0.661 0.414 0.429 0.922 0.443 0.634 0.745 0.773 0.681 1.000 0.705 0.839 0.708 0.580 0.934 0.800 0.869 0.940 1.000 0.897 0.932 0.841 0.817 0.983 0.558 0.685 0.337 0.800 0.840 0.908 0.905 0.863 0.903 0.790 0.443 0.434 0.610 0.698 0.466 0.806 0.304 0.792 0.890 0.670 0.971 0.625 0.906 1.000 0.461 0.845 0.935 0.985 1.000 0.711 0.677 0.828 0.842 0.232 0.712 0.872 0.818 0.863 0.575 0.710 1.000 0.881 0.746 1.000 0.854 0.580 0.537 0.649 0.756 0.638 0.718 1.000 0.763 0.350 0.912 0.618 0.550 0.878 0.634 0.653 0.889 0.770 0.611 0.958 0.636 0.513 0.658 0.751 0.758 0.897 0.830 0.891 0.894 0.803 0.211 0.357 0.692 0.100 0.303 0.569 0.451 0.608 0.959 0.685 0.602 0.712 0.627 1.000 0.913 0.994 0.678 0.253 0.903 1.000 0.973 0.996 0.934 0.564 0.745 0.792 0.753 0.465 0.329 0.418 1.000 1.000 1.000 0.958 0.741 0.508 0.647 1.000 0.772 0.413 0.905 0.810 1.000 0.988 0.803 0.811 0.953 1.000 0.914 0.945 0.856 0.809 0.982 0.554 0.944 1.000 0.907 1.000 0.916 0.915 0.951 0.597 0.383 1.000 0.438 0.696 0.889 0.861 0.915 0.889 1.000 0.463 0.798 0.934 0.967 0.499 1.000 0.910 0.761 0.863 0.424 0.972 1.000 0.969 0.857 0.900 0.822 0.553 0.819 1.000 1.000 0.888 0.751 0.917 0.427 0.785 0.926 0.785 1.000 0.663 0.655 0.899 0.825 1.000 0.821 0.795 0.740 0.750 1.000 0.813 1.000 0.688 0.766 0.716 0.778 0.740 0.642 0.671 1.000 0.949 0.710 0.590 0.850 0.647 0.915 0.778 0.881 0.940 0.878 0.956 0.870 0.848 0.971 0.795 0.798 0.856 1.000 1.000 0.882 0.908 0.950 1.000 0.891 0.533 0.768 0.927 0.841 0.785 0.913 0.567 0.955 0.823 0.809 0.762 0.820 0.605 0.658 1.000 0.981 0.916 0.796 0.647 1.000 0.772 0.413 0.905 0.810 1.000 0.988 0.803 0.811 0.953 1.000 0.914 0.945 0.856 0.809 0.982 0.554 0.944 1.000 0.907 1.000 0.916 0.915 0.951 0.597 0.383 1.000 0.438 0.696 0.889 0.861 0.915 0.889 1.000 0.463 0.798 0.934 0.967 0.499 1.000 0.910 0.761 0.863 0.424 0.972 1.000 0.969 0.857 0.900 0.822 0.553 0.819 1.000 1.000 0.888 0.751 0.882 0.936 0.543 0.589 0.764 0.799 0.513 1.000 0.627 0.367 0.913 0.917 0.760 0.870 0.934 0.839 0.927 0.704 0.826 0.290 0.830 0.640 0.957 0.543 0.888 0.833 0.854 0.894 0.870 0.853 0.907 0.723 0.583 0.560 0.994 0.988 0.979 0.932 0.859 0.923 0.543 0.606 0.790 0.602 1.000 0.947 0.922 0.777 0.843 0.931 0.878 0.969 0.933 0.838 0.807 0.982 0.956 0.832 0.834 0.834 0.977 0.934 0.884 0.909 0.917 0.969 0.830 0.876 1.000 0.460 0.818 0.929 1.000 0.988 0.836 0.823 0.776 0.998 0.925 1.000 0.704 0.935 0.979 0.888 0.810 0.923 1.000 0.743 0.805 0.581 0.656 0.991 0.960 0.961 0.972 0.881 0.746 0.692 0.548 0.952 0.855 1.000 0.858 0.919 0.694 1.000 0.778 0.873 1.000 1.000 0.100 0.248 0.829 0.734 0.690 1.000 1.000 0.971 0.949 0.901 0.646 0.926 0.898 0.860 0.973 0.962 0.802 0.859 0.958 0.902 0.975 0.931 0.839 0.815 0.980 0.975 0.872 0.945 0.884 0.947 0.966 0.893 0.972 1.000 0.956 1.000 0.957 0.453 0.799 0.938 1.000 0.925 0.790 1.000 0.944 0.976 0.926 0.875 0.893 0.838 0.612 0.742 1.000 0.982 0.978 0.882 0.746 0.919 0.682 0.683 0.767 0.854 0.906 0.845 0.974 0.950 0.521 0.824 0.682 0.984 1.000 0.985 0.778 0.504 0.983 0.856 0.734 0.748 1.000 0.839 0.891 0.677 0.100 0.972 0.882 0.950 0.893 0.658 0.976 0.944 0.912 1.000 1.000 0.923 1.000 0.458 0.932 0.930 1.000 1.000 0.990 0.627 0.949 0.998 1.000 0.919 0.898 0.797 0.866 0.870 0.905 0.868 0.841 0.926 0.641 0.531 0.941 1.000 0.642 0.394 0.753 0.769 0.644 0.622 0.803 0.851 0.578 1.000 0.471 0.728 0.860 1.000 0.678 0.528 0.807 0.588 0.799 0.670 0.317 0.839 0.885 0.735 0.777 0.705 0.686 1.000 0.877 0.976 0.880 0.965 0.990 0.927 0.612 0.788 0.810 0.959 0.579 0.495 0.934 0.906 0.710 0.841 0.487 0.703 0.784 0.627 0.767 0.925 1.000 0.911 0.956 0.940 0.911 0.897 0.847 0.917 0.911 0.952 0.859 0.578 0.661 0.960 0.642 0.805 0.781 0.766 0.779 0.803 0.481 0.921 0.771 0.642 0.203 0.988 1.000 0.884 0.956 1.000 0.959 1.000 0.913 0.995 0.983 0.626 0.821 0.461 0.787 0.779 0.691 0.922 0.745 0.925 0.696 0.860 0.538 0.565 0.949 0.791 0.651 0.837 0.529 0.746 0.880 0.595 0.969 0.731 0.948 1.000 0.939 0.963 0.517 0.948 0.385 0.172 0.905 1.000 1.000 0.604 0.974 0.862 0.942 0.747 0.948 0.725 0.737 0.351 0.248 0.100 0.607 0.597 0.368 0.100 0.708 0.690 0.994 0.942 0.100 0.904 0.673 0.588 0.506 0.722 0.874 0.422 0.123 0.220 0.147 0.820 0.616 0.814 0.555 0.213 0.545 0.896 0.626 0.574 0.860 0.765 0.621 0.566 0.661 0.705 0.225 0.507 0.229 0.100 0.460 0.836 0.212 0.423 0.611 0.691 0.510 0.853 0.850 0.685 0.726 0.642 0.882 0.750 0.732 0.352 0.192 0.100 0.314 0.156 0.437 0.375 0.135 0.479 0.465 0.840 0.808 0.735 1.000 0.804 0.799 0.738 0.825 0.515 0.528 0.657 0.663 0.505 0.558 0.707 0.720 0.835 0.558 0.704 0.100 0.703 0.575 0.278 0.870 0.100 0.654 0.603 0.626 0.691 0.263 0.408 0.100 1.000 0.359 0.526 0.240
[truncated: 30,150,655 more chars]
