# Supplementary material for: Incorporating evolutionary and threat processes into crop wild relatives conservation
Source: Nat Commun. 2022 Oct 21;13:6254. doi: 10.1038/s41467-022-33703-0 (PMC9587227; doi:10.1038/s41467-022-33703-0)
Supplement: Supplementary file 17 — Source Data [file 41467_2022_33703_MOESM17_ESM.zip › Source_data/Fig.3d/PGD_points_parvi.txt]

	LONGITUDE	LATITUDE	DNASample	POB	POBorder	POBL	PGD_points
1	-99.79166667	18.48583333	100_10	BIXC	26BIXC	BIXC_100_10	37
2	-99.79166667	18.48583333	100_11	BIXC	26BIXC	BIXC_100_11	37
3	-99.79166667	18.48583333	100_12	BIXC	26BIXC	BIXC_100_12	37
4	-99.79166667	18.48583333	100_13	BIXC	26BIXC	BIXC_100_13	37
5	-99.79166667	18.48583333	100_15	BIXC	26BIXC	BIXC_100_15	37
6	-99.79166667	18.48583333	100_1	BIXC	26BIXC	BIXC_100_1	37
7	-99.79166667	18.48583333	100_2	BIXC	26BIXC	BIXC_100_2	37
8	-99.79166667	18.48583333	100_3	BIXC	26BIXC	BIXC_100_3	37
9	-99.79166667	18.48583333	100_4	BIXC	26BIXC	BIXC_100_4	37
10	-99.79166667	18.48583333	100_5	BIXC	26BIXC	BIXC_100_5	37
11	-99.79166667	18.48583333	100_7	BIXC	26BIXC	BIXC_100_7	37
12	-99.79166667	18.48583333	100_8	BIXC	26BIXC	BIXC_100_8	37
13	-99.79166667	18.48583333	100_9	BIXC	26BIXC	BIXC_100_9	37
14	-99.89166667	18.51833333	101_10	BIXC	26BIXC	BIXC_101_10	37
15	-99.89166667	18.51833333	101_11	BIXC	26BIXC	BIXC_101_11	37
16	-99.89166667	18.51833333	101_12	BIXC	26BIXC	BIXC_101_12	37
17	-99.89166667	18.51833333	101_13	BIXC	26BIXC	BIXC_101_13	37
18	-99.89166667	18.51833333	101_14	BIXC	26BIXC	BIXC_101_14	37
19	-99.89166667	18.51833333	101_15	BIXC	26BIXC	BIXC_101_15	37
20	-99.89166667	18.51833333	101_1	BIXC	26BIXC	BIXC_101_1	37
21	-99.89166667	18.51833333	101_2	BIXC	26BIXC	BIXC_101_2	37
22	-99.89166667	18.51833333	101_3	BIXC	26BIXC	BIXC_101_3	37
23	-99.89166667	18.51833333	101_4	BIXC	26BIXC	BIXC_101_4	37
24	-99.89166667	18.51833333	101_5	BIXC	26BIXC	BIXC_101_5	37
25	-99.89166667	18.51833333	101_6	BIXC	26BIXC	BIXC_101_6	37
26	-99.89166667	18.51833333	101_7	BIXC	26BIXC	BIXC_101_7	37
27	-99.89166667	18.51833333	101_8	BIXC	26BIXC	BIXC_101_8	37
28	-99.89166667	18.51833333	101_9	BIXC	26BIXC	BIXC_101_9	37
29	-99.94777778	18.43666667	102_11	BZAC	24BZAC	BZAC_102_11	37
30	-99.94777778	18.43666667	102_12	BZAC	24BZAC	BZAC_102_12	37
31	-99.94777778	18.43666667	102_13	BZAC	24BZAC	BZAC_102_13	37
32	-99.94777778	18.43666667	102_14	BZAC	24BZAC	BZAC_102_14	37
33	-99.94777778	18.43666667	102_1	BZAC	24BZAC	BZAC_102_1	37
34	-99.94777778	18.43666667	102_2	BZAC	24BZAC	BZAC_102_2	37
35	-99.94777778	18.43666667	102_4	BZAC	24BZAC	BZAC_102_4	37
36	-99.94777778	18.43666667	102_5	BZAC	24BZAC	BZAC_102_5	37
37	-99.94777778	18.43666667	102_6	BZAC	24BZAC	BZAC_102_6	37
38	-99.94777778	18.43666667	102_7	BZAC	24BZAC	BZAC_102_7	37
39	-99.94777778	18.43666667	102_8	BZAC	24BZAC	BZAC_102_8	37
40	-99.94777778	18.43666667	102_9	BZAC	24BZAC	BZAC_102_9	37
41	-99.90944444	18.5	103_10	BIXC	26BIXC	BIXC_103_10	37
42	-99.90944444	18.5	103_11	BIXC	26BIXC	BIXC_103_11	37
43	-99.90944444	18.5	103_12	BIXC	26BIXC	BIXC_103_12	37
44	-99.90944444	18.5	103_14	BIXC	26BIXC	BIXC_103_14	37
45	-99.90944444	18.5	103_15	BIXC	26BIXC	BIXC_103_15	37
46	-99.90944444	18.5	103_1	BIXC	26BIXC	BIXC_103_1	37
47	-99.90944444	18.5	103_2	BIXC	26BIXC	BIXC_103_2	37
48	-99.90944444	18.5	103_3	BIXC	26BIXC	BIXC_103_3	37
49	-99.90944444	18.5	103_4	BIXC	26BIXC	BIXC_103_4	37
50	-99.90944444	18.5	103_5	BIXC	26BIXC	BIXC_103_5	37
51	-99.90944444	18.5	103_6	BIXC	26BIXC	BIXC_103_6	37
52	-99.90944444	18.5	103_7	BIXC	26BIXC	BIXC_103_7	37
53	-99.90944444	18.5	103_8	BIXC	26BIXC	BIXC_103_8	37
54	-99.90944444	18.5	103_9	BIXC	26BIXC	BIXC_103_9	37
55	-99.81388889	18.35638889	104_10	BZAC	24BZAC	BZAC_104_10	37
56	-99.81388889	18.35638889	104_11	BZAC	24BZAC	BZAC_104_11	37
57	-99.81388889	18.35638889	104_12	BZAC	24BZAC	BZAC_104_12	37
58	-99.81388889	18.35638889	104_13	BZAC	24BZAC	BZAC_104_13	37
59	-99.81388889	18.35638889	104_14	BZAC	24BZAC	BZAC_104_14	37
60	-99.81388889	18.35638889	104_1	BZAC	24BZAC	BZAC_104_1	37
61	-99.81388889	18.35638889	104_2	BZAC	24BZAC	BZAC_104_2	37
62	-99.81388889	18.35638889	104_3	BZAC	24BZAC	BZAC_104_3	37
63	-99.81388889	18.35638889	104_4	BZAC	24BZAC	BZAC_104_4	37
64	-99.81388889	18.35638889	104_5	BZAC	24BZAC	BZAC_104_5	37
65	-99.81388889	18.35638889	104_6	BZAC	24BZAC	BZAC_104_6	37
66	-99.81388889	18.35638889	104_7	BZAC	24BZAC	BZAC_104_7	37
67	-99.81388889	18.35638889	104_8	BZAC	24BZAC	BZAC_104_8	37
68	-99.81388889	18.35638889	104_9	BZAC	24BZAC	BZAC_104_9	37
69	-99.92138889	18.41777778	105_10	BZAC	24BZAC	BZAC_105_10	37
70	-99.92138889	18.41777778	105_11	BZAC	24BZAC	BZAC_105_11	37
71	-99.92138889	18.41777778	105_12	BZAC	24BZAC	BZAC_105_12	37
72	-99.92138889	18.41777778	105_13	BZAC	24BZAC	BZAC_105_13	37
73	-99.92138889	18.41777778	105_14	BZAC	24BZAC	BZAC_105_14	37
74	-99.92138889	18.41777778	105_15	BZAC	24BZAC	BZAC_105_15	37
75	-99.92138889	18.41777778	105_1	BZAC	24BZAC	BZAC_105_1	37
76	-99.92138889	18.41777778	105_2	BZAC	24BZAC	BZAC_105_2	37
77	-99.92138889	18.41777778	105_3	BZAC	24BZAC	BZAC_105_3	37
78	-99.92138889	18.41777778	105_4	BZAC	24BZAC	BZAC_105_4	37
79	-99.92138889	18.41777778	105_5	BZAC	24BZAC	BZAC_105_5	37
80	-99.92138889	18.41777778	105_6	BZAC	24BZAC	BZAC_105_6	37
81	-99.92138889	18.41777778	105_7	BZAC	24BZAC	BZAC_105_7	37
82	-99.92138889	18.41777778	105_9	BZAC	24BZAC	BZAC_105_9	37
83	-99.84111111	18.34972222	106_10	BZAC	24BZAC	BZAC_106_10	37
84	-99.84111111	18.34972222	106_11	BZAC	24BZAC	BZAC_106_11	37
85	-99.84111111	18.34972222	106_12	BZAC	24BZAC	BZAC_106_12	37
86	-99.84111111	18.34972222	106_13	BZAC	24BZAC	BZAC_106_13	37
87	-99.84111111	18.34972222	106_14	BZAC	24BZAC	BZAC_106_14	37
88	-99.84111111	18.34972222	106_15	BZAC	24BZAC	BZAC_106_15	37
89	-99.84111111	18.34972222	106_3	BZAC	24BZAC	BZAC_106_3	37
90	-99.84111111	18.34972222	106_5	BZAC	24BZAC	BZAC_106_5	37
91	-99.84111111	18.34972222	106_6	BZAC	24BZAC	BZAC_106_6	37
92	-99.84111111	18.34972222	106_7	BZAC	24BZAC	BZAC_106_7	37
93	-99.84111111	18.34972222	106_8	BZAC	24BZAC	BZAC_106_8	37
94	-99.9675	18.41666667	107_10	BZAC	24BZAC	BZAC_107_10	37
95	-99.9675	18.41666667	107_11	BZAC	24BZAC	BZAC_107_11	37
96	-99.9675	18.41666667	107_12	BZAC	24BZAC	BZAC_107_12	37
97	-99.9675	18.41666667	107_13	BZAC	24BZAC	BZAC_107_13	37
98	-99.9675	18.41666667	107_14	BZAC	24BZAC	BZAC_107_14	37
99	-99.9675	18.41666667	107_15	BZAC	24BZAC	BZAC_107_15	37
100	-99.9675	18.41666667	107_16	BZAC	24BZAC	BZAC_107_16	37
101	-99.9675	18.41666667	107_17	BZAC	24BZAC	BZAC_107_17	37
102	-99.9675	18.41666667	107_18	BZAC	24BZAC	BZAC_107_18	37
103	-99.9675	18.41666667	107_19	BZAC	24BZAC	BZAC_107_19	37
104	-99.9675	18.41666667	107_1	BZAC	24BZAC	BZAC_107_1	37
105	-99.9675	18.41666667	107_20	BZAC	24BZAC	BZAC_107_20	37
106	-99.9675	18.41666667	107_21	BZAC	24BZAC	BZAC_107_21	37
107	-99.9675	18.41666667	107_22	BZAC	24BZAC	BZAC_107_22	37
108	-99.9675	18.41666667	107_23	BZAC	24BZAC	BZAC_107_23	37
109	-99.9675	18.41666667	107_24	BZAC	24BZAC	BZAC_107_24	37
110	-99.9675	18.41666667	107_25	BZAC	24BZAC	BZAC_107_25	37
111	-99.9675	18.41666667	107_26	BZAC	24BZAC	BZAC_107_26	37
112	-99.9675	18.41666667	107_27	BZAC	24BZAC	BZAC_107_27	37
113	-99.9675	18.41666667	107_28	BZAC	24BZAC	BZAC_107_28	37
114	-99.9675	18.41666667	107_29	BZAC	24BZAC	BZAC_107_29	37
115	-99.9675	18.41666667	107_2	BZAC	24BZAC	BZAC_107_2	37
116	-99.9675	18.41666667	107_30	BZAC	24BZAC	BZAC_107_30	37
117	-99.9675	18.41666667	107_3	BZAC	24BZAC	BZAC_107_3	37
118	-99.9675	18.41666667	107_4	BZAC	24BZAC	BZAC_107_4	37
119	-99.9675	18.41666667	107_5	BZAC	24BZAC	BZAC_107_5	37
120	-99.9675	18.41666667	107_6	BZAC	24BZAC	BZAC_107_6	37
121	-99.9675	18.41666667	107_7	BZAC	24BZAC	BZAC_107_7	37
122	-99.9675	18.41666667	107_8	BZAC	24BZAC	BZAC_107_8	37
123	-99.9675	18.41666667	107_9	BZAC	24BZAC	BZAC_107_9	37
124	-99.87	18.37	108_10	BZAC	24BZAC	BZAC_108_10	37
125	-99.87	18.37	108_11	BZAC	24BZAC	BZAC_108_11	37
126	-99.87	18.37	108_12	BZAC	24BZAC	BZAC_108_12	37
127	-99.87	18.37	108_13	BZAC	24BZAC	BZAC_108_13	37
128	-99.87	18.37	108_15	BZAC	24BZAC	BZAC_108_15	37
129	-99.87	18.37	108_1	BZAC	24BZAC	BZAC_108_1	37
130	-99.87	18.37	108_2	BZAC	24BZAC	BZAC_108_2	37
131	-99.87	18.37	108_3	BZAC	24BZAC	BZAC_108_3	37
132	-99.87	18.37	108_4	BZAC	24BZAC	BZAC_108_4	37
133	-99.87	18.37	108_5	BZAC	24BZAC	BZAC_108_5	37
134	-99.87	18.37	108_6	BZAC	24BZAC	BZAC_108_6	37
135	-99.87	18.37	108_7	BZAC	24BZAC	BZAC_108_7	37
136	-99.87	18.37	108_8	BZAC	24BZAC	BZAC_108_8	37
137	-99.87	18.37	108_9	BZAC	24BZAC	BZAC_108_9	37
138	-100.1288889	18.38583333	109_10	BTEL	23BTEL	BTEL_109_10	43
139	-100.1288889	18.38583333	109_11	BTEL	23BTEL	BTEL_109_11	43
140	-100.1288889	18.38583333	109_12	BTEL	23BTEL	BTEL_109_12	43
141	-100.1288889	18.38583333	109_13	BTEL	23BTEL	BTEL_109_13	43
142	-100.1288889	18.38583333	109_14	BTEL	23BTEL	BTEL_109_14	43
143	-100.1288889	18.38583333	109_15	BTEL	23BTEL	BTEL_109_15	43
144	-100.1288889	18.38583333	109_1	BTEL	23BTEL	BTEL_109_1	43
145	-100.1288889	18.38583333	109_2	BTEL	23BTEL	BTEL_109_2	43
146	-100.1288889	18.38583333	109_3	BTEL	23BTEL	BTEL_109_3	43
147	-100.1288889	18.38583333	109_4	BTEL	23BTEL	BTEL_109_4	43
148	-100.1288889	18.38583333	109_5	BTEL	23BTEL	BTEL_109_5	43
149	-100.1288889	18.38583333	109_6	BTEL	23BTEL	BTEL_109_6	43
150	-100.1288889	18.38583333	109_7	BTEL	23BTEL	BTEL_109_7	43
151	-100.1288889	18.38583333	109_8	BTEL	23BTEL	BTEL_109_8	43
152	-99.97666667	18.37611111	110_10	BZAC	24BZAC	BZAC_110_10	37
153	-99.97666667	18.37611111	110_11	BZAC	24BZAC	BZAC_110_11	37
154	-99.97666667	18.37611111	110_12	BZAC	24BZAC	BZAC_110_12	37
155	-99.97666667	18.37611111	110_13	BZAC	24BZAC	BZAC_110_13	37
156	-99.97666667	18.37611111	110_14	BZAC	24BZAC	BZAC_110_14	37
157	-99.97666667	18.37611111	110_15	BZAC	24BZAC	BZAC_110_15	37
158	-99.97666667	18.37611111	110_1	BZAC	24BZAC	BZAC_110_1	37
159	-99.97666667	18.37611111	110_2	BZAC	24BZAC	BZAC_110_2	37
160	-99.97666667	18.37611111	110_3	BZAC	24BZAC	BZAC_110_3	37
161	-99.97666667	18.37611111	110_4	BZAC	24BZAC	BZAC_110_4	37
162	-99.97666667	18.37611111	110_5	BZAC	24BZAC	BZAC_110_5	37
163	-99.97666667	18.37611111	110_6	BZAC	24BZAC	BZAC_110_6	37
164	-99.97666667	18.37611111	110_7	BZAC	24BZAC	BZAC_110_7	37
165	-99.97666667	18.37611111	110_8	BZAC	24BZAC	BZAC_110_8	37
166	-100.0061111	18.41638889	111_10	BZAC	24BZAC	BZAC_111_10	37
167	-100.0061111	18.41638889	111_12	BZAC	24BZAC	BZAC_111_12	37
168	-100.0061111	18.41638889	111_13	BZAC	24BZAC	BZAC_111_13	37
169	-100.0061111	18.41638889	111_15	BZAC	24BZAC	BZAC_111_15	37
170	-100.0061111	18.41638889	111_1	BZAC	24BZAC	BZAC_111_1	37
171	-100.0061111	18.41638889	111_2	BZAC	24BZAC	BZAC_111_2	37
172	-100.0061111	18.41638889	111_3	BZAC	24BZAC	BZAC_111_3	37
173	-100.0061111	18.41638889	111_6	BZAC	24BZAC	BZAC_111_6	37
174	-100.0061111	18.41638889	111_7	BZAC	24BZAC	BZAC_111_7	37
175	-100.0061111	18.41638889	111_8	BZAC	24BZAC	BZAC_111_8	37
176	-100.0061111	18.41638889	111_9	BZAC	24BZAC	BZAC_111_9	37
177	-100.0747	18.41965	112_10	BTEL	23BTEL	BTEL_112_10	37
178	-100.0747	18.41965	112_11	BTEL	23BTEL	BTEL_112_11	37
179	-100.0747	18.41965	112_12	BTEL	23BTEL	BTEL_112_12	37
180	-100.0747	18.41965	112_13	BTEL	23BTEL	BTEL_112_13	37
181	-100.0747	18.41965	112_14	BTEL	23BTEL	BTEL_112_14	37
182	-100.0747	18.41965	112_15	BTEL	23BTEL	BTEL_112_15	37
183	-100.0747	18.41965	112_1	BTEL	23BTEL	BTEL_112_1	37
184	-100.0747	18.41965	112_2	BTEL	23BTEL	BTEL_112_2	37
185	-100.0747	18.41965	112_3	BTEL	23BTEL	BTEL_112_3	37
186	-100.0747	18.41965	112_4	BTEL	23BTEL	BTEL_112_4	37
187	-100.0747	18.41965	112_5	BTEL	23BTEL	BTEL_112_5	37
188	-100.0747	18.41965	112_6	BTEL	23BTEL	BTEL_112_6	37
189	-100.0747	18.41965	112_7	BTEL	23BTEL	BTEL_112_7	37
190	-100.0747	18.41965	112_8	BTEL	23BTEL	BTEL_112_8	37
191	-100.0747	18.41965	112_9	BTEL	23BTEL	BTEL_112_9	37
192	-100.1	18.38	113_13	BTEL	23BTEL	BTEL_113_13	43
193	-100.1	18.38	113_15	BTEL	23BTEL	BTEL_113_15	43
194	-100.1	18.38	113_1	BTEL	23BTEL	BTEL_113_1	43
195	-100.1	18.38	113_2	BTEL	23BTEL	BTEL_113_2	43
196	-100.1	18.38	113_3	BTEL	23BTEL	BTEL_113_3	43
197	-100.1	18.38	113_4	BTEL	23BTEL	BTEL_113_4	43
198	-100.1	18.38	113_5	BTEL	23BTEL	BTEL_113_5	43
199	-100.1	18.38	113_6	BTEL	23BTEL	BTEL_113_6	43
200	-100.1	18.38	113_8	BTEL	23BTEL	BTEL_113_8	43
201	-100.1	18.38	113_9	BTEL	23BTEL	BTEL_113_9	43
202	-99.91583333	18.22666667	114_10	BAPX	25BAPX	BAPX_114_10	43
203	-99.91583333	18.22666667	114_11	BAPX	25BAPX	BAPX_114_11	43
204	-99.91583333	18.22666667	114_12	BAPX	25BAPX	BAPX_114_12	43
205	-99.91583333	18.22666667	114_15	BAPX	25BAPX	BAPX_114_15	43
206	-99.91583333	18.22666667	114_1	BAPX	25BAPX	BAPX_114_1	43
207	-99.91583333	18.22666667	114_2	BAPX	25BAPX	BAPX_114_2	43
208	-99.91583333	18.22666667	114_3	BAPX	25BAPX	BAPX_114_3	43
209	-99.91583333	18.22666667	114_4	BAPX	25BAPX	BAPX_114_4	43
210	-99.91583333	18.22666667	114_5	BAPX	25BAPX	BAPX_114_5	43
211	-99.91583333	18.22666667	114_6	BAPX	25BAPX	BAPX_114_6	43
212	-99.91583333	18.22666667	114_7	BAPX	25BAPX	BAPX_114_7	43
213	-99.91583333	18.22666667	114_8	BAPX	25BAPX	BAPX_114_8	43
214	-99.91583333	18.22666667	114_9	BAPX	25BAPX	BAPX_114_9	43
215	-99.93333333	18.17805556	115_10	BAPX	25BAPX	BAPX_115_10	43
216	-99.93333333	18.17805556	115_11	BAPX	25BAPX	BAPX_115_11	43
217	-99.93333333	18.17805556	115_12	BAPX	25BAPX	BAPX_115_12	43
218	-99.93333333	18.17805556	115_13	BAPX	25BAPX	BAPX_115_13	43
219	-99.93333333	18.17805556	115_14	BAPX	25BAPX	BAPX_115_14	43
220	-99.93333333	18.17805556	115_15	BAPX	25BAPX	BAPX_115_15	43
221	-99.93333333	18.17805556	115_1	BAPX	25BAPX	BAPX_115_1	43
222	-99.93333333	18.17805556	115_2	BAPX	25BAPX	BAPX_115_2	43
223	-99.93333333	18.17805556	115_3	BAPX	25BAPX	BAPX_115_3	43
224	-99.93333333	18.17805556	115_4	BAPX	25BAPX	BAPX_115_4	43
225	-99.93333333	18.17805556	115_5	BAPX	25BAPX	BAPX_115_5	43
226	-99.93333333	18.17805556	115_6	BAPX	25BAPX	BAPX_115_6	43
227	-99.93333333	18.17805556	115_7	BAPX	25BAPX	BAPX_115_7	43
228	-99.93333333	18.17805556	115_8	BAPX	25BAPX	BAPX_115_8	43
229	-99.93333333	18.17805556	115_9	BAPX	25BAPX	BAPX_115_9	43
230	-98.77444444	17.76027778	116_11	BOLI	33BOLI	BOLI_116_11	8
231	-98.77444444	17.76027778	116_12	BOLI	33BOLI	BOLI_116_12	8
232	-98.77444444	17.76027778	116_13	BOLI	33BOLI	BOLI_116_13	8
233	-98.77444444	17.76027778	116_14	BOLI	33BOLI	BOLI_116_14	8
234	-98.77444444	17.76027778	116_1	BOLI	33BOLI	BOLI_116_1	8
235	-98.77444444	17.76027778	116_2	BOLI	33BOLI	BOLI_116_2	8
236	-98.77444444	17.76027778	116_3	BOLI	33BOLI	BOLI_116_3	8
237	-98.77444444	17.76027778	116_4	BOLI	33BOLI	BOLI_116_4	8
238	-98.77444444	17.76027778	116_5	BOLI	33BOLI	BOLI_116_5	8
239	-98.77444444	17.76027778	116_6	BOLI	33BOLI	BOLI_116_6	8
240	-98.77444444	17.76027778	116_7	BOLI	33BOLI	BOLI_116_7	8
241	-98.77444444	17.76027778	116_8	BOLI	33BOLI	BOLI_116_8	8
242	-98.77444444	17.76027778	116_9	BOLI	33BOLI	BOLI_116_9	8
243	-99.2125	18.26	117_10	BHUI	31BHUI	BHUI_117_10	15
244	-99.2125	18.26	117_11	BHUI	31BHUI	BHUI_117_11	15
245	-99.2125	18.26	117_12	BHUI	31BHUI	BHUI_117_12	15
246	-99.2125	18.26	117_13	BHUI	31BHUI	BHUI_117_13	15
247	-99.2125	18.26	117_14	BHUI	31BHUI	BHUI_117_14	15
248	-99.2125	18.26	117_1	BHUI	31BHUI	BHUI_117_1	15
249	-99.2125	18.26	117_3	BHUI	31BHUI	BHUI_117_3	15
250	-99.2125	18.26	117_5	BHUI	31BHUI	BHUI_117_5	15
251	-99.2125	18.26	117_6	BHUI	31BHUI	BHUI_117_6	15
252	-99.2125	18.26	117_7	BHUI	31BHUI	BHUI_117_7	15
253	-99.2125	18.26	117_8	BHUI	31BHUI	BHUI_117_8	15
254	-99.2125	18.26	117_9	BHUI	31BHUI	BHUI_117_9	15
255	-99.23361111	18.2525	118_10	BHUI	31BHUI	BHUI_118_10	43
256	-99.23361111	18.2525	118_11	BHUI	31BHUI	BHUI_118_11	43
257	-99.23361111	18.2525	118_12	BHUI	31BHUI	BHUI_118_12	43
258	-99.23361111	18.2525	118_13	BHUI	31BHUI	BHUI_118_13	43
259	-99.23361111	18.2525	118_14	BHUI	31BHUI	BHUI_118_14	43
260	-99.23361111	18.2525	118_15	BHUI	31BHUI	BHUI_118_15	43
261	-99.23361111	18.2525	118_2	BHUI	31BHUI	BHUI_118_2	43
262	-99.23361111	18.2525	118_3	BHUI	31BHUI	BHUI_118_3	43
263	-99.23361111	18.2525	118_4	BHUI	31BHUI	BHUI_118_4	43
264	-99.23361111	18.2525	118_5	BHUI	31BHUI	BHUI_118_5	43
265	-99.23361111	18.2525	118_6	BHUI	31BHUI	BHUI_118_6	43
266	-99.23361111	18.2525	118_9	BHUI	31BHUI	BHUI_118_9	43
267	-99.45722222	17.37555556	119_10	BMAZ	28BMAZ	BMAZ_119_10	40
268	-99.45722222	17.37555556	119_11	BMAZ	28BMAZ	BMAZ_119_11	40
269	-99.45722222	17.37555556	119_12	BMAZ	28BMAZ	BMAZ_119_12	40
270	-99.45722222	17.37555556	119_13	BMAZ	28BMAZ	BMAZ_119_13	40
271	-99.45722222	17.37555556	119_15	BMAZ	28BMAZ	BMAZ_119_15	40
272	-99.45722222	17.37555556	119_3	BMAZ	28BMAZ	BMAZ_119_3	40
273	-99.45722222	17.37555556	119_7	BMAZ	28BMAZ	BMAZ_119_7	40
274	-99.45722222	17.37555556	119_9	BMAZ	28BMAZ	BMAZ_119_9	40
275	-99.47666667	17.38638889	120_1	BMAZ	28BMAZ	BMAZ_120_1	40
276	-99.47666667	17.38638889	120_3	BMAZ	28BMAZ	BMAZ_120_3	40
277	-99.47666667	17.38638889	120_5	BMAZ	28BMAZ	BMAZ_120_5	40
278	-99.47666667	17.38638889	120_7	BMAZ	28BMAZ	BMAZ_120_7	40
279	-99.47666667	17.38638889	120_8	BMAZ	28BMAZ	BMAZ_120_8	40
280	-99.47666667	17.38638889	120_9	BMAZ	28BMAZ	BMAZ_120_9	40
281	-99.44305556	17.40694444	121_12	BMAZ	28BMAZ	BMAZ_121_12	40
282	-99.44305556	17.40694444	121_14	BMAZ	28BMAZ	BMAZ_121_14	40
283	-99.44305556	17.40694444	121_3	BMAZ	28BMAZ	BMAZ_121_3	40
284	-99.44305556	17.40694444	121_5	BMAZ	28BMAZ	BMAZ_121_5	40
285	-99.44305556	17.40694444	121_8	BMAZ	28BMAZ	BMAZ_121_8	40
286	-99.39388889	17.48416667	122_10	BCOL	30BCOL	BCOL_122_10	8
287	-99.39388889	17.48416667	122_12	BCOL	30BCOL	BCOL_122_12	8
288	-99.39388889	17.48416667	122_13	BCOL	30BCOL	BCOL_122_13	8
289	-99.39388889	17.48416667	122_14	BCOL	30BCOL	BCOL_122_14	8
290	-99.39388889	17.48416667	122_3	BCOL	30BCOL	BCOL_122_3	8
291	-99.39388889	17.48416667	122_5	BCOL	30BCOL	BCOL_122_5	8
292	-99.39388889	17.48416667	122_7	BCOL	30BCOL	BCOL_122_7	8
293	-99.20972222	17.45388889	123_10	BMAZ	28BMAZ	BMAZ_123_10	40
294	-99.20972222	17.45388889	123_11	BMAZ	28BMAZ	BMAZ_123_11	40
295	-99.20972222	17.45388889	123_12	BMAZ	28BMAZ	BMAZ_123_12	40
296	-99.20972222	17.45388889	123_13	BMAZ	28BMAZ	BMAZ_123_13	40
297	-99.20972222	17.45388889	123_14	BMAZ	28BMAZ	BMAZ_123_14	40
298	-99.20972222	17.45388889	123_15	BMAZ	28BMAZ	BMAZ_123_15	40
299	-99.20972222	17.45388889	123_1	BMAZ	28BMAZ	BMAZ_123_1	40
300	-99.20972222	17.45388889	123_2	BMAZ	28BMAZ	BMAZ_123_2	40
301	-99.20972222	17.45388889	123_3	BMAZ	28BMAZ	BMAZ_123_3	40
302	-99.20972222	17.45388889	123_4	BMAZ	28BMAZ	BMAZ_123_4	40
303	-99.20972222	17.45388889	123_5	BMAZ	28BMAZ	BMAZ_123_5	40
304	-99.20972222	17.45388889	123_6	BMAZ	28BMAZ	BMAZ_123_6	40
305	-99.20972222	17.45388889	123_7	BMAZ	28BMAZ	BMAZ_123_7	40
306	-99.20972222	17.45388889	123_8	BMAZ	28BMAZ	BMAZ_123_8	40
307	-99.20972222	17.45388889	123_9	BMAZ	28BMAZ	BMAZ_123_9	40
308	-99.43666667	17.39666667	124_12	BCOL	30BCOL	BCOL_124_12	40
309	-99.43666667	17.39666667	124_14	BCOL	30BCOL	BCOL_124_14	40
310	-99.43666667	17.39666667	124_15	BCOL	30BCOL	BCOL_124_15	40
311	-99.43666667	17.39666667	124_16	BCOL	30BCOL	BCOL_124_16	40
312	-99.43666667	17.39666667	124_17	BCOL	30BCOL	BCOL_124_17	40
313	-99.43666667	17.39666667	124_18	BCOL	30BCOL	BCOL_124_18	40
314	-99.43666667	17.39666667	124_1	BCOL	30BCOL	BCOL_124_1	40
315	-99.43666667	17.39666667	124_21	BCOL	30BCOL	BCOL_124_21	40
316	-99.43666667	17.39666667	124_22	BCOL	30BCOL	BCOL_124_22	40
317	-99.43666667	17.39666667	124_24	BCOL	30BCOL	BCOL_124_24	40
318	-99.43666667	17.39666667	124_26	BCOL	30BCOL	BCOL_124_26	40
319	-99.43666667	17.39666667	124_27	BCOL	30BCOL	BCOL_124_27	40
320	-99.43666667	17.39666667	124_28	BCOL	30BCOL	BCOL_124_28	40
321	-99.43666667	17.39666667	124_29	BCOL	30BCOL	BCOL_124_29	40
322	-99.43666667	17.39666667	124_2	BCOL	30BCOL	BCOL_124_2	40
323	-99.43666667	17.39666667	124_30	BCOL	30BCOL	BCOL_124_30	40
324	-99.43666667	17.39666667	124_3	BCOL	30BCOL	BCOL_124_3	40
325	-99.43666667	17.39666667	124_4	BCOL	30BCOL	BCOL_124_4	40
326	-99.43666667	17.39666667	124_5	BCOL	30BCOL	BCOL_124_5	40
327	-99.43666667	17.39666667	124_6	BCOL	30BCOL	BCOL_124_6	40
328	-99.43666667	17.39666667	124_8	BCOL	30BCOL	BCOL_124_8	40
329	-99.43666667	17.39666667	124_9	BCOL	30BCOL	BCOL_124_9	40
330	-99.17666667	17.40861111	125_10	BCOL	30BCOL	BCOL_125_10	43
331	-99.17666667	17.40861111	125_11	BCOL	30BCOL	BCOL_125_11	43
332	-99.17666667	17.40861111	125_12	BCOL	30BCOL	BCOL_125_12	43
333	-99.17666667	17.40861111	125_13	BCOL	30BCOL	BCOL_125_13	43
334	-99.17666667	17.40861111	125_14	BCOL	30BCOL	BCOL_125_14	43
335	-99.17666667	17.40861111	125_15	BCOL	30BCOL	BCOL_125_15	43
336	-99.17666667	17.40861111	125_1	BCOL	30BCOL	BCOL_125_1	43
337	-99.17666667	17.40861111	125_2	BCOL	30BCOL	BCOL_125_2	43
338	-99.17666667	17.40861111	125_3	BCOL	30BCOL	BCOL_125_3	43
339	-99.17666667	17.40861111	125_4	BCOL	30BCOL	BCOL_125_4	43
340	-99.17666667	17.40861111	125_6	BCOL	30BCOL	BCOL_125_6	43
341	-99.17666667	17.40861111	125_7	BCOL	30BCOL	BCOL_125_7	43
342	-99.17666667	17.40861111	125_8	BCOL	30BCOL	BCOL_125_8	43
343	-99.17666667	17.40861111	125_9	BCOL	30BCOL	BCOL_125_9	43
344	-99.53198	17.25597	126_10	BMAZ	28BMAZ	BMAZ_126_10	43
345	-99.53198	17.25597	126_11	BMAZ	28BMAZ	BMAZ_126_11	43
346	-99.53198	17.25597	126_1	BMAZ	28BMAZ	BMAZ_126_1	43
347	-99.53198	17.25597	126_2	BMAZ	28BMAZ	BMAZ_126_2	43
348	-99.53198	17.25597	126_3	BMAZ	28BMAZ	BMAZ_126_3	43
349	-99.53198	17.25597	126_4	BMAZ	28BMAZ	BMAZ_126_4	43
350	-99.53198	17.25597	126_5	BMAZ	28BMAZ	BMAZ_126_5	43
351	-99.53198	17.25597	126_6	BMAZ	28BMAZ	BMAZ_126_6	43
352	-99.53198	17.25597	126_7	BMAZ	28BMAZ	BMAZ_126_7	43
353	-99.53198	17.25597	126_9	BMAZ	28BMAZ	BMAZ_126_9	43
354	-99.48305556	17.28694444	127_10	BMAZ	28BMAZ	BMAZ_127_10	43
355	-99.48305556	17.28694444	127_1	BMAZ	28BMAZ	BMAZ_127_1	43
356	-99.48305556	17.28694444	127_2	BMAZ	28BMAZ	BMAZ_127_2	43
357	-99.48305556	17.28694444	127_3	BMAZ	28BMAZ	BMAZ_127_3	43
358	-99.48305556	17.28694444	127_4	BMAZ	28BMAZ	BMAZ_127_4	43
359	-99.48305556	17.28694444	127_6	BMAZ	28BMAZ	BMAZ_127_6	43
360	-99.48305556	17.28694444	127_7	BMAZ	28BMAZ	BMAZ_127_7	43
361	-103.0736667	19.30116667	128_10	BSAU	06BSAU	BSAU_128_10	37
362	-103.0736667	19.30116667	128_11	BSAU	06BSAU	BSAU_128_11	37
363	-103.0736667	19.30116667	128_12	BSAU	06BSAU	BSAU_128_12	37
364	-103.0736667	19.30116667	128_13	BSAU	06BSAU	BSAU_128_13	37
365	-103.0736667	19.30116667	128_14	BSAU	06BSAU	BSAU_128_14	37
366	-103.0736667	19.30116667	128_15	BSAU	06BSAU	BSAU_128_15	37
367	-103.0736667	19.30116667	128_1	BSAU	06BSAU	BSAU_128_1	37
368	-103.0736667	19.30116667	128_2	BSAU	06BSAU	BSAU_128_2	37
369	-103.0736667	19.30116667	128_3	BSAU	06BSAU	BSAU_128_3	37
370	-103.0736667	19.30116667	128_6	BSAU	06BSAU	BSAU_128_6	37
371	-103.0736667	19.30116667	128_7	BSAU	06BSAU	BSAU_128_7	37
372	-103.0736667	19.30116667	128_8	BSAU	06BSAU	BSAU_128_8	37
373	-100.1808333	18.89916667	129_10	BTEJ	22BTEJ	BTEJ_129_10	37
374	-100.1808333	18.89916667	129_11	BTEJ	22BTEJ	BTEJ_129_1199	37
375	-100.1808333	18.89916667	129_12	BTEJ	22BTEJ	BTEJ_129_12	37
376	-100.1808333	18.89916667	129_13	BTEJ	22BTEJ	BTEJ_129_13	37
377	-100.1808333	18.89916667	129_14	BTEJ	22BTEJ	BTEJ_129_14	37
378	-100.1808333	18.89916667	129_15	BTEJ	22BTEJ	BTEJ_129_15	37
379	-100.1808333	18.89916667	129_1	BTEJ	22BTEJ	BTEJ_129_1	37
380	-100.1808333	18.89916667	129_2	BTEJ	22BTEJ	BTEJ_129_2	37
381	-100.1808333	18.89916667	129_3	BTEJ	22BTEJ	BTEJ_129_3	37
382	-100.1808333	18.89916667	129_4	BTEJ	22BTEJ	BTEJ_129_4	37
383	-100.1808333	18.89916667	129_5	BTEJ	22BTEJ	BTEJ_129_5	37
384	-100.1808333	18.89916667	129_6	BTEJ	22BTEJ	BTEJ_129_6	37
385	-100.1808333	18.89916667	129_7	BTEJ	22BTEJ	BTEJ_129_7	37
386	-100.1808333	18.89916667	129_8	BTEJ	22BTEJ	BTEJ_129_8	37
387	-100.1808333	18.89916667	129_9	BTEJ	22BTEJ	BTEJ_129_9	37
388	-100.2088889	18.89472222	130_10	BTEJ	22BTEJ	BTEJ_130_10	37
389	-100.2088889	18.89472222	130_11	BTEJ	22BTEJ	BTEJ_130_11	37
390	-100.2088889	18.89472222	130_12	BTEJ	22BTEJ	BTEJ_130_12	37
391	-100.2088889	18.89472222	130_13	BTEJ	22BTEJ	BTEJ_130_13	37
392	-100.2088889	18.89472222	130_14	BTEJ	22BTEJ	BTEJ_130_14	37
393	-100.2088889	18.89472222	130_15	BTEJ	22BTEJ	BTEJ_130_15	37
394	-100.2088889	18.89472222	130_1	BTEJ	22BTEJ	BTEJ_130_1	37
395	-100.2088889	18.89472222	130_3	BTEJ	22BTEJ	BTEJ_130_3	37
396	-100.2088889	18.89472222	130_4	BTEJ	22BTEJ	BTEJ_130_4	37
397	-100.2088889	18.89472222	130_5	BTEJ	22BTEJ	BTEJ_130_5	37
398	-100.2088889	18.89472222	130_6	BTEJ	22BTEJ	BTEJ_130_6	37
399	-100.2088889	18.89472222	130_7	BTEJ	22BTEJ	BTEJ_130_7	37
400	-100.2088889	18.89472222	130_8	BTEJ	22BTEJ	BTEJ_130_8	37
401	-100.2088889	18.89472222	130_9	BTEJ	22BTEJ	BTEJ_130_9	37
402	-100.163	18.85766667	131_10	BTEJ	22BTEJ	BTEJ_131_10	37
403	-100.163	18.85766667	131_11	BTEJ	22BTEJ	BTEJ_131_11	37
404	-100.163	18.85766667	131_12	BTEJ	22BTEJ	BTEJ_131_12	37
405	-100.163	18.85766667	131_13	BTEJ	22BTEJ	BTEJ_131_13	37
406	-100.163	18.85766667	131_14	BTEJ	22BTEJ	BTEJ_131_14	37
407	-100.163	18.85766667	131_15	BTEJ	22BTEJ	BTEJ_131_15	37
408	-100.163	18.85766667	131_1	BTEJ	22BTEJ	BTEJ_131_1	37
409	-100.163	18.85766667	131_2	BTEJ	22BTEJ	BTEJ_131_2	37
410	-100.163	18.85766667	131_3	BTEJ	22BTEJ	BTEJ_131_3	37
411	-100.163	18.85766667	131_4	BTEJ	22BTEJ	BTEJ_131_4	37
412	-100.163	18.85766667	131_5	BTEJ	22BTEJ	BTEJ_131_5	37
413	-100.163	18.85766667	131_6	BTEJ	22BTEJ	BTEJ_131_6	37
414	-100.163	18.85766667	131_7	BTEJ	22BTEJ	BTEJ_131_7	37
415	-100.163	18.85766667	131_8	BTEJ	22BTEJ	BTEJ_131_8	37
416	-100.163	18.85766667	131_9	BTEJ	22BTEJ	BTEJ_131_9	37
417	-100.2386111	18.84277778	132_10	BTEJ	22BTEJ	BTEJ_132_10	37
418	-100.2386111	18.84277778	132_11	BTEJ	22BTEJ	BTEJ_132_11	37
419	-100.2386111	18.84277778	132_12	BTEJ	22BTEJ	BTEJ_132_12	37
420	-100.2386111	18.84277778	132_13	BTEJ	22BTEJ	BTEJ_132_13	37
421	-100.2386111	18.84277778	132_14	BTEJ	22BTEJ	BTEJ_132_14	37
422	-100.2386111	18.84277778	132_1	BTEJ	22BTEJ	BTEJ_132_1	37
423	-100.2386111	18.84277778	132_2	BTEJ	22BTEJ	BTEJ_132_2	37
424	-100.2386111	18.84277778	132_3	BTEJ	22BTEJ	BTEJ_132_3	37
425	-100.2386111	18.84277778	132_4	BTEJ	22BTEJ	BTEJ_132_4	37
426	-100.2386111	18.84277778	132_5	BTEJ	22BTEJ	BTEJ_132_5	37
427	-100.2386111	18.84277778	132_6	BTEJ	22BTEJ	BTEJ_132_6	37
428	-100.2386111	18.84277778	132_7	BTEJ	22BTEJ	BTEJ_132_7	37
429	-100.2386111	18.84277778	132_8	BTEJ	22BTEJ	BTEJ_132_8	37
430	-100.2386111	18.84277778	132_9	BTEJ	22BTEJ	BTEJ_132_9	37
431	-100.2661111	19.07833333	133_10	BOTZ	20BOTZ	BOTZ_133_10	37
432	-100.2661111	19.07833333	133_11	BOTZ	20BOTZ	BOTZ_133_11	37
433	-100.2661111	19.07833333	133_13	BOTZ	20BOTZ	BOTZ_133_13	37
434	-100.2661111	19.07833333	133_14	BOTZ	20BOTZ	BOTZ_133_14	37
435	-100.2661111	19.07833333	133_15	BOTZ	20BOTZ	BOTZ_133_15	37
436	-100.2661111	19.07833333	133_1	BOTZ	20BOTZ	BOTZ_133_1	37
437	-100.2661111	19.07833333	133_2	BOTZ	20BOTZ	BOTZ_133_2	37
438	-100.2661111	19.07833333	133_3	BOTZ	20BOTZ	BOTZ_133_3	37
439	-100.2661111	19.07833333	133_4	BOTZ	20BOTZ	BOTZ_133_4	37
440	-100.2661111	19.07833333	133_5	BOTZ	20BOTZ	BOTZ_133_5	37
441	-100.2661111	19.07833333	133_6	BOTZ	20BOTZ	BOTZ_133_6	37
442	-100.2661111	19.07833333	133_7	BOTZ	20BOTZ	BOTZ_133_7	37
443	-100.2661111	19.07833333	133_8	BOTZ	20BOTZ	BOTZ_133_8	37
444	-100.2661111	19.07833333	133_9	BOTZ	20BOTZ	BOTZ_133_9	37
445	-100.2958333	19.02861111	134_10	BOTZ	20BOTZ	BOTZ_134_10	37
446	-100.2958333	19.02861111	134_11	BOTZ	20BOTZ	BOTZ_134_11	37
447	-100.2958333	19.02861111	134_12	BOTZ	20BOTZ	BOTZ_134_12	37
448	-100.2958333	19.02861111	134_13	BOTZ	20BOTZ	BOTZ_134_13	37
449	-100.2958333	19.02861111	134_14	BOTZ	20BOTZ	BOTZ_134_14	37
450	-100.2958333	19.02861111	134_15	BOTZ	20BOTZ	BOTZ_134_15	37
451	-100.2958333	19.02861111	134_1	BOTZ	20BOTZ	BOTZ_134_1	37
452	-100.2958333	19.02861111	134_2	BOTZ	20BOTZ	BOTZ_134_2	37
453	-100.2958333	19.02861111	134_3	BOTZ	20BOTZ	BOTZ_134_3	37
454	-100.2958333	19.02861111	134_4	BOTZ	20BOTZ	BOTZ_134_4	37
455	-100.2958333	19.02861111	134_5	BOTZ	20BOTZ	BOTZ_134_5	37
456	-100.2958333	19.02861111	134_6	BOTZ	20BOTZ	BOTZ_134_6	37
457	-100.2958333	19.02861111	134_7	BOTZ	20BOTZ	BOTZ_134_7	37
458	-100.2958333	19.02861111	134_8	BOTZ	20BOTZ	BOTZ_134_8	37
459	-100.2958333	19.02861111	134_9	BOTZ	20BOTZ	BOTZ_134_9	37
460	-100.3030556	19.16194444	135_11	BZUL	19BZUL	BZUL_135_11	37
461	-100.3030556	19.16194444	135_12	BZUL	19BZUL	BZUL_135_12	37
462	-100.3030556	19.16194444	135_13	BZUL	19BZUL	BZUL_135_13	37
463	-100.3030556	19.16194444	135_14	BZUL	19BZUL	BZUL_135_14	37
464	-100.3030556	19.16194444	135_15	BZUL	19BZUL	BZUL_135_15	37
465	-100.3030556	19.16194444	135_1	BZUL	19BZUL	BZUL_135_1	37
466	-100.3030556	19.16194444	135_3	BZUL	19BZUL	BZUL_135_3	37
467	-100.3030556	19.16194444	135_4	BZUL	19BZUL	BZUL_135_4	37
468	-100.3030556	19.16194444	135_5	BZUL	19BZUL	BZUL_135_5	37
469	-100.3030556	19.16194444	135_7	BZUL	19BZUL	BZUL_135_7	37
470	-100.3030556	19.16194444	135_8	BZUL	19BZUL	BZUL_135_8	37
471	-100.3541667	19.1475	136_10	BZUL	19BZUL	BZUL_136_10	37
472	-100.3541667	19.1475	136_11	BZUL	19BZUL	BZUL_136_11	37
473	-100.3541667	19.1475	136_12	BZUL	19BZUL	BZUL_136_12	37
474	-100.3541667	19.1475	136_13	BZUL	19BZUL	BZUL_136_13	37
475	-100.3541667	19.1475	136_14	BZUL	19BZUL	BZUL_136_14	37
476	-100.3541667	19.1475	136_15	BZUL	19BZUL	BZUL_136_15	37
477	-100.3541667	19.1475	136_1	BZUL	19BZUL	BZUL_136_1	37
478	-100.3541667	19.1475	136_2	BZUL	19BZUL	BZUL_136_2	37
479	-100.3541667	19.1475	136_3	BZUL	19BZUL	BZUL_136_3	37
480	-100.3541667	19.1475	136_4	BZUL	19BZUL	BZUL_136_4	37
481	-100.3541667	19.1475	136_5	BZUL	19BZUL	BZUL_136_5	37
482	-100.3541667	19.1475	136_6	BZUL	19BZUL	BZUL_136_6	37
483	-100.3541667	19.1475	136_7	BZUL	19BZUL	BZUL_136_7	37
484	-100.3541667	19.1475	136_8	BZUL	19BZUL	BZUL_136_8	37
485	-100.3541667	19.1475	136_9	BZUL	19BZUL	BZUL_136_9	37
486	-100.2547222	19.17861111	137_10	BVBR	21BVBR	BVBR_137_10	6
487	-100.2547222	19.17861111	137_11	BVBR	21BVBR	BVBR_137_11	6
488	-100.2547222	19.17861111	137_12	BVBR	21BVBR	BVBR_137_12	6
489	-100.2547222	19.17861111	137_13	BVBR	21BVBR	BVBR_137_13	6
490	-100.2547222	19.17861111	137_14	BVBR	21BVBR	BVBR_137_14	6
491	-100.2547222	19.17861111	137_15	BVBR	21BVBR	BVBR_137_15	6
492	-100.2547222	19.17861111	137_1	BVBR	21BVBR	BVBR_137_1	6
493	-100.2547222	19.17861111	137_2	BVBR	21BVBR	BVBR_137_2	6
494	-100.2547222	19.17861111	137_4	BVBR	21BVBR	BVBR_137_4	6
495	-100.2547222	19.17861111	137_5	BVBR	21BVBR	BVBR_137_5	6
496	-100.2547222	19.17861111	137_6	BVBR	21BVBR	BVBR_137_6	6
497	-100.2547222	19.17861111	137_7	BVBR	21BVBR	BVBR_137_7	6
498	-100.2547222	19.17861111	137_8	BVBR	21BVBR	BVBR_137_8	6
499	-100.2547222	19.17861111	137_9	BVBR	21BVBR	BVBR_137_9	6
500	-100.2466667	19.18027778	138_11	BVBR	21BVBR	BVBR_138_11	6
501	-100.2466667	19.18027778	138_12	BVBR	21BVBR	BVBR_138_12	6
502	-100.2466667	19.18027778	138_13	BVBR	21BVBR	BVBR_138_13	6
503	-100.2466667	19.18027778	138_14	BVBR	21BVBR	BVBR_138_14	6
504	-100.2466667	19.18027778	138_15	BVBR	21BVBR	BVBR_138_15	6
505	-100.2466667	19.18027778	138_6	BVBR	21BVBR	BVBR_138_6	6
506	-100.2983333	18.81138889	139_10	BTAL	17BTAL	BTAL_139_10	43
507	-100.2983333	18.81138889	139_11	BTAL	17BTAL	BTAL_139_11	43
508	-100.2983333	18.81138889	139_12	BTAL	17BTAL	BTAL_139_12	43
509	-100.2983333	18.81138889	139_13	BTAL	17BTAL	BTAL_139_13	43
510	-100.2983333	18.81138889	139_14	BTAL	17BTAL	BTAL_139_14	43
511	-100.2983333	18.81138889	139_1	BTAL	17BTAL	BTAL_139_1	43
512	-100.2983333	18.81138889	139_2	BTAL	17BTAL	BTAL_139_2	43
513	-100.2983333	18.81138889	139_3	BTAL	17BTAL	BTAL_139_3	43
514	-100.2983333	18.81138889	139_4	BTAL	17BTAL	BTAL_139_4	43
515	-100.2983333	18.81138889	139_5	BTAL	17BTAL	BTAL_139_5	43
516	-100.2983333	18.81138889	139_7	BTAL	17BTAL	BTAL_139_7	43
517	-100.3102778	18.76138889	140_10	BTAL	17BTAL	BTAL_140_10	43
518	-100.3102778	18.76138889	140_11	BTAL	17BTAL	BTAL_140_11	43
519	-100.3102778	18.76138889	140_14	BTAL	17BTAL	BTAL_140_14	43
520	-100.3102778	18.76138889	140_2	BTAL	17BTAL	BTAL_140_2	43
521	-100.3102778	18.76138889	140_4	BTAL	17BTAL	BTAL_140_4	43
522	-100.3102778	18.76138889	140_5	BTAL	17BTAL	BTAL_140_5	43
523	-100.3102778	18.76138889	140_6	BTAL	17BTAL	BTAL_140_6	43
524	-100.3102778	18.76138889	140_8	BTAL	17BTAL	BTAL_140_8	43
525	-100.3102778	18.76138889	140_9	BTAL	17BTAL	BTAL_140_9	43
526	-100.3566667	18.58333333	141_1	BPCH	18BPCH	BPCH_141_1	43
527	-100.3566667	18.58333333	141_2	BPCH	18BPCH	BPCH_141_2	43
528	-100.3566667	18.58333333	141_3	BPCH	18BPCH	BPCH_141_3	43
529	-100.3566667	18.58333333	141_4	BPCH	18BPCH	BPCH_141_4	43
530	-100.3566667	18.58333333	141_5	BPCH	18BPCH	BPCH_141_585	43
531	-100.3566667	18.58333333	141_6	BPCH	18BPCH	BPCH_141_6	43
532	-100.3566667	18.58333333	141_7	BPCH	18BPCH	BPCH_141_7	43
533	-100.3566667	18.58333333	141_8	BPCH	18BPCH	BPCH_141_8	43
534	-100.2261111	18.485	142_11	BPCH	18BPCH	BPCH_142_11	43
535	-100.2261111	18.485	142_12	BPCH	18BPCH	BPCH_142_12	43
536	-100.2261111	18.485	142_13	BPCH	18BPCH	BPCH_142_13	43
537	-100.2261111	18.485	142_15	BPCH	18BPCH	BPCH_142_15	43
538	-100.2261111	18.485	142_1	BPCH	18BPCH	BPCH_142_1	43
539	-100.2261111	18.485	142_2	BPCH	18BPCH	BPCH_142_2	43
540	-100.2261111	18.485	142_3	BPCH	18BPCH	BPCH_142_3	43
541	-100.2261111	18.485	142_5	BPCH	18BPCH	BPCH_142_5	43
542	-100.2261111	18.485	142_9	BPCH	18BPCH	BPCH_142_9	43
543	-100.3566667	18.64055556	143_14	BPCH	18BPCH	BPCH_143_14	37
544	-100.3566667	18.64055556	143_15	BPCH	18BPCH	BPCH_143_15	37
545	-100.3566667	18.64055556	143_16	BPCH	18BPCH	BPCH_143_16	37
546	-100.3566667	18.64055556	143_17	BPCH	18BPCH	BPCH_143_17	37
547	-100.3566667	18.64055556	143_18	BPCH	18BPCH	BPCH_143_18	37
548	-100.3566667	18.64055556	143_19	BPCH	18BPCH	BPCH_143_19	37
549	-100.3566667	18.64055556	143_1	BPCH	18BPCH	BPCH_143_1	37
550	-100.3566667	18.64055556	143_20	BPCH	18BPCH	BPCH_143_20	37
551	-100.3566667	18.64055556	143_21	BPCH	18BPCH	BPCH_143_21	37
552	-100.3566667	18.64055556	143_22	BPCH	18BPCH	BPCH_143_22	37
553	-100.3566667	18.64055556	143_23	BPCH	18BPCH	BPCH_143_23	37
554	-100.3566667	18.64055556	143_24	BPCH	18BPCH	BPCH_143_24	37
555	-100.3566667	18.64055556	143_25	BPCH	18BPCH	BPCH_143_25	37
556	-100.3566667	18.64055556	143_26	BPCH	18BPCH	BPCH_143_26	37
557	-100.3566667	18.64055556	143_27	BPCH	18BPCH	BPCH_143_27	37
558	-100.3566667	18.64055556	143_28	BPCH	18BPCH	BPCH_143_28	37
559	-100.3566667	18.64055556	143_29	BPCH	18BPCH	BPCH_143_29	37
560	-100.3566667	18.64055556	143_2	BPCH	18BPCH	BPCH_143_2	37
561	-100.3566667	18.64055556	143_30	BPCH	18BPCH	BPCH_143_30	37
562	-100.3319444	18.55222222	144_10	BPCH	18BPCH	BPCH_144_10	37
563	-100.3319444	18.55222222	144_11	BPCH	18BPCH	BPCH_144_11	37
564	-100.3319444	18.55222222	144_12	BPCH	18BPCH	BPCH_144_12	37
565	-100.3319444	18.55222222	144_13	BPCH	18BPCH	BPCH_144_13	37
566	-100.3319444	18.55222222	144_14	BPCH	18BPCH	BPCH_144_14	37
567	-100.3319444	18.55222222	144_1	BPCH	18BPCH	BPCH_144_1	37
568	-100.3319444	18.55222222	144_2	BPCH	18BPCH	BPCH_144_2	37
569	-100.3319444	18.55222222	144_3	BPCH	18BPCH	BPCH_144_3	37
570	-100.3319444	18.55222222	144_4	BPCH	18BPCH	BPCH_144_4	37
571	-100.3319444	18.55222222	144_5	BPCH	18BPCH	BPCH_144_5	37
572	-100.3319444	18.55222222	144_6	BPCH	18BPCH	BPCH_144_6	37
573	-100.3319444	18.55222222	144_7	BPCH	18BPCH	BPCH_144_7	37
574	-100.3319444	18.55222222	144_8	BPCH	18BPCH	BPCH_144_8	37
575	-100.2719444	18.61027778	145_10	BPCH	18BPCH	BPCH_145_10	43
576	-100.2719444	18.61027778	145_11	BPCH	18BPCH	BPCH_145_11	43
577	-100.2719444	18.61027778	145_12	BPCH	18BPCH	BPCH_145_12	43
578	-100.2719444	18.61027778	145_14	BPCH	18BPCH	BPCH_145_14	43
579	-100.2719444	18.61027778	145_15	BPCH	18BPCH	BPCH_145_15	43
580	-100.2719444	18.61027778	145_1	BPCH	18BPCH	BPCH_145_1	43
581	-100.2719444	18.61027778	145_2	BPCH	18BPCH	BPCH_145_2	43
582	-100.2719444	18.61027778	145_3	BPCH	18BPCH	BPCH_145_3	43
583	-100.2719444	18.61027778	145_4	BPCH	18BPCH	BPCH_145_4	43
584	-100.2719444	18.61027778	145_5	BPCH	18BPCH	BPCH_145_5	43
585	-100.2719444	18.61027778	145_6	BPCH	18BPCH	BPCH_145_6	43
586	-100.2719444	18.61027778	145_7	BPCH	18BPCH	BPCH_145_7	43
587	-100.2719444	18.61027778	145_8	BPCH	18BPCH	BPCH_145_8	43
588	-100.2719444	18.61027778	145_9	BPCH	18BPCH	BPCH_145_9	43
589	-100.9586111	18.8825	146_1	BCAR	11BCAR	BCAR_146_1	37
590	-100.9586111	18.8825	146_6	BCAR	11BCAR	BCAR_146_6	37
591	-101.0575	18.96305556	147_1	BCAR	11BCAR	BCAR_147_1	37
592	-101.0575	18.96305556	147_4	BCAR	11BCAR	BCAR_147_4	37
593	-101.0575	18.96305556	147_5	BCAR	11BCAR	BCAR_147_5	37
594	-101.0575	18.96305556	147_8	BCAR	11BCAR	BCAR_147_8	37
595	-100.9997222	18.91666667	148_10	BCAR	11BCAR	BCAR_148_10	37
596	-100.9997222	18.91666667	148_11	BCAR	11BCAR	BCAR_148_11	37
597	-100.9997222	18.91666667	148_12	BCAR	11BCAR	BCAR_148_12	37
598	-100.9997222	18.91666667	148_1	BCAR	11BCAR	BCAR_148_1	37
599	-100.9997222	18.91666667	148_2	BCAR	11BCAR	BCAR_148_2	37
600	-100.9997222	18.91666667	148_3	BCAR	11BCAR	BCAR_148_3	37
601	-100.9997222	18.91666667	148_4	BCAR	11BCAR	BCAR_148_4	37
602	-100.9997222	18.91666667	148_5	BCAR	11BCAR	BCAR_148_5	37
603	-100.9997222	18.91666667	148_6	BCAR	11BCAR	BCAR_148_6	37
604	-100.9997222	18.91666667	148_7	BCAR	11BCAR	BCAR_148_7	37
605	-100.9997222	18.91666667	148_8	BCAR	11BCAR	BCAR_148_8	37
606	-100.9997222	18.91666667	148_9	BCAR	11BCAR	BCAR_148_9	37
607	-101.134	19.0248	149_11	BNOC	09BNOC	BNOC_149_11	37
608	-101.134	19.0248	149_14	BNOC	09BNOC	BNOC_149_14	37
609	-101.134	19.0248	149_1	BNOC	09BNOC	BNOC_149_1	37
610	-101.134	19.0248	149_2	BNOC	09BNOC	BNOC_149_2	37
611	-101.134	19.0248	149_3	BNOC	09BNOC	BNOC_149_3	37
612	-101.134	19.0248	149_4	BNOC	09BNOC	BNOC_149_4	37
613	-101.134	19.0248	149_5	BNOC	09BNOC	BNOC_149_5	37
614	-101.134	19.0248	149_6	BNOC	09BNOC	BNOC_149_6	37
615	-101.134	19.0248	149_7	BNOC	09BNOC	BNOC_149_7	37
616	-101.2552	18.77578	150_1	BRED	10BRED	BRED_150_1	6
617	-101.2552	18.77578	150_2	BRED	10BRED	BRED_150_2	6
618	-101.2552	18.77578	150_3	BRED	10BRED	BRED_150_3	6
619	-101.2823333	19.06333333	151_10	BNOC	09BNOC	BNOC_151_10	6
620	-101.2823333	19.06333333	151_11	BNOC	09BNOC	BNOC_151_11	6
621	-101.2823333	19.06333333	151_12	BNOC	09BNOC	BNOC_151_12	6
622	-101.2823333	19.06333333	151_13	BNOC	09BNOC	BNOC_151_13	6
623	-101.2823333	19.06333333	151_14	BNOC	09BNOC	BNOC_151_14	6
624	-101.2823333	19.06333333	151_15	BNOC	09BNOC	BNOC_151_15	6
625	-101.2823333	19.06333333	151_2	BNOC	09BNOC	BNOC_151_2	6
626	-101.2823333	19.06333333	151_4	BNOC	09BNOC	BNOC_151_4	6
627	-101.2823333	19.06333333	151_5	BNOC	09BNOC	BNOC_151_5	6
628	-101.2823333	19.06333333	151_6	BNOC	09BNOC	BNOC_151_6	6
629	-101.2823333	19.06333333	151_7	BNOC	09BNOC	BNOC_151_7	6
630	-101.2823333	19.06333333	151_8	BNOC	09BNOC	BNOC_151_8	6
631	-101.2823333	19.06333333	151_9	BNOC	09BNOC	BNOC_151_9	6
632	-101.1927778	19.06305556	152_10	BNOC	09BNOC	BNOC_152_10	37
633	-101.1927778	19.06305556	152_11	BNOC	09BNOC	BNOC_152_11	37
634	-101.1927778	19.06305556	152_1	BNOC	09BNOC	BNOC_152_1	37
635	-101.1927778	19.06305556	152_2	BNOC	09BNOC	BNOC_152_2	37
636	-101.1927778	19.06305556	152_3	BNOC	09BNOC	BNOC_152_3	37
637	-101.1927778	19.06305556	152_4	BNOC	09BNOC	BNOC_152_4	37
638	-101.1927778	19.06305556	152_5	BNOC	09BNOC	BNOC_152_5	37
639	-101.1927778	19.06305556	152_6	BNOC	09BNOC	BNOC_152_6	37
640	-101.1927778	19.06305556	152_7	BNOC	09BNOC	BNOC_152_7	37
641	-101.1927778	19.06305556	152_8	BNOC	09BNOC	BNOC_152_8	37
642	-101.1927778	19.06305556	152_9	BNOC	09BNOC	BNOC_152_9	37
643	-100.9291667	18.82694444	153_10	BHUE	12BHUE	BHUE_153_10	37
644	-100.9291667	18.82694444	153_11	BHUE	12BHUE	BHUE_153_11	37
645	-100.9291667	18.82694444	153_12	BHUE	12BHUE	BHUE_153_12	37
646	-100.9291667	18.82694444	153_13	BHUE	12BHUE	BHUE_153_13	37
647	-100.9291667	18.82694444	153_14	BHUE	12BHUE	BHUE_153_14	37
648	-100.9291667	18.82694444	153_1	BHUE	12BHUE	BHUE_153_1	37
649	-100.9291667	18.82694444	153_3	BHUE	12BHUE	BHUE_153_3	37
650	-100.9291667	18.82694444	153_6	BHUE	12BHUE	BHUE_153_6	37
651	-100.7886667	18.88616667	154_12	BTIQ	14BTIQ	BTIQ_154_12	6
652	-100.7886667	18.88616667	154_1	BTIQ	14BTIQ	BTIQ_154_1	6
653	-100.7886667	18.88616667	154_3	BTIQ	14BTIQ	BTIQ_154_3	6
654	-100.7886667	18.88616667	154_4	BTIQ	14BTIQ	BTIQ_154_4	6
655	-100.7886667	18.88616667	154_5	BTIQ	14BTIQ	BTIQ_154_5	6
656	-100.7886667	18.88616667	154_6	BTIQ	14BTIQ	BTIQ_154_6	6
657	-100.7886667	18.88616667	154_8	BTIQ	14BTIQ	BTIQ_154_8	6
658	-100.7886667	18.88616667	154_9	BTIQ	14BTIQ	BTIQ_154_9	6
659	-100.8580556	18.85833333	155_1	BHUE	12BHUE	BHUE_155_1	37
660	-100.8580556	18.85833333	155_2	BHUE	12BHUE	BHUE_155_2	37
661	-100.8580556	18.85833333	155_3	BHUE	12BHUE	BHUE_155_3	37
662	-100.8580556	18.85833333	155_4	BHUE	12BHUE	BHUE_155_4	37
663	-100.8580556	18.85833333	155_5	BHUE	12BHUE	BHUE_155_5	37
664	-100.8580556	18.85833333	155_6	BHUE	12BHUE	BHUE_155_6	37
665	-100.8580556	18.85833333	155_7	BHUE	12BHUE	BHUE_155_7	37
666	-100.9461111	18.805	156_10	BHUE	12BHUE	BHUE_156_10	37
667	-100.9461111	18.805	156_12	BHUE	12BHUE	BHUE_156_12	37
668	-100.9461111	18.805	156_15	BHUE	12BHUE	BHUE_156_15	37
669	-100.9461111	18.805	156_16	BHUE	12BHUE	BHUE_156_16	37
670	-100.9461111	18.805	156_17	BHUE	12BHUE	BHUE_156_17	37
671	-100.9461111	18.805	156_18	BHUE	12BHUE	BHUE_156_18	37
672	-100.9461111	18.805	156_19	BHUE	12BHUE	BHUE_156_19	37
673	-100.9461111	18.805	156_1	BHUE	12BHUE	BHUE_156_1	37
674	-100.9461111	18.805	156_20	BHUE	12BHUE	BHUE_156_20	37
675	-100.9461111	18.805	156_21	BHUE	12BHUE	BHUE_156_21	37
676	-100.9461111	18.805	156_23	BHUE	12BHUE	BHUE_156_23	37
677	-100.9461111	18.805	156_24	BHUE	12BHUE	BHUE_156_24	37
678	-100.9461111	18.805	156_25	BHUE	12BHUE	BHUE_156_25	37
679	-100.9461111	18.805	156_26	BHUE	12BHUE	BHUE_156_26	37
680	-100.9461111	18.805	156_27	BHUE	12BHUE	BHUE_156_27	37
681	-100.9461111	18.805	156_28	BHUE	12BHUE	BHUE_156_28	37
682	-100.9461111	18.805	156_29	BHUE	12BHUE	BHUE_156_29	37
683	-100.9461111	18.805	156_2	BHUE	12BHUE	BHUE_156_2	37
684	-100.9461111	18.805	156_30	BHUE	12BHUE	BHUE_156_30	37
685	-100.9461111	18.805	156_3	BHUE	12BHUE	BHUE_156_3	37
686	-100.9461111	18.805	156_4	BHUE	12BHUE	BHUE_156_4	37
687	-100.9461111	18.805	156_6	BHUE	12BHUE	BHUE_156_6	37
688	-100.9461111	18.805	156_7	BHUE	12BHUE	BHUE_156_7	37
689	-100.9461111	18.805	156_8	BHUE	12BHUE	BHUE_156_8	37
690	-100.9461111	18.805	156_9	BHUE	12BHUE	BHUE_156_9	37
691	-100.8869	18.68205	157_1	BHUE	12BHUE	BHUE_157_1	84
692	-100.8869	18.68205	157_2	BHUE	12BHUE	BHUE_157_2	84
693	-100.8869	18.68205	157_3	BHUE	12BHUE	BHUE_157_3	84
694	-100.8869	18.68205	157_4	BHUE	12BHUE	BHUE_157_4	84
695	-100.8869	18.68205	157_5	BHUE	12BHUE	BHUE_157_5	84
696	-100.7	18.88	158_10	BTIQ	14BTIQ	BTIQ_158_10	6
697	-100.7	18.88	158_1	BTIQ	14BTIQ	BTIQ_158_1	6
698	-100.7	18.88	158_2	BTIQ	14BTIQ	BTIQ_158_2	6
699	-100.7	18.88	158_3	BTIQ	14BTIQ	BTIQ_158_3	6
700	-100.7	18.88	158_4	BTIQ	14BTIQ	BTIQ_158_4	6
701	-100.7	18.88	158_5	BTIQ	14BTIQ	BTIQ_158_5	6
702	-100.7	18.88	158_6	BTIQ	14BTIQ	BTIQ_158_6	6
703	-100.7	18.88	158_8	BTIQ	14BTIQ	BTIQ_158_8	6
704	-100.7	18.88	158_9	BTIQ	14BTIQ	BTIQ_158_9	6
705	-100.7836667	19.2215	159_10	BTUZ	15BTUZ	BTUZ_159_10	37
706	-100.7836667	19.2215	159_1	BTUZ	15BTUZ	BTUZ_159_1	37
707	-100.7836667	19.2215	159_2	BTUZ	15BTUZ	BTUZ_159_2	37
708	-100.7836667	19.2215	159_3	BTUZ	15BTUZ	BTUZ_159_3	37
709	-100.7836667	19.2215	159_4	BTUZ	15BTUZ	BTUZ_159_4	37
710	-100.7836667	19.2215	159_5	BTUZ	15BTUZ	BTUZ_159_5	37
711	-100.7836667	19.2215	159_6	BTUZ	15BTUZ	BTUZ_159_6	37
712	-100.7836667	19.2215	159_7	BTUZ	15BTUZ	BTUZ_159_7	37
713	-100.7836667	19.2215	159_8	BTUZ	15BTUZ	BTUZ_159_8	37
714	-100.7836667	19.2215	159_9	BTUZ	15BTUZ	BTUZ_159_9	37
715	-100.7411667	19.01666667	160_11	BTUZ	15BTUZ	BTUZ_160_11	37
716	-100.7411667	19.01666667	160_12	BTUZ	15BTUZ	BTUZ_160_12	37
717	-100.7411667	19.01666667	160_13	BTUZ	15BTUZ	BTUZ_160_13	37
718	-100.7411667	19.01666667	160_1	BTUZ	15BTUZ	BTUZ_160_1	37
719	-100.7411667	19.01666667	160_2	BTUZ	15BTUZ	BTUZ_160_2	37
720	-100.7411667	19.01666667	160_3	BTUZ	15BTUZ	BTUZ_160_3	37
721	-100.7411667	19.01666667	160_5	BTUZ	15BTUZ	BTUZ_160_5	37
722	-100.7411667	19.01666667	160_6	BTUZ	15BTUZ	BTUZ_160_6	37
723	-100.7411667	19.01666667	160_7	BTUZ	15BTUZ	BTUZ_160_7	37
724	-100.7411667	19.01666667	160_8	BTUZ	15BTUZ	BTUZ_160_8	37
725	-100.6946667	19.22433333	161_10	BTUZ	15BTUZ	BTUZ_161_10	37
726	-100.6946667	19.22433333	161_11	BTUZ	15BTUZ	BTUZ_161_11	37
727	-100.6946667	19.22433333	161_12	BTUZ	15BTUZ	BTUZ_161_12	37
728	-100.6946667	19.22433333	161_13	BTUZ	15BTUZ	BTUZ_161_13	37
729	-100.6946667	19.22433333	161_14	BTUZ	15BTUZ	BTUZ_161_14	37
730	-100.6946667	19.22433333	161_1	BTUZ	15BTUZ	BTUZ_161_1	37
731	-100.6946667	19.22433333	161_2	BTUZ	15BTUZ	BTUZ_161_2	37
732	-100.6946667	19.22433333	161_3	BTUZ	15BTUZ	BTUZ_161_3	37
733	-100.6946667	19.22433333	161_4	BTUZ	15BTUZ	BTUZ_161_4	37
734	-100.6946667	19.22433333	161_5	BTUZ	15BTUZ	BTUZ_161_5	37
735	-100.6946667	19.22433333	161_6	BTUZ	15BTUZ	BTUZ_161_6	37
736	-100.6946667	19.22433333	161_7	BTUZ	15BTUZ	BTUZ_161_7	37
737	-100.6946667	19.22433333	161_8	BTUZ	15BTUZ	BTUZ_161_8	37
738	-100.6946667	19.22433333	161_9	BTUZ	15BTUZ	BTUZ_161_9	37
739	-100.4406667	19.31916667	162_10	BJUA	16BJUA	BJUA_162_10	6
740	-100.4406667	19.31916667	162_15	BJUA	16BJUA	BJUA_162_15	6
741	-100.4406667	19.31916667	162_3	BJUA	16BJUA	BJUA_162_3	6
742	-100.4406667	19.31916667	162_4	BJUA	16BJUA	BJUA_162_4	6
743	-100.4406667	19.31916667	162_5	BJUA	16BJUA	BJUA_162_5	6
744	-100.4406667	19.31916667	162_7	BJUA	16BJUA	BJUA_162_7	6
745	-100.4406667	19.31916667	162_8	BJUA	16BJUA	BJUA_162_8	6
746	-100.4911111	19.23083333	163_10	BJUA	16BJUA	BJUA_163_10	43
747	-100.4911111	19.23083333	163_11	BJUA	16BJUA	BJUA_163_11	43
748	-100.4911111	19.23083333	163_12	BJUA	16BJUA	BJUA_163_12	43
749	-100.4911111	19.23083333	163_13	BJUA	16BJUA	BJUA_163_13	43
750	-100.4911111	19.23083333	163_14	BJUA	16BJUA	BJUA_163_14	43
751	-100.4911111	19.23083333	163_15	BJUA	16BJUA	BJUA_163_15	43
752	-100.4911111	19.23083333	163_1	BJUA	16BJUA	BJUA_163_1	43
753	-100.4911111	19.23083333	163_2	BJUA	16BJUA	BJUA_163_2	43
754	-100.4911111	19.23083333	163_3	BJUA	16BJUA	BJUA_163_3	43
755	-100.4911111	19.23083333	163_5	BJUA	16BJUA	BJUA_163_5	43
756	-100.4911111	19.23083333	163_6	BJUA	16BJUA	BJUA_163_6	43
757	-100.4911111	19.23083333	163_7	BJUA	16BJUA	BJUA_163_7	43
758	-100.4911111	19.23083333	163_8	BJUA	16BJUA	BJUA_163_8	43
759	-100.4911111	19.23083333	163_9	BJUA	16BJUA	BJUA_163_9	43
760	-100.4	19.22	164_1	BJUA	16BJUA	BJUA_164_1	37
761	-100.4	19.22	164_2	BJUA	16BJUA	BJUA_164_2	37
762	-100.4	19.22	164_3	BJUA	16BJUA	BJUA_164_3	37
763	-100.4	19.22	164_4	BJUA	16BJUA	BJUA_164_4	37
764	-100.4	19.22	164_5	BJUA	16BJUA	BJUA_164_5	37
765	-100.4	19.22	164_6	BJUA	16BJUA	BJUA_164_6	37
766	-100.4	19.22	164_7	BJUA	16BJUA	BJUA_164_7	37
767	-100.9015	19.43883333	165_10	BTZI	13BTZI	BTZI_165_10	43
768	-100.9015	19.43883333	165_11	BTZI	13BTZI	BTZI_165_11	43
769	-100.9015	19.43883333	165_12	BTZI	13BTZI	BTZI_165_12	43
770	-100.9015	19.43883333	165_14	BTZI	13BTZI	BTZI_165_14	43
771	-100.9015	19.43883333	165_15	BTZI	13BTZI	BTZI_165_15	43
772	-100.9015	19.43883333	165_1	BTZI	13BTZI	BTZI_165_1	43
773	-100.9015	19.43883333	165_2	BTZI	13BTZI	BTZI_165_2	43
774	-100.9015	19.43883333	165_3	BTZI	13BTZI	BTZI_165_3	43
775	-100.9015	19.43883333	165_4	BTZI	13BTZI	BTZI_165_4	43
776	-100.9015	19.43883333	165_6	BTZI	13BTZI	BTZI_165_6	43
777	-100.9015	19.43883333	165_7	BTZI	13BTZI	BTZI_165_7	43
778	-100.9015	19.43883333	165_8	BTZI	13BTZI	BTZI_165_8	43
779	-100.9015	19.43883333	165_9	BTZI	13BTZI	BTZI_165_9	43
780	-100.9203333	19.48016667	166_10	BTZI	13BTZI	BTZI_166_10	43
781	-100.9203333	19.48016667	166_11	BTZI	13BTZI	BTZI_166_11	43
782	-100.9203333	19.48016667	166_12	BTZI	13BTZI	BTZI_166_12	43
783	-100.9203333	19.48016667	166_13	BTZI	13BTZI	BTZI_166_13	43
784	-100.9203333	19.48016667	166_14	BTZI	13BTZI	BTZI_166_14	43
785	-100.9203333	19.48016667	166_1	BTZI	13BTZI	BTZI_166_1	43
786	-100.9203333	19.48016667	166_2	BTZI	13BTZI	BTZI_166_2	43
787	-100.9203333	19.48016667	166_3	BTZI	13BTZI	BTZI_166_3	43
788	-100.9203333	19.48016667	166_4	BTZI	13BTZI	BTZI_166_4	43
789	-100.9203333	19.48016667	166_5	BTZI	13BTZI	BTZI_166_5	43
790	-100.9203333	19.48016667	166_6	BTZI	13BTZI	BTZI_166_6	43
791	-100.9203333	19.48016667	166_7	BTZI	13BTZI	BTZI_166_7	43
792	-100.9203333	19.48016667	166_8	BTZI	13BTZI	BTZI_166_8	43
793	-100.9203333	19.48016667	166_9	BTZI	13BTZI	BTZI_166_9	43
794	-100.8161667	19.336	167_10	BTZI	13BTZI	BTZI_167_10	37
795	-100.8161667	19.336	167_11	BTZI	13BTZI	BTZI_167_11	37
796	-100.8161667	19.336	167_12	BTZI	13BTZI	BTZI_167_12	37
797	-100.8161667	19.336	167_13	BTZI	13BTZI	BTZI_167_13	37
798	-100.8161667	19.336	167_14	BTZI	13BTZI	BTZI_167_14	37
799	-100.8161667	19.336	167_15	BTZI	13BTZI	BTZI_167_15	37
800	-100.8161667	19.336	167_1	BTZI	13BTZI	BTZI_167_1	37
801	-100.8161667	19.336	167_2	BTZI	13BTZI	BTZI_167_2	37
802	-100.8161667	19.336	167_3	BTZI	13BTZI	BTZI_167_3	37
803	-100.8161667	19.336	167_4	BTZI	13BTZI	BTZI_167_4	37
804	-100.8161667	19.336	167_5	BTZI	13BTZI	BTZI_167_5	37
805	-100.8161667	19.336	167_6	BTZI	13BTZI	BTZI_167_6	37
806	-100.8161667	19.336	167_7	BTZI	13BTZI	BTZI_167_7	37
807	-100.8161667	19.336	167_8	BTZI	13BTZI	BTZI_167_8	37
808	-100.8161667	19.336	167_9	BTZI	13BTZI	BTZI_167_9	37
809	-101.3378333	19.2165	168_11	BTAC	08BTAC	BTAC_168_11	37
810	-101.3378333	19.2165	168_14	BTAC	08BTAC	BTAC_168_14	37
811	-101.3378333	19.2165	168_15	BTAC	08BTAC	BTAC_168_15	37
812	-101.3378333	19.2165	168_1	BTAC	08BTAC	BTAC_168_1	37
813	-101.3378333	19.2165	168_2	BTAC	08BTAC	BTAC_168_2	37
814	-101.3378333	19.2165	168_4	BTAC	08BTAC	BTAC_168_4	37
815	-101.3378333	19.2165	168_5	BTAC	08BTAC	BTAC_168_5	37
816	-101.3378333	19.2165	168_6	BTAC	08BTAC	BTAC_168_6	37
817	-101.3378333	19.2165	168_7	BTAC	08BTAC	BTAC_168_7	37
818	-101.3378333	19.2165	168_8	BTAC	08BTAC	BTAC_168_8	37
819	-101.3378333	19.2165	168_9	BTAC	08BTAC	BTAC_168_9	37
820	-101.4461667	19.08	169_10	BTAC	08BTAC	BTAC_169_10	11
821	-101.4461667	19.08	169_11	BTAC	08BTAC	BTAC_169_11	11
822	-101.4461667	19.08	169_13	BTAC	08BTAC	BTAC_169_13	11
823	-101.4461667	19.08	169_14	BTAC	08BTAC	BTAC_169_14	11
824	-101.4461667	19.08	169_15	BTAC	08BTAC	BTAC_169_15	11
825	-101.4461667	19.08	169_1	BTAC	08BTAC	BTAC_169_1	11
826	-101.4461667	19.08	169_2	BTAC	08BTAC	BTAC_169_2	11
827	-101.4461667	19.08	169_3	BTAC	08BTAC	BTAC_169_3	11
828	-101.4461667	19.08	169_4	BTAC	08BTAC	BTAC_169_4	11
829	-101.4461667	19.08	169_5	BTAC	08BTAC	BTAC_169_5	11
830	-101.4461667	19.08	169_6	BTAC	08BTAC	BTAC_169_6	11
831	-101.4461667	19.08	169_7	BTAC	08BTAC	BTAC_169_7	11
832	-101.4461667	19.08	169_8	BTAC	08BTAC	BTAC_169_8	11
833	-101.4461667	19.08	169_9	BTAC	08BTAC	BTAC_169_9	11
834	-101.9444444	19.34416667	170_10	BTAR	07BTAR	BTAR_170_10	37
835	-101.9444444	19.34416667	170_11	BTAR	07BTAR	BTAR_170_11	37
836	-101.9444444	19.34416667	170_12	BTAR	07BTAR	BTAR_170_12	37
837	-101.9444444	19.34416667	170_13	BTAR	07BTAR	BTAR_170_13	37
838	-101.9444444	19.34416667	170_14	BTAR	07BTAR	BTAR_170_14	37
839	-101.9444444	19.34416667	170_15	BTAR	07BTAR	BTAR_170_15	37
840	-101.9444444	19.34416667	170_1	BTAR	07BTAR	BTAR_170_1	37
841	-101.9444444	19.34416667	170_2	BTAR	07BTAR	BTAR_170_2	37
842	-101.9444444	19.34416667	170_3	BTAR	07BTAR	BTAR_170_3	37
843	-101.9444444	19.34416667	170_4	BTAR	07BTAR	BTAR_170_4	37
844	-101.9444444	19.34416667	170_6	BTAR	07BTAR	BTAR_170_6	37
845	-101.9444444	19.34416667	170_7	BTAR	07BTAR	BTAR_170_7	37
846	-101.9444444	19.34416667	170_8	BTAR	07BTAR	BTAR_170_8	37
847	-101.9444444	19.34416667	170_9	BTAR	07BTAR	BTAR_170_9	37
848	-101.8791667	19.28633333	171_10	BTAR	07BTAR	BTAR_171_10	11
849	-101.8791667	19.28633333	171_11	BTAR	07BTAR	BTAR_171_11	11
850	-101.8791667	19.28633333	171_12	BTAR	07BTAR	BTAR_171_12	11
851	-101.8791667	19.28633333	171_13	BTAR	07BTAR	BTAR_171_13	11
852	-101.8791667	19.28633333	171_14	BTAR	07BTAR	BTAR_171_14	11
853	-101.8791667	19.28633333	171_15	BTAR	07BTAR	BTAR_171_15	11
854	-101.8791667	19.28633333	171_1	BTAR	07BTAR	BTAR_171_1	11
855	-101.8791667	19.28633333	171_2	BTAR	07BTAR	BTAR_171_2	11
856	-101.8791667	19.28633333	171_3	BTAR	07BTAR	BTAR_171_3	11
857	-101.8791667	19.28633333	171_4	BTAR	07BTAR	BTAR_171_4	11
858	-101.8791667	19.28633333	171_5	BTAR	07BTAR	BTAR_171_5	11
859	-101.8791667	19.28633333	171_6	BTAR	07BTAR	BTAR_171_6	11
860	-101.8791667	19.28633333	171_7	BTAR	07BTAR	BTAR_171_7	11
861	-101.8791667	19.28633333	171_8	BTAR	07BTAR	BTAR_171_8	11
862	-101.8791667	19.28633333	171_9	BTAR	07BTAR	BTAR_171_9	11
863	-101.8825	19.301	172_10	BTAR	07BTAR	BTAR_172_10	11
864	-101.8825	19.301	172_11	BTAR	07BTAR	BTAR_172_11	11
865	-101.8825	19.301	172_12	BTAR	07BTAR	BTAR_172_12	11
866	-101.8825	19.301	172_13	BTAR	07BTAR	BTAR_172_13	11
867	-101.8825	19.301	172_14	BTAR	07BTAR	BTAR_172_14	11
868	-101.8825	19.301	172_15	BTAR	07BTAR	BTAR_172_15	11
869	-101.8825	19.301	172_1	BTAR	07BTAR	BTAR_172_1	11
870	-101.8825	19.301	172_2	BTAR	07BTAR	BTAR_172_2	11
871	-101.8825	19.301	172_3	BTAR	07BTAR	BTAR_172_3	11
872	-101.8825	19.301	172_4	BTAR	07BTAR	BTAR_172_4	11
873	-101.8825	19.301	172_5	BTAR	07BTAR	BTAR_172_5	11
874	-101.8825	19.301	172_6	BTAR	07BTAR	BTAR_172_6	11
875	-101.8825	19.301	172_7	BTAR	07BTAR	BTAR_172_7	11
876	-101.8825	19.301	172_8	BTAR	07BTAR	BTAR_172_8	11
877	-101.8825	19.301	172_9	BTAR	07BTAR	BTAR_172_9	11
878	-101.9038333	19.33766667	173_10	BTAR	07BTAR	BTAR_173_10	37
879	-101.9038333	19.33766667	173_11	BTAR	07BTAR	BTAR_173_11	37
880	-101.9038333	19.33766667	173_12	BTAR	07BTAR	BTAR_173_12	37
881	-101.9038333	19.33766667	173_13	BTAR	07BTAR	BTAR_173_13	37
882	-101.9038333	19.33766667	173_14	BTAR	07BTAR	BTAR_173_14	37
883	-101.9038333	19.33766667	173_15	BTAR	07BTAR	BTAR_173_15	37
884	-101.9038333	19.33766667	173_2	BTAR	07BTAR	BTAR_173_2	37
885	-101.9038333	19.33766667	173_3	BTAR	07BTAR	BTAR_173_388	37
886	-101.9038333	19.33766667	173_4	BTAR	07BTAR	BTAR_173_4	37
887	-101.9038333	19.33766667	173_5	BTAR	07BTAR	BTAR_173_5	37
888	-101.9038333	19.33766667	173_6	BTAR	07BTAR	BTAR_173_6	37
889	-101.9038333	19.33766667	173_7	BTAR	07BTAR	BTAR_173_7	37
890	-101.9038333	19.33766667	173_8	BTAR	07BTAR	BTAR_173_8	37
891	-101.9038333	19.33766667	173_9	BTAR	07BTAR	BTAR_173_9	37
892	-97.02083333	16.34916667	174_10	BOAX	34BOAX	BOAX_174_10	41
893	-97.02083333	16.34916667	174_11	BOAX	34BOAX	BOAX_174_11	41
894	-97.02083333	16.34916667	174_12	BOAX	34BOAX	BOAX_174_12	41
895	-97.02083333	16.34916667	174_13	BOAX	34BOAX	BOAX_174_13	41
896	-97.02083333	16.34916667	174_14	BOAX	34BOAX	BOAX_174_14	41
897	-97.02083333	16.34916667	174_15	BOAX	34BOAX	BOAX_174_15	41
898	-97.02083333	16.34916667	174_1	BOAX	34BOAX	BOAX_174_1	41
899	-97.02083333	16.34916667	174_2	BOAX	34BOAX	BOAX_174_2	41
900	-97.02083333	16.34916667	174_3	BOAX	34BOAX	BOAX_174_3	41
901	-97.02083333	16.34916667	174_4	BOAX	34BOAX	BOAX_174_4	41
902	-97.02083333	16.34916667	174_5	BOAX	34BOAX	BOAX_174_5	41
903	-97.02083333	16.34916667	174_6	BOAX	34BOAX	BOAX_174_6	41
904	-97.02083333	16.34916667	174_7	BOAX	34BOAX	BOAX_174_7	41
905	-97.02083333	16.34916667	174_8	BOAX	34BOAX	BOAX_174_8	41
906	-97.02083333	16.34916667	174_9	BOAX	34BOAX	BOAX_174_9	41
907	-97.0325	16.32388889	175_10	BOAX	34BOAX	BOAX_175_10	41
908	-97.0325	16.32388889	175_11	BOAX	34BOAX	BOAX_175_11	41
909	-97.0325	16.32388889	175_12	BOAX	34BOAX	BOAX_175_12	41
910	-97.0325	16.32388889	175_13	BOAX	34BOAX	BOAX_175_13	41
911	-97.0325	16.32388889	175_14	BOAX	34BOAX	BOAX_175_14	41
912	-97.0325	16.32388889	175_15	BOAX	34BOAX	BOAX_175_15	41
913	-97.0325	16.32388889	175_16	BOAX	34BOAX	BOAX_175_16	41
914	-97.0325	16.32388889	175_17	BOAX	34BOAX	BOAX_175_17	41
915	-97.0325	16.32388889	175_18	BOAX	34BOAX	BOAX_175_18	41
916	-97.0325	16.32388889	175_19	BOAX	34BOAX	BOAX_175_19	41
917	-97.0325	16.32388889	175_1	BOAX	34BOAX	BOAX_175_1	41
918	-97.0325	16.32388889	175_20	BOAX	34BOAX	BOAX_175_20	41
919	-97.0325	16.32388889	175_21	BOAX	34BOAX	BOAX_175_21	41
920	-97.0325	16.32388889	175_22	BOAX	34BOAX	BOAX_175_22	41
921	-97.0325	16.32388889	175_23	BOAX	34BOAX	BOAX_175_23	41
922	-97.0325	16.32388889	175_24	BOAX	34BOAX	BOAX_175_24	41
923	-97.0325	16.32388889	175_25	BOAX	34BOAX	BOAX_175_25	41
924	-97.0325	16.32388889	175_27	BOAX	34BOAX	BOAX_175_27	41
925	-97.0325	16.32388889	175_28	BOAX	34BOAX	BOAX_175_28	41
926	-97.0325	16.32388889	175_2	BOAX	34BOAX	BOAX_175_2	41
927	-97.0325	16.32388889	175_3	BOAX	34BOAX	BOAX_175_3	41
928	-97.0325	16.32388889	175_4	BOAX	34BOAX	BOAX_175_4	41
929	-97.0325	16.32388889	175_5	BOAX	34BOAX	BOAX_175_5	41
930	-97.0325	16.32388889	175_6	BOAX	34BOAX	BOAX_175_6	41
931	-97.0325	16.32388889	175_7	BOAX	34BOAX	BOAX_175_7	41
932	-97.0325	16.32388889	175_8	BOAX	34BOAX	BOAX_175_8	41
933	-97.0325	16.32388889	175_9	BOAX	34BOAX	BOAX_175_9	41
934	-104.05	19.55	176_11	BMAN	05BMAN	BMAN_176_11	36
935	-104.05	19.55	176_12	BMAN	05BMAN	BMAN_176_12	36
936	-104.05	19.55	176_13	BMAN	05BMAN	BMAN_176_13	36
937	-104.05	19.55	176_14	BMAN	05BMAN	BMAN_176_14	36
938	-104.05	19.55	176_15	BMAN	05BMAN	BMAN_176_15	36
939	-104.05	19.55	176_1	BMAN	05BMAN	BMAN_176_1	36
940	-104.05	19.55	176_2	BMAN	05BMAN	BMAN_176_2	36
941	-104.05	19.55	176_3	BMAN	05BMAN	BMAN_176_3	36
942	-104.05	19.55	176_4	BMAN	05BMAN	BMAN_176_4	36
943	-104.05	19.55	176_5	BMAN	05BMAN	BMAN_176_5	36
944	-104.05	19.55	176_6	BMAN	05BMAN	BMAN_176_6	36
945	-104.05	19.55	176_7	BMAN	05BMAN	BMAN_176_7	36
946	-104.05	19.55	176_8	BMAN	05BMAN	BMAN_176_8	36
947	-104.05	19.55	176_9	BMAN	05BMAN	BMAN_176_9	36
948	-104.0638889	19.52833333	177_10	BMAN	05BMAN	BMAN_177_10	36
949	-104.0638889	19.52833333	177_11	BMAN	05BMAN	BMAN_177_11	36
950	-104.0638889	19.52833333	177_12	BMAN	05BMAN	BMAN_177_12	36
951	-104.0638889	19.52833333	177_13	BMAN	05BMAN	BMAN_177_13	36
952	-104.0638889	19.52833333	177_14	BMAN	05BMAN	BMAN_177_14	36
953	-104.0638889	19.52833333	177_15	BMAN	05BMAN	BMAN_177_15	36
954	-104.0638889	19.52833333	177_1	BMAN	05BMAN	BMAN_177_1	36
955	-104.0638889	19.52833333	177_2	BMAN	05BMAN	BMAN_177_2	36
956	-104.0638889	19.52833333	177_3	BMAN	05BMAN	BMAN_177_3	36
957	-104.0638889	19.52833333	177_4	BMAN	05BMAN	BMAN_177_4	36
958	-104.0638889	19.52833333	177_5	BMAN	05BMAN	BMAN_177_5	36
959	-104.0638889	19.52833333	177_6	BMAN	05BMAN	BMAN_177_6	36
960	-104.0638889	19.52833333	177_7	BMAN	05BMAN	BMAN_177_7	36
961	-104.0638889	19.52833333	177_8	BMAN	05BMAN	BMAN_177_8	36
962	-104.0638889	19.52833333	177_9	BMAN	05BMAN	BMAN_177_9	36
963	-103.9932	19.55796667	178_10	BMAN	05BMAN	BMAN_178_10	5
964	-103.9932	19.55796667	178_11	BMAN	05BMAN	BMAN_178_11	5
965	-103.9932	19.55796667	178_12	BMAN	05BMAN	BMAN_178_12	5
966	-103.9932	19.55796667	178_13	BMAN	05BMAN	BMAN_178_13	5
967	-103.9932	19.55796667	178_14	BMAN	05BMAN	BMAN_178_14	5
968	-103.9932	19.55796667	178_15	BMAN	05BMAN	BMAN_178_15	5
969	-103.9932	19.55796667	178_1	BMAN	05BMAN	BMAN_178_1	5
970	-103.9932	19.55796667	178_3	BMAN	05BMAN	BMAN_178_3	5
971	-103.9932	19.55796667	178_4	BMAN	05BMAN	BMAN_178_4	5
972	-103.9932	19.55796667	178_5	BMAN	05BMAN	BMAN_178_5	5
973	-103.9932	19.55796667	178_7	BMAN	05BMAN	BMAN_178_7	5
974	-103.9932	19.55796667	178_8	BMAN	05BMAN	BMAN_178_8	5
975	-103.9932	19.55796667	178_9	BMAN	05BMAN	BMAN_178_9	5
976	-104.7066667	19.76361111	179_11	BVPU	01BVPU	BVPU_179_11	48
977	-104.7066667	19.76361111	179_12	BVPU	01BVPU	BVPU_179_12	48
978	-104.7066667	19.76361111	179_13	BVPU	01BVPU	BVPU_179_13	48
979	-104.7066667	19.76361111	179_14	BVPU	01BVPU	BVPU_179_14	48
980	-104.7066667	19.76361111	179_15	BVPU	01BVPU	BVPU_179_15	48
981	-104.7066667	19.76361111	179_1	BVPU	01BVPU	BVPU_179_1	48
982	-104.7066667	19.76361111	179_3	BVPU	01BVPU	BVPU_179_3	48
983	-104.7066667	19.76361111	179_4	BVPU	01BVPU	BVPU_179_4	48
984	-104.7066667	19.76361111	179_6	BVPU	01BVPU	BVPU_179_602	48
985	-104.7066667	19.76361111	179_7	BVPU	01BVPU	BVPU_179_7	48
986	-104.7066667	19.76361111	179_8	BVPU	01BVPU	BVPU_179_8	48
987	-104.7066667	19.76361111	179_9	BVPU	01BVPU	BVPU_179_9	48
988	-103.9833333	19.43678333	180_11	BMAN	05BMAN	BMAN_180_11	36
989	-103.9833333	19.43678333	180_12	BMAN	05BMAN	BMAN_180_12	36
990	-103.9833333	19.43678333	180_14	BMAN	05BMAN	BMAN_180_14	36
991	-103.9833333	19.43678333	180_16	BMAN	05BMAN	BMAN_180_16	36
992	-103.9833333	19.43678333	180_17	BMAN	05BMAN	BMAN_180_17	36
993	-103.9833333	19.43678333	180_19	BMAN	05BMAN	BMAN_180_19	36
994	-103.9833333	19.43678333	180_21	BMAN	05BMAN	BMAN_180_21	36
995	-103.9833333	19.43678333	180_22	BMAN	05BMAN	BMAN_180_22	36
996	-103.9833333	19.43678333	180_23	BMAN	05BMAN	BMAN_180_23	36
997	-103.9833333	19.43678333	180_24	BMAN	05BMAN	BMAN_180_24	36
998	-103.9833333	19.43678333	180_25	BMAN	05BMAN	BMAN_180_25	36
999	-103.9833333	19.43678333	180_26	BMAN	05BMAN	BMAN_180_26	36
1000	-103.9833333	19.43678333	180_27	BMAN	05BMAN	BMAN_180_27	36
1001	-103.9833333	19.43678333	180_28	BMAN	05BMAN	BMAN_180_28	36
1002	-103.9833333	19.43678333	180_29	BMAN	05BMAN	BMAN_180_29	36
1003	-103.9833333	19.43678333	180_30	BMAN	05BMAN	BMAN_180_30	36
1004	-103.9833333	19.43678333	180_4	BMAN	05BMAN	BMAN_180_4	36
1005	-103.9833333	19.43678333	180_5	BMAN	05BMAN	BMAN_180_5	36
1006	-103.9833333	19.43678333	180_6	BMAN	05BMAN	BMAN_180_6	36
1007	-103.9833333	19.43678333	180_7	BMAN	05BMAN	BMAN_180_7	36
1008	-103.9833333	19.43678333	180_8	BMAN	05BMAN	BMAN_180_8	36
1009	-103.9833333	19.43678333	180_9	BMAN	05BMAN	BMAN_180_9	36
1010	-104.8433333	19.77166667	181_10	BVPU	01BVPU	BVPU_181_10	36
1011	-104.8433333	19.77166667	181_12	BVPU	01BVPU	BVPU_181_12	36
1012	-104.8433333	19.77166667	181_13	BVPU	01BVPU	BVPU_181_13	36
1013	-104.8433333	19.77166667	181_14	BVPU	01BVPU	BVPU_181_14	36
1014	-104.8433333	19.77166667	181_1	BVPU	01BVPU	BVPU_181_1	36
1015	-104.8433333	19.77166667	181_2	BVPU	01BVPU	BVPU_181_2	36
1016	-104.8433333	19.77166667	181_3	BVPU	01BVPU	BVPU_181_3	36
1017	-104.8433333	19.77166667	181_4	BVPU	01BVPU	BVPU_181_4	36
1018	-104.8433333	19.77166667	181_5	BVPU	01BVPU	BVPU_181_5	36
1019	-104.8433333	19.77166667	181_6	BVPU	01BVPU	BVPU_181_6	36
1020	-104.8433333	19.77166667	181_7	BVPU	01BVPU	BVPU_181_7	36
1021	-104.8433333	19.77166667	181_8	BVPU	01BVPU	BVPU_181_8	36
1022	-104.8419444	19.78638889	182_10	BVPU	01BVPU	BVPU_182_10	36
1023	-104.8419444	19.78638889	182_15	BVPU	01BVPU	BVPU_182_15	36
1024	-104.8419444	19.78638889	182_3	BVPU	01BVPU	BVPU_182_3	36
1025	-104.8419444	19.78638889	182_4	BVPU	01BVPU	BVPU_182_4	36
1026	-104.8194444	19.70472222	183_10	BVPU	01BVPU	BVPU_183_10	48
1027	-104.8194444	19.70472222	183_11	BVPU	01BVPU	BVPU_183_11	48
1028	-104.8194444	19.70472222	183_13	BVPU	01BVPU	BVPU_183_13	48
1029	-104.8194444	19.70472222	183_14	BVPU	01BVPU	BVPU_183_14	48
1030	-104.8194444	19.70472222	183_15	BVPU	01BVPU	BVPU_183_15	48
1031	-104.8194444	19.70472222	183_1	BVPU	01BVPU	BVPU_183_1	48
1032	-104.8194444	19.70472222	183_3	BVPU	01BVPU	BVPU_183_3	48
1033	-104.8194444	19.70472222	183_4	BVPU	01BVPU	BVPU_183_4	48
1034	-104.8194444	19.70472222	183_5	BVPU	01BVPU	BVPU_183_5	48
1035	-104.8194444	19.70472222	183_6	BVPU	01BVPU	BVPU_183_6	48
1036	-104.8194444	19.70472222	183_7	BVPU	01BVPU	BVPU_183_7	48
1037	-104.8194444	19.70472222	183_8	BVPU	01BVPU	BVPU_183_8	48
1038	-104.85	19.75861111	184_10	BVPU	01BVPU	BVPU_184_10	36
1039	-104.85	19.75861111	184_11	BVPU	01BVPU	BVPU_184_11	36
1040	-104.85	19.75861111	184_12	BVPU	01BVPU	BVPU_184_12	36
1041	-104.85	19.75861111	184_13	BVPU	01BVPU	BVPU_184_13	36
1042	-104.85	19.75861111	184_14	BVPU	01BVPU	BVPU_184_14	36
1043	-104.85	19.75861111	184_16	BVPU	01BVPU	BVPU_184_16	36
1044	-104.85	19.75861111	184_17	BVPU	01BVPU	BVPU_184_17	36
1045	-104.85	19.75861111	184_18	BVPU	01BVPU	BVPU_184_18	36
1046	-104.85	19.75861111	184_19	BVPU	01BVPU	BVPU_184_19	36
1047	-104.85	19.75861111	184_1	BVPU	01BVPU	BVPU_184_1	36
1048	-104.85	19.75861111	184_21	BVPU	01BVPU	BVPU_184_21	36
1049	-104.85	19.75861111	184_22	BVPU	01BVPU	BVPU_184_22	36
1050	-104.85	19.75861111	184_23	BVPU	01BVPU	BVPU_184_23	36
1051	-104.85	19.75861111	184_24	BVPU	01BVPU	BVPU_184_24	36
1052	-104.85	19.75861111	184_25	BVPU	01BVPU	BVPU_184_25	36
1053	-104.85	19.75861111	184_26	BVPU	01BVPU	BVPU_184_26	36
1054	-104.85	19.75861111	184_27	BVPU	01BVPU	BVPU_184_27	36
1055	-104.85	19.75861111	184_28	BVPU	01BVPU	BVPU_184_28	36
1056	-104.85	19.75861111	184_29	BVPU	01BVPU	BVPU_184_29	36
1057	-104.85	19.75861111	184_2	BVPU	01BVPU	BVPU_184_2	36
1058	-104.85	19.75861111	184_30	BVPU	01BVPU	BVPU_184_30	36
1059	-104.85	19.75861111	184_3	BVPU	01BVPU	BVPU_184_3	36
1060	-104.85	19.75861111	184_4	BVPU	01BVPU	BVPU_184_4	36
1061	-104.85	19.75861111	184_5	BVPU	01BVPU	BVPU_184_5	36
1062	-104.85	19.75861111	184_6	BVPU	01BVPU	BVPU_184_6	36
1063	-104.85	19.75861111	184_7	BVPU	01BVPU	BVPU_184_7	36
1064	-104.85	19.75861111	184_8	BVPU	01BVPU	BVPU_184_8	36
1065	-104.85	19.75861111	184_9	BVPU	01BVPU	BVPU_184_9	36
1066	-99.54222222	17.17166667	185_10	BTCT	27BTCT	BTCT_185_10	40
1067	-99.54222222	17.17166667	185_11	BTCT	27BTCT	BTCT_185_11	40
1068	-99.54222222	17.17166667	185_12	BTCT	27BTCT	BTCT_185_12	40
1069	-99.54222222	17.17166667	185_13	BTCT	27BTCT	BTCT_185_13	40
1070	-99.54222222	17.17166667	185_15	BTCT	27BTCT	BTCT_185_15	40
1071	-99.54222222	17.17166667	185_1	BTCT	27BTCT	BTCT_185_1	40
1072	-99.54222222	17.17166667	185_2	BTCT	27BTCT	BTCT_185_2	40
1073	-99.54222222	17.17166667	185_3	BTCT	27BTCT	BTCT_185_3	40
1074	-99.54222222	17.17166667	185_4	BTCT	27BTCT	BTCT_185_4	40
1075	-99.54222222	17.17166667	185_5	BTCT	27BTCT	BTCT_185_5	40
1076	-99.54222222	17.17166667	185_6	BTCT	27BTCT	BTCT_185_6	40
1077	-99.54222222	17.17166667	185_7	BTCT	27BTCT	BTCT_185_7	40
1078	-99.28527778	16.98055556	186_10	BTCT	27BTCT	BTCT_186_10	NA
1079	-99.28527778	16.98055556	186_11	BTCT	27BTCT	BTCT_186_11	NA
1080	-99.28527778	16.98055556	186_12	BTCT	27BTCT	BTCT_186_12	NA
1081	-99.28527778	16.98055556	186_13	BTCT	27BTCT	BTCT_186_13	NA
1082	-99.28527778	16.98055556	186_14	BTCT	27BTCT	BTCT_186_14	NA
1083	-99.28527778	16.98055556	186_16	BTCT	27BTCT	BTCT_186_16	NA
1084	-99.28527778	16.98055556	186_17	BTCT	27BTCT	BTCT_186_17	NA
1085	-99.28527778	16.98055556	186_18	BTCT	27BTCT	BTCT_186_18	NA
1086	-99.28527778	16.98055556	186_19	BTCT	27BTCT	BTCT_186_19	NA
1087	-99.28527778	16.98055556	186_1	BTCT	27BTCT	BTCT_186_1	NA
1088	-99.28527778	16.98055556	186_20	BTCT	27BTCT	BTCT_186_20	NA
1089	-99.28527778	16.98055556	186_21	BTCT	27BTCT	BTCT_186_21	NA
1090	-99.28527778	16.98055556	186_22	BTCT	27BTCT	BTCT_186_22	NA
1091	-99.28527778	16.98055556	186_23	BTCT	27BTCT	BTCT_186_23	NA
1092	-99.28527778	16.98055556	186_24	BTCT	27BTCT	BTCT_186_24	NA
1093	-99.28527778	16.98055556	186_25	BTCT	27BTCT	BTCT_186_25	NA
1094	-99.28527778	16.98055556	186_26	BTCT	27BTCT	BTCT_186_26	NA
1095	-99.28527778	16.98055556	186_27	BTCT	27BTCT	BTCT_186_27	NA
1096	-99.28527778	16.98055556	186_28	BTCT	27BTCT	BTCT_186_28	NA
1097	-99.28527778	16.98055556	186_29	BTCT	27BTCT	BTCT_186_29	NA
1098	-99.28527778	16.98055556	186_2	BTCT	27BTCT	BTCT_186_2	NA
1099	-99.28527778	16.98055556	186_30	BTCT	27BTCT	BTCT_186_30	NA
1100	-99.28527778	16.98055556	186_4	BTCT	27BTCT	BTCT_186_4	NA
1101	-99.28527778	16.98055556	186_5	BTCT	27BTCT	BTCT_186_5	NA
1102	-99.28527778	16.98055556	186_7	BTCT	27BTCT	BTCT_186_7	NA
1103	-99.28527778	16.98055556	186_9	BTCT	27BTCT	BTCT_186_9	NA
1104	-101.2822222	19.06305556	269_10	BNOC	09BNOC	BNOC_269_10	6
1105	-101.2822222	19.06305556	269_11	BNOC	09BNOC	BNOC_269_11	6
1106	-101.2822222	19.06305556	269_12	BNOC	09BNOC	BNOC_269_12	6
1107	-101.2822222	19.06305556	269_13	BNOC	09BNOC	BNOC_269_13	6
1108	-101.2822222	19.06305556	269_14	BNOC	09BNOC	BNOC_269_14	6
1109	-101.2822222	19.06305556	269_15	BNOC	09BNOC	BNOC_269_15	6
1110	-101.2822222	19.06305556	269_1	BNOC	09BNOC	BNOC_269_1	6
1111	-101.2822222	19.06305556	269_2	BNOC	09BNOC	BNOC_269_2	6
1112	-101.2822222	19.06305556	269_3	BNOC	09BNOC	BNOC_269_3	6
1113	-101.2822222	19.06305556	269_4	BNOC	09BNOC	BNOC_269_4	6
1114	-101.2822222	19.06305556	269_5	BNOC	09BNOC	BNOC_269_5	6
1115	-101.2822222	19.06305556	269_6	BNOC	09BNOC	BNOC_269_6	6
1116	-101.2822222	19.06305556	269_7	BNOC	09BNOC	BNOC_269_7	6
1117	-101.2822222	19.06305556	269_8	BNOC	09BNOC	BNOC_269_8	6
1118	-101.2822222	19.06305556	269_9	BNOC	09BNOC	BNOC_269_9	6
1119	-100.9802778	18.90111111	270_10	BCAR	11BCAR	BCAR_270_10	37
1120	-100.9802778	18.90111111	270_12	BCAR	11BCAR	BCAR_270_12	37
1121	-100.9802778	18.90111111	270_13	BCAR	11BCAR	BCAR_270_13	37
1122	-100.9802778	18.90111111	270_14	BCAR	11BCAR	BCAR_270_14	37
1123	-100.9802778	18.90111111	270_15	BCAR	11BCAR	BCAR_270_15	37
1124	-100.9802778	18.90111111	270_1	BCAR	11BCAR	BCAR_270_1	37
1125	-100.9802778	18.90111111	270_2	BCAR	11BCAR	BCAR_270_2	37
1126	-100.9802778	18.90111111	270_4	BCAR	11BCAR	BCAR_270_4	37
1127	-100.9802778	18.90111111	270_5	BCAR	11BCAR	BCAR_270_5	37
1128	-100.9802778	18.90111111	270_6	BCAR	11BCAR	BCAR_270_6	37
1129	-100.9802778	18.90111111	270_7	BCAR	11BCAR	BCAR_270_7	37
1130	-100.9802778	18.90111111	270_8	BCAR	11BCAR	BCAR_270_8	37
1131	-100.9802778	18.90111111	270_9	BCAR	11BCAR	BCAR_270_9	37
1132	-100.3441667	18.79166667	271_10	BTAL	17BTAL	BTAL_271_10	43
1133	-100.3441667	18.79166667	271_11	BTAL	17BTAL	BTAL_271_11	43
1134	-100.3441667	18.79166667	271_12	BTAL	17BTAL	BTAL_271_12	43
1135	-100.3441667	18.79166667	271_13	BTAL	17BTAL	BTAL_271_13	43
1136	-100.3441667	18.79166667	271_14	BTAL	17BTAL	BTAL_271_14	43
1137	-100.3441667	18.79166667	271_15	BTAL	17BTAL	BTAL_271_15	43
1138	-100.3441667	18.79166667	271_1	BTAL	17BTAL	BTAL_271_160	43
1139	-100.3441667	18.79166667	271_2	BTAL	17BTAL	BTAL_271_261	43
1140	-100.3441667	18.79166667	271_3	BTAL	17BTAL	BTAL_271_362	43
1141	-100.3441667	18.79166667	271_4	BTAL	17BTAL	BTAL_271_4	43
1142	-100.3441667	18.79166667	271_5	BTAL	17BTAL	BTAL_271_564	43
1143	-100.3441667	18.79166667	271_6	BTAL	17BTAL	BTAL_271_665	43
1144	-100.3441667	18.79166667	271_7	BTAL	17BTAL	BTAL_271_766	43
1145	-100.3441667	18.79166667	271_8	BTAL	17BTAL	BTAL_271_867	43
1146	-100.3441667	18.79166667	271_9	BTAL	17BTAL	BTAL_271_9	43
1147	-100.3286111	19.14638889	272_10	BZUL	19BZUL	BZUL_272_10	37
1148	-100.3286111	19.14638889	272_11	BZUL	19BZUL	BZUL_272_11	37
1149	-100.3286111	19.14638889	272_12	BZUL	19BZUL	BZUL_272_12	37
1150	-100.3286111	19.14638889	272_13	BZUL	19BZUL	BZUL_272_13	37
1151	-100.3286111	19.14638889	272_14	BZUL	19BZUL	BZUL_272_14	37
1152	-100.3286111	19.14638889	272_2	BZUL	19BZUL	BZUL_272_2	37
1153	-100.3286111	19.14638889	272_3	BZUL	19BZUL	BZUL_272_3	37
1154	-100.3286111	19.14638889	272_5	BZUL	19BZUL	BZUL_272_5	37
1155	-100.3286111	19.14638889	272_6	BZUL	19BZUL	BZUL_272_6	37
1156	-100.3286111	19.14638889	272_7	BZUL	19BZUL	BZUL_272_7	37
1157	-100.3286111	19.14638889	272_9	BZUL	19BZUL	BZUL_272_9	37
1158	-100.3638889	18.78861111	273_1	BTAL	17BTAL	BTAL_273_1	43
1159	-100.3638889	18.78861111	273_2	BTAL	17BTAL	BTAL_273_2	43
1160	-100.3638889	18.78861111	273_3	BTAL	17BTAL	BTAL_273_3	43
1161	-100.3638889	18.78861111	273_4	BTAL	17BTAL	BTAL_273_4	43
1162	-100.3638889	18.78861111	273_5	BTAL	17BTAL	BTAL_273_5	43
1163	-100.2730556	19.04694444	274_10	BOTZ	20BOTZ	BOTZ_274_10	37
1164	-100.2730556	19.04694444	274_11	BOTZ	20BOTZ	BOTZ_274_11	37
1165	-100.2730556	19.04694444	274_12	BOTZ	20BOTZ	BOTZ_274_12	37
1166	-100.2730556	19.04694444	274_13	BOTZ	20BOTZ	BOTZ_274_13	37
1167	-100.2730556	19.04694444	274_14	BOTZ	20BOTZ	BOTZ_274_14	37
1168	-100.2730556	19.04694444	274_2	BOTZ	20BOTZ	BOTZ_274_2	37
1169	-100.2730556	19.04694444	274_3	BOTZ	20BOTZ	BOTZ_274_3	37
1170	-100.2730556	19.04694444	274_4	BOTZ	20BOTZ	BOTZ_274_4	37
1171	-100.2730556	19.04694444	274_5	BOTZ	20BOTZ	BOTZ_274_5	37
1172	-100.2730556	19.04694444	274_6	BOTZ	20BOTZ	BOTZ_274_6	37
1173	-100.2730556	19.04694444	274_7	BOTZ	20BOTZ	BOTZ_274_7	37
1174	-100.2730556	19.04694444	274_8	BOTZ	20BOTZ	BOTZ_274_8	37
1175	-100.2730556	19.04694444	274_9	BOTZ	20BOTZ	BOTZ_274_9	37
1176	-100.1511667	18.86816667	275_12	BTEJ	22BTEJ	BTEJ_275_12	37
1177	-100.1511667	18.86816667	275_15	BTEJ	22BTEJ	BTEJ_275_15	37
1178	-100.1511667	18.86816667	275_1	BTEJ	22BTEJ	BTEJ_275_1	37
1179	-100.1511667	18.86816667	275_2	BTEJ	22BTEJ	BTEJ_275_2	37
1180	-100.1511667	18.86816667	275_3	BTEJ	22BTEJ	BTEJ_275_3	37
1181	-100.1511667	18.86816667	275_4	BTEJ	22BTEJ	BTEJ_275_4	37
1182	-100.1511667	18.86816667	275_7	BTEJ	22BTEJ	BTEJ_275_7	37
1183	-100.1511667	18.86816667	275_8	BTEJ	22BTEJ	BTEJ_275_8	37
1184	-100.1627167	18.846	276_10	BTEJ	22BTEJ	BTEJ_276_10	37
1185	-100.1627167	18.846	276_11	BTEJ	22BTEJ	BTEJ_276_11	37
1186	-100.1627167	18.846	276_12	BTEJ	22BTEJ	BTEJ_276_12	37
1187	-100.1627167	18.846	276_13	BTEJ	22BTEJ	BTEJ_276_1353	37
1188	-100.1627167	18.846	276_14	BTEJ	22BTEJ	BTEJ_276_1454	37
1189	-100.1627167	18.846	276_15	BTEJ	22BTEJ	BTEJ_276_1555	37
1190	-100.1627167	18.846	276_1	BTEJ	22BTEJ	BTEJ_276_1	37
1191	-100.1627167	18.846	276_2	BTEJ	22BTEJ	BTEJ_276_2	37
1192	-100.1627167	18.846	276_3	BTEJ	22BTEJ	BTEJ_276_3	37
1193	-100.1627167	18.846	276_4	BTEJ	22BTEJ	BTEJ_276_4	37
1194	-100.1627167	18.846	276_5	BTEJ	22BTEJ	BTEJ_276_5	37
1195	-100.1627167	18.846	276_6	BTEJ	22BTEJ	BTEJ_276_6	37
1196	-100.1627167	18.846	276_7	BTEJ	22BTEJ	BTEJ_276_7	37
1197	-100.1627167	18.846	276_8	BTEJ	22BTEJ	BTEJ_276_8	37
1198	-100.1627167	18.846	276_9	BTEJ	22BTEJ	BTEJ_276_9	37
1199	-100.9206667	19.5635	277_10	BTZI	13BTZI	BTZI_277_10	6
1200	-100.9206667	19.5635	277_11	BTZI	13BTZI	BTZI_277_11	6
1201	-100.9206667	19.5635	277_12	BTZI	13BTZI	BTZI_277_12	6
1202	-100.9206667	19.5635	277_15	BTZI	13BTZI	BTZI_277_15	6
1203	-100.9206667	19.5635	277_1	BTZI	13BTZI	BTZI_277_1	6
1204	-100.9206667	19.5635	277_2	BTZI	13BTZI	BTZI_277_2	6
1205	-100.9206667	19.5635	277_3	BTZI	13BTZI	BTZI_277_3	6
1206	-100.9206667	19.5635	277_6	BTZI	13BTZI	BTZI_277_6	6
1207	-100.9206667	19.5635	277_7	BTZI	13BTZI	BTZI_277_7	6
1208	-100.9206667	19.5635	277_8	BTZI	13BTZI	BTZI_277_8	6
1209	-100.9206667	19.5635	277_9	BTZI	13BTZI	BTZI_277_9	6
1210	-100.9126667	19.51816667	278_10	BTZI	13BTZI	BTZI_278_10	6
1211	-100.9126667	19.51816667	278_11	BTZI	13BTZI	BTZI_278_11	6
1212	-100.9126667	19.51816667	278_12	BTZI	13BTZI	BTZI_278_12	6
1213	-100.9126667	19.51816667	278_13	BTZI	13BTZI	BTZI_278_13	6
1214	-100.9126667	19.51816667	278_2	BTZI	13BTZI	BTZI_278_2	6
1215	-100.9126667	19.51816667	278_3	BTZI	13BTZI	BTZI_278_3	6
1216	-100.9126667	19.51816667	278_4	BTZI	13BTZI	BTZI_278_4	6
1217	-100.9126667	19.51816667	278_5	BTZI	13BTZI	BTZI_278_5	6
1218	-100.9126667	19.51816667	278_6	BTZI	13BTZI	BTZI_278_6	6
1219	-100.9126667	19.51816667	278_7	BTZI	13BTZI	BTZI_278_7	6
1220	-100.9126667	19.51816667	278_8	BTZI	13BTZI	BTZI_278_8	6
1221	-100.9126667	19.51816667	278_9	BTZI	13BTZI	BTZI_278_9	6
1222	-100.9021667	19.44283333	279_10	BTZI	13BTZI	BTZI_279_10	43
1223	-100.9021667	19.44283333	279_11	BTZI	13BTZI	BTZI_279_11	43
1224	-100.9021667	19.44283333	279_12	BTZI	13BTZI	BTZI_279_12	43
1225	-100.9021667	19.44283333	279_3	BTZI	13BTZI	BTZI_279_3	43
1226	-100.9021667	19.44283333	279_4	BTZI	13BTZI	BTZI_279_4	43
1227	-100.9021667	19.44283333	279_5	BTZI	13BTZI	BTZI_279_5	43
1228	-100.9021667	19.44283333	279_7	BTZI	13BTZI	BTZI_279_7	43
1229	-100.9021667	19.44283333	279_8	BTZI	13BTZI	BTZI_279_8	43
1230	-101.312	19.1115	280_11	BNOC	09BNOC	BNOC_280_11	43
1231	-101.312	19.1115	280_12	BNOC	09BNOC	BNOC_280_12	43
1232	-101.312	19.1115	280_13	BNOC	09BNOC	BNOC_280_13	43
1233	-101.312	19.1115	280_14	BNOC	09BNOC	BNOC_280_14	43
1234	-101.312	19.1115	280_15	BNOC	09BNOC	BNOC_280_15	43
1235	-101.312	19.1115	280_2	BNOC	09BNOC	BNOC_280_2	43
1236	-101.312	19.1115	280_4	BNOC	09BNOC	BNOC_280_4	43
1237	-101.312	19.1115	280_5	BNOC	09BNOC	BNOC_280_5	43
1238	-101.312	19.1115	280_6	BNOC	09BNOC	BNOC_280_6	43
1239	-101.312	19.1115	280_8	BNOC	09BNOC	BNOC_280_8	43
1240	-101.312	19.1115	280_9	BNOC	09BNOC	BNOC_280_9	43
1241	-100.23	18.88777778	287_10	BTEJ	22BTEJ	BTEJ_287_1021	37
1242	-100.23	18.88777778	287_12	BTEJ	22BTEJ	BTEJ_287_1222	37
1243	-100.23	18.88777778	287_13	BTEJ	22BTEJ	BTEJ_287_13	37
1244	-100.23	18.88777778	287_14	BTEJ	22BTEJ	BTEJ_287_1424	37
1245	-100.23	18.88777778	287_15	BTEJ	22BTEJ	BTEJ_287_15	37
1246	-100.23	18.88777778	287_1	BTEJ	22BTEJ	BTEJ_287_1	37
1247	-100.23	18.88777778	287_2	BTEJ	22BTEJ	BTEJ_287_2	37
1248	-100.23	18.88777778	287_3	BTEJ	22BTEJ	BTEJ_287_314	37
1249	-100.23	18.88777778	287_4	BTEJ	22BTEJ	BTEJ_287_415	37
1250	-100.23	18.88777778	287_5	BTEJ	22BTEJ	BTEJ_287_5	37
1251	-100.23	18.88777778	287_6	BTEJ	22BTEJ	BTEJ_287_617	37
1252	-100.23	18.88777778	287_7	BTEJ	22BTEJ	BTEJ_287_7	37
1253	-100.23	18.88777778	287_8	BTEJ	22BTEJ	BTEJ_287_8	37
1254	-100.23	18.88777778	287_9	BTEJ	22BTEJ	BTEJ_287_920	37
1255	-100.4335	19.2805	305_10	BJUA	16BJUA	BJUA_305_10	6
1256	-100.4335	19.2805	305_11	BJUA	16BJUA	BJUA_305_11	6
1257	-100.4335	19.2805	305_13	BJUA	16BJUA	BJUA_305_13	6
1258	-100.4335	19.2805	305_14	BJUA	16BJUA	BJUA_305_14	6
1259	-100.4335	19.2805	305_15	BJUA	16BJUA	BJUA_305_15	6
1260	-100.4335	19.2805	305_1	BJUA	16BJUA	BJUA_305_1	6
1261	-100.4335	19.2805	305_2	BJUA	16BJUA	BJUA_305_2	6
1262	-100.4335	19.2805	305_3	BJUA	16BJUA	BJUA_305_3	6
1263	-100.4335	19.2805	305_4	BJUA	16BJUA	BJUA_305_4	6
1264	-100.4335	19.2805	305_5	BJUA	16BJUA	BJUA_305_5	6
1265	-100.4335	19.2805	305_6	BJUA	16BJUA	BJUA_305_6	6
1266	-100.4335	19.2805	305_7	BJUA	16BJUA	BJUA_305_7	6
1267	-100.4335	19.2805	305_8	BJUA	16BJUA	BJUA_305_8	6
1268	-100.4335	19.2805	305_9	BJUA	16BJUA	BJUA_305_9	6
1269	-101.9005	19.3045	306_11	BTAR	07BTAR	BTAR_306_11	11
1270	-101.9005	19.3045	306_13	BTAR	07BTAR	BTAR_306_13	11
1271	-101.9005	19.3045	306_14	BTAR	07BTAR	BTAR_306_14	11
1272	-101.9005	19.3045	306_15	BTAR	07BTAR	BTAR_306_15	11
1273	-101.9005	19.3045	306_1	BTAR	07BTAR	BTAR_306_1	11
1274	-101.9005	19.3045	306_2	BTAR	07BTAR	BTAR_306_2	11
1275	-101.9005	19.3045	306_4	BTAR	07BTAR	BTAR_306_4	11
1276	-101.9005	19.3045	306_6	BTAR	07BTAR	BTAR_306_6	11
1277	-101.9005	19.3045	306_7	BTAR	07BTAR	BTAR_306_7	11
1278	-101.9005	19.3045	306_8	BTAR	07BTAR	BTAR_306_8	11
1279	-100.7521667	19.04466667	307_1	BTUZ	15BTUZ	BTUZ_307_1	37
1280	-100.7521667	19.04466667	307_4	BTUZ	15BTUZ	BTUZ_307_4	37
1281	-100.7521667	19.04466667	307_5	BTUZ	15BTUZ	BTUZ_307_5	37
1282	-100.7521667	19.04466667	307_6	BTUZ	15BTUZ	BTUZ_307_6	37
1283	-100.7521667	19.04466667	307_8	BTUZ	15BTUZ	BTUZ_307_8	37
1284	-100.9023333	18.82666667	308_1	BHUE	12BHUE	BHUE_308_1	37
1285	-100.9023333	18.82666667	308_2	BHUE	12BHUE	BHUE_308_2	37
1286	-100.9023333	18.82666667	308_3	BHUE	12BHUE	BHUE_308_3	37
1287	-100.9023333	18.82666667	308_4	BHUE	12BHUE	BHUE_308_4	37
1288	-100.9023333	18.82666667	308_5	BHUE	12BHUE	BHUE_308_5	37
1289	-100.9023333	18.82666667	308_6	BHUE	12BHUE	BHUE_308_6	37
1290	-100.9023333	18.82666667	308_7	BHUE	12BHUE	BHUE_308_7	37
1291	-100.9023333	18.82666667	308_8	BHUE	12BHUE	BHUE_308_8	37
1292	-101.4298333	19.14616667	309_10	BTAC	08BTAC	BTAC_309_10	37
1293	-101.4298333	19.14616667	309_12	BTAC	08BTAC	BTAC_309_12	37
1294	-101.4298333	19.14616667	309_13	BTAC	08BTAC	BTAC_309_13	37
1295	-101.4298333	19.14616667	309_14	BTAC	08BTAC	BTAC_309_14	37
1296	-101.4298333	19.14616667	309_15	BTAC	08BTAC	BTAC_309_15	37
1297	-101.4298333	19.14616667	309_1	BTAC	08BTAC	BTAC_309_1	37
1298	-101.4298333	19.14616667	309_2	BTAC	08BTAC	BTAC_309_2	37
1299	-101.4298333	19.14616667	309_4	BTAC	08BTAC	BTAC_309_4	37
1300	-101.4298333	19.14616667	309_5	BTAC	08BTAC	BTAC_309_5	37
1301	-101.4298333	19.14616667	309_6	BTAC	08BTAC	BTAC_309_6	37
1302	-101.4298333	19.14616667	309_8	BTAC	08BTAC	BTAC_309_8	37
1303	-101.4801667	19.13116667	310_10	BTAC	08BTAC	BTAC_310_10	37
1304	-101.4801667	19.13116667	310_11	BTAC	08BTAC	BTAC_310_11	37
1305	-101.4801667	19.13116667	310_12	BTAC	08BTAC	BTAC_310_12	37
1306	-101.4801667	19.13116667	310_13	BTAC	08BTAC	BTAC_310_13	37
1307	-101.4801667	19.13116667	310_14	BTAC	08BTAC	BTAC_310_14	37
1308	-101.4801667	19.13116667	310_2	BTAC	08BTAC	BTAC_310_2	37
1309	-101.4801667	19.13116667	310_3	BTAC	08BTAC	BTAC_310_3	37
1310	-101.4801667	19.13116667	310_4	BTAC	08BTAC	BTAC_310_4	37
1311	-101.4801667	19.13116667	310_5	BTAC	08BTAC	BTAC_310_5	37
1312	-101.4801667	19.13116667	310_6	BTAC	08BTAC	BTAC_310_6	37
1313	-101.4801667	19.13116667	310_7	BTAC	08BTAC	BTAC_310_7	37
1314	-101.4801667	19.13116667	310_8	BTAC	08BTAC	BTAC_310_8	37
1315	-101.4801667	19.13116667	310_9	BTAC	08BTAC	BTAC_310_9	37
1316	-104.1088333	19.9155	311_11	BEJU	04BEJU	BEJU_311_11	5
1317	-104.1088333	19.9155	311_12	BEJU	04BEJU	BEJU_311_12	5
1318	-104.1088333	19.9155	311_13	BEJU	04BEJU	BEJU_311_13	5
1319	-104.1088333	19.9155	311_14	BEJU	04BEJU	BEJU_311_14	5
1320	-104.1088333	19.9155	311_15	BEJU	04BEJU	BEJU_311_15	5
1321	-104.1088333	19.9155	311_1	BEJU	04BEJU	BEJU_311_1	5
1322	-104.1088333	19.9155	311_2	BEJU	04BEJU	BEJU_311_204	5
1323	-104.1088333	19.9155	311_3	BEJU	04BEJU	BEJU_311_3	5
1324	-104.1088333	19.9155	311_4	BEJU	04BEJU	BEJU_311_4	5
1325	-104.1088333	19.9155	311_5	BEJU	04BEJU	BEJU_311_5	5
1326	-104.1088333	19.9155	311_6	BEJU	04BEJU	BEJU_311_6	5
1327	-104.1088333	19.9155	311_7	BEJU	04BEJU	BEJU_311_7	5
1328	-104.1088333	19.9155	311_8	BEJU	04BEJU	BEJU_311_8	5
1329	-104.1088333	19.9155	311_9	BEJU	04BEJU	BEJU_311_9	5
1330	-104.0651667	19.9703	312_11	BEJU	04BEJU	BEJU_312_11	5
1331	-104.0651667	19.9703	312_12	BEJU	04BEJU	BEJU_312_12	5
1332	-104.0651667	19.9703	312_14	BEJU	04BEJU	BEJU_312_14	5
1333	-104.0651667	19.9703	312_15	BEJU	04BEJU	BEJU_312_15	5
1334	-104.0651667	19.9703	312_1	BEJU	04BEJU	BEJU_312_1	5
1335	-104.0651667	19.9703	312_2	BEJU	04BEJU	BEJU_312_2	5
1336	-104.0651667	19.9703	312_3	BEJU	04BEJU	BEJU_312_3	5
1337	-104.0651667	19.9703	312_4	BEJU	04BEJU	BEJU_312_4	5
1338	-104.0651667	19.9703	312_5	BEJU	04BEJU	BEJU_312_5	5
1339	-104.0651667	19.9703	312_6	BEJU	04BEJU	BEJU_312_6	5
1340	-104.0651667	19.9703	312_7	BEJU	04BEJU	BEJU_312_7	5
1341	-104.0651667	19.9703	312_8	BEJU	04BEJU	BEJU_312_8	5
1342	-104.0651667	19.9703	312_9	BEJU	04BEJU	BEJU_312_9	5
1343	-104.8029667	19.7153	313_11	BVPU	01BVPU	BVPU_313_11	48
1344	-104.8029667	19.7153	313_12	BVPU	01BVPU	BVPU_313_12	48
1345	-104.8029667	19.7153	313_13	BVPU	01BVPU	BVPU_313_13	48
1346	-104.8029667	19.7153	313_2	BVPU	01BVPU	BVPU_313_2	48
1347	-104.8029667	19.7153	313_3	BVPU	01BVPU	BVPU_313_3	48
1348	-104.8029667	19.7153	313_4	BVPU	01BVPU	BVPU_313_4	48
1349	-104.8029667	19.7153	313_5	BVPU	01BVPU	BVPU_313_5	48
1350	-104.8029667	19.7153	313_8	BVPU	01BVPU	BVPU_313_8	48
1351	-104.8029667	19.7153	313_9	BVPU	01BVPU	BVPU_313_9	48
1352	-104.8500667	19.75	314_10	BVPU	01BVPU	BVPU_314_10	36
1353	-104.8500667	19.75	314_11	BVPU	01BVPU	BVPU_314_11	36
1354	-104.8500667	19.75	314_12	BVPU	01BVPU	BVPU_314_12	36
1355	-104.8500667	19.75	314_13	BVPU	01BVPU	BVPU_314_13	36
1356	-104.8500667	19.75	314_14	BVPU	01BVPU	BVPU_314_14	36
1357	-104.8500667	19.75	314_3	BVPU	01BVPU	BVPU_314_3	36
1358	-104.8500667	19.75	314_5	BVPU	01BVPU	BVPU_314_5	36
1359	-104.8500667	19.75	314_6	BVPU	01BVPU	BVPU_314_6	36
1360	-104.8500667	19.75	314_7	BVPU	01BVPU	BVPU_314_7	36
1361	-104.8500667	19.75	314_8	BVPU	01BVPU	BVPU_314_8	36
1362	-104.8500667	19.75	314_9	BVPU	01BVPU	BVPU_314_9	36
1363	-104.8668167	19.7438	315_10	BVPU	01BVPU	BVPU_315_10	36
1364	-104.8668167	19.7438	315_12	BVPU	01BVPU	BVPU_315_12	36
1365	-104.8668167	19.7438	315_13	BVPU	01BVPU	BVPU_315_13	36
1366	-104.8668167	19.7438	315_14	BVPU	01BVPU	BVPU_315_14	36
1367	-104.8668167	19.7438	315_15	BVPU	01BVPU	BVPU_315_15	36
1368	-104.8668167	19.7438	315_1	BVPU	01BVPU	BVPU_315_1	36
1369	-104.8668167	19.7438	315_2	BVPU	01BVPU	BVPU_315_2	36
1370	-104.8668167	19.7438	315_3	BVPU	01BVPU	BVPU_315_3	36
1371	-104.8668167	19.7438	315_4	BVPU	01BVPU	BVPU_315_4	36
1372	-104.8668167	19.7438	315_5	BVPU	01BVPU	BVPU_315_5	36
1373	-104.8668167	19.7438	315_6	BVPU	01BVPU	BVPU_315_6	36
1374	-104.8668167	19.7438	315_7	BVPU	01BVPU	BVPU_315_7	36
1375	-104.8668167	19.7438	315_8	BVPU	01BVPU	BVPU_315_8	36
1376	-104.8668167	19.7438	315_9	BVPU	01BVPU	BVPU_315_9	36
1377	-104.835	19.76972222	316_10	BVPU	01BVPU	BVPU_316_10	36
1378	-104.835	19.76972222	316_12	BVPU	01BVPU	BVPU_316_12	36
1379	-104.835	19.76972222	316_14	BVPU	01BVPU	BVPU_316_14	36
1380	-104.835	19.76972222	316_1	BVPU	01BVPU	BVPU_316_1	36
1381	-104.835	19.76972222	316_2	BVPU	01BVPU	BVPU_316_2	36
1382	-104.835	19.76972222	316_3	BVPU	01BVPU	BVPU_316_3	36
1383	-104.835	19.76972222	316_4	BVPU	01BVPU	BVPU_316_4	36
1384	-104.835	19.76972222	316_6	BVPU	01BVPU	BVPU_316_6	36
1385	-104.835	19.76972222	316_7	BVPU	01BVPU	BVPU_316_7	36
1386	-104.835	19.76972222	316_9	BVPU	01BVPU	BVPU_316_9	36
1387	-99.3025	18.28666667	317_10	BHUI	31BHUI	BHUI_317_10	43
1388	-99.3025	18.28666667	317_12	BHUI	31BHUI	BHUI_317_12	43
1389	-99.3025	18.28666667	317_13	BHUI	31BHUI	BHUI_317_13	43
1390	-99.3025	18.28666667	317_14	BHUI	31BHUI	BHUI_317_14	43
1391	-99.3025	18.28666667	317_15	BHUI	31BHUI	BHUI_317_15	43
1392	-99.3025	18.28666667	317_1	BHUI	31BHUI	BHUI_317_1	43
1393	-99.3025	18.28666667	317_2	BHUI	31BHUI	BHUI_317_203	43
1394	-99.3025	18.28666667	317_3	BHUI	31BHUI	BHUI_317_3	43
1395	-99.3025	18.28666667	317_4	BHUI	31BHUI	BHUI_317_4	43
1396	-99.3025	18.28666667	317_6	BHUI	31BHUI	BHUI_317_6	43
1397	-99.3025	18.28666667	317_7	BHUI	31BHUI	BHUI_317_7	43
1398	-99.3025	18.28666667	317_8	BHUI	31BHUI	BHUI_317_8	43
1399	-99.3025	18.28666667	317_9	BHUI	31BHUI	BHUI_317_9	43
1400	-98.76444444	17.77361111	318_10	BOLI	33BOLI	BOLI_318_10	8
1401	-98.76444444	17.77361111	318_11	BOLI	33BOLI	BOLI_318_11	8
1402	-98.76444444	17.77361111	318_12	BOLI	33BOLI	BOLI_318_12	8
1403	-98.76444444	17.77361111	318_13	BOLI	33BOLI	BOLI_318_13	8
1404	-98.76444444	17.77361111	318_14	BOLI	33BOLI	BOLI_318_14	8
1405	-98.76444444	17.77361111	318_15	BOLI	33BOLI	BOLI_318_15	8
1406	-98.76444444	17.77361111	318_2	BOLI	33BOLI	BOLI_318_2	8
1407	-98.76444444	17.77361111	318_3	BOLI	33BOLI	BOLI_318_3	8
1408	-98.76444444	17.77361111	318_4	BOLI	33BOLI	BOLI_318_4	8
1409	-98.76444444	17.77361111	318_5	BOLI	33BOLI	BOLI_318_5	8
1410	-98.76444444	17.77361111	318_6	BOLI	33BOLI	BOLI_318_6	8
1411	-98.76444444	17.77361111	318_7	BOLI	33BOLI	BOLI_318_7	8
1412	-98.76444444	17.77361111	318_8	BOLI	33BOLI	BOLI_318_8	8
1413	-98.76444444	17.77361111	318_9	BOLI	33BOLI	BOLI_318_9	8
1414	-99.20138889	17.43777778	319_10	BCOL	30BCOL	BCOL_319_10	43
1415	-99.20138889	17.43777778	319_11	BCOL	30BCOL	BCOL_319_11	43
1416	-99.20138889	17.43777778	319_13	BCOL	30BCOL	BCOL_319_13	43
1417	-99.20138889	17.43777778	319_14	BCOL	30BCOL	BCOL_319_14	43
1418	-99.20138889	17.43777778	319_1	BCOL	30BCOL	BCOL_319_1	43
1419	-99.20138889	17.43777778	319_3	BCOL	30BCOL	BCOL_319_3	43
1420	-99.20138889	17.43777778	319_4	BCOL	30BCOL	BCOL_319_4	43
1421	-99.20138889	17.43777778	319_6	BCOL	30BCOL	BCOL_319_6	43
1422	-99.20138889	17.43777778	319_7	BCOL	30BCOL	BCOL_319_7	43
1423	-100.2230556	18.56222222	320_10	BPCH	18BPCH	BPCH_320_10	43
1424	-100.2230556	18.56222222	320_11	BPCH	18BPCH	BPCH_320_11	43
1425	-100.2230556	18.56222222	320_12	BPCH	18BPCH	BPCH_320_12	43
1426	-100.2230556	18.56222222	320_14	BPCH	18BPCH	BPCH_320_14	43
1427	-100.2230556	18.56222222	320_1	BPCH	18BPCH	BPCH_320_1	43
1428	-100.2230556	18.56222222	320_2	BPCH	18BPCH	BPCH_320_2	43
1429	-100.2230556	18.56222222	320_3	BPCH	18BPCH	BPCH_320_3	43
1430	-100.2230556	18.56222222	320_4	BPCH	18BPCH	BPCH_320_4	43
1431	-100.2230556	18.56222222	320_5	BPCH	18BPCH	BPCH_320_5	43
1432	-100.2230556	18.56222222	320_6	BPCH	18BPCH	BPCH_320_6	43
1433	-100.2230556	18.56222222	320_7	BPCH	18BPCH	BPCH_320_7	43
1434	-100.2230556	18.56222222	320_8	BPCH	18BPCH	BPCH_320_8	43
1435	-100.2230556	18.56222222	320_9	BPCH	18BPCH	BPCH_320_9	43
1436	-100.9458333	18.79388889	321_10	BHUE	12BHUE	BHUE_321_10	37
1437	-100.9458333	18.79388889	321_11	BHUE	12BHUE	BHUE_321_11	37
1438	-100.9458333	18.79388889	321_12	BHUE	12BHUE	BHUE_321_12	37
1439	-100.9458333	18.79388889	321_13	BHUE	12BHUE	BHUE_321_13	37
1440	-100.9458333	18.79388889	321_14	BHUE	12BHUE	BHUE_321_14	37
1441	-100.9458333	18.79388889	321_15	BHUE	12BHUE	BHUE_321_15	37
1442	-100.9458333	18.79388889	321_1	BHUE	12BHUE	BHUE_321_1	37
1443	-100.9458333	18.79388889	321_2	BHUE	12BHUE	BHUE_321_2	37
1444	-100.9458333	18.79388889	321_3	BHUE	12BHUE	BHUE_321_3	37
1445	-100.9458333	18.79388889	321_4	BHUE	12BHUE	BHUE_321_4	37
1446	-100.9458333	18.79388889	321_7	BHUE	12BHUE	BHUE_321_7	37
1447	-100.9458333	18.79388889	321_8	BHUE	12BHUE	BHUE_321_8	37
1448	-101.3286111	19.16111111	322_10	BNOC	09BNOC	BNOC_322_10	37
1449	-101.3286111	19.16111111	322_12	BNOC	09BNOC	BNOC_322_12	37
1450	-101.3286111	19.16111111	322_13	BNOC	09BNOC	BNOC_322_13	37
1451	-101.3286111	19.16111111	322_14	BNOC	09BNOC	BNOC_322_14	37
1452	-101.3286111	19.16111111	322_15	BNOC	09BNOC	BNOC_322_15	37
1453	-101.3286111	19.16111111	322_1	BNOC	09BNOC	BNOC_322_1	37
1454	-101.3286111	19.16111111	322_4	BNOC	09BNOC	BNOC_322_4	37
1455	-101.3286111	19.16111111	322_6	BNOC	09BNOC	BNOC_322_6	37
1456	-101.3286111	19.16111111	322_7	BNOC	09BNOC	BNOC_322_7	37
1457	-100.9116667	19.46361111	323_10	BTZI	13BTZI	BTZI_323_10	43
1458	-100.9116667	19.46361111	323_11	BTZI	13BTZI	BTZI_323_11	43
1459	-100.9116667	19.46361111	323_12	BTZI	13BTZI	BTZI_323_12	43
1460	-100.9116667	19.46361111	323_13	BTZI	13BTZI	BTZI_323_13	43
1461	-100.9116667	19.46361111	323_14	BTZI	13BTZI	BTZI_323_14	43
1462	-100.9116667	19.46361111	323_15	BTZI	13BTZI	BTZI_323_15	43
1463	-100.9116667	19.46361111	323_1	BTZI	13BTZI	BTZI_323_1	43
1464	-100.9116667	19.46361111	323_2	BTZI	13BTZI	BTZI_323_2	43
1465	-100.9116667	19.46361111	323_3	BTZI	13BTZI	BTZI_323_3	43
1466	-100.9116667	19.46361111	323_4	BTZI	13BTZI	BTZI_323_4	43
1467	-100.9116667	19.46361111	323_5	BTZI	13BTZI	BTZI_323_5	43
1468	-100.9116667	19.46361111	323_6	BTZI	13BTZI	BTZI_323_6	43
1469	-100.9116667	19.46361111	323_7	BTZI	13BTZI	BTZI_323_7	43
1470	-100.9116667	19.46361111	323_8	BTZI	13BTZI	BTZI_323_8	43
1471	-100.9116667	19.46361111	323_9	BTZI	13BTZI	BTZI_323_9	43
1472	-101.9313889	19.37138889	324_10	BTAR	07BTAR	BTAR_324_10	37
1473	-101.9313889	19.37138889	324_11	BTAR	07BTAR	BTAR_324_11	37
1474	-101.9313889	19.37138889	324_13	BTAR	07BTAR	BTAR_324_13	37
1475	-101.9313889	19.37138889	324_14	BTAR	07BTAR	BTAR_324_14	37
1476	-101.9313889	19.37138889	324_15	BTAR	07BTAR	BTAR_324_15	37
1477	-101.9313889	19.37138889	324_4	BTAR	07BTAR	BTAR_324_4	37
1478	-101.9313889	19.37138889	324_5	BTAR	07BTAR	BTAR_324_5	37
1479	-101.9313889	19.37138889	324_6	BTAR	07BTAR	BTAR_324_6	37
1480	-101.9313889	19.37138889	324_7	BTAR	07BTAR	BTAR_324_7	37
1481	-101.9313889	19.37138889	324_8	BTAR	07BTAR	BTAR_324_8	37
1482	-101.9313889	19.37138889	324_9	BTAR	07BTAR	BTAR_324_9	37
1483	-100.8438889	18.86194444	325_10	BHUE	12BHUE	BHUE_325_10	37
1484	-100.8438889	18.86194444	325_11	BHUE	12BHUE	BHUE_325_11	37
1485	-100.8438889	18.86194444	325_12	BHUE	12BHUE	BHUE_325_12	37
1486	-100.8438889	18.86194444	325_1	BHUE	12BHUE	BHUE_325_1	37
1487	-100.8438889	18.86194444	325_2	BHUE	12BHUE	BHUE_325_2	37
1488	-100.8438889	18.86194444	325_4	BHUE	12BHUE	BHUE_325_4	37
1489	-100.8438889	18.86194444	325_5	BHUE	12BHUE	BHUE_325_5	37
1490	-100.8438889	18.86194444	325_8	BHUE	12BHUE	BHUE_325_8	37
1491	-101.0483333	18.93805556	326_10	BCAR	11BCAR	BCAR_326_10	37
1492	-101.0483333	18.93805556	326_11	BCAR	11BCAR	BCAR_326_11	37
1493	-101.0483333	18.93805556	326_12	BCAR	11BCAR	BCAR_326_12	37
1494	-101.0483333	18.93805556	326_13	BCAR	11BCAR	BCAR_326_13	37
1495	-101.0483333	18.93805556	326_14	BCAR	11BCAR	BCAR_326_14	37
1496	-101.0483333	18.93805556	326_15	BCAR	11BCAR	BCAR_326_15	37
1497	-101.0483333	18.93805556	326_2	BCAR	11BCAR	BCAR_326_2	37
1498	-101.0483333	18.93805556	326_3	BCAR	11BCAR	BCAR_326_3	37
1499	-101.0483333	18.93805556	326_4	BCAR	11BCAR	BCAR_326_4	37
1500	-101.0483333	18.93805556	326_5	BCAR	11BCAR	BCAR_326_5	37
1501	-101.0483333	18.93805556	326_6	BCAR	11BCAR	BCAR_326_6	37
1502	-101.0483333	18.93805556	326_7	BCAR	11BCAR	BCAR_326_7	37
1503	-101.0483333	18.93805556	326_8	BCAR	11BCAR	BCAR_326_8	37
1504	-101.0483333	18.93805556	326_9	BCAR	11BCAR	BCAR_326_9	37
1505	-100.3005556	19.03611111	327_11	BOTZ	20BOTZ	BOTZ_327_11	37
1506	-100.3005556	19.03611111	327_12	BOTZ	20BOTZ	BOTZ_327_12	37
1507	-100.3005556	19.03611111	327_15	BOTZ	20BOTZ	BOTZ_327_15	37
1508	-100.3005556	19.03611111	327_1	BOTZ	20BOTZ	BOTZ_327_1	37
1509	-100.3005556	19.03611111	327_2	BOTZ	20BOTZ	BOTZ_327_2	37
1510	-100.3005556	19.03611111	327_3	BOTZ	20BOTZ	BOTZ_327_3	37
1511	-100.3005556	19.03611111	327_4	BOTZ	20BOTZ	BOTZ_327_4	37
1512	-100.3005556	19.03611111	327_5	BOTZ	20BOTZ	BOTZ_327_5	37
1513	-100.3005556	19.03611111	327_6	BOTZ	20BOTZ	BOTZ_327_6	37
1514	-100.3005556	19.03611111	327_7	BOTZ	20BOTZ	BOTZ_327_7	37
1515	-100.3005556	19.03611111	327_8	BOTZ	20BOTZ	BOTZ_327_8	37
1516	-100.3005556	19.03611111	327_9	BOTZ	20BOTZ	BOTZ_327_9	37
1517	-100.2388889	18.85388889	328_10	BTEJ	22BTEJ	BTEJ_328_10	37
1518	-100.2388889	18.85388889	328_14	BTEJ	22BTEJ	BTEJ_328_14	37
1519	-100.2388889	18.85388889	328_15	BTEJ	22BTEJ	BTEJ_328_15	37
1520	-100.2388889	18.85388889	328_1	BTEJ	22BTEJ	BTEJ_328_1	37
1521	-100.2388889	18.85388889	328_2	BTEJ	22BTEJ	BTEJ_328_2	37
1522	-100.2388889	18.85388889	328_3	BTEJ	22BTEJ	BTEJ_328_3	37
1523	-100.2388889	18.85388889	328_4	BTEJ	22BTEJ	BTEJ_328_4	37
1524	-100.2388889	18.85388889	328_5	BTEJ	22BTEJ	BTEJ_328_5	37
1525	-100.2388889	18.85388889	328_7	BTEJ	22BTEJ	BTEJ_328_7	37
1526	-100.2388889	18.85388889	328_8	BTEJ	22BTEJ	BTEJ_328_8	37
1527	-104.5438889	20.78166667	335_10	BGUA	02BGUA	BGUA_335_10	5
1528	-104.5438889	20.78166667	335_11	BGUA	02BGUA	BGUA_335_11	5
1529	-104.5438889	20.78166667	335_12	BGUA	02BGUA	BGUA_335_12	5
1530	-104.5438889	20.78166667	335_13	BGUA	02BGUA	BGUA_335_13	5
1531	-104.5438889	20.78166667	335_14	BGUA	02BGUA	BGUA_335_14	5
1532	-104.5438889	20.78166667	335_15	BGUA	02BGUA	BGUA_335_15	5
1533	-104.5438889	20.78166667	335_1	BGUA	02BGUA	BGUA_335_1	5
1534	-104.5438889	20.78166667	335_3	BGUA	02BGUA	BGUA_335_3	5
1535	-104.5438889	20.78166667	335_4	BGUA	02BGUA	BGUA_335_4	5
1536	-104.5438889	20.78166667	335_5	BGUA	02BGUA	BGUA_335_5	5
1537	-104.5438889	20.78166667	335_6	BGUA	02BGUA	BGUA_335_6	5
1538	-104.5438889	20.78166667	335_7	BGUA	02BGUA	BGUA_335_7	5
1539	-104.5438889	20.78166667	335_8	BGUA	02BGUA	BGUA_335_8	5
1540	-104.5438889	20.78166667	335_9	BGUA	02BGUA	BGUA_335_9	5
1541	-104.5411111	20.80444444	83_10	BGUA	02BGUA	BGUA_83_10	5
1542	-104.5411111	20.80444444	83_11	BGUA	02BGUA	BGUA_83_11	5
1543	-104.5411111	20.80444444	83_12	BGUA	02BGUA	BGUA_83_12	5
1544	-104.5411111	20.80444444	83_13	BGUA	02BGUA	BGUA_83_13	5
1545	-104.5411111	20.80444444	83_14	BGUA	02BGUA	BGUA_83_14	5
1546	-104.5411111	20.80444444	83_15	BGUA	02BGUA	BGUA_83_15	5
1547	-104.5411111	20.80444444	83_1	BGUA	02BGUA	BGUA_83_1	5
1548	-104.5411111	20.80444444	83_2	BGUA	02BGUA	BGUA_83_2	5
1549	-104.5411111	20.80444444	83_3	BGUA	02BGUA	BGUA_83_3	5
1550	-104.5411111	20.80444444	83_4	BGUA	02BGUA	BGUA_83_4	5
1551	-104.5411111	20.80444444	83_5	BGUA	02BGUA	BGUA_83_582	5
1552	-104.5411111	20.80444444	83_6	BGUA	02BGUA	BGUA_83_6	5
1553	-104.5411111	20.80444444	83_7	BGUA	02BGUA	BGUA_83_7	5
1554	-104.5411111	20.80444444	83_8	BGUA	02BGUA	BGUA_83_8	5
1555	-104.5411111	20.80444444	83_9	BGUA	02BGUA	BGUA_83_9	5
1556	-104.5558333	20.83638889	84_10	BGUA	02BGUA	BGUA_84_10	10
1557	-104.5558333	20.83638889	84_11	BGUA	02BGUA	BGUA_84_11	10
1558	-104.5558333	20.83638889	84_13	BGUA	02BGUA	BGUA_84_13	10
1559	-104.5558333	20.83638889	84_15	BGUA	02BGUA	BGUA_84_15	10
1560	-104.5558333	20.83638889	84_1	BGUA	02BGUA	BGUA_84_1	10
1561	-104.5558333	20.83638889	84_2	BGUA	02BGUA	BGUA_84_2	10
1562	-104.5558333	20.83638889	84_3	BGUA	02BGUA	BGUA_84_3	10
1563	-104.5558333	20.83638889	84_4	BGUA	02BGUA	BGUA_84_4	10
1564	-104.5558333	20.83638889	84_5	BGUA	02BGUA	BGUA_84_5	10
1565	-104.5558333	20.83638889	84_7	BGUA	02BGUA	BGUA_84_7	10
1566	-104.5091667	20.675	85_10	BGUA	02BGUA	BGUA_85_10	5
1567	-104.5091667	20.675	85_11	BGUA	02BGUA	BGUA_85_11	5
1568	-104.5091667	20.675	85_12	BGUA	02BGUA	BGUA_85_12	5
1569	-104.5091667	20.675	85_13	BGUA	02BGUA	BGUA_85_13	5
1570	-104.5091667	20.675	85_14	BGUA	02BGUA	BGUA_85_14	5
1571	-104.5091667	20.675	85_15	BGUA	02BGUA	BGUA_85_15	5
1572	-104.5091667	20.675	85_1	BGUA	02BGUA	BGUA_85_160	5
1573	-104.5091667	20.675	85_2	BGUA	02BGUA	BGUA_85_2	5
1574	-104.5091667	20.675	85_3	BGUA	02BGUA	BGUA_85_3	5
1575	-104.5091667	20.675	85_4	BGUA	02BGUA	BGUA_85_484	5
1576	-104.5091667	20.675	85_5	BGUA	02BGUA	BGUA_85_592	5
1577	-104.5091667	20.675	85_6	BGUA	02BGUA	BGUA_85_6	5
1578	-104.5091667	20.675	85_7	BGUA	02BGUA	BGUA_85_713	5
1579	-104.5091667	20.675	85_8	BGUA	02BGUA	BGUA_85_8	5
1580	-104.5091667	20.675	85_9	BGUA	02BGUA	BGUA_85_9	5
1581	-104.5841667	20.79722222	86_10	BGUA	02BGUA	BGUA_86_10	10
1582	-104.5841667	20.79722222	86_11	BGUA	02BGUA	BGUA_86_11	10
1583	-104.5841667	20.79722222	86_13	BGUA	02BGUA	BGUA_86_13	10
1584	-104.5841667	20.79722222	86_14	BGUA	02BGUA	BGUA_86_14	10
1585	-104.5841667	20.79722222	86_15	BGUA	02BGUA	BGUA_86_15	10
1586	-104.5841667	20.79722222	86_1	BGUA	02BGUA	BGUA_86_1	10
1587	-104.5841667	20.79722222	86_2	BGUA	02BGUA	BGUA_86_2	10
1588	-104.5841667	20.79722222	86_3	BGUA	02BGUA	BGUA_86_3	10
1589	-104.5841667	20.79722222	86_4	BGUA	02BGUA	BGUA_86_4	10
1590	-104.5841667	20.79722222	86_6	BGUA	02BGUA	BGUA_86_6	10
1591	-104.5841667	20.79722222	86_7	BGUA	02BGUA	BGUA_86_7	10
1592	-104.5841667	20.79722222	86_9	BGUA	02BGUA	BGUA_86_9	10
1593	-104.5425	20.78611111	87_10	BGUA	02BGUA	BGUA_87_10	5
1594	-104.5425	20.78611111	87_11	BGUA	02BGUA	BGUA_87_11	5
1595	-104.5425	20.78611111	87_12	BGUA	02BGUA	BGUA_87_12	5
1596	-104.5425	20.78611111	87_13	BGUA	02BGUA	BGUA_87_13	5
1597	-104.5425	20.78611111	87_14	BGUA	02BGUA	BGUA_87_14	5
1598	-104.5425	20.78611111	87_15	BGUA	02BGUA	BGUA_87_15	5
1599	-104.5425	20.78611111	87_16	BGUA	02BGUA	BGUA_87_16	5
1600	-104.5425	20.78611111	87_18	BGUA	02BGUA	BGUA_87_18	5
1601	-104.5425	20.78611111	87_19	BGUA	02BGUA	BGUA_87_19	5
1602	-104.5425	20.78611111	87_1	BGUA	02BGUA	BGUA_87_1	5
1603	-104.5425	20.78611111	87_20	BGUA	02BGUA	BGUA_87_20	5
1604	-104.5425	20.78611111	87_21	BGUA	02BGUA	BGUA_87_21	5
1605	-104.5425	20.78611111	87_22	BGUA	02BGUA	BGUA_87_22	5
1606	-104.5425	20.78611111	87_23	BGUA	02BGUA	BGUA_87_23	5
1607	-104.5425	20.78611111	87_24	BGUA	02BGUA	BGUA_87_24	5
1608	-104.5425	20.78611111	87_25	BGUA	02BGUA	BGUA_87_25	5
1609	-104.5425	20.78611111	87_26	BGUA	02BGUA	BGUA_87_26	5
1610	-104.5425	20.78611111	87_27	BGUA	02BGUA	BGUA_87_27	5
1611	-104.5425	20.78611111	87_28	BGUA	02BGUA	BGUA_87_28	5
1612	-104.5425	20.78611111	87_29	BGUA	02BGUA	BGUA_87_29	5
1613	-104.5425	20.78611111	87_2	BGUA	02BGUA	BGUA_87_2	5
1614	-104.5425	20.78611111	87_30	BGUA	02BGUA	BGUA_87_30	5
1615	-104.5425	20.78611111	87_4	BGUA	02BGUA	BGUA_87_4	5
1616	-104.5425	20.78611111	87_5	BGUA	02BGUA	BGUA_87_5	5
1617	-104.5425	20.78611111	87_6	BGUA	02BGUA	BGUA_87_638	5
1618	-104.5425	20.78611111	87_7	BGUA	02BGUA	BGUA_87_7	5
1619	-104.5425	20.78611111	87_8	BGUA	02BGUA	BGUA_87_8	5
1620	-104.2258333	20.61083333	88_10	BQUE	03BQUE	BQUE_88_10	5
1621	-104.2258333	20.61083333	88_11	BQUE	03BQUE	BQUE_88_11	5
1622	-104.2258333	20.61083333	88_12	BQUE	03BQUE	BQUE_88_12	5
1623	-104.2258333	20.61083333	88_13	BQUE	03BQUE	BQUE_88_13	5
1624	-104.2258333	20.61083333	88_14	BQUE	03BQUE	BQUE_88_14	5
1625	-104.2258333	20.61083333	88_15	BQUE	03BQUE	BQUE_88_15	5
1626	-104.2258333	20.61083333	88_1	BQUE	03BQUE	BQUE_88_1	5
1627	-104.2258333	20.61083333	88_2	BQUE	03BQUE	BQUE_88_2	5
1628	-104.2258333	20.61083333	88_4	BQUE	03BQUE	BQUE_88_4	5
1629	-104.2258333	20.61083333	88_5	BQUE	03BQUE	BQUE_88_5	5
1630	-104.2258333	20.61083333	88_6	BQUE	03BQUE	BQUE_88_6	5
1631	-104.2258333	20.61083333	88_7	BQUE	03BQUE	BQUE_88_7	5
1632	-104.2258333	20.61083333	88_8	BQUE	03BQUE	BQUE_88_8	5
1633	-104.2258333	20.61083333	88_9	BQUE	03BQUE	BQUE_88_9	5
1634	-104.385	20.78722222	89_10	BGUA	02BGUA	BGUA_89_10	10
1635	-104.385	20.78722222	89_11	BGUA	02BGUA	BGUA_89_11	10
1636	-104.385	20.78722222	89_12	BGUA	02BGUA	BGUA_89_12	10
1637	-104.385	20.78722222	89_13	BGUA	02BGUA	BGUA_89_13	10
1638	-104.385	20.78722222	89_14	BGUA	02BGUA	BGUA_89_14	10
1639	-104.385	20.78722222	89_15	BGUA	02BGUA	BGUA_89_15	10
1640	-104.385	20.78722222	89_1	BGUA	02BGUA	BGUA_89_1	10
1641	-104.385	20.78722222	89_2	BGUA	02BGUA	BGUA_89_2	10
1642	-104.385	20.78722222	89_3	BGUA	02BGUA	BGUA_89_3	10
1643	-104.385	20.78722222	89_4	BGUA	02BGUA	BGUA_89_4	10
1644	-104.385	20.78722222	89_5	BGUA	02BGUA	BGUA_89_5	10
1645	-104.385	20.78722222	89_6	BGUA	02BGUA	BGUA_89_6	10
1646	-104.385	20.78722222	89_7	BGUA	02BGUA	BGUA_89_7	10
1647	-104.385	20.78722222	89_8	BGUA	02BGUA	BGUA_89_8	10
1648	-104.385	20.78722222	89_9	BGUA	02BGUA	BGUA_89_9	10
1649	-104.4177778	20.62638889	90_10	BGUA	02BGUA	BGUA_90_10	5
1650	-104.4177778	20.62638889	90_11	BGUA	02BGUA	BGUA_90_11	5
1651	-104.4177778	20.62638889	90_12	BGUA	02BGUA	BGUA_90_12	5
1652	-104.4177778	20.62638889	90_14	BGUA	02BGUA	BGUA_90_14	5
1653	-104.4177778	20.62638889	90_15	BGUA	02BGUA	BGUA_90_15	5
1654	-104.4177778	20.62638889	90_1	BGUA	02BGUA	BGUA_90_1	5
1655	-104.4177778	20.62638889	90_2	BGUA	02BGUA	BGUA_90_2	5
1656	-104.4177778	20.62638889	90_3	BGUA	02BGUA	BGUA_90_3	5
1657	-104.4177778	20.62638889	90_4	BGUA	02BGUA	BGUA_90_4	5
1658	-104.4177778	20.62638889	90_5	BGUA	02BGUA	BGUA_90_5	5
1659	-104.4177778	20.62638889	90_6	BGUA	02BGUA	BGUA_90_6	5
1660	-104.4177778	20.62638889	90_7	BGUA	02BGUA	BGUA_90_7	5
1661	-104.4177778	20.62638889	90_8	BGUA	02BGUA	BGUA_90_8	5
1662	-104.4177778	20.62638889	90_9	BGUA	02BGUA	BGUA_90_9	5
1663	-104.1586667	19.90456667	91_10	BEJU	04BEJU	BEJU_91_10	5
1664	-104.1586667	19.90456667	91_13	BEJU	04BEJU	BEJU_91_13	5
1665	-104.1586667	19.90456667	91_14	BEJU	04BEJU	BEJU_91_14	5
1666	-104.1586667	19.90456667	91_15	BEJU	04BEJU	BEJU_91_15	5
1667	-104.1586667	19.90456667	91_1	BEJU	04BEJU	BEJU_91_108	5
1668	-104.1586667	19.90456667	91_2	BEJU	04BEJU	BEJU_91_216	5
1669	-104.1586667	19.90456667	91_3	BEJU	04BEJU	BEJU_91_3	5
1670	-104.1586667	19.90456667	91_4	BEJU	04BEJU	BEJU_91_4	5
1671	-104.1586667	19.90456667	91_5	BEJU	04BEJU	BEJU_91_5	5
1672	-104.1586667	19.90456667	91_6	BEJU	04BEJU	BEJU_91_6	5
1673	-104.1586667	19.90456667	91_7	BEJU	04BEJU	BEJU_91_7	5
1674	-104.1586667	19.90456667	91_8	BEJU	04BEJU	BEJU_91_8	5
1675	-104.1586667	19.90456667	91_9	BEJU	04BEJU	BEJU_91_9	5
1676	-104.0928333	19.92333333	92_10	BEJU	04BEJU	BEJU_92_10	5
1677	-104.0928333	19.92333333	92_11	BEJU	04BEJU	BEJU_92_11	5
1678	-104.0928333	19.92333333	92_12	BEJU	04BEJU	BEJU_92_12	5
1679	-104.0928333	19.92333333	92_13	BEJU	04BEJU	BEJU_92_13	5
1680	-104.0928333	19.92333333	92_14	BEJU	04BEJU	BEJU_92_14	5
1681	-104.0928333	19.92333333	92_1	BEJU	04BEJU	BEJU_92_1	5
1682	-104.0928333	19.92333333	92_3	BEJU	04BEJU	BEJU_92_3	5
1683	-104.0928333	19.92333333	92_4	BEJU	04BEJU	BEJU_92_4	5
1684	-104.0928333	19.92333333	92_5	BEJU	04BEJU	BEJU_92_5	5
1685	-104.0928333	19.92333333	92_6	BEJU	04BEJU	BEJU_92_6	5
1686	-104.0928333	19.92333333	92_7	BEJU	04BEJU	BEJU_92_7	5
1687	-104.0928333	19.92333333	92_8	BEJU	04BEJU	BEJU_92_8	5
1688	-104.0928333	19.92333333	92_9	BEJU	04BEJU	BEJU_92_9	5
1689	-103.9841667	19.95166667	93_10	BEJU	04BEJU	BEJU_93_10	5
1690	-103.9841667	19.95166667	93_11	BEJU	04BEJU	BEJU_93_11	5
1691	-103.9841667	19.95166667	93_12	BEJU	04BEJU	BEJU_93_12	5
1692	-103.9841667	19.95166667	93_13	BEJU	04BEJU	BEJU_93_13	5
1693	-103.9841667	19.95166667	93_15	BEJU	04BEJU	BEJU_93_15	5
1694	-103.9841667	19.95166667	93_1	BEJU	04BEJU	BEJU_93_1	5
1695	-103.9841667	19.95166667	93_2	BEJU	04BEJU	BEJU_93_2	5
1696	-103.9841667	19.95166667	93_3	BEJU	04BEJU	BEJU_93_3	5
1697	-103.9841667	19.95166667	93_4	BEJU	04BEJU	BEJU_93_4	5
1698	-103.9841667	19.95166667	93_5	BEJU	04BEJU	BEJU_93_5	5
1699	-103.9841667	19.95166667	93_6	BEJU	04BEJU	BEJU_93_6	5
1700	-103.9841667	19.95166667	93_8	BEJU	04BEJU	BEJU_93_8	5
1701	-103.9841667	19.95166667	93_9	BEJU	04BEJU	BEJU_93_9	5
1702	-104.2199167	19.8653	94_10	BEJU	04BEJU	BEJU_94_10	5
1703	-104.2199167	19.8653	94_11	BEJU	04BEJU	BEJU_94_11	5
1704	-104.2199167	19.8653	94_12	BEJU	04BEJU	BEJU_94_12	5
1705	-104.2199167	19.8653	94_13	BEJU	04BEJU	BEJU_94_13	5
1706	-104.2199167	19.8653	94_14	BEJU	04BEJU	BEJU_94_14	5
1707	-104.2199167	19.8653	94_15	BEJU	04BEJU	BEJU_94_15	5
1708	-104.2199167	19.8653	94_4	BEJU	04BEJU	BEJU_94_4	5
1709	-104.2199167	19.8653	94_5	BEJU	04BEJU	BEJU_94_5	5
1710	-104.2199167	19.8653	94_6	BEJU	04BEJU	BEJU_94_6	5
1711	-104.2199167	19.8653	94_7	BEJU	04BEJU	BEJU_94_7	5
1712	-104.2199167	19.8653	94_8	BEJU	04BEJU	BEJU_94_8	5
1713	-104.2199167	19.8653	94_9	BEJU	04BEJU	BEJU_94_9	5
1714	-104.0463833	19.99068333	95_10	BEJU	04BEJU	BEJU_95_10	5
1715	-104.0463833	19.99068333	95_11	BEJU	04BEJU	BEJU_95_11	5
1716	-104.0463833	19.99068333	95_12	BEJU	04BEJU	BEJU_95_12	5
1717	-104.0463833	19.99068333	95_13	BEJU	04BEJU	BEJU_95_13	5
1718	-104.0463833	19.99068333	95_14	BEJU	04BEJU	BEJU_95_14	5
1719	-104.0463833	19.99068333	95_15	BEJU	04BEJU	BEJU_95_15	5
1720	-104.0463833	19.99068333	95_1	BEJU	04BEJU	BEJU_95_1	5
1721	-104.0463833	19.99068333	95_2	BEJU	04BEJU	BEJU_95_2	5
1722	-104.0463833	19.99068333	95_3	BEJU	04BEJU	BEJU_95_3	5
1723	-104.0463833	19.99068333	95_4	BEJU	04BEJU	BEJU_95_448	5
1724	-104.0463833	19.99068333	95_5	BEJU	04BEJU	BEJU_95_5	5
1725	-104.0463833	19.99068333	95_6	BEJU	04BEJU	BEJU_95_6	5
1726	-104.0463833	19.99068333	95_7	BEJU	04BEJU	BEJU_95_7	5
1727	-104.0463833	19.99068333	95_8	BEJU	04BEJU	BEJU_95_8	5
1728	-104.0463833	19.99068333	95_9	BEJU	04BEJU	BEJU_95_9	5
1729	-99.50277778	18.95333333	96_10	MALI	29MALI	MALI_96_10	8
1730	-99.50277778	18.95333333	96_11	MALI	29MALI	MALI_96_11	8
1731	-99.50277778	18.95333333	96_12	MALI	29MALI	MALI_96_12	8
1732	-99.50277778	18.95333333	96_13	MALI	29MALI	MALI_96_13	8
1733	-99.50277778	18.95333333	96_14	MALI	29MALI	MALI_96_14	8
1734	-99.50277778	18.95333333	96_15	MALI	29MALI	MALI_96_15	8
1735	-99.50277778	18.95333333	96_1	MALI	29MALI	MALI_96_1	8
1736	-99.50277778	18.95333333	96_2	MALI	29MALI	MALI_96_2	8
1737	-99.50277778	18.95333333	96_3	MALI	29MALI	MALI_96_3	8
1738	-99.50277778	18.95333333	96_4	MALI	29MALI	MALI_96_4	8
1739	-99.50277778	18.95333333	96_5	MALI	29MALI	MALI_96_5	8
1740	-99.50277778	18.95333333	96_6	MALI	29MALI	MALI_96_6	8
1741	-99.50277778	18.95333333	96_7	MALI	29MALI	MALI_96_7	8
1742	-99.50277778	18.95333333	96_9	MALI	29MALI	MALI_96_9	8
1743	-99.03027778	18.975	97_10	BMOR	32BMOR	BMOR_97_10	8
1744	-99.03027778	18.975	97_12	BMOR	32BMOR	BMOR_97_12	8
1745	-99.03027778	18.975	97_13	BMOR	32BMOR	BMOR_97_13	8
1746	-99.03027778	18.975	97_1	BMOR	32BMOR	BMOR_97_1	8
1747	-99.03027778	18.975	97_2	BMOR	32BMOR	BMOR_97_2	8
1748	-99.03027778	18.975	97_3	BMOR	32BMOR	BMOR_97_3	8
1749	-99.03027778	18.975	97_4	BMOR	32BMOR	BMOR_97_4	8
1750	-99.03027778	18.975	97_5	BMOR	32BMOR	BMOR_97_5	8
1751	-99.03027778	18.975	97_6	BMOR	32BMOR	BMOR_97_6	8
1752	-99.03027778	18.975	97_7	BMOR	32BMOR	BMOR_97_7	8
1753	-99.03027778	18.975	97_9	BMOR	32BMOR	BMOR_97_9	8
1754	-99.05361111	18.97055556	98_1	BMOR	32BMOR	BMOR_98_1	8
1755	-99.05361111	18.97055556	98_2	BMOR	32BMOR	BMOR_98_2	8
1756	-99.05361111	18.97055556	98_3	BMOR	32BMOR	BMOR_98_3	8
1757	-99.78444444	18.50444444	99_10	BIXC	26BIXC	BIXC_99_10	37
1758	-99.78444444	18.50444444	99_11	BIXC	26BIXC	BIXC_99_11	37
1759	-99.78444444	18.50444444	99_12	BIXC	26BIXC	BIXC_99_12	37
1760	-99.78444444	18.50444444	99_13	BIXC	26BIXC	BIXC_99_13	37
1761	-99.78444444	18.50444444	99_14	BIXC	26BIXC	BIXC_99_14	37
1762	-99.78444444	18.50444444	99_1	BIXC	26BIXC	BIXC_99_1	37
1763	-99.78444444	18.50444444	99_2	BIXC	26BIXC	BIXC_99_2	37
1764	-99.78444444	18.50444444	99_3	BIXC	26BIXC	BIXC_99_3	37
1765	-99.78444444	18.50444444	99_4	BIXC	26BIXC	BIXC_99_4	37
1766	-99.78444444	18.50444444	99_5	BIXC	26BIXC	BIXC_99_5	37
1767	-99.78444444	18.50444444	99_6	BIXC	26BIXC	BIXC_99_6	37
1768	-99.78444444	18.50444444	99_7	BIXC	26BIXC	BIXC_99_7	37
1769	-99.78444444	18.50444444	99_8	BIXC	26BIXC	BIXC_99_8	37
