# Supplementary material for: Incorporating evolutionary and threat processes into crop wild relatives conservation
Source: Nat Commun. 2022 Oct 21;13:6254. doi: 10.1038/s41467-022-33703-0 (PMC9587227; doi:10.1038/s41467-022-33703-0)
Supplement: Supplementary file 17 — Source Data [file 41467_2022_33703_MOESM17_ESM.zip › Source_data/Fig.3d/sols_summary_spp.txt]

Solution	Richness	shannon	simpson	Area	Prop_to_AreaSP	mean.prop	median.prop	Dist.to.Optimun	sp
ENM_sp	64	3.21695621528971	0.934155913795299	473887	1	NA	NA	0	Capsicum annuum glabriusculum
Scenario_SDM	58	2.90838251864111	0.917991201878079	127904	0.269904006651375	0.378626752333906	0.258076731458108	100555.533855676	Capsicum annuum glabriusculum
Scenario_SDM_LZ	59	2.92998652754478	0.921073318966803	127082	0.268169415915609	0.408309575056682	0.309241764158794	104980.322618098	Capsicum annuum glabriusculum
Scenario_SDM_PGD	61	3.56561566225797	0.967777755278229	142830	0.301400966897172	0.548008515473022	0.449598563705317	104108.491253115	Capsicum annuum glabriusculum
Scenario_SDM_vs_PGD	64	3.71884965329481	0.972039844485263	124221	0.262132111663751	0.652552797576004	0.642169879104058	106906.695113075	Capsicum annuum glabriusculum
Scenario_SDM_PGD_ADMU	63	3.18279384887917	0.941893696029832	129665	0.273620082424713	0.440706553237247	0.332976824734702	100120.976912933	Capsicum annuum glabriusculum
ENM_sp	61	3.08308654424168	0.929689572564859	452533	1	NA	NA	0	Capsicum frutescens
Scenario_SDM	51	3.01248349866611	0.931975174337416	138803	0.30672459246066	0.422061077198197	0.32436674991081	98274.9493004194	Capsicum frutescens
Scenario_SDM_LZ	51	2.9621473906365	0.925239657329664	142109	0.314030137028681	0.444400428756013	0.446613088404133	102066.628150439	Capsicum frutescens
Scenario_SDM_PGD	57	3.47738581531156	0.964421141405408	129280	0.285680823276976	0.596224440340527	0.55226264418811	102742.736974445	Capsicum frutescens
Scenario_SDM_vs_PGD	61	3.5948239729965	0.967579046879276	120299	0.265834756802266	0.712178125299366	0.777777777777778	104925.105051174	Capsicum frutescens
Scenario_SDM_PGD_ADMU	59	3.21003124434553	0.946256380413833	137907	0.304744626358741	0.474285261098459	0.414280864546792	98099.5684699989	Capsicum frutescens
ENM_sp	27	2.2024243758758	0.849469513879594	36419	1	NA	NA	0	Capsicum lanceolatum
Scenario_SDM	26	2.176577450378	0.84050282120564	32057	0.880227353853758	0.883041672496945	1	3443.31468210502	Capsicum lanceolatum
Scenario_SDM_LZ	27	2.19677310451396	0.845281599685993	33604	0.922705181361377	0.91862073219552	1	1673.42911412465	Capsicum lanceolatum
Scenario_SDM_PGD	25	2.28885506253338	0.863118171189377	23363	0.641505807408221	0.765545251407544	1	7471.1790234206	Capsicum lanceolatum
Scenario_SDM_vs_PGD	27	2.47581695949389	0.892762828025334	21704	0.595952662071995	0.911951977436911	1	7690.31345264938	Capsicum lanceolatum
Scenario_SDM_PGD_ADMU	27	2.20767300794966	0.841007192211829	31395	0.862050028831105	0.938369533441713	1	4000.57920806475	Capsicum lanceolatum
ENM_sp	71	3.50728065510342	0.952650742462308	447506	1	NA	NA	0	Capsicum rhomboideum
Scenario_SDM	65	3.28066888847375	0.943166869562721	163815	0.366062131010534	0.449079922127411	0.445307708035167	69485.3339849497	Capsicum rhomboideum
Scenario_SDM_LZ	64	3.27094998007865	0.944305550488675	137678	0.307656210196064	0.418348386141244	0.334140435835351	75180.8715565336	Capsicum rhomboideum
Scenario_SDM_PGD	68	3.77121687592394	0.973326442155196	153421	0.342835626784892	0.586595544255472	0.53460972017673	79261.6205928191	Capsicum rhomboideum
Scenario_SDM_vs_PGD	71	3.87326827337308	0.974782824077201	164294	0.367132507720567	0.662597259178448	0.638411138411138	77189.5714070236	Capsicum rhomboideum
Scenario_SDM_PGD_ADMU	71	3.47810983911739	0.953126378777909	176207	0.393753379842952	0.528819603568101	0.526735030214247	68863.5535461248	Capsicum rhomboideum
ENM_sp	60	3.36355121511561	0.956779706208587	397607	1	NA	NA	0	Cucurbita argyrosperma var sororia
Scenario_SDM	55	2.86974915201564	0.916033087568938	78738	0.198029712756566	0.336444977459849	0.21703453413505	70817.407683422	Cucurbita argyrosperma var sororia
Scenario_SDM_LZ	54	2.89382094289591	0.918989604165685	88126	0.22164096708559	0.365089332377431	0.267718517105694	68143.5411245996	Cucurbita argyrosperma var sororia
Scenario_SDM_PGD	56	3.52277172143874	0.967663365147427	145737	0.366535297416796	0.559700968217744	0.521486165017332	62654.1362880377	Cucurbita argyrosperma var sororia
Scenario_SDM_vs_PGD	60	3.58189462610744	0.968557729327618	132337	0.332833677475497	0.66963584031431	0.655710049724806	62935.6067897975	Cucurbita argyrosperma var sororia
Scenario_SDM_PGD_ADMU	59	3.11086307418128	0.933682710060502	86427	0.217367903482585	0.443783438164617	0.336328981244401	69265.0084097302	Cucurbita argyrosperma var sororia
ENM_sp	8	1.50856304183035	0.728023467363821	105035	1	NA	NA	0	Cucurbita cordata
Scenario_SDM	8	1.54557656152395	0.740390292019738	45666	0.434769362593421	0.494459593362269	0.44634212717553	33156.9553035257	Cucurbita cordata
Scenario_SDM_LZ	8	1.41806742733534	0.717731901871491	45173	0.430075689056029	0.527605709111768	0.54666657870493	32375.4714251391	Cucurbita cordata
Scenario_SDM_PGD	8	1.71881202538554	0.790994574620286	20109	0.191450468891322	0.421122388509634	0.220814911424834	45807.401694486	Cucurbita cordata
Scenario_SDM_vs_PGD	8	1.82916136094524	0.817455076532825	11810	0.112438710905889	0.3748263434408	0.166223173941078	49988.6973124925	Cucurbita cordata
Scenario_SDM_PGD_ADMU	8	1.56311279576664	0.749591532774154	37365	0.355738563336031	0.448938283010864	0.372012216531862	36819.0093294211	Cucurbita cordata
ENM_sp	24	2.42165065623926	0.891835821284528	327643	1	NA	NA	0	Cucurbita digitata
Scenario_SDM	18	2.11778619155088	0.853387505294733	66092	0.201719554515128	0.282888602006829	0.199424287520873	92385.1062617779	Cucurbita digitata
Scenario_SDM_LZ	20	2.40228353854449	0.888576988071052	67479	0.205952820600471	0.386719449106374	0.187892716686373	90306.3106100565	Cucurbita digitata
Scenario_SDM_PGD	21	2.5872328332783	0.913072272837103	39809	0.121501146064467	0.342664802260758	0.178790666831581	98822.377030711	Cucurbita digitata
Scenario_SDM_vs_PGD	24	2.75539851670455	0.924456704046475	32037	0.0977802058948306	0.488323881689607	0.239844124823688	99879.6705841584	Cucurbita digitata
Scenario_SDM_PGD_ADMU	24	2.44302090615321	0.899214335782495	60723	0.185332816510653	0.429252444896866	0.28007031770012	91117.8503477776	Cucurbita digitata
ENM_sp	57	2.66825140195499	0.90499092563039	972303	1	NA	NA	0	Cucurbita foetidissima
Scenario_SDM	45	2.79290915449914	0.920892072692951	143703	0.147796520220549	0.340934288907302	0.202222222222222	280112.117877824	Cucurbita foetidissima
Scenario_SDM_LZ	51	2.87714484678669	0.923226112331261	108445	0.111534161675938	0.444251542176491	0.350375505488157	281569.829814915	Cucurbita foetidissima
Scenario_SDM_PGD	53	3.2804730437997	0.954327953681188	84944	0.0873637127520948	0.46399638856968	0.285425101214575	285275.754039841	Cucurbita foetidissima
Scenario_SDM_vs_PGD	57	3.21087743510382	0.939065846478849	131681	0.135432061816121	0.698429604880293	0.989956958393113	277258.622603518	Cucurbita foetidissima
Scenario_SDM_PGD_ADMU	57	3.04366580381577	0.934569341926135	145916	0.150072559685612	0.54451037811886	0.56864965691826	278814.283904179	Cucurbita foetidissima
ENM_sp	9	1.25889210611236	0.655843775013734	120654	1	NA	NA	0	Cucurbita lundelliana
Scenario_SDM	5	0.79952132469777	0.441602482193932	31770	0.263314933611816	0.122178093738769	0.00479616306954436	55743.7022093079	Cucurbita lundelliana
Scenario_SDM_LZ	7	0.731939937465289	0.320418535236826	23732	0.196694680657086	0.349310630402639	0.031950909860347	61119.7855199116	Cucurbita lundelliana
Scenario_SDM_PGD	6	1.5548510885823	0.779986248509495	24155	0.200200573540869	0.273670989996122	0.158163265306122	61834.6261329362	Cucurbita lundelliana
Scenario_SDM_vs_PGD	9	1.76678688929011	0.806924759398974	12183	0.100974687950669	0.581309105395232	0.673546985334058	66543.0658070396	Cucurbita lundelliana
Scenario_SDM_PGD_ADMU	9	1.61766314033137	0.778351834993899	30801	0.255283703814213	0.712638786814847	0.962666666666667	58031.9932881854	Cucurbita lundelliana
ENM_sp	37	2.65461214623194	0.898912496114034	92128	1	NA	NA	0	Cucurbita okeechobeensis martinezii
Scenario_SDM	30	2.6139707560102	0.899159139106413	47023	0.510409430357763	0.60783799346724	0.764854614412137	17882.1510171456	Cucurbita okeechobeensis martinezii
Scenario_SDM_LZ	32	2.53999264641166	0.892717940783791	39291	0.426482719694338	0.548974160214082	0.560711188204683	21027.4063307865	Cucurbita okeechobeensis martinezii
Scenario_SDM_PGD	30	2.53513186767995	0.89518073625982	26297	0.285439822855158	0.457830697953445	0.375901132852729	24841.8177877546	Cucurbita okeechobeensis martinezii
Scenario_SDM_vs_PGD	37	3.01894217071967	0.938839519607032	37975	0.412198245918722	0.786785560134409	0.973865199449794	21140.4114198376	Cucurbita okeechobeensis martinezii
Scenario_SDM_PGD_ADMU	37	2.73758386927136	0.908231038724594	49080	0.53273706147968	0.722057198713432	0.847706422018349	17372.1880026668	Cucurbita okeechobeensis martinezii
ENM_sp	11	1.72299456436148	0.791789120875379	95699	1	NA	NA	0	Cucurbita palmata
Scenario_SDM	9	1.60608662930841	0.760879435671661	31941	0.333765243105989	0.388908653266681	0.33750339951047	30870.0194363398	Cucurbita palmata
Scenario_SDM_LZ	9	1.46777840754571	0.690540526642037	23827	0.248978568219104	0.402318182813741	0.145520734409623	35171.0766966267	Cucurbita palmata
Scenario_SDM_PGD	10	1.65272901111215	0.778126260867906	16510	0.172520089029143	0.440724034034414	0.208272058823529	36951.3743316808	Cucurbita palmata
Scenario_SDM_vs_PGD	11	2.01133637366746	0.858014312565385	13114	0.137033824804857	0.51753272684355	0.331520261082404	39209.9029710608	Cucurbita palmata
Scenario_SDM_PGD_ADMU	11	1.85761144155273	0.819524170786764	29974	0.313211214328258	0.609826539541921	0.572205602393255	32929.1256640683	Cucurbita palmata
ENM_sp	41	2.32536564290866	0.845172180371338	116454	1	NA	NA	0	Cucurbita pedolia
Scenario_SDM	32	2.13709372343223	0.793348856427058	32041	0.27513868136775	0.381129911792998	0.228260869565217	36146.2883710071	Cucurbita pedolia
Scenario_SDM_LZ	35	2.27897920788929	0.825704359559269	23788	0.20426949696876	0.397534271099236	0.289377289377289	38735.9396942942	Cucurbita pedolia
Scenario_SDM_PGD	38	2.62435494550174	0.904418030706097	29812	0.255998076493723	0.548887085123358	0.527472527472527	39245.8927022943	Cucurbita pedolia
Scenario_SDM_vs_PGD	41	2.52271481930527	0.849299182107501	55293	0.474805502601886	0.858752457792906	1	31494.1372163138	Cucurbita pedolia
Scenario_SDM_PGD_ADMU	40	2.32551720395995	0.811565012979429	36925	0.317077987875041	0.585530776554863	0.646551724137931	35681.2112042178	Cucurbita pedolia
ENM_sp	14	1.52303070091912	0.664970981438651	55165	1	NA	NA	0	Cucurbita pepo fraterna
Scenario_SDM	14	1.55910822689282	0.708398068723403	31215	0.565847910813016	0.784270877846758	0.935612432358124	16505.0723112624	Cucurbita pepo fraterna
Scenario_SDM_LZ	13	1.76042269490569	0.784458068678325	23271	0.421843560228406	0.57580419703052	0.656865269229948	22017.4433574836	Cucurbita pepo fraterna
Scenario_SDM_PGD	12	1.43841273430948	0.691503488096831	9911	0.179661016949153	0.331303189109179	0.188573532570342	28308.2390833482	Cucurbita pepo fraterna
Scenario_SDM_vs_PGD	14	2.06499487872743	0.847350529058162	13018	0.235982960210278	0.680897394034804	0.803539456015166	28020.825273357	Cucurbita pepo fraterna
Scenario_SDM_PGD_ADMU	14	1.73225549817556	0.753445366081491	30939	0.560844738511738	0.832632012541818	0.945963425914465	17653.0273324436	Cucurbita pepo fraterna
ENM_sp	26	2.03803198760688	0.821567737208864	118498	1	NA	NA	0	Cucurbita radicans
Scenario_SDM	23	2.01829649761901	0.825926836175553	69308	0.584887508649935	0.523870907127917	0.544314361500109	23342.5190157361	Cucurbita radicans
Scenario_SDM_LZ	22	1.94599004940956	0.819917186827532	51620	0.435619166568212	0.340384114033888	0.175506515025985	30162.3178486004	Cucurbita radicans
Scenario_SDM_PGD	22	2.14304479418119	0.850925514594384	27187	0.229430032574389	0.453003338348306	0.309424472998074	44813.77833881	Cucurbita radicans
Scenario_SDM_vs_PGD	26	2.26085944005643	0.852308599222282	52179	0.440336545764485	0.853990616989278	1	38249.9098953187	Cucurbita radicans
Scenario_SDM_PGD_ADMU	26	2.11493024954148	0.845032653606935	68188	0.575435872335398	0.743150923165422	0.857900720401347	25687.4577177268	Cucurbita radicans
ENM_sp	54	3.17694277372687	0.945837253048036	334462	1	NA	NA	0	Gossypium aridum
Scenario_SDM	49	2.6927235186646	0.893581342447248	39318	0.11755595553456	0.230466998747971	0.0821366510790618	70048.9534539953	Gossypium aridum
Scenario_SDM_LZ	44	2.71196111610921	0.904863746960891	36427	0.108912223212203	0.187884986763278	0.0612647354013439	70360.2628548245	Gossypium aridum
Scenario_SDM_PGD	47	3.19902347534102	0.955176570517665	107970	0.322816941834947	0.43134629552321	0.349125895966362	60963.0866016477	Gossypium aridum
Scenario_SDM_vs_PGD	54	3.42724878734323	0.960537911020567	109608	0.327714359179817	0.668979797827939	0.660671358586545	59132.0826455487	Gossypium aridum
Scenario_SDM_PGD_ADMU	50	2.99523040537682	0.92458533381422	46536	0.139136882515802	0.294238378554153	0.177426316667741	68740.6680357414	Gossypium aridum
ENM_sp	12	1.91116117902554	0.806044776690462	118125	1	NA	NA	0	Gossypium davidsonii
Scenario_SDM	9	1.28884658763468	0.636420518369363	31718	0.268512169312169	0.209345851402092	0.163350620734211	36191.8348664447	Gossypium davidsonii
Scenario_SDM_LZ	11	1.71011786475107	0.782573684514616	46135	0.390560846560847	0.357882047400645	0.28453855453953	33898.3130553719	Gossypium davidsonii
Scenario_SDM_PGD	12	2.04817610986633	0.851649647686548	29623	0.25077671957672	0.348438381118172	0.301208133318395	42298.1000755353	Gossypium davidsonii
Scenario_SDM_vs_PGD	12	2.18790331092356	0.865818572755384	17106	0.144812698412698	0.376038560000518	0.284892800789402	47625.1125038041	Gossypium davidsonii
Scenario_SDM_PGD_ADMU	12	1.67901166596422	0.737587441998808	29860	0.252783068783069	0.361123097724696	0.246874599263568	38181.0572273739	Gossypium davidsonii
ENM_sp	17	1.81097869003684	0.766781929980999	16653	1	NA	NA	0	Gossypium gossypioides
Scenario_SDM	17	1.81097869003684	0.766781929980999	16653	1	1	1	0	Gossypium gossypioides
Scenario_SDM_LZ	17	1.81097869003684	0.766781929980999	16653	1	1	1	0	Gossypium gossypioides
Scenario_SDM_PGD	16	1.8415065543893	0.79234844445014	7412	0.445084969675134	0.61153260319332	0.859375	5340.89514969167	Gossypium gossypioides
Scenario_SDM_vs_PGD	17	2.0043876670673	0.822029858730644	12008	0.721071278448328	0.934844261041553	1	3172.00267969622	Gossypium gossypioides
Scenario_SDM_PGD_ADMU	17	1.81097869003684	0.766781929980999	16653	1	1	1	0	Gossypium gossypioides
ENM_sp	8	1.20086963507688	0.666220359047305	26686	1	NA	NA	0	Gossypium harknesii
Scenario_SDM	8	1.20086963507688	0.666220359047305	26686	1	1	1	0	Gossypium harknesii
Scenario_SDM_LZ	8	1.21450659644064	0.67704921823928	23662	0.886682155437308	0.846425614451857	0.957153316177002	2334.02827746366	Gossypium harknesii
Scenario_SDM_PGD	5	1.1652683351351	0.657597040259645	6237	0.233718054410552	0.146110959974528	0.0670623346752352	12324.032822092	Gossypium harknesii
Scenario_SDM_vs_PGD	8	1.49569332696917	0.7467716452502	5269	0.197444352844188	0.68719744081842	0.976325757575758	12892.932986718	Gossypium harknesii
Scenario_SDM_PGD_ADMU	8	1.20086963507688	0.666220359047305	26686	1	1	1	0	Gossypium harknesii
ENM_sp	61	3.22754968813347	0.930764326519721	420906	1	NA	NA	0	Gossypium hirsutum
Scenario_SDM	53	2.81977705302069	0.898493098631843	96491	0.229245959905537	0.342696494835278	0.180222258012562	94380.6377759761	Gossypium hirsutum
Scenario_SDM_LZ	55	2.84968992814394	0.900556945754252	87180	0.207124631152799	0.368917978854716	0.18961937716263	99589.2639595253	Gossypium hirsutum
Scenario_SDM_PGD	56	3.47486361759801	0.964432452491353	119224	0.283255643777946	0.498664116412371	0.385227634511302	96557.044341674	Gossypium hirsutum
Scenario_SDM_vs_PGD	61	3.74763919779708	0.973147380107576	110142	0.261678379495659	0.616116260202866	0.624577226606539	98270.60384469	Gossypium hirsutum
Scenario_SDM_PGD_ADMU	60	3.16839977018455	0.939761910306942	100297	0.238288358920994	0.383768589687186	0.227132303559436	93807.6571448195	Gossypium hirsutum
ENM_sp	13	1.4092989392724	0.729560790916646	118141	1	NA	NA	0	Gossypium thurberi
Scenario_SDM	9	1.0876161724995	0.597492823079022	32077	0.271514546177872	0.218396559543424	0.17465480027202	43750.4164323038	Gossypium thurberi
Scenario_SDM_LZ	9	1.18108417503093	0.620573547600416	23837	0.201767379656512	0.370398473526758	0.1	52391.3967555743	Gossypium thurberi
Scenario_SDM_PGD	8	1.05871669552238	0.594584530808038	6284	0.0531906789344935	0.101108670243634	0.0126666350396129	57758.8244080504	Gossypium thurberi
Scenario_SDM_vs_PGD	13	1.70387790411665	0.774887899355362	10390	0.0879457597277829	0.692892165582668	1	57119.591306311	Gossypium thurberi
Scenario_SDM_PGD_ADMU	13	1.53250553796548	0.75117029552628	31482	0.266478191313769	0.717637467722913	0.940785498489426	45862.9489130387	Gossypium thurberi
ENM_sp	27	2.03152092650586	0.798999780730421	21096	1	NA	NA	0	Persea albida
Scenario_SDM	27	2.03152092650586	0.798999780730421	21096	1	1	1	0	Persea albida
Scenario_SDM_LZ	27	2.03152092650586	0.798999780730421	21096	1	1	1	0	Persea albida
Scenario_SDM_PGD	27	2.10058888331245	0.816226681296707	14515	0.688045127038301	0.834674791214346	1	4940.86480284575	Persea albida
Scenario_SDM_vs_PGD	27	2.32285657787403	0.868839631918413	14472	0.686006825938567	0.953018563163221	1	4786.30671812829	Persea albida
Scenario_SDM_PGD_ADMU	27	2.03152092650586	0.798999780730421	21096	1	1	1	0	Persea albida
ENM_sp	78	3.67201983883489	0.963086616802384	535525	1	NA	NA	0	Persea americana
Scenario_SDM	71	3.57966744008402	0.964146164302902	216501	0.404278044909201	0.469223967187957	0.418274954421001	78322.6548068948	Persea americana
Scenario_SDM_LZ	72	3.5749161241721	0.959805853706522	193219	0.360802950375799	0.529237570835029	0.464335149413238	83015.5836575278	Persea americana
Scenario_SDM_PGD	74	3.91726087375702	0.977459172561043	198109	0.369934176742449	0.651164250249567	0.724593871970123	83432.8739406716	Persea americana
Scenario_SDM_vs_PGD	78	3.94220322431386	0.976072230935965	208537	0.389406657018813	0.702465236722477	0.761050062166313	82359.7351501327	Persea americana
Scenario_SDM_PGD_ADMU	78	3.72937863820334	0.968336734186939	229867	0.429236730311377	0.598657153945587	0.602864220274658	76071.4384509719	Persea americana
ENM_sp	12	1.39392342225241	0.671267692066799	15661	1	NA	NA	0	Persea caerulea
Scenario_SDM	12	1.39392342225241	0.671267692066799	15661	1	1	1	0	Persea caerulea
Scenario_SDM_LZ	12	1.39392342225241	0.671267692066799	15661	1	1	1	0	Persea caerulea
Scenario_SDM_PGD	12	1.50064135931872	0.701556636109092	10189	0.650597024455654	0.820585036874646	1	4867.65713665209	Persea caerulea
Scenario_SDM_vs_PGD	12	1.7153741046832	0.777278165086033	8179	0.522252729710746	0.901096825189947	1	5876.96962728241	Persea caerulea
Scenario_SDM_PGD_ADMU	12	1.39392342225241	0.671267692066799	15661	1	1	1	0	Persea caerulea
ENM_sp	17	1.55584337403334	0.713572179823527	19573	1	NA	NA	0	Persea donnell smithii
Scenario_SDM	17	1.55584337403334	0.713572179823527	19573	1	1	1	0	Persea donnell smithii
Scenario_SDM_LZ	17	1.55584337403334	0.713572179823527	19573	1	1	1	0	Persea donnell smithii
Scenario_SDM_PGD	16	1.56577355437823	0.700439218033118	11924	0.609206560057222	0.730919002975258	1	6879.24668841	Persea donnell smithii
Scenario_SDM_vs_PGD	17	1.84028693289339	0.791156256379796	10910	0.557400500689726	0.911533444594108	1	6072.58750451568	Persea donnell smithii
Scenario_SDM_PGD_ADMU	17	1.55584337403334	0.713572179823527	19573	1	1	1	0	Persea donnell smithii
ENM_sp	40	2.78160960605184	0.915965448102084	107784	1	NA	NA	0	Persea hintonii
Scenario_SDM	37	2.52948257203175	0.900167910169888	58361	0.541462554739108	0.485622481024827	0.428571428571429	15832.3946704218	Persea hintonii
Scenario_SDM_LZ	36	2.44567515432554	0.896786726271812	41132	0.381615082015884	0.421784494091465	0.233481116159459	20846.3051402401	Persea hintonii
Scenario_SDM_PGD	37	2.71372583375728	0.920712237797181	54447	0.505149187263416	0.625250056664114	0.813587330818062	18527.1661891397	Persea hintonii
Scenario_SDM_vs_PGD	40	3.00592735657277	0.939300095674912	59311	0.550276478883693	0.84086831645456	0.99516674722088	18622.7390305508	Persea hintonii
Scenario_SDM_PGD_ADMU	40	2.69449033886141	0.913357479218686	58971	0.547122021821421	0.649807725494816	0.808323732718894	17068.9944929395	Persea hintonii
ENM_sp	67	3.31345956080691	0.948817118101416	194561	1	NA	NA	0	Persea liebmannii
Scenario_SDM	63	3.17494515891409	0.940269293402318	125044	0.642698176921377	0.568294861229975	0.675377416791737	17289.4900734521	Persea liebmannii
Scenario_SDM_LZ	60	3.21131588652322	0.942371077645122	112362	0.577515534973607	0.603477790978386	0.642116553450125	22194.300642282	Persea liebmannii
Scenario_SDM_PGD	64	3.49194226963697	0.962957088330226	101884	0.52366095980181	0.697608323449066	0.916055962691539	28834.7913292259	Persea liebmannii
Scenario_SDM_vs_PGD	67	3.57764824364426	0.96433062377562	106221	0.545952169242551	0.851064236001852	0.996923076923077	28154.2331808203	Persea liebmannii
Scenario_SDM_PGD_ADMU	67	3.26458672021952	0.944090923698198	126962	0.652556267700104	0.730660671264255	0.818181818181818	18091.4826645027	Persea liebmannii
ENM_sp	28	2.3868774929962	0.877116448342451	35231	1	NA	NA	0	Persea longipes
Scenario_SDM	27	2.3834842106213	0.876978206987222	31249	0.886974539468082	0.868571489551016	0.998790601243953	1720.6992764571	Persea longipes
Scenario_SDM_LZ	27	2.31397829520361	0.874048319444444	24000	0.681218245295336	0.759744048120505	0.978046190002712	4935.69336567822	Persea longipes
Scenario_SDM_PGD	26	2.20906485504689	0.824770311193754	10845	0.30782549459283	0.648609224450505	1	9960.48974699538	Persea longipes
Scenario_SDM_vs_PGD	28	2.65083059000275	0.913511703859489	18662	0.529703953904232	0.859031358767463	1	7529.8869181416	Persea longipes
Scenario_SDM_PGD_ADMU	28	2.46847161689147	0.889649510527806	30431	0.863756350940933	0.965399524212862	1	3292.97069528412	Persea longipes
ENM_sp	38	2.93009948555768	0.935357517317351	38311	1	NA	NA	0	Persea pallescens
Scenario_SDM	38	2.84279065332467	0.929778946105753	31609	0.825063297747383	0.732476791897915	0.872112215273123	2189.80044752941	Persea pallescens
Scenario_SDM_LZ	35	2.8297821225286	0.924767445278732	27465	0.716895930672653	0.688081074318656	0.883803276793453	3802.11125560523	Persea pallescens
Scenario_SDM_PGD	34	2.75276972585641	0.922239016184946	23281	0.607684477043147	0.646536802306348	0.952049586334306	4742.84492683453	Persea pallescens
Scenario_SDM_vs_PGD	38	3.03528114105477	0.94351744663005	27794	0.72548354258568	0.903665838442732	1	3938.81035339352	Persea pallescens
Scenario_SDM_PGD_ADMU	38	2.93151841677012	0.933911336059639	31424	0.820234397431547	0.904457450014457	0.990290397003794	2777.71326813982	Persea pallescens
ENM_sp	24	2.47556454023854	0.898976954391756	278805	1	NA	NA	0	Persea podadenia
Scenario_SDM	21	2.00641744485173	0.811833260054611	32101	0.115137820340381	0.134607148411767	0.0497651025258387	78255.6449976614	Persea podadenia
Scenario_SDM_LZ	22	1.8947193300629	0.772113811032013	44509	0.159642043722315	0.302620592972846	0.0626272852657218	79551.5724923147	Persea podadenia
Scenario_SDM_PGD	23	2.46484209511922	0.901414217092312	44328	0.158992844461183	0.330644718931275	0.180261180182276	77383.2706015971	Persea podadenia
Scenario_SDM_vs_PGD	24	2.7506635546886	0.924908805325564	53446	0.191696705582755	0.550608834876111	0.46280864439427	75897.7747170495	Persea podadenia
Scenario_SDM_PGD_ADMU	24	2.40864269251321	0.879506748483113	41323	0.148214702031886	0.312659201841346	0.178673081276195	76576.2451939242	Persea podadenia
ENM_sp	14	1.80994730381738	0.755693669648326	24369	1	NA	NA	0	Persea purpusii
Scenario_SDM	14	1.80994730381738	0.755693669648326	24369	1	1	1	0	Persea purpusii
Scenario_SDM_LZ	14	1.80507516573646	0.755400884157012	23300	0.956132791661537	0.934799659343071	0.955772829935718	540.983363884695	Persea purpusii
Scenario_SDM_PGD	12	1.55537562101501	0.735667270857715	7403	0.303787598998728	0.354236574568326	0.221863419044845	8621.40522188814	Persea purpusii
Scenario_SDM_vs_PGD	14	2.18932607756521	0.862545628391457	12117	0.497230087406131	0.813346484003639	0.892254729737538	8124.21171560663	Persea purpusii
Scenario_SDM_PGD_ADMU	14	1.80994730381738	0.755693669648326	24369	1	1	1	0	Persea purpusii
ENM_sp	42	2.71210844003985	0.909364424399561	156877	1	NA	NA	0	Persea schiedeana
Scenario_SDM	39	2.71080264434081	0.911664808651129	73023	0.46547932456638	0.626212554076403	0.742559428098683	31541.2471218245	Persea schiedeana
Scenario_SDM_LZ	37	2.58906012933184	0.889339205045573	82463	0.525653856205817	0.640125287722639	0.78101186499796	26170.0404661514	Persea schiedeana
Scenario_SDM_PGD	36	2.83288495174251	0.926002847845439	54455	0.347119080553555	0.627844952908981	0.985377358490566	36775.7783874115	Persea schiedeana
Scenario_SDM_vs_PGD	42	3.06414448588002	0.943960455798527	58184	0.370889295435277	0.784972523252197	1	35510.8764042793	Persea schiedeana
Scenario_SDM_PGD_ADMU	42	2.7770782128631	0.915250435143407	70836	0.451538466441862	0.68935052706813	0.842092574734812	33238.4791920449	Persea schiedeana
ENM_sp	12	1.39500220097216	0.686764888107393	15507	1	NA	NA	0	Persea vesticula
Scenario_SDM	12	1.39500220097216	0.686764888107393	15507	1	1	1	0	Persea vesticula
Scenario_SDM_LZ	12	1.39500220097216	0.686764888107393	15507	1	1	1	0	Persea vesticula
Scenario_SDM_PGD	11	1.46238975720154	0.691843354966016	11128	0.717611401302638	0.800730446569677	1	4055.84775355289	Persea vesticula
Scenario_SDM_vs_PGD	12	1.60214532285444	0.751282146520863	9487	0.611788224672728	0.913144799028592	1	4460.87525044133	Persea vesticula
Scenario_SDM_PGD_ADMU	12	1.39500220097216	0.686764888107393	15507	1	1	1	0	Persea vesticula
ENM_sp	38	2.50451590806362	0.882530271170166	290302	1	NA	NA	0	Phaseolus acolius acolius
Scenario_SDM	31	2.02046979458692	0.804570063083392	60489	0.208365770817976	0.312887762808027	0.144273531437046	77712.7265317593	Phaseolus acolius acolius
Scenario_SDM_LZ	31	1.99978641696531	0.805465477639641	58820	0.202616585486838	0.281339920732579	0.0939515462422323	84886.1293498531	Phaseolus acolius acolius
Scenario_SDM_PGD	34	2.79141833524509	0.929631289858868	64076	0.220721868950266	0.401211427347018	0.291612903225806	86169.2864772594	Phaseolus acolius acolius
Scenario_SDM_vs_PGD	38	3.00655853313144	0.938659163343345	64853	0.223398392019345	0.676426692445371	0.761324884792627	85343.1260207874	Phaseolus acolius acolius
Scenario_SDM_PGD_ADMU	37	2.4035391927409	0.866238741205927	57282	0.197318654366832	0.460966179713827	0.368850806451613	81729.1165374984	Phaseolus acolius acolius
ENM_sp	63	3.10017354744428	0.933855595007062	919547	1	NA	NA	0	Phaseolus acolius tenuifolius
Scenario_SDM	55	2.89862146952741	0.922776575882593	170324	0.185225986273676	0.36898617339234	0.154929577464789	210136.179462272	Phaseolus acolius tenuifolius
Scenario_SDM_LZ	56	3.1288990927138	0.939141625849256	177230	0.192736205979683	0.425345189219921	0.284829313299064	214012.705097151	Phaseolus acolius tenuifolius
Scenario_SDM_PGD	59	3.63900753084952	0.971234472731555	174324	0.189575954247037	0.568789941835885	0.609068142875972	217516.08999566	Phaseolus acolius tenuifolius
Scenario_SDM_vs_PGD	63	3.61608081707793	0.968681446057646	188077	0.204532231631445	0.639675382802948	0.711367889982912	212739.049344496	Phaseolus acolius tenuifolius
Scenario_SDM_PGD_ADMU	61	3.18705453211832	0.942488605944853	171914	0.186955098543087	0.459028147709935	0.342989026783493	210398.437349235	Phaseolus acolius tenuifolius
ENM_sp	21	1.7767046105812	0.748359056922734	336963	1	NA	NA	0	Phaseolus angustissimus
Scenario_SDM	13	1.52305351121748	0.710692100526367	40092	0.118980422182851	0.151442653105585	0.0148489915983318	161334.620218352	Phaseolus angustissimus
Scenario_SDM_LZ	15	1.71053535120578	0.767595477647759	38372	0.113876004190371	0.266358500945585	0.0574349055399969	158858.204858924	Phaseolus angustissimus
Scenario_SDM_PGD	14	2.03945506224008	0.847996154729109	29040	0.0861815688962883	0.231715359351439	0.0730788056779246	161500.04031888	Phaseolus angustissimus
Scenario_SDM_vs_PGD	21	2.47185255870193	0.90037953630808	30141	0.0894489899484513	0.589219764980729	0.567196928140428	161570.772251667	Phaseolus angustissimus
Scenario_SDM_PGD_ADMU	21	2.12564996541123	0.845384485905684	31208	0.0926155097147165	0.412009345979514	0.306122448979592	160712.374274665	Phaseolus angustissimus
ENM_sp	41	2.84599847341791	0.922378961240485	80964	1	NA	NA	0	Phaseolus chiapasanus
Scenario_SDM	39	2.67210373949982	0.900609978264049	41550	0.513191047873129	0.598549736239396	0.696853415195702	13726.1760880443	Phaseolus chiapasanus
Scenario_SDM_LZ	37	2.49133599037212	0.874974965990508	42811	0.52876587125142	0.628852919515928	0.855007204610951	13570.2569246127	Phaseolus chiapasanus
Scenario_SDM_PGD	39	2.92230969632779	0.930280461996667	48698	0.601477199743096	0.77700268993613	1	11434.9807170804	Phaseolus chiapasanus
Scenario_SDM_vs_PGD	41	3.07597531295405	0.942696664009962	47120	0.581987055975495	0.866136375627689	1	12202.838194453	Phaseolus chiapasanus
Scenario_SDM_PGD_ADMU	40	2.71560530435043	0.903549076381543	41221	0.509127513462774	0.627055658541753	0.708365310821182	13932.8847336078	Phaseolus chiapasanus
ENM_sp	68	3.13957564048246	0.925554355657919	417852	1	NA	NA	0	Phaseolus coccineus
Scenario_SDM	65	3.26693189792334	0.946267735379771	176798	0.423111532312876	0.555076444688259	0.518736497111501	87270.7295489158	Phaseolus coccineus
Scenario_SDM_LZ	65	3.33810378810638	0.949712624891698	136349	0.326309315259948	0.56899401769302	0.609124423646127	95090.3304705584	Phaseolus coccineus
Scenario_SDM_PGD	64	3.57851265034596	0.966689277111019	135387	0.324007064702335	0.618232055934045	0.708928393774032	100596.015870411	Phaseolus coccineus
Scenario_SDM_vs_PGD	68	3.50732756656922	0.956210319885192	180668	0.432373184763983	0.795678454448601	0.940926648394432	89215.3073861207	Phaseolus coccineus
Scenario_SDM_PGD_ADMU	68	3.38356763932429	0.952488580131802	185479	0.4438868307439	0.695235669734323	0.802789809919707	86166.8693930562	Phaseolus coccineus
ENM_sp	18	2.11603192227881	0.849923416452624	207275	1	NA	NA	0	Phaseolus filiformis
Scenario_SDM	12	1.54709431634504	0.743750866309305	50377	0.243044264865517	0.136777543531733	0.0164276788493289	58425.2358317876	Phaseolus filiformis
Scenario_SDM_LZ	14	1.98600457853102	0.839197272486146	74144	0.357708358460982	0.376684354308779	0.23311445783256	55348.3317996125	Phaseolus filiformis
Scenario_SDM_PGD	16	2.25676492332975	0.882033091007505	39545	0.190785188758895	0.393305415181528	0.18557207369559	68652.1959007867	Phaseolus filiformis
Scenario_SDM_vs_PGD	18	2.47059395594195	0.90493491294764	31513	0.152034736461223	0.531141975681246	0.413401193419591	72109.9138399152	Phaseolus filiformis
Scenario_SDM_PGD_ADMU	17	1.92330316759735	0.806881595278557	48445	0.233723314437342	0.317153340623178	0.260858248295302	60224.8005227083	Phaseolus filiformis
ENM_sp	17	1.75990890977911	0.786911121486244	26548	1	NA	NA	0	Phaseolus glabellus
Scenario_SDM	17	1.75990890977911	0.786911121486244	26548	1	1	1	0	Phaseolus glabellus
Scenario_SDM_LZ	17	1.80355128787134	0.803778433829456	23589	0.888541509718246	0.922392965911523	1	2024.12277295623	Phaseolus glabellus
Scenario_SDM_PGD	15	1.89609917636156	0.83287648422162	13571	0.51118728341118	0.608149246700279	0.623136123136123	8280.33012626912	Phaseolus glabellus
Scenario_SDM_vs_PGD	17	1.93798976843918	0.835055564633569	14469	0.54501280699111	0.873660154991342	1	7142.6061770197	Phaseolus glabellus
Scenario_SDM_PGD_ADMU	17	1.75990890977911	0.786911121486244	26548	1	1	1	0	Phaseolus glabellus
ENM_sp	26	2.29885200199277	0.861927654326193	30800	1	NA	NA	0	Phaseolus jaliscanus
Scenario_SDM	26	2.29885200199277	0.861927654326193	30800	1	1	1	0	Phaseolus jaliscanus
Scenario_SDM_LZ	24	1.95328544473444	0.815132541130338	23728	0.77038961038961	0.621548600916407	0.803724053724054	2753.31472955781	Phaseolus jaliscanus
Scenario_SDM_PGD	23	2.15311752844674	0.84449838065567	19452	0.631558441558442	0.653148542334471	0.781483692026823	4916.95332497676	Phaseolus jaliscanus
Scenario_SDM_vs_PGD	26	2.40449312633524	0.871289277056758	22707	0.73724025974026	0.918431033188191	1	3691.24680832913	Phaseolus jaliscanus
Scenario_SDM_PGD_ADMU	26	2.29885200199277	0.861927654326193	30800	1	1	1	0	Phaseolus jaliscanus
ENM_sp	68	3.28826577379619	0.945730847612029	422741	1	NA	NA	0	Phaseolus leptostachyus
Scenario_SDM	59	3.16830220990629	0.938232291396184	185324	0.438386624434346	0.528170294264289	0.563120432716874	62549.7883209847	Phaseolus leptostachyus
Scenario_SDM_LZ	62	3.1112651777394	0.93430170211573	141408	0.334502686041808	0.524777448689014	0.545124970220523	71845.6136517742	Phaseolus leptostachyus
Scenario_SDM_PGD	64	3.59267883873268	0.969126333380798	138281	0.327105721943223	0.627195265348055	0.639900308568716	81398.4784501529	Phaseolus leptostachyus
Scenario_SDM_vs_PGD	68	3.53293455341969	0.963865226682496	172101	0.407107425113722	0.748567584381669	0.836364608988245	73716.3213542293	Phaseolus leptostachyus
Scenario_SDM_PGD_ADMU	66	3.30276866574105	0.94873231816907	189902	0.449215950191725	0.636370967165373	0.703006323050393	63681.2403067026	Phaseolus leptostachyus
ENM_sp	60	3.36445568562567	0.946038773419276	571562	1	NA	NA	0	Phaseolus lunatus silvester
Scenario_SDM	54	2.87284145684042	0.909183287388655	101560	0.177688509732977	0.267801792036082	0.142375168690958	116542.417479646	Phaseolus lunatus silvester
Scenario_SDM_LZ	53	2.96503308770286	0.920163463722684	97624	0.170802117705516	0.284210744619695	0.155474747474747	120762.052624158	Phaseolus lunatus silvester
Scenario_SDM_PGD	56	3.62549011484608	0.971203506988595	169840	0.29715061533132	0.497000583177176	0.382241656420156	114037.494360408	Phaseolus lunatus silvester
Scenario_SDM_vs_PGD	60	3.72710763666585	0.972669201237252	144453	0.252733736672487	0.578956325206673	0.490500129550063	116169.479954935	Phaseolus lunatus silvester
Scenario_SDM_PGD_ADMU	59	3.27765807729758	0.949950493994497	107173	0.187508966656286	0.340469495295422	0.243123476743888	115545.423479253	Phaseolus lunatus silvester
ENM_sp	39	2.27809771803298	0.848377485369444	328478	1	NA	NA	0	Phaseolus maculatus
Scenario_SDM	36	2.50245323854681	0.884395334515913	55608	0.16928987633875	0.408699978412394	0.343492493509425	117721.71829361	Phaseolus maculatus
Scenario_SDM_LZ	36	2.62564701692588	0.900505837072365	40523	0.123365948404459	0.463328727492722	0.358024691358025	120800.932781995	Phaseolus maculatus
Scenario_SDM_PGD	34	2.88074704977576	0.931126130224661	53025	0.161426336010326	0.587452182666942	0.86617730095991	119000.124474725	Phaseolus maculatus
Scenario_SDM_vs_PGD	39	2.78226665875458	0.899691120893355	76878	0.234043071377687	0.773933182115325	1	113303.501287471	Phaseolus maculatus
Scenario_SDM_PGD_ADMU	39	2.67019018088252	0.895799248237253	62330	0.189753956124916	0.590681961075879	0.696903460837887	116482.84801635	Phaseolus maculatus
ENM_sp	56	3.2365548253307	0.948498997383707	261071	1	NA	NA	0	Phaseolus micranthus
Scenario_SDM	53	2.94589632481368	0.926466801511661	69103	0.264690448192254	0.445654321393855	0.294718703448839	48102.5646509622	Phaseolus micranthus
Scenario_SDM_LZ	51	2.9809065760604	0.930024251262248	54272	0.207882147002157	0.467294295357347	0.262391980728627	52251.5476995658	Phaseolus micranthus
Scenario_SDM_PGD	55	3.35956105872604	0.959246382424112	105987	0.405970023480203	0.678629792606195	0.909573174967007	42772.3305186893	Phaseolus micranthus
Scenario_SDM_vs_PGD	56	3.47008107725956	0.961832223087002	108188	0.414400680274715	0.737748632741766	0.807297537937743	40979.4893696835	Phaseolus micranthus
Scenario_SDM_PGD_ADMU	56	3.16142702261937	0.942350067874732	80278	0.307494896024453	0.546736597709433	0.5	46410.9316540834	Phaseolus micranthus
ENM_sp	53	3.05104187023019	0.92449691496917	254960	1	NA	NA	0	Phaseolus microcarpus
Scenario_SDM	45	2.29140162407607	0.804156919950691	66447	0.26061735174145	0.402914546122704	0.230769230769231	48425.3208456072	Phaseolus microcarpus
Scenario_SDM_LZ	46	2.48737227853531	0.861173814925615	64422	0.25267492940069	0.372960167142711	0.209036803109438	51748.6017009156	Phaseolus microcarpus
Scenario_SDM_PGD	46	3.18663030343488	0.950397315903898	85061	0.333624882334484	0.472686299852925	0.327035383029887	57659.5396530357	Phaseolus microcarpus
Scenario_SDM_vs_PGD	53	3.36060749843228	0.953291359379327	89022	0.349160652651396	0.703991334606057	0.77208182912154	55584.0266803333	Phaseolus microcarpus
Scenario_SDM_PGD_ADMU	52	2.57432762350141	0.851430164420638	67140	0.263335425164732	0.445192271337201	0.348322889789901	49861.3864829289	Phaseolus microcarpus
ENM_sp	53	2.86427810363741	0.919617631016156	321070	1	NA	NA	0	Phaseolus parvifolius
Scenario_SDM	42	2.55438033118237	0.886366578413862	80342	0.250232036627527	0.252776342195926	0.0939193257074052	71412.9795765448	Phaseolus parvifolius
Scenario_SDM_LZ	43	2.67246451854497	0.900860931640746	61318	0.1909801600897	0.332155626759885	0.173529303150042	77990.5613135333	Phaseolus parvifolius
Scenario_SDM_PGD	48	3.22590140698344	0.951253205962576	70128	0.218419659264335	0.548628396854125	0.482600382409178	80898.504633893	Phaseolus parvifolius
Scenario_SDM_vs_PGD	53	3.3188353556862	0.955343590138541	81811	0.254807362880369	0.708088884118421	0.812242090784044	78274.1830810134	Phaseolus parvifolius
Scenario_SDM_PGD_ADMU	52	2.85487037339207	0.917186873651085	84828	0.264204067648799	0.507788774686917	0.383295741917846	71570.8744532299	Phaseolus parvifolius
ENM_sp	20	1.87458350363937	0.806155563512563	140336	1	NA	NA	0	Phaseolus parvulus
Scenario_SDM	19	1.7707508404597	0.772550473161232	31796	0.226570516474746	0.46182899234167	0.292171757556373	48995.4851389391	Phaseolus parvulus
Scenario_SDM_LZ	18	1.70453038942372	0.724561181732498	28554	0.203468817694676	0.466084731586968	0.369248861807628	56664.1307001175	Phaseolus parvulus
Scenario_SDM_PGD	14	2.09419708307541	0.863926820523504	35510	0.253035571770608	0.325578601908528	0.1678750383014	52495.0812743442	Phaseolus parvulus
Scenario_SDM_vs_PGD	20	2.31643282857971	0.879462424445277	27244	0.194134078212291	0.721754037515046	0.992710892710893	54541.0299682725	Phaseolus parvulus
Scenario_SDM_PGD_ADMU	20	2.25586358250283	0.867719745905788	30646	0.218375897845172	0.724162823764087	0.931276344403576	52416.474299594	Phaseolus parvulus
ENM_sp	49	2.77378371625172	0.902711710361251	271206	1	NA	NA	0	Phaseolus pauciflorus
Scenario_SDM	44	2.83662532928954	0.922983473679495	117823	0.43444097844443	0.461024447874302	0.387692307692308	63185.7951995541	Phaseolus pauciflorus
Scenario_SDM_LZ	45	2.83191039924206	0.923089468665024	89005	0.328182267353967	0.448456161770373	0.39396448615328	70353.4192843532	Phaseolus pauciflorus
Scenario_SDM_PGD	45	3.12631028667373	0.947832804566167	78912	0.290967014004115	0.566804098908357	0.606864274570983	75225.6874079593	Phaseolus pauciflorus
Scenario_SDM_vs_PGD	49	3.17634206534747	0.948891808971151	101132	0.372897354778287	0.789459272818738	0.99438202247191	68559.8557466394	Phaseolus pauciflorus
Scenario_SDM_PGD_ADMU	49	2.97737725488179	0.934165117710132	118436	0.436701252922133	0.65742818066913	0.722200697404107	63634.577927413	Phaseolus pauciflorus
ENM_sp	48	2.87053100113079	0.916195138145926	140776	1	NA	NA	0	Phaseolus pedicellatus
Scenario_SDM	42	2.84838336162684	0.921630306286953	95537	0.678645507757004	0.648768336947119	0.792077632834871	17042.9077037928	Phaseolus pedicellatus
Scenario_SDM_LZ	44	2.89325916171703	0.924420760613089	72994	0.518511678126953	0.649558248249083	0.803332782128952	23868.1074239245	Phaseolus pedicellatus
Scenario_SDM_PGD	42	2.94962366183963	0.935547002349523	62724	0.445558902085583	0.571608433858327	0.608999206254588	30376.7211858028	Phaseolus pedicellatus
Scenario_SDM_vs_PGD	48	2.9059486008326	0.913093373539388	94077	0.668274421776439	0.870350913527386	1	14521.3786191257	Phaseolus pedicellatus
Scenario_SDM_PGD_ADMU	48	2.89194483252072	0.92056636298882	98394	0.698940160254589	0.838095113518782	0.9662647957156	15867.4906648783	Phaseolus pedicellatus
ENM_sp	50	2.96322806125747	0.933565730827067	161839	1	NA	NA	0	Phaseolus perplexus
Scenario_SDM	43	2.81186141104506	0.923657202138591	89608	0.553686070724609	0.446446395945678	0.434203716772524	22417.8687880896	Phaseolus perplexus
Scenario_SDM_LZ	45	2.80098610043355	0.921170741682333	67353	0.416172863154122	0.472666990233784	0.392307692307692	28326.3408861787	Phaseolus perplexus
Scenario_SDM_PGD	44	3.05720019808981	0.94487070860923	72999	0.451059386180093	0.637426843947629	0.730481556497709	29937.3833191881	Phaseolus perplexus
Scenario_SDM_vs_PGD	50	3.16253725234931	0.948850685787506	90335	0.558178189435179	0.863757436099911	1	25522.782371834	Phaseolus perplexus
Scenario_SDM_PGD_ADMU	49	2.92007068658433	0.930653097051103	90218	0.557455248734854	0.650419231669698	0.6911737264415	23791.1200871249	Phaseolus perplexus
ENM_sp	33	2.37924373402894	0.86899696510078	95598	1	NA	NA	0	Phaseolus pluriflorus
Scenario_SDM	31	2.40701361021159	0.878722352648321	62988	0.658884077072742	0.704852360713626	0.831899024670109	16545.4584100895	Phaseolus pluriflorus
Scenario_SDM_LZ	32	2.38053206547456	0.875213880989015	50037	0.52341053160108	0.682864261196346	0.928295405753542	20722.7957814577	Phaseolus pluriflorus
Scenario_SDM_PGD	31	2.50343714001941	0.897390582040714	40099	0.419454381890835	0.681303247662355	0.923076923076923	26244.358841473	Phaseolus pluriflorus
Scenario_SDM_vs_PGD	33	2.44791568072827	0.868113943604634	62494	0.653716604949894	0.883574152648545	1	15210.8241722794	Phaseolus pluriflorus
Scenario_SDM_PGD_ADMU	33	2.45479612820392	0.880449338465508	68592	0.7175045503044	0.864170831769391	0.976958525345622	14684.9917943457	Phaseolus pluriflorus
ENM_sp	32	2.20892567865657	0.852067752819252	291872	1	NA	NA	0	Phaseolus ritensis
Scenario_SDM	27	2.04357959667269	0.814989472873374	54683	0.187352675145269	0.331341933754442	0.149109096592685	93258.8670368668	Phaseolus ritensis
Scenario_SDM_LZ	27	2.2779594863962	0.83240375747096	37437	0.128265129919965	0.427050434165114	0.153878368356183	106456.102187709	Phaseolus ritensis
Scenario_SDM_PGD	29	2.48888294763513	0.903815748459598	47592	0.16305777875233	0.500275094200708	0.357615287693352	101729.680791793	Phaseolus ritensis
Scenario_SDM_vs_PGD	32	2.74333431795411	0.920510244208861	46693	0.159977661440631	0.696589720183749	1	101622.589599951	Phaseolus ritensis
Scenario_SDM_PGD_ADMU	32	2.50147013017584	0.895830296406526	50056	0.171499835544348	0.557760613902449	0.607072815089077	98219.1031622668	Phaseolus ritensis
ENM_sp	30	2.34405095984886	0.873108419927525	273446	1	NA	NA	0	Phaseolus scabrellus
Scenario_SDM	27	2.38530993839872	0.883822495480564	66610	0.243594713398623	0.431484011418003	0.294228480508336	82422.8633450695	Phaseolus scabrellus
Scenario_SDM_LZ	27	2.36901020381492	0.864627736823252	49106	0.179582074705792	0.451960956891772	0.351472371159219	89278.3291286301	Phaseolus scabrellus
Scenario_SDM_PGD	28	2.48357915820658	0.90265644922407	44954	0.164398089567959	0.394946159804368	0.24448029035185	87544.9877720021	Phaseolus scabrellus
Scenario_SDM_vs_PGD	30	2.66216221938368	0.895694026725493	61338	0.224314855583918	0.669015516470835	0.720833098750141	84289.5072592075	Phaseolus scabrellus
Scenario_SDM_PGD_ADMU	29	2.61969008920434	0.899063636276326	59807	0.218715943915801	0.56616526782794	0.591755307960574	85245.5229498887	Phaseolus scabrellus
ENM_sp	60	3.18780925496792	0.937751776664338	308454	1	NA	NA	0	Phaseolus vulgaris
Scenario_SDM	53	3.01105545885995	0.923635845164044	155298	0.503472154681087	0.512243669063305	0.530774409512297	41601.2534666926	Phaseolus vulgaris
Scenario_SDM_LZ	55	2.98836727995587	0.922288303875104	123055	0.398941171130866	0.513494922086939	0.52538386842265	50866.1316889736	Phaseolus vulgaris
Scenario_SDM_PGD	55	3.45389009187108	0.96385057904265	120277	0.389934965991688	0.617281204926535	0.720987007196132	60592.6735752764	Phaseolus vulgaris
Scenario_SDM_vs_PGD	60	3.4966507497754	0.963848075689211	137662	0.446296692537623	0.768265448091098	0.801336501653177	56780.8700003795	Phaseolus vulgaris
Scenario_SDM_PGD_ADMU	59	3.13907221774795	0.935218746446788	153414	0.497364274737886	0.642132134718919	0.662853270215047	44866.4386596485	Phaseolus vulgaris
ENM_sp	55	3.14956730659966	0.940353272203771	498689	1	NA	NA	0	Physalis acolia
Scenario_SDM	47	2.38777225343304	0.862678405816157	68036	0.13642971872249	0.204427417011309	0.0422535211267606	105652.260340231	Physalis acolia
Scenario_SDM_LZ	41	2.45292708191062	0.885807951202902	111230	0.223044823527289	0.22308355053922	0.02830585267878	96052.9711929829	Physalis acolia
Scenario_SDM_PGD	46	3.22519084832337	0.954008649910125	98827	0.198173611208589	0.334680154837294	0.195608991113434	106192.894460976	Physalis acolia
Scenario_SDM_vs_PGD	55	3.54186321760742	0.96403350650991	87717	0.175895197207077	0.542913607928419	0.411801050355267	107665.854698693	Physalis acolia
Scenario_SDM_PGD_ADMU	52	2.83744432558364	0.914576176911412	82433	0.165299415066304	0.277170693033892	0.146745721600862	102324.707837355	Physalis acolia
ENM_sp	91	3.60905419850385	0.957343090926296	1435760	1	NA	NA	0	Physalis angulata
Scenario_SDM	82	3.35975607815789	0.948517710516563	246357	0.171586476848498	0.358155334626349	0.215045871559633	269811.126466275	Physalis angulata
Scenario_SDM_LZ	84	3.56917560329393	0.960317745926972	268539	0.187036134172842	0.399109962455071	0.266122448979592	270314.269085078	Physalis angulata
Scenario_SDM_PGD	89	4.10781283566484	0.981899619540715	266092	0.185331810330417	0.527331336021075	0.444913267698078	273858.286155449	Physalis angulata
Scenario_SDM_vs_PGD	91	4.10206715057822	0.98013718459386	277396	0.193204992477851	0.549294388934285	0.51265306122449	269159.44527733	Physalis angulata
Scenario_SDM_PGD_ADMU	91	3.70859127092581	0.964210327714618	249819	0.173997743355435	0.435746633737936	0.305911890471147	268509.388779983	Physalis angulata
ENM_sp	61	3.11228682306576	0.924040307559647	471541	1	NA	NA	0	Physalis angustiphysa
Scenario_SDM	58	3.00192888143559	0.925882639228171	159030	0.337255933206232	0.479492891308054	0.435359939231039	102102.865527859	Physalis angustiphysa
Scenario_SDM_LZ	55	3.0289800004775	0.928492764277807	126377	0.268008508273936	0.507550432868852	0.448348190875721	110503.546413679	Physalis angustiphysa
Scenario_SDM_PGD	60	3.61928172137942	0.969000885185009	132646	0.281303216475344	0.635921964910666	0.793103448275862	116991.341974524	Physalis angustiphysa
Scenario_SDM_vs_PGD	61	3.55768408710449	0.960759615682407	157059	0.333076020961062	0.703686337866713	0.785313271951493	109347.769478851	Physalis angustiphysa
Scenario_SDM_PGD_ADMU	61	3.18768331433612	0.937528666640085	161885	0.343310549877953	0.585348465841133	0.662573041497475	103304.135841698	Physalis angustiphysa
ENM_sp	56	2.82574269759507	0.89831107574742	313724	1	NA	NA	0	Physalis campechiana
Scenario_SDM	50	2.67645157007276	0.877628230582809	77495	0.247016485828308	0.37316693721656	0.22090775988287	84598.9409094464	Physalis campechiana
Scenario_SDM_LZ	51	2.64589020831151	0.872562166272446	66649	0.212444696612309	0.345828192980921	0.21778612043882	89636.4511959281	Physalis campechiana
Scenario_SDM_PGD	54	3.19425697133505	0.945894343867321	70838	0.225797197536688	0.504534615585032	0.428213174421627	87723.823788068	Physalis campechiana
Scenario_SDM_vs_PGD	56	3.54001760622134	0.964650158685924	71826	0.228946462495697	0.726135174262091	0.993740219092332	90076.9454855126	Physalis campechiana
Scenario_SDM_PGD_ADMU	53	3.09507378192425	0.939181917407651	79838	0.254484833802961	0.462377169687751	0.420928640343814	84503.917731665	Physalis campechiana
ENM_sp	43	2.52345866569022	0.874263409957299	462877	1	NA	NA	0	Physalis caudella
Scenario_SDM	38	2.77452479735573	0.913384708724773	110928	0.239648978022239	0.445649985634101	0.360655737704918	145716.73801935	Physalis caudella
Scenario_SDM_LZ	39	2.8778705869102	0.922054198447975	91618	0.19793163194542	0.483687009251158	0.429340511440108	149777.503647911	Physalis caudella
Scenario_SDM_PGD	34	3.00562171289677	0.942453494223463	77796	0.168070567342944	0.421458656864405	0.291068336897851	152106.726659277	Physalis caudella
Scenario_SDM_vs_PGD	43	3.16400057597579	0.94691428394781	100271	0.216625583038259	0.706236485031392	0.903095558546433	148574.776345112	Physalis caudella
Scenario_SDM_PGD_ADMU	40	2.99453507237937	0.934237073854013	114585	0.24754956500323	0.606076358824328	0.72780487804878	144709.378438303	Physalis caudella
ENM_sp	61	2.89470374656565	0.90567191416053	431526	1	NA	NA	0	Physalis chenopodifolia
Scenario_SDM	55	2.99577275448621	0.924907451333033	144095	0.333919624773478	0.415739382130101	0.298031228784793	108510.678539027	Physalis chenopodifolia
Scenario_SDM_LZ	57	3.09356958237368	0.933960362498078	118005	0.273459768356947	0.501965969370385	0.466223311165558	113111.482303964	Physalis chenopodifolia
Scenario_SDM_PGD	57	3.48110075773582	0.963087021901854	107368	0.248810036938678	0.59902246833787	0.693734686734337	121753.336521017	Physalis chenopodifolia
Scenario_SDM_vs_PGD	61	3.36786695993099	0.946094809243002	147983	0.342929510620449	0.766795963740653	0.97742363877822	111990.89121442	Physalis chenopodifolia
Scenario_SDM_PGD_ADMU	60	3.13122359907374	0.93456318752064	149305	0.345993057197017	0.603328279370988	0.719836400817996	109026.344820873	Physalis chenopodifolia
ENM_sp	81	3.24189710878205	0.939709786142205	982969	1	NA	NA	0	Physalis cinerascens
Scenario_SDM	73	3.36344024451023	0.952126339025834	259615	0.264113110382932	0.510593869282775	0.501336898395722	210582.651217996	Physalis cinerascens
Scenario_SDM_LZ	75	3.42504912281646	0.956051107699876	216566	0.220318239944495	0.534944501626108	0.546936976641692	216715.962040178	Physalis cinerascens
Scenario_SDM_PGD	77	3.80840041279511	0.974688555851863	185136	0.188343681235115	0.601937272587343	0.633769962318321	222669.23904078	Physalis cinerascens
Scenario_SDM_vs_PGD	81	3.78149959221031	0.967691273997884	223681	0.227556515007086	0.695865121939932	0.845977011494253	215982.408482728	Physalis cinerascens
Scenario_SDM_PGD_ADMU	79	3.58456483838332	0.961185795903475	255223	0.259645014237478	0.597589052607387	0.659511618747538	212754.905203147	Physalis cinerascens
ENM_sp	87	3.57506437383159	0.954951235875947	618351	1	NA	NA	0	Physalis cordata
Scenario_SDM	78	3.26573066247843	0.937689604561213	179199	0.289801423463373	0.396258728202945	0.303253529772867	104601.56465369	Physalis cordata
Scenario_SDM_LZ	79	3.39659706967831	0.947091527497533	160511	0.259579106365155	0.436782263242238	0.351423149905123	110496.486505228	Physalis cordata
Scenario_SDM_PGD	79	3.87515988135271	0.976226508646788	198795	0.321492162218546	0.551956996504358	0.544543147208122	111008.960764436	Physalis cordata
Scenario_SDM_vs_PGD	87	3.99487660970449	0.978118298370562	201960	0.326610614359805	0.697737924531104	0.791901255954959	111538.096877255	Physalis cordata
Scenario_SDM_PGD_ADMU	85	3.54729147484462	0.957172233187616	180916	0.29257816353495	0.467215414275707	0.39072508326928	105554.53322809	Physalis cordata
ENM_sp	70	3.31480605339241	0.94257001365633	444311	1	NA	NA	0	Physalis coztomatl
Scenario_SDM	63	3.19608827349252	0.938342922901771	178975	0.402814695112207	0.423008641432889	0.306626750686148	75697.3397286853	Physalis coztomatl
Scenario_SDM_LZ	62	3.30690532071645	0.944130126400397	140769	0.31682537681939	0.469087315193924	0.403472821615824	84287.4131528546	Physalis coztomatl
Scenario_SDM_PGD	69	3.68018693131962	0.971190141538365	160129	0.360398459637506	0.64621455931326	0.805523817679556	90559.1608728791	Physalis coztomatl
Scenario_SDM_vs_PGD	70	3.62416825027031	0.962827090518347	201781	0.454143606617887	0.77426991280126	0.909016938951486	79569.1994555682	Physalis coztomatl
Scenario_SDM_PGD_ADMU	68	3.35945687364474	0.949529190331927	189804	0.427187262975708	0.537055847248303	0.531405068162266	75223.9496370671	Physalis coztomatl
ENM_sp	33	2.60579923733351	0.912234685212523	392425	1	NA	NA	0	Physalis crassifolia
Scenario_SDM	23	2.10880292268277	0.857954181295715	82922	0.211306619099191	0.157296757401319	0.0318471337579618	92534.5731010848	Physalis crassifolia
Scenario_SDM_LZ	23	2.27998883404637	0.878835760993452	93525	0.238325794737848	0.2614304943047	0.0433760683760684	91841.5197282798	Physalis crassifolia
Scenario_SDM_PGD	26	2.62381770708392	0.920259508227458	57809	0.147312225265974	0.258057727316179	0.124511278195489	101818.51664604	Physalis crassifolia
Scenario_SDM_vs_PGD	33	2.8919286742657	0.935714745959808	46563	0.118654519971969	0.562229904322404	0.473374613003096	105741.057881979	Physalis crassifolia
Scenario_SDM_PGD_ADMU	31	2.48013698990696	0.899440298273005	81313	0.207206472574377	0.326135219679039	0.184829721362229	92754.7617645585	Physalis crassifolia
ENM_sp	36	2.23285429395431	0.850512664160667	154005	1	NA	NA	0	Physalis glutinosa
Scenario_SDM	31	2.27239095442187	0.859782516286051	43335	0.281386967955586	0.472903751478315	0.474213777288582	49125.5215341272	Physalis glutinosa
Scenario_SDM_LZ	30	2.41984929511902	0.87519710498393	32206	0.209123080419467	0.544891199263036	0.524237855536403	52264.6902506845	Physalis glutinosa
Scenario_SDM_PGD	27	2.61815162049938	0.910794269643988	25179	0.163494691730788	0.494272116627532	0.503644201357548	54776.0850371766	Physalis glutinosa
Scenario_SDM_vs_PGD	36	2.52261106636039	0.874634351274984	53898	0.349975650141229	0.81632786134771	1	45873.7053114309	Physalis glutinosa
Scenario_SDM_PGD_ADMU	36	2.50537556129666	0.880003796417443	50885	0.330411350280835	0.728874764510285	0.877622377622378	47804.5721871873	Physalis glutinosa
ENM_sp	80	3.52797881547773	0.960775298517247	454107	1	NA	NA	0	Physalis gracilis
Scenario_SDM	74	3.39756857597762	0.956605130403507	193327	0.425730059215119	0.491454151852534	0.415434830567912	63067.3756866417	Physalis gracilis
Scenario_SDM_LZ	74	3.35504396228347	0.952408604367645	181323	0.399295760690762	0.501679372941786	0.450779095052195	63548.8155357753	Physalis gracilis
Scenario_SDM_PGD	74	3.67391417845834	0.970370618902544	151113	0.332769589546076	0.597010925440783	0.590036781384622	71036.3408686005	Physalis gracilis
Scenario_SDM_vs_PGD	80	3.84885968727922	0.974668297557573	161199	0.354980213914342	0.732012572533825	0.838391874901776	69620.2861671797	Physalis gracilis
Scenario_SDM_PGD_ADMU	80	3.55288686196507	0.961795910487667	188441	0.414970480525515	0.606200880467547	0.635963656467781	63269.9897265678	Physalis gracilis
ENM_sp	80	3.42042190077738	0.950803977736916	1689392	1	NA	NA	0	Physalis hederifolia
Scenario_SDM	69	3.39439607000689	0.953936078339936	270393	0.160053439343859	0.346595624631471	0.239819459593723	345013.999268146	Physalis hederifolia
Scenario_SDM_LZ	73	3.53363164551671	0.960641446710427	263490	0.155967353935617	0.421168809995932	0.284946996333131	347400.599325908	Physalis hederifolia
Scenario_SDM_PGD	78	4.0379355871861	0.981083206219168	276133	0.16345111140576	0.54618662372863	0.483222005543414	350872.395333403	Physalis hederifolia
Scenario_SDM_vs_PGD	80	3.95398086584229	0.976182312854128	316674	0.187448502183034	0.591831908034022	0.560134359607679	341000.725638524	Physalis hederifolia
Scenario_SDM_PGD_ADMU	80	3.65505062754661	0.964519021019753	277851	0.164468045308608	0.447161945200593	0.327925037828273	343666.563306645	Physalis hederifolia
ENM_sp	10	1.20335951032556	0.606840326450581	341	1	NA	NA	0	Physalis ignota
Scenario_SDM	8	1.16259567043517	0.598275384676239	318	0.932551319648094	0.761422507147189	0.949969678593087	12.8452325786651	Physalis ignota
Scenario_SDM_LZ	8	1.13068250687894	0.584432882414152	310	0.909090909090909	0.729459176360329	0.896485867074102	16.8819430161341	Physalis ignota
Scenario_SDM_PGD	9	1.17822374089509	0.599806944043627	317	0.929618768328446	0.858030604931757	0.979381443298969	14.0712472794703	Physalis ignota
Scenario_SDM_vs_PGD	10	1.20335951032556	0.606840326450581	341	1	1	1	0	Physalis ignota
Scenario_SDM_PGD_ADMU	8	1.16259567043517	0.598275384676239	318	0.932551319648094	0.761422507147189	0.949969678593087	12.8452325786651	Physalis ignota
ENM_sp	83	3.50541023286901	0.952113843541914	1148441	1	NA	NA	0	Physalis lagascae
Scenario_SDM	77	3.30768712373798	0.945384737660446	231978	0.201993833379338	0.358164737537495	0.230325728083576	220722.222322538	Physalis lagascae
Scenario_SDM_LZ	79	3.52371231197565	0.957336297666457	208283	0.181361515306402	0.434000029499602	0.281362815884477	227641.077044544	Physalis lagascae
Scenario_SDM_PGD	82	4.02946795641268	0.980363493685165	257860	0.224530472179241	0.589405618851957	0.580403527848254	228608.132329102	Physalis lagascae
Scenario_SDM_vs_PGD	83	3.94641730776365	0.975880715068728	283700	0.247030539662029	0.610363620185891	0.578222453222453	221371.47273531	Physalis lagascae
Scenario_SDM_PGD_ADMU	83	3.57899552005022	0.959546745234105	243025	0.211612960526488	0.462375094442778	0.353465346534653	220731.255933545	Physalis lagascae
ENM_sp	62	3.15373848407234	0.938613221317245	435784	1	NA	NA	0	Physalis leptophylla
Scenario_SDM	56	2.55206083979642	0.856368644153596	80625	0.185011381785472	0.332224984339149	0.191404919123674	85824.2869996599	Physalis leptophylla
Scenario_SDM_LZ	54	2.7174229184182	0.890176790524359	83671	0.192001083105392	0.357981423425511	0.195493577835164	89591.8879977423	Physalis leptophylla
Scenario_SDM_PGD	54	3.35007295253555	0.960493575588263	122455	0.280999302406697	0.431709369053962	0.297240156120837	90988.0639369802	Physalis leptophylla
Scenario_SDM_vs_PGD	62	3.54347970930663	0.965159520719563	126433	0.290127677932187	0.69632732822528	0.86619802161568	89737.4536578791	Physalis leptophylla
Scenario_SDM_PGD_ADMU	61	2.87466705846275	0.899895209578482	84993	0.19503469608797	0.438182923425887	0.315945183772747	86916.3743088723	Physalis leptophylla
ENM_sp	63	3.4789864641828	0.961533166733539	337169	1	NA	NA	0	Physalis melanocystis
Scenario_SDM	59	2.98279035044698	0.925986278359955	112892	0.334823189557759	0.42540078824557	0.44557477110885	45754.0610765864	Physalis melanocystis
Scenario_SDM_LZ	59	3.00186733959407	0.930268737834018	104795	0.310808526288004	0.427166722802276	0.363972017100661	49441.4345867917	Physalis melanocystis
Scenario_SDM_PGD	58	3.51838222530373	0.966640245018383	108064	0.320503960921674	0.518241145642217	0.443835616438356	52245.0902095116	Physalis melanocystis
Scenario_SDM_vs_PGD	63	3.70627042720665	0.971203973056183	104389	0.309604382372045	0.64345489492667	0.634782608695652	51496.6649405571	Physalis melanocystis
Scenario_SDM_PGD_ADMU	63	3.16941350080151	0.934109083789815	109609	0.32508623272009	0.491725645897301	0.5	46720.2760479858	Physalis melanocystis
ENM_sp	42	3.12227121090386	0.94316513098019	145721	1	NA	NA	0	Physalis minuta
Scenario_SDM	34	2.7761366041407	0.918779660896755	13266	0.0910369816292779	0.237146825031962	0.0773999136600511	33263.7298419765	Physalis minuta
Scenario_SDM_LZ	31	2.46855843046812	0.878814198993794	15959	0.109517502624879	0.227942172946766	0.0331581799724812	31570.6780098242	Physalis minuta
Scenario_SDM_PGD	35	2.85115115440826	0.929568716686825	47201	0.323913505946295	0.383706438327495	0.175480587300386	27672.6880515789	Physalis minuta
Scenario_SDM_vs_PGD	42	3.38102966919137	0.961394379733975	51510	0.353483712025034	0.665802773322819	0.68369097670625	26260.4928552379	Physalis minuta
Scenario_SDM_PGD_ADMU	39	3.00588216101628	0.936410223936111	16583	0.113799658251041	0.269506584980665	0.141242700043945	32697.2650844073	Physalis minuta
ENM_sp	76	3.47375632055102	0.951530132298218	595992	1	NA	NA	0	Physalis nicandroides
Scenario_SDM	59	3.17654024687088	0.933963246400949	176435	0.296035852830239	0.37873068746337	0.209142960908069	99738.8177742247	Physalis nicandroides
Scenario_SDM_LZ	66	3.25291469440329	0.940505904651493	149770	0.25129531940026	0.44542198583231	0.310937442266997	106814.599563917	Physalis nicandroides
Scenario_SDM_PGD	72	3.7978470659468	0.974574584167617	169741	0.28480415844508	0.570326824764246	0.54489096761753	113808.444787722	Physalis nicandroides
Scenario_SDM_vs_PGD	76	3.80109957019104	0.972924911848577	202555	0.33986194445563	0.67586865202713	0.789087629840981	104970.655551921	Physalis nicandroides
Scenario_SDM_PGD_ADMU	76	3.37943859672032	0.948110671963005	185928	0.311963918978778	0.503955322785068	0.5	99864.2359906689	Physalis nicandroides
ENM_sp	78	3.14104065390099	0.926212347963264	398763	1	NA	NA	0	Physalis orizabae
Scenario_SDM	68	3.11361148918818	0.930564840042256	159455	0.3998741106873	0.436644389630887	0.326329188734571	79667.5143706643	Physalis orizabae
Scenario_SDM_LZ	71	3.22852827102654	0.938204749203408	127802	0.320496134295308	0.526848070953226	0.568679310720958	86721.5369155782	Physalis orizabae
Scenario_SDM_PGD	74	3.63187930102293	0.967368671370826	125341	0.314324548666752	0.641842085485979	0.780480414146488	94743.1874595741	Physalis orizabae
Scenario_SDM_vs_PGD	78	3.53726162270599	0.954067760346434	168486	0.422521648197049	0.803711626207203	0.954123263178381	84094.2367644775	Physalis orizabae
Scenario_SDM_PGD_ADMU	77	3.29111422267217	0.941794910771082	164778	0.413222891792869	0.586071160901213	0.655730249480249	79989.4542486696	Physalis orizabae
ENM_sp	82	3.46571196435866	0.948231297926037	1397995	1	NA	NA	0	Physalis patula
Scenario_SDM	76	3.46000437103722	0.954499845898155	272249	0.194742470466633	0.35648557607289	0.257576847959628	289962.777759491	Physalis patula
Scenario_SDM_LZ	74	3.66125377148251	0.964254921127637	244855	0.175147264475195	0.452699936021726	0.355427485465852	292610.208868385	Physalis patula
Scenario_SDM_PGD	79	4.06014806913413	0.981310922687466	287686	0.205784713106985	0.571143029667107	0.529409172020561	294943.425271695	Physalis patula
Scenario_SDM_vs_PGD	82	4.00036172347798	0.976553527122317	328147	0.234726876705568	0.595923315005971	0.545759160044069	286273.775735746	Physalis patula
Scenario_SDM_PGD_ADMU	82	3.68710953381169	0.963487850496418	277289	0.198347633575227	0.458074498858009	0.410172444871718	290376.365856452	Physalis patula
ENM_sp	97	3.72741186927478	0.961119852643139	904023	1	NA	NA	0	Physalis philadelphica
Scenario_SDM	85	3.6334380612486	0.960676293440345	271956	0.300828629360094	0.417105977859019	0.32105729474306	144324.130958755	Physalis philadelphica
Scenario_SDM_LZ	89	3.73756416844693	0.965006245822906	230921	0.25543708511841	0.490913800871176	0.462794918330309	152863.075862028	Physalis philadelphica
Scenario_SDM_PGD	93	4.13420717511663	0.982260421378388	263596	0.29158107703012	0.610423957236878	0.709133024487095	155966.43652081	Physalis philadelphica
Scenario_SDM_vs_PGD	97	4.05830191787173	0.976501191686924	298752	0.330469468144063	0.663512404147892	0.652087078090673	146470.949805755	Physalis philadelphica
Scenario_SDM_PGD_ADMU	96	3.77362005021722	0.96578183218463	277796	0.307288641992516	0.520988770177052	0.516129032258065	144603.824579435	Physalis philadelphica
ENM_sp	86	3.65644383120005	0.959505139001681	1352156	1	NA	NA	0	Physalis pruinosa
Scenario_SDM	82	3.49860230085577	0.956446456509872	260004	0.19228846375714	0.3513457745312	0.231898103460672	245321.457960774	Physalis pruinosa
Scenario_SDM_LZ	82	3.58732710742366	0.960064669752686	245831	0.181806685027467	0.438006291655161	0.327134698425965	250835.730658533	Physalis pruinosa
Scenario_SDM_PGD	85	4.14087841612999	0.982856715958928	299466	0.221472966137043	0.58038732078552	0.586434416337895	248356.114424429	Physalis pruinosa
Scenario_SDM_vs_PGD	86	4.106051555174	0.980715710443211	305552	0.225973926085452	0.552796644331237	0.496353625944629	244281.519685792	Physalis pruinosa
Scenario_SDM_PGD_ADMU	85	3.75151645215604	0.967452309951611	280831	0.207691272308816	0.435026740862682	0.348488346838007	243570.227349321	Physalis pruinosa
ENM_sp	101	3.84457823644773	0.966595231693207	1785127	1	NA	NA	0	Physalis pubescens
Scenario_SDM	96	3.75919058494655	0.968473264880672	404363	0.226517777166555	0.390584633363475	0.322292561609767	290162.320613825	Physalis pubescens
Scenario_SDM_LZ	95	3.85287763480637	0.971422393805998	394551	0.221021249468525	0.457862292532669	0.37684359268745	293931.392559556	Physalis pubescens
Scenario_SDM_PGD	100	4.35289179600049	0.986278297898556	386936	0.216755446531255	0.585649535144254	0.562729498164015	299645.611956858	Physalis pubescens
Scenario_SDM_vs_PGD	101	4.30113916185342	0.983879091137884	401532	0.224931895601826	0.56006016235241	0.503275283591628	292111.87012684	Physalis pubescens
Scenario_SDM_PGD_ADMU	101	4.00436406541727	0.975784875955547	405269	0.227025304082006	0.460814175154156	0.372429171038825	288662.038803165	Physalis pubescens
ENM_sp	78	3.04865857426902	0.931544262839927	832109	1	NA	NA	0	Physalis solanaceus
Scenario_SDM	68	3.17835346405776	0.939829734523859	196375	0.235996726390413	0.471626270529813	0.362222650347178	189129.651916351	Physalis solanaceus
Scenario_SDM_LZ	72	3.29245005589489	0.946906626472633	161257	0.193793120853157	0.529206194655571	0.600644882483836	192616.283740498	Physalis solanaceus
Scenario_SDM_PGD	72	3.62955847229262	0.967030540181345	105653	0.126970144536353	0.480578991558693	0.339661888316568	205078.665994296	Physalis solanaceus
Scenario_SDM_vs_PGD	78	3.6000058766518	0.958019818451468	173301	0.208267186149891	0.719323706178556	0.939861466708878	192735.136039073	Physalis solanaceus
Scenario_SDM_PGD_ADMU	77	3.42658728082403	0.951690420337504	202046	0.242811939301221	0.629927681736458	0.786675553412652	189625.600141437	Physalis solanaceus
ENM_sp	67	3.09846617026714	0.929735421336718	660887	1	NA	NA	0	Physalis sordida
Scenario_SDM	56	2.8841098668192	0.919356479761409	168516	0.254984588893411	0.37297311053611	0.260736196319018	148534.864409	Physalis sordida
Scenario_SDM_LZ	59	3.0117454560497	0.92995583343972	140999	0.213348121539688	0.400500299478026	0.317826672653794	151541.741055064	Physalis sordida
Scenario_SDM_PGD	64	3.55353159018465	0.967065677800406	133422	0.201883226633297	0.522064113644096	0.479945231958763	159211.798190335	Physalis sordida
Scenario_SDM_vs_PGD	67	3.5736140066986	0.958417505565203	172475	0.260975022961565	0.69139287355646	0.793880837359098	152420.797367026	Physalis sordida
Scenario_SDM_PGD_ADMU	66	3.1080451547946	0.932946082028232	170675	0.258251410604233	0.473596825545693	0.430698185106246	151092.656770606	Physalis sordida
ENM_sp	54	2.79035073034327	0.908082274400816	238323	1	NA	NA	0	Physalis sulphurea
Scenario_SDM	43	2.48161184614855	0.870727653546882	94241	0.395433927904566	0.369455723314353	0.287792551753959	45312.7049291918	Physalis sulphurea
Scenario_SDM_LZ	45	2.49044419386165	0.872886543329648	71799	0.301267607406755	0.38604574799954	0.322511204306575	51412.9755995507	Physalis sulphurea
Scenario_SDM_PGD	48	3.12696896477494	0.94475578821211	59876	0.251238864901835	0.529471977347872	0.534886782517114	63256.9681932354	Physalis sulphurea
Scenario_SDM_vs_PGD	54	3.03216254344908	0.919815675635261	97917	0.410858372880503	0.794779539993648	0.994717420332744	53433.0202964422	Physalis sulphurea
Scenario_SDM_PGD_ADMU	52	2.60234606104512	0.887614244961868	95622	0.401228584735842	0.495088722839964	0.485685483870968	45859.0330796453	Physalis sulphurea
ENM_sp	73	2.89405243539993	0.913680861738028	942152	1	NA	NA	0	Physalis virginiana
Scenario_SDM	64	3.15261397543989	0.940675789598539	204775	0.217348156136165	0.488786589729017	0.495867323587217	255257.459579539	Physalis virginiana
Scenario_SDM_LZ	68	3.30217587662267	0.950589736448658	175908	0.186708726405081	0.553259586090407	0.598894706224549	259275.028265354	Physalis virginiana
Scenario_SDM_PGD	72	3.62477060456828	0.969072126177361	151162	0.160443325493126	0.600248841737703	0.691943127962085	259691.269283355	Physalis virginiana
Scenario_SDM_vs_PGD	73	3.54512307432618	0.957394926318398	191646	0.203413037386749	0.7293248020491	0.993019197207679	251699.531052404	Physalis virginiana
Scenario_SDM_PGD_ADMU	70	3.33236197316335	0.948158178433939	204541	0.217099788569148	0.589045809472164	0.722025912838634	255420.63578145	Physalis virginiana
ENM_sp	55	2.97015717465622	0.92679909253032	167596	1	NA	NA	0	Physalis volubilis
Scenario_SDM	48	2.78101682218026	0.915987483345047	96218	0.574106780591422	0.539964561122028	0.643845089903181	23206.00430923	Physalis volubilis
Scenario_SDM_LZ	51	2.75690040622606	0.914836674470446	73257	0.437104704169551	0.540782455658688	0.624044180118946	29564.2664884485	Physalis volubilis
Scenario_SDM_PGD	54	3.1343279277812	0.943366522153742	67471	0.402581207188716	0.666005770855282	0.803944315545244	36051.4020947868	Physalis volubilis
Scenario_SDM_vs_PGD	55	3.23928609200905	0.948430575008241	85239	0.50859805723287	0.84962101041826	0.994464944649446	31083.1153683153	Physalis volubilis
Scenario_SDM_PGD_ADMU	55	2.92715868466039	0.926834997883465	95065	0.567227141459223	0.705280285159163	0.851508120649652	25258.3897546934	Physalis volubilis
ENM_sp	47	2.80771593017089	0.91846742184079	133024	1	NA	NA	0	Physalis waterfallii
Scenario_SDM	45	2.74278129976344	0.916148482039267	86354	0.649161053644455	0.619983588557478	0.723404255319149	18317.0261778488	Physalis waterfallii
Scenario_SDM_LZ	44	2.72695737795327	0.915393496778219	65092	0.489325234544142	0.560108263742106	0.631979695431472	23369.3560458991	Physalis waterfallii
Scenario_SDM_PGD	44	2.84664292323411	0.927346913403115	55788	0.41938296848689	0.576208875388864	0.575386746709767	27833.8519073448	Physalis waterfallii
Scenario_SDM_vs_PGD	47	3.00124748488113	0.933507799709335	76780	0.577189078662497	0.880762008215272	1	22491.789079573	Physalis waterfallii
Scenario_SDM_PGD_ADMU	47	2.8335284245835	0.92427565310303	87736	0.659550156362762	0.76383415857842	0.893617021276596	18696.8053955749	Physalis waterfallii
ENM_sp	9	1.05736327479998	0.511126810653483	6770	1	NA	NA	0	Solanum agrimonifolium
Scenario_SDM	9	1.05736327479998	0.511126810653483	6770	1	1	1	0	Solanum agrimonifolium
Scenario_SDM_LZ	9	1.05736327479998	0.511126810653483	6770	1	1	1	0	Solanum agrimonifolium
Scenario_SDM_PGD	9	1.00510485431731	0.470355300723765	6407	0.946381093057607	0.962796067332042	1	353.141614653385	Solanum agrimonifolium
Scenario_SDM_vs_PGD	9	1.22162497772192	0.592618651011599	4969	0.73397341211226	0.939735738719903	1	1610.63496795518	Solanum agrimonifolium
Scenario_SDM_PGD_ADMU	9	1.05736327479998	0.511126810653483	6770	1	1	1	0	Solanum agrimonifolium
ENM_sp	52	2.89593134423554	0.920329376349588	255385	1	NA	NA	0	Solanum bulbocastanum
Scenario_SDM	51	2.79549230633491	0.909747668066942	125906	0.49300467920982	0.560401831206575	0.588242982786504	41155.3648629191	Solanum bulbocastanum
Scenario_SDM_LZ	49	2.79987793882051	0.909127581864715	94548	0.370217514732659	0.53986123127541	0.525106256795493	49390.2432773924	Solanum bulbocastanum
Scenario_SDM_PGD	48	3.18194389327938	0.951674453005837	93971	0.367958180785872	0.650412123493662	0.800934686897091	59241.6727312793	Solanum bulbocastanum
Scenario_SDM_vs_PGD	52	3.11474193252752	0.936992346804147	127891	0.500777257865575	0.833888096958878	1	49325.0571819233	Solanum bulbocastanum
Scenario_SDM_PGD_ADMU	52	2.91384324793645	0.921257847846868	127166	0.497938406719267	0.722828433805658	0.821379310344828	42178.1836854078	Solanum bulbocastanum
ENM_sp	40	2.66718884604359	0.903222177638599	177407	1	NA	NA	0	Solanum cardiophyllum
Scenario_SDM	33	2.43618703139989	0.873009011879986	74400	0.419374658271658	0.432490137092133	0.376117342270465	34740.7999763966	Solanum cardiophyllum
Scenario_SDM_LZ	36	2.47793173377228	0.877682776684143	57996	0.326909310230149	0.509482791865555	0.472905973882536	39760.9672794815	Solanum cardiophyllum
Scenario_SDM_PGD	39	2.84272790715913	0.927283189969308	56216	0.316875884266123	0.650904454845564	0.836861790088367	44853.2014353491	Solanum cardiophyllum
Scenario_SDM_vs_PGD	40	2.7530501083297	0.89628574794554	93974	0.529708523338989	0.828412545671836	1	30397.5525495063	Solanum cardiophyllum
Scenario_SDM_PGD_ADMU	38	2.54628771573687	0.880907095733406	80734	0.455077871786344	0.640609175844394	0.768989366073958	33033.0137741018	Solanum cardiophyllum
ENM_sp	2	0.594542514505816	0.40468161079151	142	1	NA	NA	0	Solanum clarum
Scenario_SDM	2	0.594542514505816	0.40468161079151	142	1	1	1	0	Solanum clarum
Scenario_SDM_LZ	2	0.594542514505816	0.40468161079151	142	1	1	1	0	Solanum clarum
Scenario_SDM_PGD	2	0.594542514505816	0.40468161079151	142	1	1	1	0	Solanum clarum
Scenario_SDM_vs_PGD	2	0.594542514505816	0.40468161079151	142	1	1	1	0	Solanum clarum
Scenario_SDM_PGD_ADMU	2	0.594542514505816	0.40468161079151	142	1	1	1	0	Solanum clarum
ENM_sp	41	2.71662689910054	0.904176075471989	75146	1	NA	NA	0	Solanum demissum
Scenario_SDM	38	2.53472015559288	0.886283703593952	43129	0.573936071114896	0.538506843249093	0.509433962264151	11129.2220303128	Solanum demissum
Scenario_SDM_LZ	35	2.6021815340644	0.900324728905499	36727	0.488741915737365	0.613309407855312	0.886792452830189	14279.5288087528	Solanum demissum
Scenario_SDM_PGD	38	2.81447652489137	0.920582968876177	37024	0.492694221914673	0.69719357924231	1	16294.1056213589	Solanum demissum
Scenario_SDM_vs_PGD	41	2.74994002980259	0.897789516288477	53768	0.71551379980305	0.8978012429898	1	8361.81367886178	Solanum demissum
Scenario_SDM_PGD_ADMU	41	2.6800995738402	0.895173597464228	49699	0.661365874431107	0.771777714772423	0.931412544620092	9903.05392290681	Solanum demissum
ENM_sp	20	1.89256459361282	0.818568589326235	155212	1	NA	NA	0	Solanum ehrenbergii
Scenario_SDM	19	1.9410541307467	0.803213856876885	38472	0.247867432930444	0.591809747201395	0.738279390766302	54564.272651617	Solanum ehrenbergii
Scenario_SDM_LZ	20	1.97932052253804	0.804628780738621	31284	0.201556580676752	0.46946169429495	0.460515420895048	56768.525381588	Solanum ehrenbergii
Scenario_SDM_PGD	17	1.75223276446756	0.755756951378053	11544	0.0743756926010875	0.32304205007112	0.104609395380571	63185.175033389	Solanum ehrenbergii
Scenario_SDM_vs_PGD	20	2.20043079251374	0.850364618977926	35812	0.230729582764219	0.735852392369176	0.978296848347007	55849.7646011154	Solanum ehrenbergii
Scenario_SDM_PGD_ADMU	20	2.08202938390702	0.831643040034094	41580	0.267891657861506	0.704485150680311	0.849620999889948	53498.9682330417	Solanum ehrenbergii
ENM_sp	24	1.98313603915264	0.814290688385605	131818	1	NA	NA	0	Solanum hjertingii
Scenario_SDM	19	1.82565134112144	0.782208392177627	31623	0.239898951584761	0.521785194166409	0.683782999709893	48195.6629065313	Solanum hjertingii
Scenario_SDM_LZ	20	1.74173220563137	0.759498395609132	23350	0.177138175363	0.45233995629744	0.335308294838321	48911.1071230247	Solanum hjertingii
Scenario_SDM_PGD	19	1.66945294880206	0.71098531083713	11397	0.0864601192553369	0.333743089112709	0.0731944549821019	54243.2381684575	Solanum hjertingii
Scenario_SDM_vs_PGD	24	2.5101033015199	0.900758212127052	24280	0.184193357508079	0.710112797305351	0.99486301369863	51159.0050919679	Solanum hjertingii
Scenario_SDM_PGD_ADMU	24	2.35687464823268	0.870272214254131	31104	0.235961704774765	0.721356555866075	0.868842000644676	50171.0527695005	Solanum hjertingii
ENM_sp	42	2.56187941334166	0.890683142960806	32916	1	NA	NA	0	Solanum hougasii
Scenario_SDM	40	2.51592487534724	0.88653604877905	31734	0.964090411957711	0.839487515154821	0.988604713067303	404.76165826323	Solanum hougasii
Scenario_SDM_LZ	36	2.3385329524647	0.862148325240111	23782	0.722505772268805	0.606107869904926	0.753526947185807	3478.68940838357	Solanum hougasii
Scenario_SDM_PGD	39	2.52468047975281	0.895130278558988	24488	0.743954307935351	0.75047539347919	1	3971.31993171036	Solanum hougasii
Scenario_SDM_vs_PGD	42	2.68298024907618	0.902419458212554	24517	0.744835338437234	0.938411861019564	1	3653.7620338495	Solanum hougasii
Scenario_SDM_PGD_ADMU	42	2.58565994821492	0.893605064770168	30991	0.94151780289221	0.978612704074388	1	1345.03866115439	Solanum hougasii
ENM_sp	74	3.52058349425609	0.957402655512469	625697	1	NA	NA	0	Solanum iopetalum
Scenario_SDM	65	3.29972517491804	0.946348133068355	216308	0.345707267255557	0.425036109341779	0.32177950192013	95828.5632940409	Solanum iopetalum
Scenario_SDM_LZ	66	3.40896605873676	0.952753920340129	179681	0.287169348742283	0.493951404646752	0.457441837438502	100483.506039549	Solanum iopetalum
Scenario_SDM_PGD	69	3.79841779421231	0.974895496637698	192483	0.307629731323628	0.609054111289314	0.678759461538873	108595.756731099	Solanum iopetalum
Scenario_SDM_vs_PGD	74	3.77868936936987	0.970349254127846	246402	0.393804029746027	0.702609837881474	0.773506013076087	97048.2523850893	Solanum iopetalum
Scenario_SDM_PGD_ADMU	74	3.48476482130318	0.955478669168627	225652	0.360641013142144	0.564778136239995	0.562935506790585	96307.5516301811	Solanum iopetalum
ENM_sp	67	3.40547559512807	0.956370403349971	224787	1	NA	NA	0	Solanum morelliforme
Scenario_SDM	64	3.31087452486561	0.954397696693447	138078	0.614261500887507	0.565255272582085	0.6	23688.3578367096	Solanum morelliforme
Scenario_SDM_LZ	64	3.34025941910927	0.954973880208647	108261	0.481615929746827	0.581928762994509	0.603067660550459	30027.6751680845	Solanum morelliforme
Scenario_SDM_PGD	63	3.4994942898963	0.963074023794281	100174	0.445639649979759	0.666057727828121	0.855670103092783	33516.1179583794	Solanum morelliforme
Scenario_SDM_vs_PGD	67	3.52063743080935	0.959933788723548	131235	0.583819348983705	0.827253716210937	0.996261682242991	24192.376154483	Solanum morelliforme
Scenario_SDM_PGD_ADMU	66	3.38984436298098	0.956264345844637	141986	0.631646847904906	0.713868626438674	0.808695652173913	23432.6851854413	Solanum morelliforme
ENM_sp	57	3.12057939595615	0.940366252429846	113122	1	NA	NA	0	Solanum oxycarpum
Scenario_SDM	52	3.11711895182739	0.944321887827497	54897	0.485290217641131	0.586709006951055	0.676771577524619	17362.8645390097	Solanum oxycarpum
Scenario_SDM_LZ	53	3.12380310828966	0.941740694340935	48404	0.427892010395856	0.624035119844206	0.694297782470961	19783.2507945484	Solanum oxycarpum
Scenario_SDM_PGD	52	3.06201196818429	0.940526056348748	56910	0.50308516468945	0.661369049680314	0.964583333333333	17524.7233929669	Solanum oxycarpum
Scenario_SDM_vs_PGD	57	3.30500246159413	0.953463889175633	67036	0.592599140750694	0.868168162044677	1	16015.7563667783	Solanum oxycarpum
Scenario_SDM_PGD_ADMU	56	3.22738442879111	0.949898727590861	59325	0.524433797139372	0.722637005637974	0.85992732077965	17336.5205563285	Solanum oxycarpum
ENM_sp	26	1.88919816357721	0.789973151302935	71051	1	NA	NA	0	Solanum pinnatisectum
Scenario_SDM	25	1.51933455369082	0.65377609128443	32172	0.452801508775387	0.641459175406876	0.718946851814429	17507.3070744761	Solanum pinnatisectum
Scenario_SDM_LZ	23	1.37955606404199	0.619426463754778	23673	0.333183206429185	0.449047623420659	0.471879961447741	20466.3467673154	Solanum pinnatisectum
Scenario_SDM_PGD	21	1.82615614326197	0.759621219114591	10106	0.142235858749349	0.475056883034619	0.335906435990344	30497.5388023362	Solanum pinnatisectum
Scenario_SDM_vs_PGD	26	2.37538818783836	0.880435520421096	19197	0.270186204275802	0.808921843633084	1	26913.5614142759	Solanum pinnatisectum
Scenario_SDM_PGD_ADMU	26	1.7422280688217	0.706326134089687	31454	0.44269609153988	0.801510370390489	0.973234896537382	17958.537050662	Solanum pinnatisectum
ENM_sp	42	2.7534851868134	0.905564423327091	141071	1	NA	NA	0	Solanum polyadenium
Scenario_SDM	40	2.68934067621102	0.903329237430828	74934	0.53117933522836	0.573593980126965	0.630762493085008	25026.3844572084	Solanum polyadenium
Scenario_SDM_LZ	39	2.74855801467477	0.906471855821707	57264	0.405923258501038	0.590695614946045	0.638735007857708	29833.6371064609	Solanum polyadenium
Scenario_SDM_PGD	41	2.97119586106361	0.938373198424451	64816	0.459456585690893	0.725586709456497	0.864291257665438	32515.7648072439	Solanum polyadenium
Scenario_SDM_vs_PGD	42	2.83228028441449	0.904091875116384	87011	0.616788709231522	0.853640155099545	0.996374935266701	19765.6468652053	Solanum polyadenium
Scenario_SDM_PGD_ADMU	42	2.73677072880019	0.904523638348791	80291	0.569153121477837	0.687847049809805	0.812662493981704	23273.8660303784	Solanum polyadenium
ENM_sp	57	3.12057939595615	0.940366252429846	113122	1	NA	NA	0	Solanum schenckii
Scenario_SDM	52	3.11711895182739	0.944321887827497	54897	0.485290217641131	0.586709006951055	0.676771577524619	17362.8645390097	Solanum schenckii
Scenario_SDM_LZ	53	3.12380310828966	0.941740694340935	48404	0.427892010395856	0.624035119844206	0.694297782470961	19783.2507945484	Solanum schenckii
Scenario_SDM_PGD	52	3.06201196818429	0.940526056348748	56910	0.50308516468945	0.661369049680314	0.964583333333333	17524.7233929669	Solanum schenckii
Scenario_SDM_vs_PGD	57	3.30500246159413	0.953463889175633	67036	0.592599140750694	0.868168162044677	1	16015.7563667783	Solanum schenckii
Scenario_SDM_PGD_ADMU	56	3.22738442879111	0.949898727590861	59325	0.524433797139372	0.722637005637974	0.85992732077965	17336.5205563285	Solanum schenckii
ENM_sp	38	2.53138026127745	0.874044753656797	410338	1	NA	NA	0	Solanum stenophyllidium
Scenario_SDM	33	2.57076153164221	0.886983999260008	105976	0.258265137520776	0.373395370464914	0.207951217489925	127554.697984825	Solanum stenophyllidium
Scenario_SDM_LZ	35	2.65548002534541	0.894888723463457	83170	0.202686565709245	0.465580961819861	0.463114111697631	132478.559646458	Solanum stenophyllidium
Scenario_SDM_PGD	36	3.04989548084983	0.942684415013578	65228	0.15896163650454	0.442170082976685	0.305010805523795	136676.864260196	Solanum stenophyllidium
Scenario_SDM_vs_PGD	38	3.16548727198918	0.94703649302958	95481	0.232688661542436	0.672298046913605	0.774904203101144	131495.566978511	Solanum stenophyllidium
Scenario_SDM_PGD_ADMU	38	2.78020142299537	0.908459139922928	107378	0.261681833025457	0.562859559389087	0.612648141442467	128138.647690695	Solanum stenophyllidium
ENM_sp	64	2.85973681110212	0.903917757518991	423750	1	NA	NA	0	Solanum stoloniferum
Scenario_SDM	59	3.03879059342549	0.934361830865896	140771	0.332202949852507	0.51325855157275	0.472585432503313	108157.364497292	Solanum stoloniferum
Scenario_SDM_LZ	58	3.08173852704817	0.935287360835411	115472	0.272500294985251	0.563576430248008	0.653107105009868	115374.367681908	Solanum stoloniferum
Scenario_SDM_PGD	63	3.40731931553847	0.960498816562406	119080	0.281014749262537	0.684984459798728	0.933969876446496	117341.751376055	Solanum stoloniferum
Scenario_SDM_vs_PGD	64	3.31345953856004	0.943260744096622	147503	0.348089675516224	0.812744538200818	0.990307903652011	109136.415457903	Solanum stoloniferum
Scenario_SDM_PGD_ADMU	64	3.17975752602868	0.939299151002899	145919	0.344351622418879	0.673960200423852	0.815105333930973	107950.536631366	Solanum stoloniferum
ENM_sp	20	1.62630640474086	0.705523293387083	12979	1	NA	NA	0	Solanum trifidum
Scenario_SDM	20	1.60504746464314	0.700374028208183	12824	0.988057631558672	0.950669069060711	1	69.6060342211794	Solanum trifidum
Scenario_SDM_LZ	20	1.59427636916087	0.696245335929287	12618	0.972185838662455	0.934481355485188	0.997722095671982	153.489413315707	Solanum trifidum
Scenario_SDM_PGD	18	1.48258924213111	0.696365599162115	8527	0.656984359349719	0.675069188518345	0.99553752535497	2805.23653191669	Solanum trifidum
Scenario_SDM_vs_PGD	20	1.70623484819653	0.718850871060154	10185	0.784729177902766	0.952276973364694	1	1737.64092953636	Solanum trifidum
Scenario_SDM_PGD_ADMU	20	1.61069742106365	0.70116488973002	12834	0.988828106941983	0.972460223027008	1	75.6505122256287	Solanum trifidum
ENM_sp	50	2.9631461102096	0.923926491228145	153449	1	NA	NA	0	Solanum verrucosum
Scenario_SDM	45	2.84559361266083	0.917411333037933	78477	0.511420732621262	0.512478242961285	0.525563652492124	25236.9945120254	Solanum verrucosum
Scenario_SDM_LZ	45	2.97618832621287	0.929017378448309	63360	0.412905916623764	0.553554157906834	0.580091239606165	30401.59763894	Solanum verrucosum
Scenario_SDM_PGD	49	3.15604724150646	0.949747061936129	69240	0.4512248369165	0.641526974650535	0.843460599032064	33182.7976969996	Solanum verrucosum
Scenario_SDM_vs_PGD	50	3.05144541258994	0.923953532308721	94229	0.614073731337448	0.857526558854737	0.995771755746467	20834.1159159682	Solanum verrucosum
Scenario_SDM_PGD_ADMU	50	3.00661040262726	0.926094387361361	89308	0.582004444473408	0.751587765410263	0.880122950819672	23035.7610466856	Solanum verrucosum
ENM_sp	29	2.39945719293076	0.883952530002501	487983	1	NA	NA	0	Tripsacum lanceolatum
Scenario_SDM	23	2.25186335702144	0.858682291678635	77531	0.158880534772728	0.255670804593394	0.102114666968223	144195.496205672	Tripsacum lanceolatum
Scenario_SDM_LZ	25	2.48307506779729	0.887956531350452	64114	0.131385724502698	0.329072638666426	0.135768903993203	152815.620029498	Tripsacum lanceolatum
Scenario_SDM_PGD	25	2.7353469014254	0.922747729613973	61469	0.125965453714576	0.380410331390939	0.187383660806618	152218.362243193	Tripsacum lanceolatum
Scenario_SDM_vs_PGD	29	2.85416487857919	0.932562005598943	71380	0.146275587469236	0.583550483206999	0.502245028864657	149568.182569021	Tripsacum lanceolatum
Scenario_SDM_PGD_ADMU	29	2.57999517352826	0.904210669786602	76157	0.156064862915306	0.47214185888256	0.363358679404692	145298.023214358	Tripsacum lanceolatum
ENM_sp	30	2.39024080349931	0.863649544659146	58905	1	NA	NA	0	Tripsacum lolium
Scenario_SDM	29	2.45156177656831	0.878303327302481	31742	0.538867668279433	0.700852024515528	0.832612521699434	12810.2314186747	Tripsacum lolium
Scenario_SDM_LZ	25	2.16867615994147	0.826576855345617	39913	0.677582548170783	0.693178707114438	0.889966325767024	7352.10799703051	Tripsacum lolium
Scenario_SDM_PGD	26	2.42783863339565	0.877555393026649	22605	0.38375350140056	0.563998067961601	0.596018738086457	15273.4722312904	Tripsacum lolium
Scenario_SDM_vs_PGD	30	2.8760471464194	0.926424108719615	23882	0.405432476020711	0.827566040177644	1	16199.7288557556	Tripsacum lolium
Scenario_SDM_PGD_ADMU	30	2.63883418136591	0.903628202377838	31026	0.526712503183091	0.840633576869106	0.973488508387056	14595.6013579434	Tripsacum lolium
ENM_sp	23	1.23786739673671	0.493255215289328	59236	1	NA	NA	0	Tripsacum pilosum
Scenario_SDM	19	1.11482470501731	0.500265691990186	31708	0.53528259841988	0.353484833875307	0.1875	19885.579699873	Tripsacum pilosum
Scenario_SDM_LZ	19	1.15454791248879	0.500882660136995	23784	0.401512593693024	0.327229247854932	0.13986013986014	25435.7900997787	Tripsacum pilosum
Scenario_SDM_PGD	18	1.82207712303686	0.775910765676135	10339	0.174539131609157	0.381764244043604	0.36231884057971	38216.3885656403	Tripsacum pilosum
Scenario_SDM_vs_PGD	23	2.47205861643473	0.884248251995882	13809	0.23311837396178	0.885534566789093	1	38686.7073941425	Tripsacum pilosum
Scenario_SDM_PGD_ADMU	23	1.65219226758345	0.649855237589882	31071	0.524529002633534	0.896992645010258	0.958333333333333	24044.6072748132	Tripsacum pilosum
ENM_sp	39	2.68729531655453	0.906540929873189	260397	1	NA	NA	0	Vanilla odorata
Scenario_SDM	36	2.59728464331062	0.890031530403186	88846	0.341194407001617	0.58530597487746	0.6160421343464	62563.0037562136	Vanilla odorata
Scenario_SDM_LZ	38	2.54807672605652	0.888568525293288	96634	0.37110258566727	0.659942845472939	0.833333333333333	61948.3288636586	Vanilla odorata
Scenario_SDM_PGD	38	2.92745168059141	0.933576968384981	66070	0.253727961535655	0.690482689489998	1	70170.8276493872	Vanilla odorata
Scenario_SDM_vs_PGD	39	3.13727698593415	0.949000866255993	66203	0.254238720108143	0.707411610692132	0.950294860994103	68522.7800807877	Vanilla odorata
Scenario_SDM_PGD_ADMU	38	2.88946384606128	0.928708563199709	76781	0.294861307925975	0.628046711090917	0.777777777777778	66313.5460671498	Vanilla odorata
ENM_sp	65	3.39839305528366	0.955851924511078	352684	1	NA	NA	0	Vanilla pompona
Scenario_SDM	57	3.05144031880272	0.935546553020817	75795	0.214909097095417	0.286942299841067	0.197396963123644	60650.1001730418	Vanilla pompona
Scenario_SDM_LZ	54	2.95518199628831	0.917259418158746	90135	0.25556872441052	0.36857406040479	0.182785209959123	58622.4736854391	Vanilla pompona
Scenario_SDM_PGD	59	3.54482389371296	0.966073001234636	126064	0.357441789250434	0.571384414820169	0.513236390753169	55536.8425641934	Vanilla pompona
Scenario_SDM_vs_PGD	65	3.696954520818	0.970082167070864	126960	0.359982307107779	0.71203471714506	0.856315499172642	55888.1929212244	Vanilla pompona
Scenario_SDM_PGD_ADMU	64	3.27507361675839	0.948776354863612	84723	0.240223542888251	0.398703766669074	0.295394168293698	59631.4037483606	Vanilla pompona
ENM_sp	11	1.74016123795132	0.797372682313174	5209	1	NA	NA	0	Zea diploperennis
Scenario_SDM	11	1.74016123795132	0.797372682313174	5209	1	1	1	0	Zea diploperennis
Scenario_SDM_LZ	11	1.74016123795132	0.797372682313174	5209	1	1	1	0	Zea diploperennis
Scenario_SDM_PGD	11	1.74016123795132	0.797372682313174	5209	1	1	1	0	Zea diploperennis
Scenario_SDM_vs_PGD	11	1.77523080499629	0.808850830780655	4788	0.919178345171818	0.972813125088905	1	334.312727846249	Zea diploperennis
Scenario_SDM_PGD_ADMU	11	1.74016123795132	0.797372682313174	5209	1	1	1	0	Zea diploperennis
